# Supplementary material for: Weighted Gene Co-Expression Analysis Network-Based Analysis on the Candidate Pathways and Hub Genes in Eggplant Bacterial Wilt-Resistance: A Plant Research Study
Source: Int J Mol Sci. 2021 Dec 10;22(24):13279. doi: 10.3390/ijms222413279 (PMC8706084; doi:10.3390/ijms222413279)
Supplement: Supplementary file 1 [file ijms-22-13279-s001.zip]

Archive with 20 entries (18 files):
- Additonal file S1/
- Additonal file S1/Table S1. RNA-seq data statistics.xlsx
- Additonal file S1/Table S2. Comparison of sequencing data and reference genome.xlsx
- Additonal file S1/Table S3. Total DEGs analyzed by WGCNA in root.xlsx
- Additonal file S1/Table S4. Total DEGs analyzed by WGCNA in stem.xlsx
- Additonal file S1/Table S5. Indianred4.glist.xlsx
- Additonal file S1/Table S6. Coral3.glist.xlsx
- Additonal file S1/Table S7. 14 candidate genes and their annotation in the root and stem.xlsx
- Additonal file S1/Table S8. Genes set interacting with  EGP26220, EGP00707 and EGP06118.xlsx
- Additonal file S1/Table S9. Genes set interacting with EGP00814,EGP23159, EGP28135, and EGP10610.xlsx
- Additonal file S1/Tabls S10. Primers for identification of R. solanacearum specificity and phylotype.xlsx
- Additonal file S1/Tabls S11. The EGP00814 genes primer.xlsx
- Additonal file S1/Tabls S12. QPCR Primers.xlsx
- Additonal file S2/
- Additonal file S2/Figure S1. GO terms of indianred4 in the root.png
- Additonal file S2/Figure S2. GO terms of  coral3 in the stem.png
- Additonal file S2/Figure S3. Heatmap showed the expression of root transcription factor.jpg
- Additonal file S2/Figure S4. Heatmap showed the expression of stem transcription factor.jpg
- Additonal file S2/Figure S5. Comparison of root candidate genes by qRT-PCR and RNA-seq.png
- Additonal file S2/Figure S6. Comparison of stem candidate genes by qRT-PCR and RNA-seq.png
