# Supplementary material for: Weighted Gene Co-Expression Analysis Network-Based Analysis on the Candidate Pathways and Hub Genes in Eggplant Bacterial Wilt-Resistance: A Plant Research Study
Source: Int J Mol Sci. 2021 Dec 10;22(24):13279. doi: 10.3390/ijms222413279 (PMC8706084; doi:10.3390/ijms222413279)
Supplement: Supplementary file 1 [file ijms-22-13279-s001.zip › Additonal file S1/Table S1. RNA-seq data statistics.xlsx]

## Sheet: Sheet1
Sample	CleanData(bp)	AF_Q20(%)	AF_Q30(%)	AF_N(%)	AF_GC(%)
CK0-1-1	9329407492	9071549451 (97.24%)	8603773171 (92.22%)	37539 (0.00%)	3946120191 (42.30%)
CK0-1-2	11045581743	10719007382 (97.04%)	10142537655 (91.82%)	45185 (0.00%)	4679972006 (42.37%)
CK0-2-1	9404895139	9099471704 (96.75%)	8578181848 (91.21%)	38122 (0.00%)	3958559174 (42.09%)
CK0-2-2	7337560433	7130812663 (97.18%)	6752813552 (92.03%)	29567 (0.00%)	3091948271 (42.14%)
CK1-1-1	8497760940	8263848269 (97.25%)	7833348199 (92.18%)	34611 (0.00%)	3581722092 (42.15%)
CK1-1-2	8734676826	8513338791 (97.47%)	8094741178 (92.67%)	35014 (0.00%)	3683746967 (42.17%)
CK1-2-1	8490361046	8255999167 (97.24%)	7824306928 (92.16%)	34200 (0.00%)	3599431791 (42.39%)
CK1-2-2	8449133477	8220835162 (97.30%)	7798341029 (92.30%)	34385 (0.00%)	3579594643 (42.37%)
T1-1-1	7711922408	7488587879 (97.10%)	7092895547 (91.97%)	31328 (0.00%)	3253786841 (42.19%)
T1-1-2	7076115923	6872478652 (97.12%)	6507774644 (91.97%)	28890 (0.00%)	2987306926 (42.22%)
T1-2-1	7693641848	7475739294 (97.17%)	7084781325 (92.09%)	31222 (0.00%)	3265794853 (42.45%)
T1-2-2	8569215214	8316354673 (97.05%)	7865437259 (91.79%)	34823 (0.00%)	3634202986 (42.41%)
T2-1-1	9902417254	9630081770 (97.25%)	9127471353 (92.17%)	39893 (0.00%)	4157986319 (41.99%)
T2-1-2	8292119624	8067855371 (97.30%)	7643420898 (92.18%)	33852 (0.00%)	3491541575 (42.11%)
T2-2-1	8454668476	8220244007 (97.23%)	7790644761 (92.15%)	34102 (0.00%)	3569265617 (42.22%)
T2-2-2	8969605622	8724751004 (97.27%)	8273057277 (92.23%)	35958 (0.00%)	3769030942 (42.02%)
T3-1-1	10100031468	9825476471 (97.28%)	9319280340 (92.27%)	40062 (0.00%)	4285331978 (42.43%)
T3-1-2	8066008020	7847458212 (97.29%)	7443891889 (92.29%)	31750 (0.00%)	3427051531 (42.49%)
T3-2-1	7412076230	7212063435 (97.30%)	6842061994 (92.31%)	30308 (0.00%)	3127380906 (42.19%)
T3-2-2	9833654241	9562731015 (97.24%)	9063469382 (92.17%)	40151 (0.00%)	4162351165 (42.33%)
T4-1-1	9695717243	9413616214 (97.09%)	8907581518 (91.87%)	38948 (0.00%)	4145568378 (42.76%)
T4-1-2	8228882418	7964994635 (96.79%)	7508977742 (91.25%)	33770 (0.00%)	3531232003 (42.91%)
T4-2-1	6297368675	6120677418 (97.19%)	5794701228 (92.02%)	25144 (0.00%)	2671408811 (42.42%)
T4-2-2	7883434193	7667615172 (97.26%)	7271766364 (92.24%)	31801 (0.00%)	3340773544 (42.38%)
T5-1-1	7438941876	7232670548 (97.23%)	6854205136 (92.14%)	30217 (0.00%)	3124710101 (42.00%)
T5-1-2	8186658469	7966446085 (97.31%)	7557930304 (92.32%)	32490 (0.00%)	3445508627 (42.09%)
T5-2-1	8615140333	8375861877 (97.22%)	7936224286 (92.12%)	34204 (0.00%)	3632455690 (42.16%)
T5-2-2	8646945580	8415920172 (97.33%)	7983779725 (92.33%)	34667 (0.00%)	3653323901 (42.25%)
T6-1-1	7220651281	7027058675 (97.32%)	6659417769 (92.23%)	29512 (0.00%)	3049498219 (42.23%)
T6-1-2	8110663457	7888474095 (97.26%)	7479526835 (92.22%)	32517 (0.00%)	3419993570 (42.17%)
T6-2-1	7431020137	7231773932 (97.32%)	6861798997 (92.34%)	29820 (0.00%)	3144790332 (42.32%)
T6-2-2	7147508472	6955270494 (97.31%)	6599273605 (92.33%)	28544 (0.00%)	3027275080 (42.35%)
