# Supplementary material for: Weighted Gene Co-Expression Analysis Network-Based Analysis on the Candidate Pathways and Hub Genes in Eggplant Bacterial Wilt-Resistance: A Plant Research Study
Source: Int J Mol Sci. 2021 Dec 10;22(24):13279. doi: 10.3390/ijms222413279 (PMC8706084; doi:10.3390/ijms222413279)
Supplement: Supplementary file 1 [file ijms-22-13279-s001.zip › Additonal file S1/Table S2. Comparison of sequencing data and reference genome.xlsx]

## Sheet: Sheet1
Sample	Total	Unmapped(%)	Unique_Mapped(%)	Multiple_Mapped(%)	Total_Mapped(%)		sample	exon	intron	intergenic
CK0-1-1	61336944	1974196 (3.22%)	57467662 (93.69%)	1895086 (3.09%)	59362748 (96.78%)		CK0-1-1	51354021 (86.51%)	5353238 (9.02%)	2655489 (4.47%)
CK0-1-2	72459002	2490942 (3.44%)	67694152 (93.42%)	2273908 (3.14%)	69968060 (96.56%)		CK0-1-2	60698926 (86.75%)	6184402 (8.84%)	3084732 (4.41%)
CK0-2-1	62911450	2150125 (3.42%)	58993471 (93.77%)	1767854 (2.81%)	60761325 (96.58%)		CK0-2-1	52697626 (86.73%)	5361211 (8.82%)	2702488 (4.45%)
CK0-2-2	49053154	1410041 (2.87%)	46277847 (94.34%)	1365266 (2.78%)	47643113 (97.13%)		CK0-2-2	41343706 (86.78%)	4195468 (8.81%)	2103939 (4.42%)
CK1-1-1	56498328	1555030 (2.75%)	53141131 (94.06%)	1802167 (3.19%)	54943298 (97.25%)		CK1-1-1	47615280 (86.66%)	4959792 (9.03%)	2368226 (4.31%)
CK1-1-2	58293766	1504262 (2.58%)	54916597 (94.21%)	1872907 (3.21%)	56789504 (97.42%)		CK1-1-2	48916747 (86.14%)	5346291 (9.41%)	2526466 (4.45%)
CK1-2-1	56786620	1367356 (2.41%)	53847820 (94.82%)	1571444 (2.77%)	55419264 (97.59%)		CK1-2-1	48751378 (87.97%)	4566093 (8.24%)	2101793 (3.79%)
CK1-2-2	56568780	1295711 (2.29%)	53709503 (94.95%)	1563566 (2.76%)	55273069 (97.71%)		CK1-2-2	48540744 (87.82%)	4618897 (8.36%)	2113428 (3.82%)
T1-1-1	51307330	1859599 (3.62%)	47791919 (93.15%)	1655812 (3.23%)	49447731 (96.38%)		T1-1-1	42650436 (86.25%)	4612697 (9.33%)	2184598 (4.42%)
T1-1-2	47029900	1760689 (3.74%)	43749540 (93.02%)	1519671 (3.23%)	45269211 (96.26%)		T1-1-2	39073898 (86.31%)	4200864 (9.28%)	1994449 (4.41%)
T1-2-1	51473252	1727510 (3.36%)	48235991 (93.71%)	1509751 (2.93%)	49745742 (96.64%)		T1-2-1	43548301 (87.54%)	4147736 (8.34%)	2049705 (4.12%)
T1-2-2	57333266	1581482 (2.76%)	54052054 (94.28%)	1699730 (2.96%)	55751784 (97.24%)		T1-2-2	48610350 (87.19%)	4780608 (8.57%)	2360826 (4.23%)
T2-1-1	65348388	3367017 (5.15%)	60029387 (91.86%)	1951984 (2.99%)	61981371 (94.85%)		T2-1-1	51914905 (83.76%)	6689453 (10.79%)	3377013 (5.45%)
T2-1-2	54555140	2680518 (4.91%)	50241291 (92.09%)	1633331 (2.99%)	51874622 (95.09%)		T2-1-2	43486410 (83.83%)	5565864 (10.73%)	2822348 (5.44%)
T2-2-1	56298828	1577935 (2.80%)	53151910 (94.41%)	1568983 (2.79%)	54720893 (97.20%)		T2-2-1	47893794 (87.52%)	4559996 (8.33%)	2267103 (4.14%)
T2-2-2	59911100	1680912 (2.81%)	56568536 (94.42%)	1661652 (2.77%)	58230188 (97.19%)		T2-2-2	50663888 (87.01%)	5052440 (8.68%)	2513860 (4.32%)
T3-1-1	67268722	1683763 (2.50%)	63401929 (94.25%)	2183030 (3.25%)	65584959 (97.50%)		T3-1-1	57057049 (87.00%)	5859844 (8.93%)	2668066 (4.07%)
T3-1-2	53814386	1346742 (2.50%)	50736533 (94.28%)	1731111 (3.22%)	52467644 (97.50%)		T3-1-2	45699466 (87.10%)	4651863 (8.87%)	2116315 (4.03%)
T3-2-1	49595852	1276739 (2.57%)	46811738 (94.39%)	1507375 (3.04%)	48319113 (97.43%)		T3-2-1	42545760 (88.05%)	3761573 (7.78%)	2011780 (4.16%)
T3-2-2	65653154	1687758 (2.57%)	61941921 (94.35%)	2023475 (3.08%)	63965396 (97.43%)		T3-2-2	56485311 (88.31%)	4893944 (7.65%)	2586141 (4.04%)
T4-1-1	61525054	1835548 (2.98%)	57809246 (93.96%)	1880260 (3.06%)	59689506 (97.02%)		T4-1-1	52117179 (87.31%)	4750454 (7.96%)	2821873 (4.73%)
T4-1-2	51508424	1743876 (3.39%)	48213793 (93.60%)	1550755 (3.01%)	49764548 (96.61%)		T4-1-2	43436193 (87.28%)	3970792 (7.98%)	2357563 (4.74%)
T4-2-1	42165596	976588 (2.32%)	40016306 (94.90%)	1172702 (2.78%)	41189008 (97.68%)		T4-2-1	35911327 (87.19%)	3481957 (8.45%)	1795724 (4.36%)
T4-2-2	52762726	1221940 (2.32%)	50053600 (94.87%)	1487186 (2.82%)	51540786 (97.68%)		T4-2-2	44849967 (87.02%)	4399494 (8.54%)	2291325 (4.45%)
T5-1-1	49625860	1630005 (3.28%)	46387002 (93.47%)	1608853 (3.24%)	47995855 (96.72%)		T5-1-1	40791955 (84.99%)	4798015 (10.00%)	2405885 (5.01%)
T5-1-2	54475484	1657839 (3.04%)	51023145 (93.66%)	1794500 (3.29%)	52817645 (96.96%)		T5-1-2	45215060 (85.61%)	5048242 (9.56%)	2554343 (4.84%)
T5-2-1	57651780	1389135 (2.41%)	54552228 (94.62%)	1710417 (2.97%)	56262645 (97.59%)		T5-2-1	48718512 (86.59%)	5003802 (8.89%)	2540331 (4.52%)
T5-2-2	57808188	1322194 (2.29%)	54763883 (94.73%)	1722111 (2.98%)	56485994 (97.71%)		T5-2-2	49004815 (86.76%)	4974954 (8.81%)	2506225 (4.44%)
T6-1-1	48050390	1427655 (2.97%)	44983438 (93.62%)	1639297 (3.41%)	46622735 (97.03%)		T6-1-1	39866625 (85.51%)	4501581 (9.66%)	2254529 (4.84%)
T6-1-2	53971554	1719314 (3.19%)	50400140 (93.38%)	1852100 (3.43%)	52252240 (96.81%)		T6-1-2	44613388 (85.38%)	5096167 (9.75%)	2542685 (4.87%)
T6-2-1	49799448	1133253 (2.28%)	47108228 (94.60%)	1557967 (3.13%)	48666195 (97.72%)		T6-2-1	42390146 (87.10%)	4243382 (8.72%)	2032667 (4.18%)
T6-2-2	47805376	1085811 (2.27%)	45234594 (94.62%)	1484971 (3.11%)	46719565 (97.73%)		T6-2-2	40823925 (87.38%)	3999770 (8.56%)	1895870 (4.06%)
