# Supplementary material for: Weighted Gene Co-Expression Analysis Network-Based Analysis on the Candidate Pathways and Hub Genes in Eggplant Bacterial Wilt-Resistance: A Plant Research Study
Source: Int J Mol Sci. 2021 Dec 10;22(24):13279. doi: 10.3390/ijms222413279 (PMC8706084; doi:10.3390/ijms222413279)
Supplement: Supplementary file 1 [file ijms-22-13279-s001.zip › Additonal file S1/Table S3. Total DEGs analyzed by WGCNA in root.xlsx]

## Sheet: Sheet1
Gene id	CK0-1-1	CK0-1-2	CK1-1-1	CK1-1-2	T1-1-1	T1-1-2	T2-1-1	T2-1-2	T3-1-1	T3-1-2	T4-1-1	T4-1-2	T5-1-1	T5-1-2	T6-1-1	T6-1-2
EGP00003	10.35	10.46	8.03	8.54	14.58	14.87	15.98	15.78	7.28	7.21	15.25	15.9	14.25	14.18	17.21	16.59
EGP00004	10.69	10.6	12.34	12.1	13.4	12.49	22.48	22.38	11.28	11.6	14.94	14.56	15.21	16.4	20.09	18.35
EGP00005	13.38	13.45	11.49	10.68	4.34	5.09	6.14	4.72	10.7	10.77	17.45	17.64	5.72	5.13	7.25	7.97
EGP00006	68.44	73.91	69.79	69.26	95.27	98.99	249.97	238.08	56.24	58.67	95.16	97.48	125.54	113.49	117.17	115.92
EGP00007	3.32	3.46	7.12	7.82	1.42	1.26	0.88	1.02	3.95	3.82	8.46	8.9	3.7	3.48	3.49	4.42
EGP00008	15.82	17.11	17.45	16.86	8.69	8.83	4.45	4.63	21.38	22.47	18.18	18.74	9.57	10.97	12.25	12.81
EGP00009	44.76	42.65	40.55	37.18	29.48	29.66	24.82	25.38	33.98	36.01	31.43	32.15	45.15	47.53	39.49	37.44
EGP00010	7	6.93	7.73	5.83	7.54	7.14	10.64	10.43	5.98	5.65	9.21	8.18	6.75	7.26	7.7	8.27
EGP00011	52.57	52.74	60.13	58.75	55.15	52.55	42.95	42.65	54.56	54.32	46.18	44.22	61.7	63.65	63.6	65.25
EGP00012	300.11	304.72	315.01	264.73	217.97	217.33	82.48	80.72	299.26	298.38	297.35	292.36	209.21	244.35	234	236.95
EGP00014	37.23	37.52	31.94	32.2	33.44	31.53	31.71	30.21	37.22	37.79	46.4	45.2	35.89	36.9	40.94	40.46
EGP00015	4.28	4.21	1.75	2.18	1.42	1.18	2.55	2.31	1.93	2.05	1.71	1.5	12.25	10.91	18.9	17.86
EGP00016	88.23	93.6	74.29	72.26	47.45	54.49	40.26	41.29	78.81	76.95	95.96	97.61	76.9	69.25	74.25	74.32
EGP00017	23.76	23.26	18.38	23.53	15.43	15.17	9.16	8.65	15.35	14.93	12.95	14.05	22.5	16.12	12.63	13.8
EGP00018	14.98	13.19	13.54	14.49	38.47	39.66	18.63	18.42	13.06	12.91	15.29	16.69	18.61	18.85	22.49	22.17
EGP00019	3.78	4.44	4.16	4.51	3.24	3.27	1.08	0.99	3.37	3.23	3.4	3.25	1.79	1.64	2.11	1.99
EGP00020	11.03	11.82	10.75	10.37	4.75	5.04	0.77	1.23	14.8	13.09	23.64	22.94	4.47	4.65	3.24	3.96
EGP00021	8.73	7.4	7.31	7.29	8.99	10.58	12.65	11.87	6.06	5.75	6.63	6.74	7.75	8.41	7.5	6.62
EGP00022	11.9	12.82	10.75	11.37	6.88	6.79	4.16	4.43	14.42	13.06	12.58	13.31	6.43	5.24	7.44	6.9
EGP00024	14.39	12.83	11.81	12.46	12.15	13.05	18.19	17.77	12.06	13.06	7.54	6.77	13.56	13.8	12.03	12.23
EGP00025	0.67	1.14	1.09	0.7	2.94	3.34	11.94	13.85	0.82	0.86	1.23	1.37	2.47	2.83	2.15	2.91
EGP00026	17.46	17.58	13.66	12.54	11.06	9.7	7.16	7.81	14.54	16.21	16.55	16.13	6.52	8.28	8.7	8.91
EGP00027	38.94	38.42	37.15	40.43	27.85	27.78	26.08	26.71	39.08	41.39	44.13	43.28	29.87	26.46	34.02	35.72
EGP00028	8.78	8.43	7.56	7.54	10.82	11.1	14.31	13.66	7.46	7.57	9.17	8.14	10.75	9.56	12.37	11.4
EGP00029	5.09	5.22	3.58	3.35	6.16	5.23	25.46	26.73	3.76	4.04	6.24	5.85	4.11	3.58	5.89	5.97
EGP00030	7.2	6.2	6.79	7.15	5.74	7.62	6.02	7.13	7.16	6.71	6.74	6.09	6.08	7.08	7.53	7.54
EGP00031	32.68	32.69	30.88	27.84	49.47	50.04	56.37	55.58	27.09	27.12	33.99	34.45	35.82	39.1	37.86	36.97
EGP00032	7.43	5.85	5.09	4.7	4.89	5.28	3.81	4.47	4.45	5.78	11.52	13.69	2.16	1.83	2.47	1.97
EGP00033	10.66	10.36	7.97	8.58	6.26	6.79	3.3	4.18	11.15	11.08	11.71	12.01	5.36	6.62	9.01	9.55
EGP00034	8.32	8.92	8.97	9.44	8.81	7.29	11.88	11.14	9.23	8.57	10.82	12.64	10.97	10.45	13.91	13.2
EGP00038	0.24	0.2	1.02	0.25	0.43	0.62	0.94	0.56	1.38	0.66	0.7	2.11	0.74	0.54	1.21	0.41
EGP00039	14.87	13.92	11.16	12.32	10.86	11.58	10.84	9.42	12.98	14.59	15.78	14.45	9.84	9.84	11.06	12.58
EGP00040	451.92	438.97	391.09	528.27	23.54	26.53	51.92	60	255.02	261.52	51.15	54.32	628.18	459.5	49.76	57.58
EGP00041	28.89	30.47	14.83	16.87	11.72	11.69	4.11	3.74	24.77	23.63	25.19	22.87	9.29	8.49	12.08	12.78
EGP00042	5.59	5.47	5.92	5.17	3.11	3.64	4.77	3.84	5.95	5.44	6.26	5.82	5.22	5.08	7.49	7.55
EGP00043	3.37	5.49	6.43	6.81	9.41	9.22	10.6	10.14	5.14	4.21	3.43	2.2	12.68	9.29	4.91	6.13
EGP00044	8.65	9.51	8.9	6.98	6.55	6.38	5.75	5.62	9.61	8.95	11.9	12.26	5.74	7.04	8.2	9.09
EGP00045	42.8	42.64	61.56	55.02	44	43.62	57.06	58.96	23.67	27.75	11.3	11.68	65.28	69.83	60.84	67.49
EGP00046	11.77	11.4	13.03	11.39	8.06	9.1	22.66	22.17	12.31	12.39	8.46	8.88	14.57	16.03	16.16	15.97
EGP00047	21.61	22.63	20.7	24.35	21.01	21.88	19.76	20.53	24.58	24.79	21.95	21.96	16.05	13.65	19.16	19.12
EGP00048	4.58	5.41	4.37	3.71	8.78	10.4	18.16	16.42	4.47	4.37	4.96	5.28	5.48	4.93	4.96	4.95
EGP00049	15.44	15.76	16.7	14.32	15.48	13.78	15.91	15.56	14.35	14.08	11.52	12.06	16.85	19.07	14.38	13.25
EGP00050	1.11	0.68	1.2	1.23	1.29	0.97	0.37	0.28	0.51	0.6	0.96	0.76	2.94	2.92	1.46	1.11
EGP00051	39.89	38.02	34.82	38.8	34.48	31.14	27.11	28.28	37.72	36.03	37.83	37.98	37.39	31.41	36.47	35.65
EGP00052	9.54	8.84	9.01	6.93	7.67	8.49	6.89	6.81	9.66	9.31	11.72	11.99	7.67	7.72	13.52	12.42
EGP00053	6.01	6.05	6	6.52	7.12	4.43	2.85	2.49	5.45	5.12	5.64	6.61	6.11	5.95	8.54	6.96
EGP00054	9.01	8.7	10.84	10.58	6.26	7.36	6.8	7.21	12.61	12.72	9.76	9.35	9.28	10.06	16.27	15.92
EGP00055	35.53	36.5	42.73	47.5	50.16	49.02	53.2	54.44	41.01	41.93	29.51	29.66	53.71	51.64	55.45	56.27
EGP00056	16.1	16.91	18.13	17.46	18.38	18.14	17.94	18.56	17.4	17.72	12.77	13.8	18.45	20.04	19.43	18.87
EGP00057	20.23	18.98	23.05	24.55	23.59	24.51	31.12	31	22.54	22.42	15.22	14.57	25.62	23.62	23.95	24.41
EGP00058	3.68	4.55	3.65	4.31	3	2.7	2.57	2.79	4.15	2.87	4.36	4.9	2.21	2.83	2.91	3.28
EGP00059	6.03	6.64	5.56	6.11	6.42	6.32	4.49	3.78	6.43	5.94	7.71	7.22	4.22	4.05	3.8	3.89
EGP00060	10.75	11.58	11.46	10.73	11.51	11.07	17.76	16.94	11.37	11.56	9.58	8.86	15	14.42	16.77	18.39
EGP00062	1.02	0.29	1.37	0.75	0.46	0.39	1.31	1	0.61	0.47	0.71	0.86	0.64	1.29	2.32	1.98
EGP00064	5.96	5.39	7.87	7.68	5.05	4.76	4.56	4.14	4.54	4.51	3.21	2.98	7.12	7.73	4.67	4.73
EGP00065	19.77	19.62	17.93	21.46	15.88	15.32	7.87	7.58	13.8	13.68	17.26	18.19	12.85	12.54	11.68	11.53
EGP00066	36.93	39.02	34.82	32.76	23.87	21.46	27.95	27.49	35.84	36.14	24.09	23.53	21.08	21.85	22.15	22.52
EGP00067	71.23	73.46	67.18	74.37	57.73	54.31	62.13	63.45	58.51	63.08	63.38	57.22	76.99	73.71	73.56	68.79
EGP00068	24.64	27.61	26.62	26.18	30.36	31.62	66.57	67.56	23.58	23.48	26.8	28.64	31.29	31.22	28.58	30.65
EGP00069	14.51	14.63	16.25	13.96	6.29	6.57	5.19	4.93	14.46	12.55	21.53	22.81	10.09	10.83	9.32	9.01
EGP00070	43.61	42.44	31.9	28.99	9.91	11.18	1.41	1.58	39.14	40.12	88.35	92.31	10.85	12.03	11.25	12.1
EGP00071	34.92	35	38.9	40.27	32.02	31.49	23.35	24.36	41.8	41.42	23.99	25.12	33.76	34.08	30.37	30.27
EGP00072	8.66	6.85	13.8	14.32	7.3	7.9	14.17	15.7	7.05	7.07	9.38	9.73	15.67	15.74	18.02	18.14
EGP00073	3.11	2.77	5.21	4.06	2.01	2.36	9.23	10.48	2.94	3.21	1.66	1.37	7.18	6.74	8.71	8.56
EGP00074	1	1.32	1.69	1.18	1.57	1.56	2	2.74	1.29	1.26	1.54	1.26	1.33	1.98	1.52	1.86
EGP00075	9.48	10.31	16.93	16.74	13.15	12.93	17.11	17.19	22.72	20.48	9.25	8.84	13.13	12.43	16.96	17.07
EGP00076	51.19	51.7	139.98	136.57	27.58	27.66	12.71	16.31	90.02	87.05	41.88	39.75	156.01	154.05	74.44	75.29
EGP00077	4.99	5.34	3.84	4.11	10.77	11.45	14.81	13.98	2.62	4.25	8.07	10.53	2.65	2.47	4.7	4.35
EGP00078	8.94	8.46	6.81	6.5	13.77	13.79	11.54	12.89	5.65	6.56	13.67	11.46	5.37	5.16	9.18	8.22
EGP00079	42.89	43.17	51.33	53.22	41.66	41.88	33.33	32.45	60.24	60.24	33.49	33.98	41.22	40.05	39.53	41.39
EGP00080	32.18	33.1	34.39	32.34	22.1	21.57	11.98	12.37	36.59	35.22	28.67	30.85	22.12	23.47	15.91	18.26
EGP00081	52.86	62.15	138.59	161.42	104.06	100.61	24.07	21.17	70.26	69.97	88.33	82.51	102.85	80.28	43.33	48.59
EGP00082	24.43	26.54	27.37	27.93	27.38	30.6	19.25	19.44	30.51	29.88	21.86	22.72	39.64	38.01	42.53	39.54
EGP00083	2.94	2.28	2.64	3.04	1.3	1.63	0.48	0.63	3.36	3.42	3.48	5.1	0.98	1.3	4.35	3.82
EGP00084	7.06	6.18	11.74	13.03	5.06	4.38	5.03	5.58	10.25	10.63	6.74	8.31	5.37	4.28	9.83	8.61
EGP00085	3.74	4.69	4.41	4.15	3.42	2.56	1.84	1.79	3.1	4.62	3.37	4.32	5.87	5.44	6.85	6.96
EGP00087	18.34	16.03	15.66	15.76	15.46	14.13	29.99	30.34	19.84	18.72	20.62	22.46	13.75	13.49	19.06	19.31
EGP00088	19.12	18.99	21.2	21.18	9.3	9.65	2.08	2.34	26.28	25.5	26.27	25.82	10.44	9.47	11.82	11.52
EGP00089	2.52	2.72	3.09	2.4	3.9	3.8	3.15	4.57	2.7	2.63	2.21	2.12	4.62	4.94	9.81	10.02
EGP00090	9.87	9.33	7.03	7.9	6.12	5.75	4.44	5.04	8.7	8.98	15.28	15.48	4.34	5	9.69	10.21
EGP00091	18.24	17.59	8.78	7.62	11.07	11.66	3.35	3.25	10.28	10.11	14.43	15.41	4.05	3.91	4.9	5.01
EGP00092	20.55	18.69	15.96	21.09	15.24	14.84	12.93	9.99	17.65	19.13	17.13	17.91	18.18	14.26	16.91	16.86
EGP00093	615.87	618.7	613.65	604.73	704.6	704.31	991.85	983.33	677.45	671.78	763.37	758.4	836.12	842.52	1182.17	1178.78
EGP00094	98.35	100.59	84.93	74.52	74.69	75.1	63.93	70.04	82.1	77.12	76.26	82.56	69.75	81.59	69.12	66.9
EGP00095	18.95	16.5	18.25	19.49	2.91	2.34	2.11	2.51	16.23	14.7	4.08	3.97	19.2	16.54	3.74	3.18
EGP00096	6.66	6.82	7.28	8.01	8.78	7.68	3.21	3.06	6.96	7.51	3.56	3.57	7.53	7.67	5.33	5.78
EGP00097	6.07	5.76	6.93	6.16	6.63	7.6	8.05	7.83	6.48	5.15	6.32	7.55	6.14	7.06	6.96	7.89
EGP00100	34.47	35.41	25.18	33.06	36.39	37.62	44.66	46.14	26.82	25.79	31.32	31.04	41.23	31.02	31.28	30.81
EGP00101	1.85	1.97	1.7	1.53	0.66	0.78	0.53	0.54	2.53	2.58	2.22	2.63	1.48	1.47	2.07	1.98
EGP00102	15.88	16.42	12	11	8.58	9.6	7.56	6.16	15.03	14.74	23.76	22.18	9.22	10.21	11.86	11.05
EGP00103	40.44	41.66	39.75	43.34	37.8	37.8	41.94	41.53	46.58	44.09	40.93	39.14	43.45	38.37	45.52	47.83
EGP00104	39.93	42.37	54.43	54.21	39.98	39.1	24.19	23.51	41.73	40.61	58.61	60.77	39.16	37.91	36.76	36.23
EGP00105	12.12	13.2	11.14	11.33	12.79	12.36	14.39	13.19	12.53	12.92	15.21	13.85	12.4	12.38	16.46	15.16
EGP00106	16.36	16.71	19.28	18.86	23.75	23.5	25.12	23.96	19.2	19.85	15.37	16.39	24.03	24.72	24.68	24.76
EGP00107	63.76	66.5	124.16	125.31	113.36	113.79	110.49	111.38	67.03	64.01	25.17	23.86	146.34	142.93	83.75	83.07
EGP00108	92.03	100.26	84.41	85.72	108.69	114.72	97.49	97.91	77.13	75.69	91.45	98.26	96.28	89.21	89.99	89.12
EGP00109	16.66	16.09	21.74	21.79	18.09	17.48	16.66	16.51	30.32	30.49	10.87	11.28	20.04	21.85	18.74	18.47
EGP00110	14.26	14.49	10.91	10.73	9.2	8.37	10.59	10.16	11.45	11.54	8.74	10.93	9.31	9.29	9.49	9.09
EGP00111	3.52	3.91	3.41	2.71	2.12	1.99	1.82	1.91	3.86	3.59	6.51	6.66	1.12	1.28	0.93	1.13
EGP00112	4.22	3.8	3.7	4.08	2.05	2.04	0.72	0.78	5.56	5.31	5.25	5.42	1.16	1.23	2.01	2.05
EGP00113	12.9	13.53	12.51	12.76	21.49	22.26	26.12	24.82	8.97	9.64	19.85	20.22	16.92	18.17	16.94	16.95
EGP00114	3.08	2.75	2.75	2.38	1.69	2.04	0.85	0.81	3.28	3.5	3.11	3.87	1.15	1.78	1.64	2.66
EGP00115	3.14	3.42	2.89	3.37	1.2	2.2	0.41	0.45	4.68	5.2	6.55	5.53	1.79	1.35	0.86	0.87
EGP00116	36.34	37.71	31.49	41.74	8.28	9.64	0.64	0.65	53.93	55.9	66.37	64.81	11.61	7.3	9.89	10.98
EGP00117	26.63	28.74	27.67	27.85	41.71	41.57	136.18	135.03	28.53	28.95	29.48	28.89	40.02	41.35	50.54	51.4
EGP00118	9.68	9.36	6.44	8.68	48.44	48.77	64.17	69.91	4.94	5.44	20.38	20.16	13.2	11.1	13.6	12.98
EGP00119	80.7	83.75	90.42	93.5	78.76	77.51	59.93	61.03	104.76	102.23	89.68	89.83	87.08	85.58	85.39	86.84
EGP00120	49.4	45.4	38.31	38.64	38.33	39.14	37.7	34.09	39.69	39.93	52.06	51.04	44.62	37.9	40.46	42.76
EGP00121	10.26	11.44	9.94	8.73	12.3	13.79	22.5	22.31	8.96	7.88	14.59	13.32	14.34	12.62	17.35	19.15
EGP00122	7.11	8.1	8.14	8.88	4.74	5.15	2.37	2.74	10.29	9.07	15.78	15.73	3.45	3.97	4.18	4.79
EGP00123	1.57	1.23	1.88	2.28	1.41	1.27	3.21	2.39	1.59	1.84	1.42	1.18	2.52	2.73	3.05	2.99
EGP00125	3.68	2.95	4.18	3.06	0.9	0.93	0.47	0.19	3.12	2.69	4.69	4.56	1.14	1.43	2.07	2.03
EGP00126	13.27	12.89	8.98	9.37	5.4	6.23	2.81	2.08	11.28	8.83	13.14	14.08	4.34	4.7	4.03	4.22
EGP00127	30.52	31.14	24.65	24.19	16.48	17.53	17.44	19.98	35.42	33	20.96	19.99	36.43	38.69	43.03	42.86
EGP00128	32.59	33.54	40.85	40.37	34.62	34.7	36.72	40.21	38.28	37.6	25.65	25.99	37.62	36.71	38.39	37.76
EGP00130	22.57	19.1	25.67	25.16	23.6	23.89	28.33	27.77	18.69	16.63	16.18	17.1	32.68	31.63	23.45	22.2
EGP00131	9.34	9.21	12.72	13.3	10	9.97	25.99	26.54	16.63	15.71	4.84	5.15	16.45	16.83	25.03	23.8
EGP00132	14.9	17.59	15.8	15.24	14.22	14.17	14.04	15.59	15.76	15.53	18.24	17.91	15.09	16.29	21.72	20.45
EGP00133	1.83	1.55	1.48	2.09	2.4	2.27	1.52	1.69	1.72	1.57	0.11	0.14	2.67	2.09	0.75	0.57
EGP00134	2.36	2.02	2.53	1.83	1.89	2.02	5.35	4.65	2.1	2.02	1.64	1.92	2.73	2.71	2.39	2.9
EGP00135	146.22	160.69	111.75	100.5	132.16	135.31	87.31	82.62	107.23	114.77	210.25	206.43	88.77	98.44	102.27	104.62
EGP00136	2.66	2.55	4.68	5.51	7.87	7.58	11.94	12.48	5.79	5.29	2.04	2.05	7.28	6.21	8.71	8.15
EGP00137	16.61	16.05	17.85	17.63	14.91	15.11	16.07	15.24	16.48	15.21	19.02	17.15	14.79	15.03	19.09	20.51
EGP00138	13.33	14.51	12.45	10.57	10.29	10.29	16.71	15.04	13.41	13.3	18.42	17.8	13.25	13.95	16.15	14.73
EGP00140	35.5	35.31	43.2	43.82	29.01	26.07	39.42	36.12	47.49	43.95	27.86	29.8	34.41	33.71	49.07	43.79
EGP00141	20.48	19.31	15.68	15.56	7.39	7.21	0.14	0.28	24.85	24.88	32.59	32.96	5.27	5.57	5.41	5.16
EGP00142	38.64	38.16	28.91	28.18	34.54	28.01	29.86	32.96	35.32	34.49	48.21	52.23	24.93	26.84	33.54	36.06
EGP00144	25.12	23.97	18.02	17.24	24.17	27.94	41.96	43.61	16.81	15.66	25.34	25.25	18.66	22.85	20.97	19.52
EGP00145	251.67	257.51	190.28	167.16	144.01	131.08	88.58	87.78	238.21	238.88	360.08	358.57	138.82	151.16	210.72	208.24
EGP00146	7.2	8.63	6.48	5.87	15.13	13.35	19.51	19.75	8.43	7.43	7.99	7.41	9.44	9.59	20.92	20.58
EGP00147	8.68	8.92	9.11	8.8	8.54	9.27	5.9	5.78	8.15	7.43	11.16	11.14	7.98	6.95	8.37	9.19
EGP00149	88.66	88.07	64.16	66.89	136.61	135.68	46.6	45.48	80.1	83.13	74.84	73.67	67.78	69.23	61.28	62.8
EGP00150	39.1	41.51	33.48	36.8	24.7	24.62	6.5	5.76	31.31	35.04	26.7	24.7	18.84	17.07	14.24	14.11
EGP00151	14.6	15.3	25.04	26	16.35	17.11	15.31	13.67	13.73	14.11	18.82	19.01	27.44	27.74	23.84	22.77
EGP00152	4.93	4.88	5.74	7.83	4.49	3.96	2.32	2.11	6.73	7.49	4.59	4.45	5.26	3.71	5.41	5.11
EGP00153	9.18	9.51	6.85	6.08	5.12	5.5	2.7	1.92	10.27	10.9	12.68	13.12	4.71	4.14	7.29	8.37
EGP00154	5.2	4.96	3.37	3.62	4.15	3.46	4.18	4.68	3.66	4.54	5.25	4.89	2.03	2.11	4.32	4.18
EGP00155	53.85	56.51	56.15	53.14	61.53	60.97	77.11	79.04	43.91	46.52	55.88	54.93	66.36	73.62	60.48	64.04
EGP00156	17.1	17.49	16.15	14.62	17.6	18.29	21.55	21.19	15.66	16.21	21.45	20.57	15.8	15.63	19.34	19.56
EGP00157	17.81	17.18	18.41	21.07	37.97	35.71	26.73	27.27	17.36	17.45	15.09	15.01	26.61	23.63	20.37	21.18
EGP00158	5.48	5.92	6.11	6.13	6.6	6.78	5.15	5.63	6.34	6.85	6.02	6	6.5	6.84	6.83	7.17
EGP00160	4.86	4.71	4.98	4.78	1.18	1.09	3.08	2.54	4.39	4.09	3.08	2.29	0.73	0.78	2.92	3.07
EGP00161	51.79	49.74	54.17	64.62	52.36	55.03	56.23	56.1	50.92	54.05	38.79	40.74	65.75	55.82	53.21	52.84
EGP00162	37.35	35.97	32.41	29.23	19.44	20.7	7.08	6.51	44.61	45.51	46.83	45.39	14.79	16.07	23.26	22.45
EGP00164	4.81	4.02	4.95	3.75	3.44	3.38	7.03	5.93	4.55	3.82	3.8	4.65	3.2	2.71	4.47	3.84
EGP00165	20.8	21.51	20.56	22.73	22.13	19.67	36.95	34.25	18.04	19.86	20.97	20.59	24.95	23.18	20.92	21.64
EGP00166	31.57	30.15	24.95	26.38	20.66	21.15	37.29	36.97	29.32	31.85	40.73	43.2	29.68	29.32	34.66	35.77
EGP00167	10.8	11.07	8.21	8.6	7.38	5.44	7.08	5.81	9.62	8.56	16.19	16.95	5.81	6.68	10.11	7.97
EGP00168	27.08	27.09	25.05	22	16.91	17.27	8.29	7.72	28.65	27.91	30.13	28.74	12.22	13.32	14.23	13.56
EGP00169	21.71	21.11	28.21	26.34	45.84	46.08	45.69	46.67	19.65	20.19	18.58	19.86	47.97	46.04	27.16	28.42
EGP00170	83.11	82.41	79.18	79.86	96.88	97.7	148.23	139.89	74.68	78.69	78.65	77.03	105.96	100.46	99.91	101.53
EGP00172	9.58	9.55	8.92	9.76	8	8.13	0.52	0.32	3.9	4.39	9.46	9.77	6.94	7.26	2.38	1.96
EGP00173	5.2	6.15	5.48	7.03	4.96	4.15	4.2	3.53	6.26	6.02	10.1	9.32	5.39	5.8	7.57	7.91
EGP00174	1.5	1.24	1.66	1.57	2.44	2.43	1.1	1.52	1.12	1.39	5.49	6.23	1.52	1.74	3.64	3.06
EGP00175	5.27	5.12	3.35	3.74	3.84	4.4	3.71	4.02	5.21	5.66	3.59	3.22	1.92	2.09	2.82	2.75
EGP00176	2.06	2.35	2.25	2.44	2.6	2.44	1.22	1.25	2.34	1.8	2.52	3.1	2.47	2.95	3.65	4.35
EGP00177	16.51	15.64	14.39	14.1	8.98	8.63	5.64	5.03	15.84	16.71	21.04	21.39	8.11	8	12.69	13.55
EGP00178	28.43	27.78	26.65	25.99	23.42	20.87	9.39	10.98	29.94	29.83	23.84	26.69	23.22	24.56	23.18	23.38
EGP00181	20.62	20.95	16.11	16.99	40.09	41.34	38.46	40.4	17.08	16.2	19.68	17.21	22.85	24.51	17.55	17.83
EGP00182	4.94	4.74	2.93	3.68	2.04	2.07	3.08	2.86	3.48	3.21	3.48	3.75	4.37	4.47	12.66	11.9
EGP00183	2.01	2.32	2.34	1.47	2.32	1.94	0.72	0.9	2.04	2.71	2.51	2.39	1.95	2.02	2.62	2.56
EGP00184	16.84	17.65	19.41	20.48	17.35	18.08	17.82	19.46	18.38	19.14	12.69	13.6	24.26	21.14	22.4	22.03
EGP00185	19.39	20.22	15.67	17.08	22.7	23.02	23.51	27.87	13.94	13.85	22.89	24.69	17.5	17.9	21.62	21.7
EGP00186	31.68	33.69	29.43	30.03	21.55	23.95	6.91	7.11	29.98	31.53	26.41	25.24	17.74	17.33	19	17.27
EGP00187	5.61	5.17	7.23	8.75	8.65	7.66	5.68	6.4	9.23	9.93	3.97	3.49	7.21	7.57	17.62	17.52
EGP00188	31.16	29.11	32.72	40.39	26.06	30	41.51	41.59	27.18	25.55	13.33	12.2	35.5	34.58	29.93	32
EGP00189	14.96	12.44	9.36	12.12	8.16	8.2	6.64	7.37	11.17	10.65	15.16	15.81	8.37	9.09	10.56	10.09
EGP00191	9.45	9.88	10.94	9.75	16.43	17.26	38.5	39.56	9.2	9.95	7.75	11.5	15.77	15.39	14.27	14.8
EGP00192	4.63	4.22	5.96	5.41	5.37	5.47	4.4	4.88	5.34	5.61	4.35	4.37	5.92	6.53	7.81	8.73
EGP00193	183.05	191.42	216.58	191.5	156.76	158.73	556.35	541.38	120.93	116.83	283.12	270.54	275.32	334.76	354.68	342.14
EGP00194	50.71	46.93	43.55	43.5	34.99	35.45	16.85	16.6	52.07	53.39	48.54	49.95	32.41	32.56	38.94	37
EGP00196	78.03	78.47	99.97	94.35	53.32	47.08	22.41	21.07	119.16	121.89	31.43	29.19	37.2	37.07	32.55	26.49
EGP00197	43.43	41.62	34.21	32.47	34.86	33.39	41.88	40.92	31.3	29.38	50.64	48.87	29.65	32.12	28.77	31.07
EGP00198	19.9	19.83	22.5	20.69	22.92	25.2	20.88	22.63	21.7	21.31	18.83	21.09	15.74	14.07	20.77	22.25
EGP00199	6.94	6.06	6.38	5.38	5.65	4.45	5.74	4.93	6.86	5.97	9.04	7.87	5.96	5.22	7.22	6.75
EGP00200	16.33	15.85	16.21	16.79	11.27	11.85	31.96	30.45	14.63	14.59	11.52	11.96	15.45	15.45	14.72	16.05
EGP00201	8.55	7.63	6.85	7.61	5.53	5.84	2.59	2.44	9.67	8.68	9.22	10.55	7.1	7.1	8.57	8.68
EGP00202	6.7	6.44	4.97	6.2	3.44	3.29	2.46	2.55	8.57	8.88	10.83	11.86	5.34	5.29	10.35	9.53
EGP00203	108.79	109.56	107.25	110.17	142.69	144.36	249.3	248.47	102.82	107.5	112.88	112.42	150.52	146.28	186.22	178.46
EGP00204	7.73	7.49	7.88	7.12	4.16	3.82	4	4.48	9.45	10.23	7.45	8.72	4.53	4.09	5.22	5.46
EGP00205	1.68	1.17	1.2	1.73	1.63	1.72	3.17	3.29	1.65	1.57	1.83	1.62	1.23	0.69	2.11	2.25
EGP00206	3.72	4.21	4.85	3.08	4.75	4.91	4.88	4.07	3.33	3.65	4.07	4.17	4.76	4.36	4.79	3.98
EGP00207	39.85	35.49	29.1	30.73	34.91	35.7	32.95	34.94	28.57	25.41	40.33	39.35	37.12	31.04	30.94	34.16
EGP00210	5.57	5.35	4.65	5.85	4.34	5.61	5.42	6.33	4.63	4.43	5.82	4.81	5.77	5.43	4.97	5.25
EGP00211	2.22	1.5	0.09	0.13	0.19	0.26	0.48	0.62	0.11	0.18	0.12	0.1	0.96	0.59	0.26	0.18
EGP00214	13.02	13.33	12.54	12.32	8.23	7.33	5.14	4.96	17.31	16.56	18.34	17.97	12.94	12.07	17.59	17.12
EGP00215	3.01	2.83	2.49	2.29	2.69	2.33	1.23	1.02	2.76	2.03	3.48	3.22	2.71	2.06	2.24	1.52
EGP00216	13.37	12.5	13.16	14.13	11.01	10.67	15.47	15.77	16.45	16.56	14.02	12.83	12.45	12.31	14.73	14.75
EGP00217	7.24	7.46	6.05	7.5	5.19	5.39	3.05	3.41	6.36	5.61	5.93	7.01	6.24	5.35	4.7	5.58
EGP00219	12.98	11.61	9.63	9.37	6.33	6.29	13.74	14.2	10.82	10.74	10.43	9.7	8.15	7.64	9.74	9.11
EGP00220	28.26	29.13	25.77	23.68	27.49	28.49	23.13	24.96	20.71	20.26	31.52	31.64	26.97	29.47	24.07	24.29
EGP00221	3.08	3.05	1.83	1.86	2.67	2.31	2.18	2.53	2.49	2.96	0.57	0.87	0.87	0.91	0.57	0.88
EGP00222	6.16	5.23	2.81	1.09	0.46	0.75	0.25	1.26	2.93	4.03	2.03	1.82	5.06	0	1.8	2.35
EGP00223	2.74	2.41	0.51	0.3	2.27	1.12	1.42	1.35	3.31	1.48	0	0	0	0	0	0
EGP00224	46.69	47.68	16.16	16.04	32.07	29.83	39.16	44.44	34.14	34.49	0.04	0.09	4.45	4.09	0.1	0.04
EGP00225	25.26	26.5	11.53	10.57	24.63	26.75	19.61	17.88	19.54	21.72	4.49	3.86	7.18	9.12	4.12	4.83
EGP00226	0.38	0.31	0.79	0.8	0	0.07	0	0	0.18	0	3.27	2.7	0.48	0.71	1.07	0.21
EGP00227	109.64	109.91	142.12	144.82	112.24	113.7	42.36	38.67	154.75	157.93	105.63	101.61	127.4	125.31	130.8	129.99
EGP00228	5.49	5.89	11.75	11.65	4.14	3.51	2.92	3.25	6.51	5.67	8.05	9.38	11.17	9.22	9.82	9.94
EGP00229	37.72	38.2	29.67	28.52	22.71	22.23	11.26	10.14	33.22	33.51	33.32	33.25	19.14	20.99	15.95	15.28
EGP00230	67.14	68.04	68.07	72.41	39.62	36.48	10.55	11.59	35.62	38.41	163.04	158.04	33.8	28.79	9.89	11.34
EGP00231	3.84	3.52	3.56	4.57	3.43	3.16	1.46	1.31	3.69	3.2	5.07	5.74	3.45	3.31	3.32	3.54
EGP00233	5.63	5.49	1.15	1.13	5.32	4.99	0.49	0.46	8.03	8.56	0	0.02	0.02	0.06	0	0.04
EGP00234	0.62	0.56	31.22	30.46	2.21	1.9	0.1	0.32	3.71	3.58	0.45	0.55	7.62	7.71	0.76	0.31
EGP00235	4.77	3.85	11.49	12.53	2.42	2.07	0.97	0.68	40.85	39.43	3.01	2.63	4.28	3.57	11.18	11.24
EGP00236	16.33	17.46	56.58	52.62	17.03	15.33	4.7	4.1	64.74	62.8	38.51	37.16	11.99	14.7	118.86	122.51
EGP00237	61.73	59.06	36.54	36.61	133.63	136.28	416.03	417.84	32.28	36.45	54.82	44.26	99.75	100.46	103.45	102.97
EGP00238	1393.32	1384.23	1216.2	1244.17	1937.57	1920.26	1711.55	1734.05	1312.82	1338.86	1216.28	1233.43	1171.4	1164.27	1256.59	1232.19
EGP00240	6.09	6.82	6.98	6.91	6.36	6.94	9.56	9.93	6.42	6.3	5.04	4.98	5.8	5.51	5.76	6.59
EGP00242	11.28	11.93	9.63	8.44	8.88	9.38	10.91	10.85	9.25	9.94	13.76	13.64	6.9	7.93	9.54	9.98
EGP00243	10.29	10.34	10.33	10.11	8.1	8.71	5.39	4.97	12.55	12.97	8.51	8.17	7.87	8.84	10.61	10.35
EGP00245	23.19	24.7	30.61	30.26	28.26	27.78	46.82	46.58	24.17	23.91	16.4	17.14	30.79	29.63	25.16	26.25
EGP00246	11.56	11.93	14.56	14.72	6.52	6.38	0.79	0.74	19.01	19.73	13.33	14.33	6.09	6.17	6.03	6.58
EGP00248	20.08	18.66	15.71	15.33	21.02	19.6	26.83	26.26	11.9	13.58	19.47	16.98	16.01	17.6	13.95	15.07
EGP00249	21.03	22.64	21	21.76	8.84	8.35	2.35	1.94	30.47	29.71	29.55	28.31	7.46	7.58	8.31	9.63
EGP00250	10.69	12.53	15.64	10.67	7.33	7.29	13.78	13.77	9.52	9.28	25.76	29.64	14.52	11.96	15.53	16.07
EGP00260	3.23	3.15	3.03	3.4	4.18	4.49	1.33	1.46	3.67	3.16	3.86	3.43	1.32	1.74	2.78	2.99
EGP00261	14.55	14.3	9.54	10.01	8.99	9.51	5.71	6.32	12.95	14.16	14.18	15.67	6.3	5.58	8.38	8.41
EGP00262	23.24	22.58	19.14	16.84	22.12	23.43	11.02	11.01	16.24	14.78	23.74	23.34	12.04	15.28	16.42	15.74
EGP00263	13.24	14.32	30.98	31.28	12.15	12.69	15.43	14.48	15.6	15.15	12.26	13.3	15.23	15.31	13.44	13.54
EGP00264	9.2	10.27	16.75	18.28	28.16	27.08	58.16	55.78	11.24	11.28	5.56	5.53	27.8	25.73	13.91	14.71
EGP00265	10.18	9.58	15.8	12.42	3	4.13	9.19	6.71	6.73	6.68	3.91	5.38	16.28	14.17	11.56	12.66
EGP00266	31.51	33.16	26.26	24.93	32.42	30.86	26.25	29.46	26.55	22.14	36.64	33.01	28.07	22.91	23.66	27.99
EGP00267	376.61	367.05	261.59	273.22	183.62	178.3	113.56	103.77	360.96	377.75	545.91	531.92	206.77	200.88	284.09	288.38
EGP00268	7.35	6.87	9.65	9.75	29.49	30.1	21.77	22.21	7.1	6.99	10.28	9.89	8.29	7.11	4.75	5.61
EGP00269	25.83	24.28	32.18	29.16	15.87	13.81	44.85	41.58	19.72	18.62	19.13	18.62	28.97	29.07	21.3	23.25
EGP00270	15.02	16.42	16.88	13.62	10.39	8.74	2.06	3.02	13.02	14.68	14.3	14.48	14.1	16.04	20.43	19.25
EGP00271	31.68	30.35	38.86	42.3	16.29	15.26	17.79	17.31	40.96	41.81	39.85	43.34	15.37	13.01	27.58	25.45
EGP00272	6.73	7.25	8.17	9.42	12.23	10.9	11.12	10.85	6.36	6.78	9.7	9.49	12.13	9.82	9.1	8.87
EGP00273	10.55	11.03	14.68	13.74	10.45	10.79	15.75	14.88	13.86	14.11	6.96	7.49	13.27	15.78	17.29	16.03
EGP00274	4	3.72	4.95	5.73	2.65	3.04	15.38	14.64	4.38	4.14	2.57	2.76	5.66	5.79	6.14	5.9
EGP00278	48.98	46.76	32.88	35.35	18.7	18.59	0.54	0.79	38.66	42.07	60.04	59.49	8.79	8.05	9.83	9.99
EGP00279	6.63	6.99	7.11	7.4	4.08	3.79	2.39	2.1	7.22	7.31	2.1	2.22	5.83	6.29	3.63	3.93
EGP00281	35.59	34.72	30.14	31.94	32.47	32.68	23.55	23.61	30.95	33.91	46.03	49.36	29.33	29.42	27.35	29.41
EGP00284	24.92	25.74	24.11	22.89	18.8	18.87	11.56	11.05	30.63	30.57	27.62	28.62	17.31	18.64	20.97	21.47
EGP00285	1.15	0.24	0.62	0.9	2.58	1.88	1.86	0.85	0.51	0.48	4.53	4.6	0.18	0.32	4.94	3.93
EGP00286	42.31	44.3	45.29	47	53.6	53.28	57.23	58.94	34.6	33.35	35.71	33.82	57.01	51.19	41.38	41.72
EGP00287	15.81	18.11	12.04	15.89	12.06	12.35	8.15	7.66	13.27	12.56	17.99	17.47	11.54	10.07	7.55	8.67
EGP00289	6.03	6.54	9.39	8.4	5.28	4.8	5.67	5.88	10.6	10.49	7.16	6.79	6.36	5.65	8.13	6.9
EGP00290	30.18	27.64	23.82	18.05	14.23	14.26	24.21	24.35	24.59	28.36	40.4	39.52	21.69	27.36	35.94	31.04
EGP00291	21.82	22.85	22.42	21.37	16.09	17.55	18.41	18.75	20.01	19.14	21.2	19.87	20.6	20.07	21.17	19.07
EGP00292	23.99	22.91	13.34	16.13	11.09	10.38	24.55	26.71	19.04	20.12	24.88	25.12	6.94	6.41	7.45	7.97
EGP00293	47.93	46.77	47.06	46.41	58.51	61.63	66.1	64.98	43.49	43.65	45.72	48.15	51.74	52.53	53.37	54.47
EGP00294	58.59	64.29	47.56	37.22	38.48	41.55	22.5	20.49	44.57	42.84	92.08	84.2	32.73	33.52	47.21	47.83
EGP00295	4.55	3.62	4.19	3.39	3.27	4.02	4.93	5	3.4	3.29	3.26	2.99	4.52	4.53	4.65	5.03
EGP00296	81.5	82.78	69.82	70.92	37.15	37.35	15.61	16.43	66.01	69.25	58.04	54.4	40.93	43.43	34.38	32.7
EGP00297	3.71	3.35	3.95	4.11	2.83	2.75	3.1	2.75	4.1	3.71	3.67	3.2	5.56	4.88	6.27	6.55
EGP00298	2.75	2.52	2.42	2.86	2.02	2.05	2.02	2.99	1.88	2.1	3.01	2.64	2.36	2.47	4.08	4.19
EGP00300	11.6	13.19	5.73	6.29	20.63	21.08	1.75	1.39	9.72	9.23	31.04	33.86	1.62	1.56	4.32	4.25
EGP00302	11.89	11.65	7.43	7.54	7.23	8.17	0.51	0.63	10.66	11.54	8.94	8.59	2.84	2.81	3.87	3.66
EGP00303	19.62	18.46	20.52	19.09	16.86	15.13	16.98	17.05	22.97	23.6	33.26	32.98	14.95	14.33	25.62	25.51
EGP00304	22.06	22.53	22.59	22.5	13.5	13.27	7.18	7.34	25.54	24.67	19.41	21.12	17.26	17.44	17.2	16.89
EGP00305	27.73	27.82	45.16	42.37	27.26	27.06	39.44	40.5	21.71	22.01	14.11	14.43	62.23	64.82	27.68	26.27
EGP00306	4.98	4.27	4.2	2.98	4.76	4.02	15.41	14.26	2.72	2.84	1.97	1.6	5.24	5.17	5.46	6.42
EGP00307	24.76	27.33	10.74	10.83	5.29	4.89	45.48	47.7	9.17	8.03	2.02	1.44	22.33	21.8	4.35	4.09
EGP00309	9.23	9.37	6.59	7.34	5.24	4.53	9.21	8.51	7.88	5.36	9.49	11.1	13.84	13.5	18.48	19.07
EGP00310	9.16	9.42	15.87	17.29	13.16	12.22	8.13	8.92	11.58	10.87	9.4	9.56	15.7	14.36	19.35	18.07
EGP00311	1.53	1.46	4.38	4.52	1.99	4.3	1.53	2.42	3.77	3.79	1.56	1.63	4.11	3.62	4.49	4.85
EGP00312	9.64	10.18	21.25	21.94	7.59	6.78	7.11	9.82	7.91	7.39	7.47	7.47	17.05	18.54	21.45	18.67
EGP00313	4.42	4.04	7.42	7.59	5.77	5.16	4	4.71	6.66	5.75	1.75	2.57	10.16	8.74	13.89	14.24
EGP00314	4.27	3.94	31.93	28.28	3.52	3.57	3.79	3.99	3.84	4.12	22.52	22.23	44.17	46.68	77.61	76.12
EGP00315	13.78	14.12	23.05	20.59	16.74	16.07	12.63	12.38	18.11	18.56	10.74	12.51	18.48	22.68	26.15	24.61
EGP00316	1.86	1.18	1.51	1.09	2.02	2.06	2.03	2.55	0.73	1.36	2.47	2.63	1.6	0.99	1.34	1.53
EGP00318	30.19	30.27	32.84	33.46	50.26	51.86	20.75	19.46	24.45	25.94	23.01	21.38	35.59	36.71	24.8	28.5
EGP00319	25.13	23.86	24.88	25.82	24.68	23.4	8.72	9.14	26.24	25.33	14.28	14.48	23.05	23.13	21.76	20.73
EGP00320	52.19	54.57	35.53	39.01	149.64	149.11	24.57	26.31	44.85	43.54	56.73	59.02	62.09	58.36	54.6	51.98
EGP00322	10.6	10.32	12.09	11.87	12.09	12.17	1.76	1.63	12.02	11.92	10.12	10.42	5.82	6.18	6.6	7.51
EGP00323	80.59	76.93	71.97	66.76	55.47	55.13	39.69	41.17	71.09	66.73	102.21	102.88	53.66	51.54	41.97	46.4
EGP00324	16.35	15.9	18.86	18.72	15.7	15.06	7.98	7.27	16.88	17.18	13.49	12.28	15.7	15.76	15.84	15.19
EGP00325	4.14	4.4	4.98	5.4	5.13	5.36	10.23	10.29	2.92	2.56	1.01	1.02	6.18	5.47	1.45	1.77
EGP00326	5.15	4.85	6.27	5.73	3.8	3.65	5.94	6.29	5.44	4.67	5.3	5.46	5.71	5.8	7.68	6.84
EGP00327	20.7	20.61	20.77	20.29	17.83	17.69	13.05	11.63	22.87	22.36	11.81	12.71	18.64	19.26	18.28	19.6
EGP00328	8.78	10.34	8.47	8.45	9.92	8.32	16.59	15.79	5.67	5.89	15.65	17.78	11.84	11.5	10.5	11.25
EGP00329	77.39	74.73	70.8	70.58	83.04	81.72	73.34	78.49	76.52	77.7	85.72	83.34	70.33	71.23	95.78	92.61
EGP00331	16.31	15.91	14.06	14.34	6.16	5.63	1.6	1.51	13.51	12.92	9.69	9.8	5.35	4.81	5.87	5.94
EGP00333	30.72	31.7	25.78	22.73	29.63	30.88	34.73	35.68	29.46	30.53	28.09	30.23	22.76	23.45	27.81	25.47
EGP00334	12.95	13.64	13.59	14.41	9.05	8.28	3.27	2.7	20.03	19.12	20.31	21.95	8.22	7.54	13.97	14.68
EGP00335	3.26	4.7	3.97	3.34	1.54	2.3	1.32	1.13	5.38	4.74	6.35	6.31	2.96	2.88	4.75	4.73
EGP00337	3.14	3.15	1.25	1.31	1.42	1.43	0.51	0.46	2.07	1.22	2.06	2.4	0.6	0.58	0.94	1.25
EGP00338	18.23	17	21.14	22.99	12.75	10.08	11.59	12.99	17.53	17.96	23.52	24.02	19.45	19.46	21.92	22.89
EGP00340	4.5	4.34	3.89	3.3	2.77	2.08	1.86	2.83	4.45	3.91	5.96	5.1	2.83	2.95	5.3	4.94
EGP00341	20.22	18.23	12.2	12.1	7.68	8.18	3.42	1.73	23.2	20.83	36.11	36.81	12.79	9.92	28.63	26.14
EGP00342	10.65	8.74	7.4	5.65	2.06	1.97	2.74	4.15	9.15	10.5	12.69	16.33	5.15	6.2	6.62	7.11
EGP00343	15.64	15.29	13.27	12.71	13.56	13.25	13.18	12.7	15.98	15.37	16.75	15.86	12.92	12.76	15.83	16.22
EGP00344	6.1	5.98	3.92	4.29	5.49	4.76	4.99	5.56	5.94	5.94	6.81	9.39	5.07	4.29	5.45	7.04
EGP00345	16.36	17.16	12.54	13.75	8.85	9.55	3.64	4.01	18.59	18.51	12.12	13.43	7.34	8.4	11.44	12.59
EGP00346	5.84	6.42	6.75	6.1	1.42	1.14	1.96	2.03	4.36	4.39	1.83	2.07	5.01	5.72	5.29	6.39
EGP00347	33.99	29	18.71	22.02	17.44	17.73	24.93	22.7	20.44	20.48	18.18	18.51	17.87	17.38	15.76	15.55
EGP00348	149.21	147.61	128.46	129.09	167.34	165.62	211.07	214.08	151.82	149.18	97.71	95.85	128.83	125.02	144.56	146.25
EGP00349	13.54	12.91	14.48	11.96	10.15	9.5	0.14	0.16	15.52	15.57	25.14	24.88	3.98	1.91	6.14	4.88
EGP00350	6.98	7.17	6.31	7.15	3.9	3.49	0.48	0.13	9.89	9.9	9.31	10.58	2.44	2.04	3.1	3.28
EGP00351	26.4	28.13	26.62	28.21	30.15	32	11.2	13.02	30.95	30.86	28.22	23.42	23.31	17.47	18.93	16.9
EGP00352	0.92	0.58	0.91	0.68	0.32	0.6	1.99	2	0.51	0.6	0.49	0.64	0.77	0.56	1.08	0.92
EGP00353	66.78	66.78	65.52	66.73	110.83	114.4	290.05	289.57	53.34	54.4	75.88	72.74	102.25	103.83	122.44	118.34
EGP00354	70.57	72.37	62.32	65.44	112.74	110.88	65.06	64.29	77.07	74.89	72.54	68.67	87.67	87.26	88.81	93.49
EGP00356	10.86	10.44	2.35	3.81	11.83	11.86	33.28	33.51	9.18	9.26	1.06	1.21	1.51	1.69	1.34	1.16
EGP00357	16.9	17.4	34.62	33.03	29.27	27.65	34.08	33.95	17.82	17.47	25.88	24.66	43.71	42.19	38.86	40.28
EGP00359	6.04	6.32	7.36	8.32	6.52	6.96	9.57	10.69	5.2	5.86	4.93	5.34	6.86	7.05	6.11	6.52
EGP00362	2.64	2.72	6.67	6.52	1.89	0.93	5.72	5.42	3.38	2.74	6.44	7.37	7.77	7.45	8.63	9.42
EGP00363	2.41	2.63	1.74	1.64	1.54	1.32	0.16	0.29	1.37	1.66	4.65	3.73	1.06	0.36	0.77	1.01
EGP00364	22.75	22.74	21.44	20.32	10	9.89	4.92	5.25	29.5	27.74	34.92	36.33	6.97	7.88	14.37	14.15
EGP00365	16.5	16.63	15.35	15.92	13.35	11.97	10.08	10.78	15.14	15.94	13.66	15.43	12.52	14.52	13.95	14.58
EGP00367	8.38	9.67	8.28	8.48	10.97	10.88	11.42	11.44	7.65	8.77	10.11	10.58	10.43	10.31	11.71	12.02
EGP00368	13.25	15.34	13.44	13.67	18.11	16.39	27.95	27.79	12.02	13.31	17.43	15.55	19.76	20.95	30.23	27.12
EGP00369	9.25	6.75	6.3	6.19	5.94	5.7	4.46	4.49	7.89	6.47	10.97	10.34	3.27	3.28	5.5	5.48
EGP00370	30.86	30.78	38.14	37.39	27.68	28.25	44.56	42.2	30.3	30.42	28.78	28.38	31.89	32.86	33.12	33.08
EGP00372	1.72	1.6	2.07	1.9	1.53	0.8	2.07	2.18	2.63	2.54	1.73	1.86	1.7	1.86	2.13	1.81
EGP00373	4.89	4.93	6.93	6.24	10.03	10.07	8.02	9.07	5.72	6.9	9.57	7.99	8.93	10.31	6.63	7.27
EGP00375	11.12	9.86	10.32	9.95	9.67	9.43	10.87	10.77	10.95	11.46	13.63	12.11	9.3	11.34	12.46	12.54
EGP00376	5.32	5.77	6.3	6.52	4.08	4.05	3.04	3.16	7.57	8.36	5.29	6	5.99	6.72	7.35	7.91
EGP00377	11.04	9.87	8	8.29	9.34	7.43	6.44	8.13	10.46	10.67	12.33	12.71	5.41	5.78	6.46	7.34
EGP00378	12.43	12.08	9.65	9.06	9.75	10.98	5.71	5.92	8.06	7.93	9.13	8.85	7.85	8.78	3.39	3.26
EGP00379	4.27	4.41	2.25	2.71	2.74	2.95	0.87	0.49	4.41	4.47	4.49	4.18	1.09	0.67	1.76	1.24
EGP00381	18.2	17.83	7.98	8.42	9.93	10.97	0.98	0.72	11.18	11.2	14.54	14.74	2.01	1.82	2.42	2.2
EGP00382	57.19	59.38	52.57	66.15	45.48	47.09	4.32	4.12	59.18	58.94	65.87	62.05	51.26	42.56	33.23	32.39
EGP00383	57.48	55.99	62.3	60.31	60.1	56.92	18.47	20.07	52.18	53.14	49.87	52.31	52.11	57.24	34	33.96
EGP00385	11.71	11.92	10.5	10.95	9.5	9.85	2.86	2.52	9.42	10.79	13.31	12.63	5.09	4.77	4.28	3.5
EGP00386	1.01	1.28	1.15	2.35	0.99	3.03	0.05	0.18	1.83	2.21	0.45	0	0	1.43	0	0.97
EGP00387	15.33	14.47	18.35	18.79	12.28	12.07	24.62	25.01	18.64	18.78	13.94	14.52	20.1	20.18	20.59	19.43
EGP00388	102.46	105.95	87.9	85.87	53.08	53.61	27.34	28.54	93.17	93.28	119.25	119.76	62.8	64.07	62.27	59.93
EGP00389	8.96	8.85	11.12	11.1	11.12	11.29	22.75	23.41	8.18	8.89	8.1	7.69	17.18	17.59	15.1	15.66
EGP00390	20.03	20.42	24.14	24.66	32.27	33.44	34.09	34.42	16.88	16.81	34.85	33.38	40.52	39.95	41.84	41.42
EGP00391	50.94	52.44	77.55	74.08	30.98	34.08	20.09	22.42	47.11	49.18	47.66	45	58.21	60.78	61.69	65.94
EGP00392	11.04	10.67	13.27	13.37	11.27	11.12	6.99	6.27	16.13	15.53	9.52	9.27	11.25	12.22	15.17	14.6
EGP00393	10.57	11.73	11.42	12.92	5.58	4.67	1.48	1.89	11.87	10.74	18.18	15.38	7.74	7.27	9.67	10.45
EGP00394	44.62	43.69	34.83	32.79	37.69	36.47	15.95	16.23	38.15	39.41	35.66	37.26	24.84	23.99	22.7	21.63
EGP00395	120.45	122.52	114.66	125.52	104.71	91.17	94.79	91.57	111.76	114.27	121.46	116.55	117.56	102.01	90.97	90.69
EGP00397	0.87	0.85	1.26	0.99	0.38	0.45	0.32	0.06	1.02	0.83	2.85	2.45	0.43	0.3	0.74	0.63
EGP00398	25.8	24.28	22.31	26.34	14.91	14.98	10.78	11.49	24.06	24.57	28.55	28.02	17.83	18.62	19.75	19.59
EGP00399	17.32	16.31	25.35	27.41	20.47	19.61	9.15	9	14.19	14.52	14.91	15.07	33.61	33.18	20.9	20.89
EGP00400	53.43	54.19	66.2	65.75	38.07	36.83	44.29	46.05	38.22	36.6	27.42	27.88	76.89	75.87	43.88	44
EGP00401	16.24	15.86	6.78	6.42	36.93	36.89	129.81	129.69	6.86	6.16	14.57	16.07	25.88	24.36	44.66	43.19
EGP00402	5.9	6.18	4.76	3.21	13.31	16.09	341.8	331.32	4.78	4.13	9.75	9.16	21.72	21.76	49.61	48.97
EGP00403	1.27	1.52	0.37	0.54	4.86	5.1	15.89	13.66	0.79	0.76	5.01	5.18	0.97	0.74	2.44	1.76
EGP00404	6.66	6.4	10.9	12.42	2.99	3.75	3.09	2.58	13.86	13.53	10.67	9.7	7.68	6.91	19.76	23.06
EGP00405	2.72	2.14	1.37	1.72	2.37	2.3	1.32	1.88	1.74	1.71	2.01	2.53	1.8	1.46	1.34	0.85
EGP00406	5.35	5.74	4.83	5.33	5.33	4.55	3.09	2.99	4.63	5.33	5.68	5.91	3.81	3.39	4.28	4.29
EGP00407	3.52	2.99	3.11	2.97	2.39	3.13	2.2	2.15	3.75	3.55	5.62	5.72	2.55	2.92	4.4	4.3
EGP00409	36.9	37.44	32.63	29.64	18.56	18.37	15.87	14.34	39.05	36.7	50.11	48.82	20.14	20.7	32.39	30.87
EGP00410	18.65	16.31	18.76	19.21	20.32	19.28	20.23	20.25	19.36	18.63	15.15	14.64	22.1	22.32	19.46	19.96
EGP00411	131.65	130.7	115.62	100.14	131.73	133.84	203.26	204.58	91.42	93.63	155.74	156.9	126.34	133.22	126.47	120.65
EGP00412	16.57	16.67	14.84	15.24	21.13	21.09	33.2	31.29	14.87	15.47	14.6	16.55	18.21	20.46	23.8	23.68
EGP00414	18.23	18.15	12.64	13.34	10.88	11.31	13.58	14.07	16.56	16.38	22.96	23.01	18	19.01	28.69	27.59
EGP00416	15.07	13.79	14.63	14.5	7.09	7.09	4.05	4.27	15.55	16.4	20.5	21.1	8	8.91	11.99	11.31
EGP00418	4	4.53	4.23	5.24	1.51	1.98	0.22	0.23	10.31	9.82	7.6	8.37	1.92	1.95	5.15	4.42
EGP00419	14.32	13.29	15.02	15.6	15.77	14.64	21.15	19.8	13.75	14.81	9.29	9.49	16.76	16.43	16.65	15.53
EGP00421	1.68	2.02	4.47	3.88	2.65	1.84	10.81	8.81	2.2	1.8	5.68	6.21	3.95	2.78	2.15	3.53
EGP00422	12.35	11.73	10.31	11.5	3.53	3.42	0.53	0.2	12.25	9.81	14.03	14.77	3.93	3.74	7.05	7.37
EGP00423	16.03	15.14	26.8	25.01	50.47	52.06	11.94	11.72	27.25	26.93	8.92	8.73	33.22	29.82	19.84	19.24
EGP00424	13.81	12.93	11.53	11.79	24.08	25.7	4.95	3.42	11.34	11.45	16.53	17.91	10.69	9.49	10.39	10.74
EGP00425	16.4	17.64	15.25	15.67	9.36	9.38	7.79	7.57	12.53	13.17	16.58	14.76	11.98	11.56	11.12	12.86
EGP00426	20.18	24.02	20.47	19.07	31.07	30.92	7.52	6.87	22.66	21.22	25.61	24.03	21.17	22.51	28.24	25.94
EGP00427	13.59	14.78	10.86	13.64	14.86	14.86	15.01	17.12	14.86	14.8	12.11	13.53	14.83	13.05	13.54	11.78
EGP00428	6.03	4.51	4.04	4.97	3.28	2.78	2.97	3.65	4.39	4.32	7.03	7.7	4.1	3.93	5	5.6
EGP00429	21.31	21.11	27.76	29.47	11.35	11.75	11.34	11.34	26.52	26.3	19.86	20.12	18.98	18.6	11.54	11.62
EGP00430	50.77	47.63	81.98	81.27	19.69	19.88	10.89	10.51	58.33	60.69	47.72	49.69	31.21	29.76	34.62	34.98
EGP00431	4.92	5.27	9.6	8.82	0.89	1.6	0.25	0.18	5.19	5.05	3.5	3.32	4.59	4.31	1.18	1.05
EGP00432	2.6	1.31	1.83	1.13	0.26	0	0	0.15	0.95	2.22	2.39	2.08	0.37	0.4	1.11	0.9
EGP00433	22.94	23	20.47	19.67	21.56	19.97	16.05	15.82	24.47	23.56	23.31	23.32	19.93	19.86	21.75	22.98
EGP00434	10.79	10.35	7.92	7.4	4.52	3.73	0.15	0	11.13	11.88	16.06	17.03	3.64	3.81	3.71	3.57
EGP00436	40.43	40.51	54.49	56.99	32.87	32.47	57.94	56.54	40.56	43.74	30.71	29.3	67.04	65.6	41.52	41.25
EGP00437	20.5	19.87	18.9	17.94	17.1	16.41	10.07	9.53	21.15	20.83	15.35	17.58	11.7	13.89	14.44	16.24
EGP00438	4.72	5.19	5.41	5.21	4.99	5.15	3.18	2.91	4.55	4.32	4.2	3.8	4.58	4.24	4.75	4.96
EGP00439	4.68	4.71	4.68	5.67	1.75	1.88	1.16	1.08	5.96	6.59	4.41	4.3	5.99	5.67	6.21	6.36
EGP00440	3.15	2.92	1.67	1.3	1.21	0.78	3.02	2.75	1.6	1.26	4.57	4.31	0.3	0.34	0.15	0.27
EGP00441	4.97	4.65	5.07	5.84	5.25	5.02	7.21	7.32	5.18	4.27	4.68	4.39	3.73	4.41	4.28	4.92
EGP00442	19.13	18.25	15.51	14.78	14.8	12.73	14.95	16.97	14.97	16.16	20.39	17.41	13.55	15.93	15.19	16.1
EGP00443	0.41	0.25	0.28	0.39	3.68	3.14	0.56	0.67	0.17	0.21	2.29	1.34	0.61	0.81	0.81	0.6
EGP00444	7.88	7.48	13.53	9.29	11.71	9.72	6.75	4.95	9.27	8.8	9.58	9.72	9.86	12.38	14.65	12.64
EGP00445	6.73	7.47	9.11	9.83	9.86	9.69	10.04	10.52	8.81	8.49	6.8	7.58	12.02	11.38	10.6	11.97
EGP00446	23.68	24.9	32.59	36.16	21.85	22.81	16.44	15.65	20.78	21.64	26.93	24.26	40.41	36.27	27.72	28.37
EGP00447	18.18	18.78	32.88	30.14	25.33	24.07	27.25	26.92	18.06	18.55	19.82	19.38	35.74	35.12	26.24	26.85
EGP00448	11.27	11.82	14.91	14.35	7.67	8.59	3.12	3.71	9.81	10	11.42	10.45	17.69	19.02	12.83	12.27
EGP00449	9.2	9.61	7.46	7.04	8.96	8	7.32	6.65	9.2	8.15	14.42	14.79	5.47	6.26	8.09	8.31
EGP00451	19.82	19.83	17.39	17.79	11.64	12.18	9.87	10.61	8.96	9.43	10.63	11.45	27.19	31.04	13.37	10.92
EGP00452	1.42	0.47	0.94	1.48	4.35	4.34	2.6	1.59	0.42	1.67	1.32	1.59	1.48	2.41	3.02	2.61
EGP00456	10.81	10.72	7.22	6.88	2.63	2.45	2.19	2.73	5.95	5.86	2.38	2.14	6.88	5.53	6.75	7.07
EGP00457	25.79	27.06	26.42	25.4	17.49	16.68	33.32	32.93	24.64	23.77	17.33	17.32	22.68	23.61	16.43	16.25
EGP00465	18.07	17.08	14.66	17.9	19.42	19.32	34.91	35.18	11.99	11.85	19.58	19.66	22.4	19.75	15.92	16.53
EGP00469	4.98	5.02	5.98	6.19	1.88	1.89	0.99	0.97	3.99	3.68	9.98	9.16	3.34	2.7	1.45	1.05
EGP00470	1.75	1.82	3.13	2.81	0.85	1.34	29.53	30.14	1.27	1.17	1.69	1.06	1.31	1.35	0.37	0.82
EGP00471	16.58	17.84	10.5	10.31	21.84	25.52	74.82	77.08	9.64	9.97	12.74	12.37	7.08	6.73	5.76	5.37
EGP00472	4.34	4.16	5.62	4.84	4.25	5.23	3.02	3.44	2.4	2.35	4.54	5.42	5.67	5.7	6.07	7.59
EGP00473	15.83	16.32	22.75	21.89	25.96	24.12	19.6	18.91	20.05	20.18	17.6	16.4	20.12	20.88	25.61	25.96
EGP00474	9.83	9.73	7.31	8.36	5.11	5.4	1.36	1.81	19.8	17.26	12.8	13.24	2.38	1.78	5.8	8.17
EGP00475	15.83	15.62	17.3	19.55	11.58	13.24	17.16	16.47	13.61	14.32	12.64	12.68	15.4	13.53	12.72	12.33
EGP00477	16.79	15.89	12.27	10.7	16.11	18.29	5.12	4.63	11.44	12.08	12.27	12.28	9.54	9.98	10.28	11.97
EGP00478	10.8	11.12	11.99	11.59	12.94	13.19	20.18	20.51	12.38	12.38	8.02	8.49	14.64	13.22	16.11	15.88
EGP00479	62.36	62.04	170.11	176.43	3.62	4.01	5.58	6.08	60.51	59.59	2.3	2.37	119.32	114.09	6.27	7.38
EGP00480	29.24	31.35	23.6	22.18	14.15	15.29	10.79	9.39	33.95	31.5	38.6	38.65	22.03	22.75	31.99	31.31
EGP00481	11.58	11.9	13.3	11.94	22.32	24.37	27.52	27.67	9.29	10.61	22.86	24.55	13.91	13.58	8.64	8.27
EGP00482	5.02	6.06	3.07	3.61	2.79	3.33	1.28	1.03	4.86	4.66	6.09	6.46	2.15	1.97	2.78	2.73
EGP00483	19.89	19.28	19.73	18.08	12.26	12.53	12.14	12.74	21.37	22.61	20.9	21.49	18.48	19.1	23.89	23.68
EGP00484	37.52	36.54	17.82	13.15	4.83	5.22	20.44	23.25	15.75	16.67	2.91	4.03	20.46	22.28	19.07	18.98
EGP00485	19.91	19.56	23.65	21.46	63.91	64.56	114.59	111.22	15.68	15.6	7.77	7.18	33.39	35.13	52.37	53.92
EGP00486	116.61	119.29	141.26	115.6	113.2	102.87	55.08	51.07	104.2	104.51	82.38	76.03	74.93	87.78	87.45	83.91
EGP00488	152.32	149.55	309.03	307.69	124.42	130.8	106.21	101.26	93.22	86.62	163.93	150.81	385.98	384.34	142.69	131.2
EGP00489	2.46	2.6	0.38	0.68	0.36	0.26	1.05	0.95	1.26	1.01	0.2	0.06	0.75	0.17	0	0.11
EGP00490	410.95	418.17	569.82	611.87	317.4	312.41	281.79	272.15	314.99	311.31	208.19	207.9	628.05	562.73	235.2	240.82
EGP00491	3.84	4.23	4.45	4.76	3.76	3.59	20.63	21.4	7.75	8.89	1.5	1.56	10.34	9.95	16.54	15.96
EGP00492	23.58	23.31	31.79	35.97	14.76	16.41	8.61	9.49	25.64	26.21	8.48	8.81	28.09	23.54	21.96	22.78
EGP00493	17.22	14.9	14.08	14.07	13.84	13.27	6.71	5.88	14.89	14.14	13.77	13.53	15.08	15.88	14.26	13.97
EGP00494	5.94	5.97	8.04	7.5	5.14	5.25	6.89	7.07	6.96	7.24	4.06	4.12	6.34	7.3	6.46	6.87
EGP00495	27.87	27.47	30.53	25.99	32.5	31.54	38.47	37.64	31.99	31.47	23.53	23.93	30.05	33.29	32.69	32.92
EGP00496	3.91	4.4	3.81	2.74	9.84	8.13	30.08	33.32	1.58	1.76	3.44	4.65	3.34	4.96	3.17	4.8
EGP00497	68.35	72.29	65.97	68.4	36.8	37.08	11.78	11.76	82.77	80.45	65.28	66.7	40.09	43.36	40.9	39.81
EGP00498	10.5	10.27	5.23	6.76	5.12	2.57	1.27	0.82	5.68	5.93	15.27	15.37	5.63	4.31	3.39	6.6
EGP00500	8.15	7.97	6.82	6.96	2.71	2.9	0.1	0.22	12.15	11.79	9.44	9.31	2.24	2.35	1.66	2
EGP00501	1.67	1.84	0.35	0.15	3.08	3.09	3.4	3.09	2.21	2.06	0.04	0	0.18	0.2	0	0
EGP00503	2.23	1.34	0.16	0.53	1.9	3.21	2.16	3.76	0.97	1.61	0	0	0.18	0.24	0.09	0.08
EGP00505	1.69	1.43	0.3	0.47	1.49	2.73	2.98	2.2	1.82	1.76	0.06	0	0.21	0.06	0	0.06
EGP00506	15.07	15.5	14.84	13.62	7.22	6.13	4.49	5.05	16.12	17.4	33.1	30.79	14.69	14.9	20.97	19.05
EGP00507	11.58	11.88	12.75	13.92	11.61	10.26	19.82	21.66	12.04	12	15.76	14.36	11.45	10.11	13.1	11.93
EGP00508	29.41	28.63	15.38	13.57	22.95	22.28	15.88	17.78	29	30.48	23.96	22.14	18.15	17	22.93	23.12
EGP00509	6.99	7.02	8.48	7.37	6.66	7.62	5.38	5.46	6.15	7.39	5.93	6.06	9.06	9.91	11.94	10.67
EGP00510	8.59	9.71	6.7	7.15	5.76	8	4.94	5.54	8.45	8.09	8.91	8.15	5.33	6.05	7.39	6.86
EGP00511	63.44	64.28	93.9	94.83	31.84	31.15	5.07	5.09	95.85	97.13	48.06	45.01	28.86	31.06	50.5	50.56
EGP00512	56.76	59.79	59.44	62.1	56.34	55.92	66.58	66.31	40.67	41.63	59.38	60.69	62.85	59	51.91	51.53
EGP00513	18.39	17.49	18.64	18.15	7.92	7.26	1.46	1.17	15.3	15.63	14.04	14.38	3.9	4.06	3.92	4.02
EGP00514	12.59	13.39	10.12	11.19	13.17	12.99	2.36	2.28	9.51	10.82	12.84	13.33	5.05	5.4	4.72	3.8
EGP00515	4.47	5.76	2.71	2.12	2.93	3.05	13.75	15.28	1.98	2.8	1.65	2.41	7.31	7.76	14.93	13.64
EGP00516	22.9	23.06	26.92	26.81	25.21	23.9	17.24	18	25.35	27.48	21.91	23.65	20.29	23.64	22.76	22.17
EGP00517	3.02	3.18	3.92	4.43	2.23	2.48	1.25	1.56	2.56	2.44	6.18	6.22	5.98	5.77	7.75	7.78
EGP00518	5.1	6.64	5.12	5.23	2.66	4.26	5.45	7.64	3.69	2.88	1.88	1.59	8.97	10.44	5.47	5.84
EGP00519	4.87	4.69	5.39	4.12	1.31	1.25	0.14	0.08	4.96	4.22	7.37	6.78	1.66	1.59	1.15	1.25
EGP00521	26.53	27.32	32.35	33.17	19.28	20.19	17.38	17.38	31.49	31.02	27.71	27.86	30.72	32.76	23.88	22.83
EGP00522	16.49	16.49	13.45	12.94	6.99	7.47	1.31	1.8	19.46	20.2	21.45	18.84	4.33	4.3	8.47	8.29
EGP00523	5.42	6.28	3.07	4.12	3.17	2.69	13.04	12.17	3.59	4.03	1.83	2.48	7.7	5.43	11.03	9.42
EGP00526	12.16	10.96	12.89	16.79	7.69	9.38	10.23	10.01	17.05	17.86	23.79	21.24	15	11.07	18.75	18.06
EGP00527	8.71	9.21	3.54	3.32	0.95	1.2	1.91	1.71	6.69	5.74	0.61	0.59	8.13	8.03	0.76	0.31
EGP00528	10.74	12.56	6.41	5.47	5.95	6.64	1.37	1.88	11.17	10.69	16.54	18.26	2.56	2.83	4.75	5.62
EGP00529	29.71	30.57	34.34	32.32	57.53	60.06	108.19	110.49	28.24	28.17	22.34	21.17	48.27	49.53	39.42	38.64
EGP00530	66.08	65.43	70.1	70.43	58.86	59.66	25.84	25.35	77.84	78.62	58.3	57.1	47.25	44.79	47.1	46.01
EGP00531	36.92	35.05	21.88	22.45	18.8	15.48	3.57	2.29	26.79	23.57	43.75	42.81	8.42	7.04	10.7	10.88
EGP00532	49.11	54.32	52.65	51.18	29.13	34.44	34.51	34.91	55.38	56.22	58.23	63.88	48.42	43.98	55.09	56.79
EGP00533	56.36	55.83	74.02	76.09	42.17	41.66	10.61	11.51	39.89	39.96	51.5	51.93	24.69	23.03	13.64	14.19
EGP00534	45.4	46.69	43.56	41.57	34.3	34.55	23.26	21.64	48.99	48.63	41.15	43.73	26.45	29.49	31.84	30.89
EGP00535	12	10.54	9.75	11.87	7.67	7.11	4.5	3.71	12.47	12.38	11.18	11.43	8.04	7.64	9.42	8.87
EGP00536	8.46	6.84	4.73	6.1	1.83	1.77	0.6	0.59	3.12	3.14	4.53	3.81	1.96	1.29	0.5	0.61
EGP00538	3.38	3.37	4.89	3.58	3.36	3.19	3.27	2.89	3.96	3.27	4.47	4.39	4.55	4.29	4.61	4.1
EGP00539	17.56	16.59	21.44	20.5	22.13	22.02	7.77	6.06	23.77	22.07	22.25	20.8	14.49	15.72	21.99	20.67
EGP00541	1.96	1.83	2.17	2.46	0.85	0.86	1.77	1.62	2.34	1.99	1.77	1.82	1.29	1.55	1.6	1.67
EGP00542	3.47	3.27	2.52	2.15	0.99	1.11	0.91	0.79	3.11	3.06	3.34	4.18	0.8	1.14	1.31	1.7
EGP00543	7.77	7.84	6.84	7.12	4.97	5.68	3.84	3.54	7.33	6.97	8.44	9.35	5.62	6.32	5.82	7.56
EGP00544	56.29	55.96	45.98	47.43	75.18	72.79	130.45	130.94	53.5	53.55	77.63	81.73	67.14	74.29	74.66	79.37
EGP00545	15.4	15.95	21.23	24.34	26.13	26.07	29.4	26.5	22.32	20.74	9.97	9.88	28	30.11	26.02	25.09
EGP00546	26.74	29.66	21.62	23.05	32.09	35.14	54.64	58.64	20.07	18.76	36.27	36.6	32.78	29.84	32.08	29.6
EGP00548	41.87	43.21	41.65	40.05	42.49	46.59	40.33	39.52	36.13	38.24	45.13	43.73	38.94	39.39	42.17	39.84
EGP00550	4.07	4.46	3.08	3.1	3.2	3.26	2.14	2.14	4.73	4.87	4.07	3.36	1.64	1.74	4.45	4.61
EGP00553	8.53	8.32	3.95	3.82	3.33	3.64	0.24	0.11	4.12	4.87	5.39	5.94	0.95	0.83	0.74	1.05
EGP00556	10.32	10.71	9.45	12.7	24.59	28.73	10.98	10.37	21.73	24.75	4.22	6.58	10.66	8.38	7.73	10.4
EGP00558	1.13	0.64	1.38	1.12	1.51	1.69	2.27	2.34	1.47	1.29	0.94	1.02	1.84	1.5	1.49	1.5
EGP00561	12.23	11.55	4.21	5.38	7.78	8.84	0.05	0.12	5.1	5.41	4.78	4.51	1.25	1.41	0.57	0.11
EGP00562	0.78	0.96	0.73	0.59	0.25	0.51	0.78	1.39	0.7	0.59	0.14	0.17	3.32	2.69	5.16	5.35
EGP00564	5.59	6.35	5.93	7.41	2.91	3.48	9.37	9.69	3.97	4.07	3.2	2.86	5.51	6.7	7.01	7.93
EGP00565	15.91	15.98	14.4	16.01	13.18	11.78	5.71	6.96	15.92	18.09	15.97	15.18	12.1	11.36	13.6	12.53
EGP00566	9.4	9.64	4.82	5.39	35.21	35.55	3.97	4.6	7.25	7.38	23.96	23.77	6.38	5.39	13.95	13.77
EGP00567	8.07	8.74	8.29	8.09	13.1	14.43	7.21	6.84	8.71	9.42	3.86	3.84	11.58	11.17	8.06	7.08
EGP00568	7	6.86	7.36	6.39	8.13	7.89	12.87	13.97	4.67	4.47	5.56	6.51	8.69	8.51	7.07	8.78
EGP00581	4.73	4.42	2.36	2.2	1.42	2.87	0.4	0.54	3.13	3.03	3.79	4.8	0.92	0.85	1.21	1.18
EGP00582	3.6	2.68	23.38	23.64	1.34	1.68	6.92	7.16	3.09	3.83	2	2.29	52.14	51.73	22.94	22.16
EGP00583	0	0	4.73	4.43	0	0	0	0.08	0	0	2.09	2.69	5.74	5.03	5.41	5.65
EGP00584	0.03	0	10.21	10.81	0.03	0	0.1	0	0	0.06	8.56	8.84	14.52	15.97	13.6	13.27
EGP00585	11.16	10.24	12.96	13.37	10.96	10.28	16.76	16.39	12.93	12.64	4.85	4.63	15.84	12.58	16.87	17.59
EGP00587	1.77	1.69	0.65	0.72	1.49	1.44	5.71	4.93	1.93	1.34	0.6	0.43	2.65	2.85	5.98	5.32
EGP00590	0	0	1.89	2.47	0	0	0	0	0	0	3.86	2.2	2.45	2.56	3.28	4
EGP00591	0	0	3.05	4.17	0.1	0.11	0.17	0.3	0	0.09	1.48	2.37	5.19	2.63	6.36	3.8
EGP00596	0.16	0.08	1.45	1.25	0.03	0.06	0.15	0.08	0.18	0.25	0.76	0.75	3.31	3.4	4.59	4.75
EGP00599	0	0	0	0.39	0	0	0	0	0	0	1.08	2.06	0.99	0.84	0.6	1.44
EGP00600	0	0	2.36	1.83	0	0	0	0	0	0	8.3	5.97	3.01	3.83	3.21	3.25
EGP00601	0	0	4.26	4.62	0	0.05	0.1	0.04	0.03	0.08	10.06	10.41	8.55	7.98	8.21	7.01
EGP00602	5.64	4.78	1.78	1.66	7.22	6.14	5.63	4.73	5.22	5.66	0.13	0.45	1.43	1.22	1.21	1.16
EGP00603	0	0.3	1.08	1.4	0.25	0.04	0.18	0.33	0.05	0.26	2.9	1.97	1.57	2.68	4.03	6.16
EGP00606	12.51	13.51	12.9	12.87	11.47	12.2	11	11.21	14.43	13.16	18.61	20.7	11.61	11.73	14.14	16.72
EGP00607	8.95	8.19	7.19	9.77	4.29	4.23	3.72	4.25	6.98	7.6	9.55	10.15	5.45	4.09	4.96	6.18
EGP00608	19.83	20.48	26.86	24.44	14.78	14.36	18.69	18.6	21.03	20.79	12.5	11.94	23.53	24.69	17.88	19.32
EGP00609	3.23	2.55	2.4	2.41	1.06	0.96	1.03	0.61	4.48	4.35	4.3	4	2.18	2.39	2.92	2.64
EGP00610	10.17	10.2	13.85	12.13	16.33	17.42	15.82	13.94	15.24	15.59	6.16	6.54	12.34	15.16	14.14	12.81
EGP00611	47.39	45.94	63.31	57.63	39.96	39.2	57.61	56.58	42.93	41.96	38.63	36.76	54.41	63.13	44.77	43.4
EGP00612	15.46	16.24	10.12	10.66	27.75	27.96	34.71	34.73	10.75	10.46	15.16	16.38	21.86	15.54	14.88	16.65
EGP00613	21.96	21.15	17.83	16.39	21.96	19.18	26.38	29.08	17.8	15.93	30.39	29.9	25.53	25.87	32.92	33
EGP00614	3.29	3.67	5	5.87	0.9	1.18	3.61	3.58	3.24	2.7	2.54	2.81	3.74	4.56	2.14	1.74
EGP00615	17.77	17.19	14.92	17.44	13.32	10.88	10.51	8.51	19.84	17.39	20.64	20.05	14.64	12.55	15.84	15.18
EGP00616	146.26	140.61	106.72	102.37	83.04	89.83	63.47	63.04	123.38	126.54	217.93	218.73	87.38	88.01	143.22	137.24
EGP00617	3.69	4.33	4.82	5.09	5.83	4.24	7.93	7.85	4.33	4.16	4.62	4.25	5.35	5.12	6.53	7.08
EGP00618	2.9	2.62	1.9	2.04	2.57	3.22	3.84	3.44	2.2	1.48	4.73	4.34	1.89	1.71	1.53	1.66
EGP00619	76.64	74.95	58.55	58.66	54.32	56.95	39.68	38.64	60.47	59.89	76.2	76.89	50.28	55.16	67.64	70.26
EGP00620	30.89	32.77	37.52	35.19	22.87	22.49	18	17.49	37.25	38.46	38.5	38.7	26.88	26.34	36.54	36.76
EGP00621	0.89	1.02	0.24	0.47	2.56	2.28	3.24	2.9	0.64	1.04	0.62	0.42	0.22	0.2	1.36	1.22
EGP00622	8.11	7.61	6.57	7.2	3.55	3.08	2.04	1.25	10.04	10.18	12.72	11.82	4.94	4.15	8.52	9.51
EGP00623	0.69	0.31	0.27	0.3	1.13	0.95	4.91	5.41	0.42	0.73	0.07	0.13	1.99	1.02	0.74	0.95
EGP00624	13.93	11.13	14.5	17.22	10.96	9.82	10.39	11.44	12.42	11.55	12.1	12.57	10.56	11.88	11.43	12.05
EGP00625	15.1	16.24	16.52	18.6	18.16	18.07	5.6	6.1	12.25	11.91	17.96	17.09	11.08	10.52	8.05	8.85
EGP00626	19.01	18.22	16.65	16.56	11.37	12.47	5.32	5.75	16.08	17.25	14.18	13.1	10.64	10.56	9.5	9.84
EGP00627	1.63	1.54	2.04	2.24	3.13	3.08	4.03	4	1.92	1.69	1.98	1.76	2.94	3.08	3.43	4.31
EGP00629	8.8	10.35	2.88	3.49	4.35	3.89	0.44	0.64	9.02	9.82	11.69	12.16	1.06	0.95	2.8	2.84
EGP00630	1.17	1.23	1.17	1.19	1.3	0.52	0.79	0.44	1.4	1.4	2.81	2.16	0.61	0.97	1.16	1.3
EGP00633	1.44	1.39	4.27	2.88	0.3	0.38	0.29	0.2	1.29	1.38	3.13	3.91	1.18	0.98	1.31	0.66
EGP00634	7.1	6.34	17.29	17.04	2.47	2.31	4.45	3.19	22.97	24.76	13.44	16.01	7.29	7.37	24.95	25.52
EGP00635	29.66	28.14	40.96	38.34	19.35	20.04	16.62	17.62	40.07	40.86	35.91	37.12	32.79	33.71	32.04	32.85
EGP00636	13.79	14.53	13.24	12.9	11.08	11.32	9.78	9.02	16.02	15.45	20.71	21.52	7.64	9.33	15.17	17.8
EGP00637	18.49	19.11	21.5	21	24.72	25.62	37.34	38.08	18.78	19.04	20.23	18.66	26.47	26.92	29.27	29.69
EGP00639	7.65	8.05	5.09	5.79	4.75	5.92	0.07	0.24	5.63	7.4	5.47	4.06	0.86	1.24	1.57	0.78
EGP00640	117.77	120.29	116.25	111.16	78.66	80.18	58.8	57.72	121.02	119.31	142.9	143.45	92.22	96.25	106.41	108.21
EGP00641	7.79	7.04	7.57	6.45	2.52	2.29	0.46	0.4	7.82	8.22	11.24	12.53	1.91	2.93	2.04	2.47
EGP00642	105.54	108.93	121.44	120.51	148.46	152.49	151.54	148.84	114.88	117.83	199.46	204.46	128.32	133.92	205.34	202.74
EGP00643	27.94	26.96	31.83	29.22	23.52	22.95	30.16	29.63	17.34	17.25	20.43	22.24	35	35.11	25.43	22.95
EGP00645	30.03	29.81	23.58	23.49	28.75	28.58	22.77	19.95	24.64	22.58	23.92	26.72	15.87	18.8	18.13	17.63
EGP00646	26.68	29.5	28.52	25.86	23.56	24.98	35.09	36.03	21.87	22.31	15.11	16.39	24.64	26.78	19.06	21.02
EGP00648	41.43	41.18	39.52	37.32	26.77	28.28	12.04	11.76	42.9	40.92	48.93	49.57	25.28	27.94	49.59	51.06
EGP00649	0.81	0.71	0.73	0.64	2.11	2.36	50.69	54.28	0.36	0.35	0.6	0.21	4	3.83	1.93	2.17
EGP00651	1.24	1.27	1.05	1.13	0.9	0.48	1.18	1.37	2.09	2.45	1.32	1.33	1.17	2.02	1.82	1.9
EGP00654	5.66	5.36	4.98	4.41	5.63	5.93	5.7	5.36	4.52	5	2.3	2.61	6.32	5.36	4.71	3.87
EGP00655	8.72	8.82	12.45	13.15	5.81	4.68	2.92	2.8	8.81	9	10.63	10.57	16.9	17.08	12.65	10.93
EGP00656	19.09	17.49	18.92	18.38	18.04	17.52	17.08	17.33	23.41	24.7	15.99	14.36	18.17	16.63	19.66	19.3
EGP00657	8.58	8.1	6.48	6.79	5.54	4.63	0.51	0.35	3.53	4.64	15.69	14.21	1.5	1.38	1.14	1.15
EGP00660	29.39	28.32	23.74	21.54	9.73	11.87	13.99	14.25	29.68	29.47	34.36	34.49	15.06	17.2	25.07	25.12
EGP00661	55.05	52.58	38.25	36.42	30.51	33.93	21.07	20.29	45.74	48.73	78.6	82.02	21.08	21.29	33.19	29.26
EGP00662	8.53	7.74	6.01	5.86	4.81	5.71	5.2	5.83	6.22	5.25	7.02	7.69	4.48	5.27	6.33	5.86
EGP00665	68.05	62.16	53.73	63.54	82.07	89.82	181.81	178.47	54.66	57.01	52.45	53.12	66.29	55.44	60.8	55.64
EGP00666	123.21	125.52	70.8	87.35	299.24	287.11	95.73	104.3	75.68	76.82	197.76	202.08	107.25	87.23	51.82	49.28
EGP00667	44.53	44.79	48.53	41.76	51.12	55.16	73.16	73.49	32.71	29.16	26.25	24.56	44.26	48.71	46.43	46.25
EGP00668	12.85	12.27	9.02	10.24	10.96	11.03	9.18	10.46	11.42	10.3	11.89	10.61	10.99	10.62	10.12	11.07
EGP00669	14.66	14.86	11.42	13.41	19.9	17.72	6.98	7.66	13.1	12.92	18.43	19.26	14.43	12.87	10.6	11.56
EGP00670	10.84	12.02	10.22	9.63	13.66	14.89	21.87	19.4	10.2	11.46	16.48	17.86	11.12	11.57	16.08	15.18
EGP00671	5.72	5.68	7.11	10.25	3.52	3.6	0.73	1.44	10.04	8.7	11.48	10.64	4.12	4.88	3.75	2.67
EGP00672	0.56	0.67	2.19	2.1	0.57	0.67	0.18	0.15	3.89	3.99	0.89	0.52	0.43	0.44	1.96	2.08
EGP00673	12.65	13.04	16.77	16	16.93	16.29	20.32	20.42	15.95	16.15	12.31	11.31	16.14	16.76	18.56	17.84
EGP00674	38.67	37.88	37.88	40.14	41.5	37.1	32.07	33.7	36.86	37.9	33.51	32.19	46.29	46.66	48.18	45.13
EGP00675	8.88	8.68	23.35	26.69	18.22	18.62	9.9	9.16	20.44	20.78	5.42	5.69	34.06	27.79	23.38	23.91
EGP00676	26.39	26.59	45.07	48.85	9.06	9.29	1.43	1.33	78.44	79.7	54.48	53.83	28.61	22.31	40.77	40.44
EGP00677	104.33	106.09	106.55	107.6	67.25	66.63	36.58	36.01	127.48	126.76	98.91	99.6	69.75	71.38	68.77	70.32
EGP00678	41.44	42.36	37.52	35.86	31.09	29.79	35.23	37.09	46.82	46.26	43.79	47.46	35.95	37.37	42.24	43.85
EGP00679	40.62	42	27.19	28.82	18.26	16.14	15.98	17.19	39.55	41.1	56.53	55.57	25.07	22.59	27.58	26.01
EGP00680	44.42	44.38	36.48	34.8	25.95	25.41	33.3	38.07	39.17	41.07	55.21	59.59	38.14	41.06	46.88	47.7
EGP00681	12.47	14.49	13.47	11.44	4.65	5.08	0.11	0.2	18.21	17.08	24.26	25.42	3.93	3.68	4.8	4.3
EGP00682	21.25	21.99	19.48	20.42	49.43	47.29	52.59	51.2	14.25	13.63	18.51	17.25	32.15	33.12	24.36	25.15
EGP00683	26.11	25.63	39.13	41.31	90.63	89.08	40.24	41.51	24.42	24.05	27.59	29.54	57.04	53.31	30.98	31.64
EGP00685	31	31.33	30.66	30.91	24.04	23.62	20.99	20.43	35.5	36.82	34.33	34.69	32.2	30.24	38.61	37.75
EGP00686	131.22	131.05	163.89	171.48	58.44	59.4	52.2	50.68	127.65	123.82	53.04	52.74	83.61	83.24	61.75	62.47
EGP00687	4.86	4.96	3.35	2.72	0.36	0.33	0.12	0.06	3.56	3.52	0.91	0.71	0.62	0.56	0.35	0.51
EGP00688	68.17	65.88	69.87	65.32	68.18	69.84	72.39	67.98	59.87	62.06	55.08	53.86	83.39	75.71	64.82	61.61
EGP00689	6.04	6.48	6.17	6.33	1.74	1.55	0.18	0.12	5.39	5.95	13.76	14.18	2.5	2.76	2.05	2.02
EGP00690	14.33	14.01	12.07	13.29	12.04	10.96	11.55	10.93	13.55	13.23	15.92	16.82	9.81	9.75	11.74	12.54
EGP00691	53.09	55.95	57.59	50.26	40	39.06	27.78	27.56	58.57	55.86	47.88	46.25	43.56	43.27	48.13	49.89
EGP00692	11.56	11	8.89	9.48	9.96	9.79	5.11	4.65	8.97	8.95	10.17	8.77	7.34	7.06	7.07	6.63
EGP00693	8.32	7.05	5.13	6.94	6.36	7.33	10.01	8.45	6.18	5.9	9.52	9.49	5.62	5.87	7.06	7.14
EGP00694	10.63	10.38	11.92	11.63	16.04	15.25	23.05	24.82	10.67	11.16	8.06	7.7	14.63	13.81	11.59	11.05
EGP00696	34.4	35.62	42.1	44.24	22.37	23.4	19.52	18.54	68.61	68.62	18.83	18.74	47.2	47.07	29.94	30.45
EGP00697	1.58	1.64	0.94	0.83	10.03	6.88	4.81	4.96	1.06	1.45	9.35	9.2	1.19	1.29	0.35	0.72
EGP00698	11.12	11.5	11.56	11.04	20.92	21.4	34.46	33.92	11.26	11.05	8.75	8.52	18.84	18.54	17.87	17.92
EGP00699	38.43	35.42	39.55	39.01	23.19	23.85	7.67	6.51	46.16	46.31	41.44	40.36	21.84	22.69	26.02	27.73
EGP00700	12.25	12.93	16.07	15.85	9.26	9.63	11.61	10.58	11.15	12.09	9.04	9.81	12.17	13.33	9.56	8.89
EGP00701	5.2	4.56	3.93	3.66	3.12	3.71	1.48	1.92	4.14	3.41	3.63	4.22	3.2	2.89	3.38	3.64
EGP00702	26.08	22.83	19.11	19.9	10.2	9.69	1.83	1.28	25.44	28.21	41.39	41.94	10.41	11.06	11.97	13.06
EGP00703	14.53	14	18.56	17.74	16.35	16.16	12.52	13.22	18.88	17.71	8.54	10.55	16.65	18.33	19.08	20.06
EGP00704	43.05	42.04	40.73	39.62	63.35	63.55	65.17	65.5	40.25	38.88	37.09	37.12	44.28	43.97	41.76	40.73
EGP00705	16.1	16.63	15.29	16.25	16.63	16.73	13.49	13.27	22.46	22.45	14.37	13.92	13.59	13.73	17.99	16.77
EGP00706	34.32	31.26	39.5	43.78	47.21	47.28	33.39	33.26	32.39	33.45	28.88	25.39	49.93	45.07	40.69	37.38
EGP00707	83.7	86.54	8.5	8.59	42.44	44.49	97.33	99.18	38.51	37.01	9.66	8.44	255.73	237.19	288.18	273.58
EGP00709	2.48	3.47	0.55	0.82	0.99	1.03	3.66	4.02	1.09	1.54	1.09	1.12	2.17	1.87	1.86	1.67
EGP00710	5.74	7.39	6.47	9.03	8.82	8.1	70.07	73.34	4.72	4.68	3.85	3.76	16.43	12.85	5.66	6.24
EGP00711	1.95	2.08	1.99	1.84	1.61	1.48	1.69	1.31	2.51	2.08	2.69	2.87	1.66	1.52	1.79	2
EGP00712	56.62	57.18	72.02	88.05	94.17	96.19	80.75	88.27	34.59	34.65	41.91	44.62	73.97	63.66	49.71	51.58
EGP00713	6.74	6.35	7.03	6.93	7.71	7.66	6.56	6.99	7.63	8.49	9.64	9.49	7.8	7.29	9.57	11.14
EGP00714	10.12	10.08	9.91	8.21	9.62	9.38	5.4	5.79	9.72	9.46	10.53	10.84	10.14	8.41	9.93	9.11
EGP00716	18.13	19.16	19.11	20.94	23.35	19.73	29.72	30.74	14.59	15.55	15.07	14.19	20.19	19.81	17.07	16.71
EGP00717	16.63	19.03	16.41	17.68	6.76	7.83	1.74	1.45	22.45	22.65	37.54	35.63	11.5	10.43	6.03	6.1
EGP00718	1.71	1.89	2.3	2.44	1.09	1.02	1.24	1.08	1.79	2.11	3.53	4.87	1.82	1.26	2.12	1.63
EGP00719	48.72	47.52	23.69	26.71	53.36	52.89	35.67	33.44	44.04	43.89	26.02	29.72	31.04	26.69	28.44	31.9
EGP00720	12.66	12.7	15.24	14.59	11.69	11.54	10.95	10.15	14.92	15.51	14.54	14.12	14.72	14.84	17.48	16.7
EGP00721	6.68	5.46	8.86	9.21	9.21	9.9	8.74	7.83	7.11	5.23	8.39	8.79	2.7	3.07	6.75	6.59
EGP00722	3.69	2.97	3.7	5.18	7.4	7.31	4	4.33	3.67	4.14	2.32	2.28	3.22	3.71	5.5	5.84
EGP00723	5.48	6.77	6.97	7.26	4.61	4.98	2.3	2.96	3.36	3.77	3.84	2.72	6.5	5.96	3.19	2.32
EGP00728	13.49	11.8	14.02	11.92	14.29	15.17	14.39	12.51	12.99	12.18	11.3	11.24	11.34	12.39	14.28	16.68
EGP00729	8.91	8.5	18.39	15.98	9.19	11.47	13.07	14.36	12.73	13.09	4.86	5.1	9.84	9.27	14.45	13.46
EGP00730	7.19	6.87	14.81	13.15	9.49	8.68	14.07	10.58	10.01	10.92	5.21	5.53	7.2	9.38	12.99	11.95
EGP00731	5.48	4.98	8.14	9.72	6.69	5.26	7.82	11.5	6.75	6.78	2.32	3.03	6	5.87	8.75	7.28
EGP00732	5.7	4.49	9.93	12.55	5.2	5.94	9.65	8.39	4.56	5.49	6.31	7.91	9.71	10.79	12.22	12.07
EGP00733	18.96	20.41	23.38	20.64	15.91	14.18	34.8	32.52	16.69	18.57	18.32	17.04	15.83	17.91	24.52	24
EGP00734	27.99	29.05	36.03	31.98	34.24	32.59	46.55	46.08	40.59	39.89	51.24	51.29	21.87	25.8	39.54	40.2
EGP00737	9.64	10.27	9.38	9.67	15.34	16.92	15.48	15.15	8.83	8.92	9.07	9.37	12.39	12.51	12.45	13.26
EGP00740	6.14	5.23	4.35	4.56	5.8	4.57	7.67	8.23	5.87	5.55	6.55	5.11	7.85	6.63	7.62	7.71
EGP00741	17.17	16	18.13	18.71	19.1	18.63	35.72	36.13	14.9	14.68	19.35	18.38	24.46	25.27	27.04	26.03
EGP00744	17.36	16.1	12.45	11.27	10.56	10.66	9.38	9.7	15.47	12.03	25.23	25	8.16	8.98	10.14	10.67
EGP00745	1.95	2.1	1.79	1.71	1.35	1.4	0.54	0.35	3	2.41	1.08	1.16	0.95	0.9	0.72	0.8
EGP00746	1.88	1.81	1.1	1.14	0.35	0.95	0.43	0.47	1.17	1.09	2.72	1.98	0.72	0.49	0.46	0.87
EGP00747	11.99	10.48	7.83	7.79	43.8	44.55	82.63	81.21	9.35	8.93	9.23	10.19	21.66	21.2	14.19	14.72
EGP00748	23.17	22.53	22.58	23.39	18.21	17.65	19.93	22.01	19.86	20.06	19.68	19.83	19.68	18.34	16.81	16.49
EGP00749	27.82	27.87	15.92	14.27	16.11	16.51	13.45	13.35	20.12	21.37	25.11	24.36	13.52	14.68	13.02	12.09
EGP00750	14.76	16.62	13.14	14.62	5.31	4.87	1.83	2.12	23.66	22.23	21.61	22.31	12.37	10.61	19.3	19.3
EGP00751	2.15	2.22	2.82	2.55	0.99	1.13	1.32	1.1	2.89	2.94	2.49	2.3	1.6	2	3.54	3.38
EGP00752	56.59	53.98	46.37	48.33	21.59	20.6	5.37	7.14	51.21	52.4	65.83	64.2	20.39	17.56	21.01	24.53
EGP00753	26.18	25.78	16.15	18.32	30.41	30.82	67.58	70.69	21.91	21.35	24.87	22.36	25.84	23.83	26.47	26.75
EGP00754	23.59	23.36	21.45	25.32	31.54	32.32	32.91	33.18	21.98	22.81	23.16	22.1	30.43	26.29	21.39	20.63
EGP00755	6.99	7.31	5.61	5.14	3.97	3.68	2.04	2.32	11.76	10.97	8.74	10.37	2.84	3.06	5.83	5.98
EGP00761	1.39	1.33	1.93	2.75	0.58	0.61	0.84	0.92	2.3	2.46	2.38	1.8	1.35	1.39	2.95	2.04
EGP00764	3.66	3.69	3.59	3.75	3.22	3.96	4.51	4.32	4.4	4.26	4.82	4.61	4.5	4.53	5.8	6.07
EGP00766	7.3	6.89	6.98	5.99	3.26	2.86	0.12	0.15	7.68	7.66	11.34	13.74	2.88	3.41	1.85	1.93
EGP00767	0.73	0.71	0.79	0.54	2	1.23	1.97	3.09	0.65	0.47	3.91	4.33	2.47	1.77	1.6	2.98
EGP00768	144.05	144.83	125.59	129.67	182.37	180.74	388.13	386.99	86.39	78.87	146.5	149.48	267.14	265.43	186.5	183.57
EGP00769	28.26	28.48	25.63	25.87	14	14.51	16.49	17.18	27.56	27.44	49.37	55.27	12.96	16.16	23.52	25.58
EGP00770	10.53	11.38	5.43	3.94	42.3	42.13	20	16.87	7.39	8.33	30.65	26.72	7.67	9.69	45.76	38.18
EGP00771	5.76	4.41	4.17	2.72	4.04	4.42	17.74	20.34	2.2	2.04	10.41	12.28	14.77	13.91	13.73	12.53
EGP00772	19.35	19.92	16.64	17.41	15.46	12.89	25.15	26.23	18.74	17.95	17.52	17.56	20.79	20.11	20.61	19.73
EGP00773	22.15	20.69	17.28	17.01	20.01	20.21	21.26	22.64	15.92	17.02	16.19	16.49	21.66	21.01	18.01	18.32
EGP00776	6.87	8.37	3.02	3.74	0.99	0.81	1.93	2.15	4.39	4.23	0.24	0.44	8.24	6.42	0.42	0.94
EGP00777	71.84	70.38	67.43	78.62	38.2	42.96	18.93	19.14	59.43	61.5	47.96	47.38	57	50.21	35.68	31.07
EGP00780	326.77	321.91	231.49	235.97	167.95	162.04	67.56	65.48	330.59	323.15	450.07	450.49	175.28	175.88	242.34	248.76
EGP00781	20.49	21.72	12.27	13.07	101.98	98.65	118.16	116.15	14.21	13.07	24.94	25.43	38.27	36.26	43.65	42.38
EGP00782	4.03	3.55	2.24	2.99	1.97	2.05	0.31	0.33	2.88	2.06	2.82	4.29	1.47	0.71	0.55	1.03
EGP00783	0.63	0.54	3.87	4.98	0	0	0.14	0.48	0.85	0.46	0	0.16	0.79	0.77	0.41	0.36
EGP00790	5.65	6.02	10.96	10.87	10.02	9.38	17.42	18.68	8.33	8.18	2.52	2.48	14.56	13.4	16.29	15.27
EGP00791	1.18	1.36	0.68	1.23	0.78	0.62	0.1	0.09	1.93	1.26	3.05	2.8	0.47	0.62	1.12	1.15
EGP00792	3.03	3.12	2.48	2.02	3.86	3.38	1.74	1.58	1.65	2.36	3.59	3.12	5.81	4.58	3.99	3.47
EGP00793	13.02	13.24	15.37	14.77	13.01	13.4	11.15	12.34	15.86	15.35	12.25	12.99	16.1	18.71	18.54	20.59
EGP00794	44.46	44.82	69.01	71.2	38.24	41.44	43.41	43.59	49.95	52.16	33.04	31.25	81.65	76.13	59.29	58.39
EGP00795	18	18.01	19.3	18.65	20.17	21.12	25.85	26.45	20.19	18.72	16.75	16.54	23.93	23.33	27.01	26.29
EGP00796	15.95	16.9	14.9	13.89	12.4	13.29	17.07	17.21	13.79	14.72	15.91	17.16	10.05	9.4	13.24	12.26
EGP00798	21.63	19.94	18.57	18.44	14.1	15.17	14.14	17.06	17.85	18.72	26.89	26.92	16.05	17.82	19.2	19.97
EGP00799	32.93	33.3	44.03	47.74	21.14	21.03	18.06	19.24	30.58	29.96	25.51	24.76	31.74	30.96	35.4	34.17
EGP00800	5.6	5.73	11.8	12.91	8.53	7.37	2.75	3.21	9.64	9.38	2.29	1.94	14.85	15.38	13.54	12.94
EGP00801	8.39	8.02	6.63	6.66	4.59	4.43	1	1.38	11.26	11.68	7.62	8.28	3.08	3.19	6.67	7.17
EGP00802	0.45	0.24	0.26	0.29	0.56	0.39	3.13	3.1	0.61	0.49	0.26	0.31	1.59	1.54	3.6	3.15
EGP00805	1.18	1.25	0.9	1.01	3.29	2.81	0.91	1.08	1.47	1.24	1.59	1.32	1.79	1.45	2.19	2.03
EGP00806	9.84	9.27	9.37	9.81	10.89	11.18	11.59	12.43	8.9	8.44	11.49	9.97	11.93	11.81	14.29	14.61
EGP00807	69.55	70	72.49	61.69	36.21	35	32.15	31.78	41.88	41.44	34.84	35.62	45.47	46.88	25.2	27.83
EGP00809	3.23	2.94	2.11	1.53	2.06	1.05	2.89	4.17	1.42	0.85	1.27	1.84	3.07	1.8	1.55	1.49
EGP00811	0	0	0.34	0	0	1.62	0	0	0.49	0.06	0	0	0	0.88	0.24	2.12
EGP00813	40.82	38.65	29.43	34.07	20.53	23.63	36.09	35.1	21.35	21.16	10.39	9.53	43.01	38.18	20.68	21
EGP00814	7.26	7.15	9.49	8.87	7.49	7.51	14.64	15.25	7.81	8.36	6.05	6.62	21.37	22.06	44.44	44.93
EGP00817	4.2	4.32	10.41	9.97	1.06	1.54	2.03	2.19	6.16	6.49	4	3.92	14.01	13.03	24.61	27.3
EGP00818	13.48	14.43	23.65	21.2	7.15	7.09	12.65	12.6	17.01	17.26	12.98	13.49	19.87	22.49	71.64	69.19
EGP00819	0.53	0.7	1.56	1.55	0.19	0.36	0.6	0.41	0.97	1.06	1.18	1.17	1.37	1.16	2.97	3.86
EGP00821	4.65	4.68	6.62	4.3	5.09	3.89	3.43	5.35	3.44	2.86	4.52	4.09	6.74	7.39	5.34	4.7
EGP00822	179.64	183.4	150.84	133.43	101.94	112.09	52.21	53.1	155.57	157.97	163.35	168.3	76.03	75.39	180.86	171.69
EGP00823	3.81	4.06	6.02	5.8	2.95	2.83	0.66	0.62	3.05	2.99	2.24	2.3	3.65	4.01	1.97	1.89
EGP00824	1.77	1.52	4.59	4.51	1.53	1.72	0.29	0.27	2.4	2.01	0.94	0.7	8.47	9.66	3.05	3.1
EGP00826	6.39	6.3	13.21	11.11	6.48	8.3	2.09	2.33	6.11	3.91	6.49	6.65	10.61	12.1	4.55	6.53
EGP00827	12.47	12.37	15.38	14.09	12.67	12.1	14.78	14.57	17.53	17.61	9.37	10.23	14.27	16.81	14.72	15.76
EGP00829	8.77	9.16	6.8	6.48	5.16	4.74	8.74	6.93	4.86	5.32	12.68	13.62	5.12	5.68	6.07	6.55
EGP00830	18.04	18.13	19.2	17.48	12.95	15.11	10.81	10.76	21.83	21.53	25.47	24.42	20.28	22.3	26.46	27.49
EGP00832	0.7	0.47	0.33	0.5	0.7	0.54	3.59	3.43	0.54	0.49	0.24	0.3	0.76	0.84	0.63	0.46
EGP00837	3.4	2.4	2.29	2.59	1.43	1.22	0.53	0.16	2.89	2.37	4.32	3.57	0.72	0.4	0.68	0.76
EGP00838	8.72	8.3	8.53	9.39	6.63	6.79	10.41	10.11	10.13	10.91	13.16	13.41	7.46	7.08	7.81	8.19
EGP00839	118.96	121.34	95.34	86.62	252.74	259.93	217.05	219.55	81.27	80.37	78.93	76.59	304.33	320.68	194.04	188.77
EGP00840	15.78	15.76	8.03	9.17	16.69	15.8	0.76	0.72	10.31	10.51	21.01	23.8	6.15	4.7	1.56	0.96
EGP00842	5.64	5.2	6.09	5.83	3.2	3.56	2.53	2.53	6.66	7.05	4.89	5.01	6.14	6.86	5.34	5.91
EGP00844	18.31	19.1	17.67	17.67	2.34	2.7	2.7	3.73	8.35	10.28	2.78	3.99	33.62	24.15	10.52	9.79
EGP00846	40.13	38.84	37.34	40.05	50.03	51.53	69.82	71.9	31.44	32.38	45.97	41.44	56.36	52.55	51.47	51.86
EGP00847	2.06	1.74	1.82	1.88	1.07	1.34	1.29	1.36	2.41	2.86	1.82	1.71	1.7	1.61	2.36	2.33
EGP00848	9.32	10.42	8.38	9.1	7.98	8.08	14.2	15.76	8.7	8.92	14.37	15.36	9.44	9.91	16.61	16.07
EGP00849	10.46	10.99	9.57	9.35	6.91	6.9	5.93	6.83	11.82	12	10.88	11.38	8.32	9.02	8.47	9.19
EGP00850	49.07	50.89	31.29	30.32	320.7	322.59	15.74	15.47	13.68	12.21	98.74	98.43	29.06	32.76	5.09	5.74
EGP00851	1236.35	1267.2	1328.63	1388.59	1149.52	1161.86	923.55	925.98	829.24	828.5	832.99	828.98	1385.87	1287.98	481.15	477
EGP00854	3.01	3.54	1.87	1.95	0.63	0.63	0.92	0.86	1.33	1.39	6.62	6.5	0.81	0.77	4.26	2.87
EGP00855	3.11	2.76	3.22	2.73	12.01	12.99	102.7	102.98	7.66	7.52	2.12	1.81	7.26	7.53	6	4.6
EGP00856	10.31	10.26	17.1	17.09	25.21	23.57	34.31	33.07	15.24	12.77	9.37	8.76	26.06	24.36	29.84	26.49
EGP00857	14.15	14.54	15.14	16.18	13.96	12.9	10.82	9.31	17.97	18.6	15.54	14.79	13.93	14.64	21.42	21.21
EGP00858	46.86	45.43	46.29	51.1	23.67	24.03	7.83	8.17	42.8	41.03	69.02	65.71	33.71	29.15	30.92	36.96
EGP00860	13.45	13.45	12.19	11.57	24.13	22.44	6.39	6.01	18.6	18.92	10.4	10.91	11.47	11.93	16.27	16.18
EGP00862	5.77	5.07	5.42	5.46	11.59	12.48	8.32	8.79	5.63	5.44	9.03	9.38	8.6	8.98	11.23	12.22
EGP00863	2.41	3.09	2.87	2.85	2.6	1.99	0.28	0.29	4.1	4.35	1.97	1.43	1.12	0.94	1.8	1.62
EGP00864	13.72	13.54	8.72	10.28	9.53	7.29	2.76	3.47	7.94	9.06	12.43	9.65	9.79	8.99	6.57	5.69
EGP00865	119.04	119.92	138.37	136.26	97.66	101.94	26.63	25.63	130.75	130.74	93.03	92.26	77.84	84.95	74.2	72.41
EGP00866	10.3	10.25	11.43	9.23	7.6	6.89	7.09	8.05	12.08	12.26	12.66	11.81	9.77	9.45	11.95	12.42
EGP00867	18.52	19.75	33.06	30.53	13.6	13.66	5.21	5.24	15.52	14.6	26.67	26.24	17.64	18.4	8.11	9.31
EGP00868	9.33	8.29	7.34	5.97	3.69	5.11	2.35	1.61	9.49	9.71	18.61	24.24	3.17	2.67	5.55	5.39
EGP00872	23.21	22.94	12.55	11.18	11.51	11.94	0.77	0.69	16.46	15.63	30.28	29.14	2.9	4.4	4.5	4.81
EGP00873	15.32	13.93	14.34	14.43	5.23	5	0.75	1.11	13.03	12.78	15.21	15.23	5.84	5.24	4.9	4.9
EGP00877	2.62	3.01	2.47	1.74	1.63	2.22	1.77	1.66	1.49	1.97	3.07	2.87	1.33	1.45	2.39	2.12
EGP00878	42.83	45.14	42.3	42.46	24.46	23.31	27.69	27.98	46.16	45.21	77.84	78.29	48.63	52.34	66.12	65.17
EGP00884	0.85	0.99	1.15	0.56	0.98	0.88	66.9	67.85	0.35	0.67	0.95	1.18	3.46	2.93	5.12	5.44
EGP00886	2.53	2.85	1.94	1.87	0.62	0.64	1.59	1.72	1.49	0.85	0.82	1.03	2.95	2.27	0.97	1.23
EGP00887	2.07	1.05	0.95	1.4	0.77	1.46	1.36	1.41	1.11	0.73	0.78	0.79	2.93	1.58	0.82	1.12
EGP00888	5.75	5.63	2.72	3.16	1.33	1.62	1.57	2.07	2.79	3.28	1.35	1.52	7.68	6.8	0.98	1.22
EGP00889	3.52	3	2.91	2.73	0.36	0.48	4.6	4.51	2.2	2.14	0.47	0.7	2.34	2.78	0.69	0.85
EGP00890	4.46	4.95	4.47	3.94	1.35	1.34	2.1	2.17	3.09	3.67	0.97	0.86	4.18	3.81	1.32	1.28
EGP00891	2.58	3.23	2.65	2.43	0.39	0.17	1.67	1.97	1.73	1.56	0.83	1.48	2.58	2.04	0.66	0.81
EGP00892	478.45	478.88	420.56	402.38	772.88	784.16	627.32	624.28	358.22	349.57	282.28	287.35	458.26	474.14	404.58	403.8
EGP00893	12.33	12.5	8.55	10.77	14.47	13.33	14.53	14.44	8.48	9.13	4.34	5.77	16.63	12.59	9.58	8.23
EGP00896	1.81	1.64	0	0.46	1.28	1.08	2.25	2.73	1.64	1.18	0.06	0.05	0.19	0	0	0.07
EGP00897	11.69	13.86	6.14	4.32	6.66	4.9	17.51	18.33	6.22	7.75	9.94	13.04	6.62	3.88	4.05	5.13
EGP00898	3.55	4.02	1.29	1.59	2.87	3.23	2.85	3.05	3.72	2.75	1.07	0.65	1.66	1.58	0.67	0.67
EGP00901	11.59	12.05	10.92	10.08	8.88	10.14	6.44	5.73	14.32	13.7	12.1	10.85	9.78	9.34	11.93	11.29
EGP00902	2.34	2.24	1.79	2.02	1.78	1.85	3.89	3.73	1.58	1.57	2.41	2.48	2.77	2.11	2.8	2.19
EGP00903	50.11	54.7	41.63	42.35	33.24	31.16	19.28	18.94	48.13	46.08	64.67	68.03	30.01	30.69	34.53	37.19
EGP00904	31.86	31.4	31.7	36.35	33.31	35.58	31	32.21	38.08	37.17	31.41	31.17	36.22	34.64	35.11	34.59
EGP00906	0.33	0.14	0.56	0.68	0.7	0.98	2.05	1.97	0.44	0.51	0.74	0.19	0.82	0.89	0.96	0.67
EGP00907	11.88	13.3	6.85	6.87	8.93	8.35	0.69	0.89	8.82	9.64	12.98	11.28	2.39	1.98	1.48	2.18
EGP00911	3.76	3.33	2.63	3.51	3.29	3.42	5.56	5.19	3.05	3.36	3.14	3.1	3.43	3.25	4.01	3.39
EGP00912	55.2	53.82	38.36	39.71	34.63	38.69	24.68	24.95	37.24	40.1	58.68	59.32	35.08	29.21	32.83	31.62
EGP00913	8.95	9.49	8.13	7.91	3.8	4.03	3.11	3.45	11.49	11.69	11.53	11.23	4.58	4.52	6.08	6.51
EGP00914	46.98	45.51	32.18	28.09	50.72	47.65	66.7	62.02	51.66	53.56	19.96	19.11	76.83	73.42	133	128.67
EGP00915	18.64	19.3	13.25	15.26	15.41	15.14	20.12	26.62	17.89	18.02	4.96	5.47	45.15	45.79	56.16	59.58
EGP00917	61.92	59.33	47.8	43.5	55.04	53.41	47.93	49.44	41.08	39.25	80.31	84.44	36.78	42.58	40.98	42.59
EGP00919	19.14	18.2	14.05	15.7	10.18	11.52	2.05	2.63	18.74	18.44	19.52	15.42	7.47	7.05	9.31	9.39
EGP00921	4.01	3.13	3.14	3.14	2.57	2.48	2.63	3.71	3.44	4.15	3.98	2.84	2.55	2.56	3.71	2.84
EGP00922	10.22	10.34	7.55	8.18	9.6	11.19	6.91	7.94	8.46	9.29	10.19	8.45	6.8	7.11	7.12	6.27
EGP00923	6.65	6.94	7.61	8	3.86	4.03	5.97	6.19	7.15	6.75	7.96	7.98	5.54	5.5	5.95	7.27
EGP00924	41.25	39.97	39.21	38.21	14.45	12.67	21.09	19.44	47.25	44.85	46.1	48.54	65.41	65.28	52.47	52.06
EGP00925	43.79	45.11	27.57	28.91	277.51	281.33	164.53	167.92	69.67	64.91	33.24	32.47	301.4	323.92	103.58	107.51
EGP00926	29.23	31.79	32.84	33.75	13.12	13.99	96.02	94.33	15.45	15.4	9.26	10.25	169.8	164.44	183.25	183.61
EGP00929	9.44	8.64	8.67	9.51	4.57	4.55	3.88	4.09	10.47	11.37	8.38	9.04	4.54	4.48	5.69	5.99
EGP00931	10.93	9.38	13.26	11.8	13.28	12.47	14.31	16.08	11.32	8.72	9.67	9.2	12.52	10.2	12.33	11.52
EGP00932	3.69	4.32	3.23	2.9	3.54	3.58	3.65	3.64	2.91	2.56	3.57	4.13	3.56	3.72	3.68	4.14
EGP00933	14.47	14.86	19.55	22.34	36.14	34.22	8.32	7.3	9.48	10.18	18.88	18.11	33.49	28.43	18.08	19.02
EGP00934	51.59	51.56	48.28	43	34.21	34.82	14.59	13.67	45.12	46.24	67.64	65.29	28.65	34.7	38.33	39.89
EGP00938	10.19	10.68	9.33	9.42	8.09	6.97	7.6	6.38	10.02	9.2	10.64	11.04	6.83	7.78	9.41	9
EGP00939	17.93	17.33	19.2	21.99	17.09	17.21	9.41	8.78	22.06	21.34	15.43	16.76	15.58	14.71	16.59	15.37
EGP00941	54.51	51.87	34.87	39.29	21.42	20.12	2.86	3.43	53.97	52.67	59.8	57.01	12.26	13.27	23.5	25.47
EGP00943	16.3	14.77	13.51	13.08	23.43	22.85	40.82	50.84	9.82	7.85	19.15	17.38	19.34	18.13	19.21	19.77
EGP00944	15.16	14.62	17.34	16.98	19.87	19.97	11.57	10.98	11.91	11.77	15.88	15.37	14.86	13.36	15.01	14.8
EGP00946	7.88	7.27	5.17	5.76	5.22	6.38	3.87	4.45	8.15	7.03	11.16	11.41	2.92	3.71	4.8	3.94
EGP00947	5.22	5.11	5.16	6.23	4.31	3.1	2.51	2.43	4.98	4.83	4.79	4.9	4.04	5.4	6.33	6.33
EGP00948	10.04	9.42	15.82	18.06	3.27	3.12	0.88	0.79	21.87	22.49	18.26	16.63	4.86	4.32	8.41	9.2
EGP00949	0.82	0.63	1.5	1.01	0.52	0.4	2.03	1.72	2.85	2.51	1.26	0.86	0.62	0.43	15.14	15.27
EGP00951	6.79	8.54	5.38	4.45	3.75	3.53	2.4	2.99	8.5	6.91	10.47	9.48	3.89	3.71	4.9	7.49
EGP00952	45.17	44.3	38.35	42.9	32.29	30.63	27.22	30.41	46.09	42.04	46.08	45.7	43.25	36.13	42.16	43.26
EGP00953	42.37	40.89	36.68	38.84	33.58	36	37.04	36.2	38.97	39.89	45.4	50.92	38.42	36.96	42.83	41.71
EGP00955	2	0.59	2.05	1.15	1.08	1.97	1.6	1.3	0.81	0.56	0.69	0.95	1.88	1.47	1.53	1.03
EGP00957	3.46	2.08	2.53	1.52	3.48	3.08	3.01	3.45	1.3	1.5	2.43	2.79	0.98	1.64	1.86	1.79
EGP00958	12.17	12.95	15.47	15.74	11.91	11.6	7.76	7.08	12.85	14.14	11.06	12.1	15.4	15.34	14.09	14.43
EGP00959	9.95	10.53	7.73	7.5	4.19	3.95	6.91	8.05	10.15	10.65	14.3	13.04	5.72	7.53	11.15	10.84
EGP00960	8.72	9.5	7.18	6.95	5.97	7.78	8.12	7.72	6.07	5.05	8.53	8.92	5.54	4.96	5.72	4.03
EGP00961	3.31	3.28	2.55	3.11	2.35	2.28	1.96	2.86	3.57	2.38	2.16	2.6	2.25	3.05	3.73	2.31
EGP00962	2.92	3.15	3.98	2.57	2.52	2.48	1.99	2.84	4.84	4.73	2.27	1.71	4.11	2.7	4.3	4.46
EGP00963	9.74	9.69	7.06	7.63	32.69	29.78	0.12	0.28	3.45	2.7	15.34	14.94	3.17	3.25	0.83	0.82
EGP00964	4.48	4.77	4.14	5.21	4.95	4.52	5.8	4.79	4.36	3.59	4.78	4.38	5.79	5.51	5.84	5.93
EGP00967	7.18	6.86	9.91	12.76	13.76	14.08	9.71	9.43	10.65	9.81	1.62	2.9	16.14	14.76	11.63	11.48
EGP00968	28.21	28.97	29.76	23.35	35.2	33.99	45.75	46.05	22.55	20.14	18.02	17.72	36.04	41.47	36.37	36.04
EGP00969	8.84	9.57	8.01	7.43	7.43	7.49	6.2	6.37	8.46	7.19	11.1	10.55	8.62	7.35	9.7	12.47
EGP00970	14.65	15.14	9.39	9.53	8.16	8.79	35.77	38.06	19.52	21.17	16.97	15.71	28.57	23.45	70.71	72.42
EGP00976	18.5	17.58	20.68	20.32	12.85	12.5	11.46	12.42	18.63	18.19	13.04	11.34	17.64	19.05	19.93	17
EGP00978	3.28	2.87	3.21	3.09	1.11	1.3	0.24	0.13	3.95	4.13	4.84	5.6	1.28	1.07	1.36	1.58
EGP00980	2.28	2.02	1.91	1.96	1.12	1.4	1.91	1.75	2.41	2.12	3.14	3.09	1.43	2.06	2.41	2.17
EGP00981	148.49	145.98	106.06	126.23	90.13	85.54	8.03	8	135.69	138.43	149.3	150.19	50.02	42.91	54.43	53.53
EGP00982	4.25	4.37	3.72	3.98	3.43	3.02	1.58	2.01	5.03	5.04	4.55	4.92	3.86	3.75	4.55	4.31
EGP00984	31.86	32.87	33.49	32.65	25.1	27.26	30.06	30.34	19.74	20.79	9.12	10.69	63.51	63.33	36.23	38.79
EGP00986	26.61	25.66	26.56	30.71	10.66	10.9	2.02	2.27	30.65	30.6	26.41	25.51	13.12	12.04	17.99	18.53
EGP00987	16.99	17.47	23.72	22.45	14.79	15.45	17.14	16.21	18.98	18.37	13.67	13.27	21.49	22.27	19.56	18.92
EGP00989	24.92	26.69	21.09	22.88	16.02	14.19	8.91	8.92	26.52	27.41	23.9	25.51	20.61	21.52	23.63	23.98
EGP00990	21.8	22.07	20.91	20.61	21.58	22.11	29.34	29.83	22.38	20.82	18.41	19.35	19.96	21.7	19.72	19.38
EGP00991	2.61	2.04	1.89	1.8	1.33	1.45	1.15	0.73	2.02	2.27	1.08	1.34	0.98	0.53	2.57	2.51
EGP00992	22.49	23.12	30	29.3	28.61	30.58	37.07	37.98	24.26	24.8	18.14	19.14	30.88	29.16	29.76	29.47
EGP00993	27.02	25.09	22.75	23.27	21.72	21.78	15.97	15.29	23.83	25.64	30.65	28.94	19.53	22.26	24.62	24.63
EGP00994	5.53	5.98	6.81	6.83	4.29	3.52	3.35	3.43	5.41	6.2	2.92	2.72	5.34	6.46	4.85	6.32
EGP00995	10.77	10.5	13.35	15.44	19.22	17.23	40.74	38.91	11.71	11.93	15.18	14.66	14.39	12.8	20.93	20.3
EGP00997	4.04	3.84	2.49	2.64	2.18	2.58	3.35	3.9	2.91	3.29	2.89	3.13	1.2	1.09	1.83	1.61
EGP01003	31.09	31.47	23.08	25.24	35.17	36.67	55.33	51.95	23.92	25.1	40.01	39.85	29.7	28.91	37.46	35.84
EGP01004	12.81	12.8	12.11	11.76	8.31	8.56	6.79	6.86	16.99	16.78	14.64	14.16	8.85	9.86	12.93	13.69
EGP01005	7.08	4.87	11.75	11.11	5.33	2.66	4.09	3.02	5.22	4.58	7.16	8.11	4.81	5.77	3.14	3.6
EGP01007	4.51	4.92	7.3	7.48	3.29	2.87	1.38	1.29	8.19	7.26	6.81	7.15	4.53	3.52	4.93	4.35
EGP01010	4.26	4.25	4.42	4.04	4.02	4.31	2.84	2.97	4.33	4.36	3.14	3.22	3.85	4.46	4.56	4.68
EGP01011	92.19	90.42	74.83	74.36	131.75	132.68	171.37	166.81	80.56	77.77	76.49	78.58	117.62	117.13	120.68	121.96
EGP01012	55.15	56.86	46.64	43.61	16.55	15.2	5.39	5.32	73.98	69.42	75.08	77.86	33.91	35.13	50.25	48.83
EGP01013	51.61	51.54	45.99	41.88	68.82	65.51	79.42	77.43	42.79	44.96	40.12	38.27	51.33	57.23	56.86	57.18
EGP01014	17.82	17.45	21.08	22.98	18.04	18.51	16.05	17.15	16.62	16.71	16.45	15.76	19.54	19.95	17.81	17.46
EGP01015	12.62	11.61	15.03	14.58	12.31	13.58	12.69	13.05	19.51	15.47	11.59	10.78	15.88	16.79	16.8	18.9
EGP01016	3.88	4.7	3.47	3.58	2.2	2.04	2.18	2.3	4.11	3.19	2.2	3.19	2.03	2.2	2.57	2.42
EGP01018	32.02	35.12	29.57	27.29	28.96	29.15	27.62	29.62	25.56	24.24	33.97	33.98	30.91	29.74	31.61	29.2
EGP01019	2.45	1.76	1.7	1.07	1.18	1.03	0.26	0.05	1.44	1.2	5.52	5.66	0.6	0.63	0.39	0.2
EGP01020	25.16	23.72	22.55	19.7	23.89	29.39	23.89	24.34	18.71	20.45	32.77	33.42	26.14	22.94	29.03	30.11
EGP01021	5.29	6.56	5.74	4.69	7.3	7.83	6.23	6.33	4.84	5.02	7.39	7.2	5.35	6.61	7.42	6.58
EGP01022	1.32	2.04	2.53	2.15	0.48	0.98	0.46	0.41	2	2.81	1.41	1.29	0.86	0.26	1.1	0.46
EGP01024	65.94	66.16	61.06	68.97	206.85	202.61	76.99	82	87.42	86.72	95.6	98.14	93.89	83.43	126.67	123.61
EGP01026	28.75	27.69	30.24	28.82	15.1	14.99	10.23	9.52	31.79	33.09	31.56	31.37	21.95	24.49	26.31	26.27
EGP01027	71.59	68.6	56.49	62.49	50.54	51.32	50.47	48.81	79.4	82	86.58	84.55	57.01	58.88	75.81	76.59
EGP01028	95.29	93.95	57.59	59.85	108.91	110.02	75.07	73.01	95.06	94.77	70.69	71.15	62.67	59.32	92.82	96.98
EGP01029	4.65	4.5	4.72	4.06	8.16	7.23	10.82	11.14	3.55	3.66	3.39	3.35	4.67	4.94	5.25	6.27
EGP01030	1.91	2.1	2.02	2.3	1.57	1.69	1.23	1.23	1.83	2.39	1.9	1.75	1.47	1.34	1.91	1.66
EGP01034	23.45	24.58	16.46	13.49	13.91	12.55	14.35	13.91	14.37	18.19	25.66	23.56	11.43	12.92	13.72	12.56
EGP01037	1.24	1.4	1.64	2.17	0.89	1.02	1.81	2.3	1.38	1.65	1.76	1.45	3.27	2.94	3.09	3.63
EGP01039	0.2	1.21	2.1	4.06	1.22	0.67	0.92	0.73	1.74	0.91	1.61	0.97	2.17	2.77	1.43	1.75
EGP01040	31.67	26.95	15.28	16.11	14.91	15.6	11.2	10.58	16.14	15.5	13.57	15.06	19.9	15.86	37.24	37.92
EGP01041	2.83	2.8	2.59	2.43	3.49	3.64	3.28	3.05	3.33	3.57	2.39	2.31	3.32	3.54	3.51	3.47
EGP01043	1.57	1.1	3.56	5.06	0.56	0.56	0.69	0.61	3.53	3.25	6.57	7.38	0.62	0.84	1.95	3.23
EGP01044	1.79	1.84	0.41	1.2	1.38	1.34	1.15	1.37	0.57	0.86	0.63	1.82	1.28	2.46	0.65	1.02
EGP01045	5.34	5.69	8.2	6.96	5.28	5.32	4.28	4.49	7.73	7.63	3.21	3.28	7.09	7.7	6.95	6.51
EGP01046	10.26	10.45	9.53	9.86	8.69	8.76	11.5	12.5	9.17	9.43	9.36	9.69	10.41	9.95	12.07	13.02
EGP01047	1.52	1.51	3.1	3.04	0.2	0	0	0.16	1.3	1.14	1.53	2.04	0.5	0.67	0.17	0.19
EGP01049	23.72	23.5	24.16	24.45	22.67	19.33	30.15	30.57	19.53	19.61	35.07	34.11	21.25	21.12	23.29	23.04
EGP01052	185.42	184.64	150.91	185.38	236.79	232.23	11.25	10.34	184.07	191.21	215.14	218.57	92.42	78.32	96.19	97.73
EGP01053	4.26	4.59	2.5	2.97	1.13	0.97	16.84	15.09	3.25	4.05	1.61	0.88	17.43	15.17	48.42	44.84
EGP01057	11.89	10.34	13.21	12.99	9.33	9.16	7.29	7.76	10.21	10.25	6.18	4.77	12.42	12.04	7.99	8.13
EGP01058	26.9	29.72	19.2	20.4	39.4	37.27	83.17	89.1	19.16	20.4	37.35	35.54	30.09	32.53	41.07	42.39
EGP01062	1.7	2.39	2.23	1.78	1.47	2.34	2.09	1.92	2.3	2.37	1.82	1.56	2.3	2.08	3.03	3.38
EGP01063	13.68	13.15	13.8	13.59	10.38	11.62	17.11	16.71	16.81	17.46	19.92	18.68	14.9	16.66	25.23	24.48
EGP01064	1.32	1.35	1.83	1.72	1.33	1.47	2.36	2.01	1.24	1.43	1.29	1.44	1.73	1.88	2.29	2.21
EGP01065	136.37	134.68	236.41	223.97	127.52	127.47	50.96	53.51	147.22	149.01	105.6	103.38	207.74	218.52	148.3	146.02
EGP01066	23.78	23.32	18.45	21.18	14.12	15.9	11.7	13.3	19.3	18.92	23.35	22.38	16.49	16.06	16.3	14.27
EGP01069	1.95	2.6	2.34	1.52	2.31	2.53	2.92	3	1.74	1.96	2.78	2.68	2.9	2.77	3.73	4.13
EGP01071	0	0	3.84	5.63	0	0	0.07	0	0	0.07	11.12	12.15	7.8	5.98	12.84	11.08
EGP01072	9.82	9.68	9.61	11.86	7.89	6.81	5.79	4.84	10.42	10.26	9.47	8.91	7.26	4.71	6.71	6.7
EGP01073	96.15	99.93	103.54	91.52	111.9	112.08	95.71	98.45	97.95	97.29	73.12	71.63	109.94	121.11	109.98	110.63
EGP01077	16.18	17.37	10.92	13.58	21.44	20.35	23.9	22.9	12.59	14.59	12.12	13.25	11.96	11.12	9.73	9.4
EGP01078	56.12	58.1	60.82	56.26	43.31	44.24	38.49	35.14	50.79	48.2	67.46	68.99	48.14	53.55	49.26	49.31
EGP01079	1.4	1.54	1.96	2.36	1.12	1.73	1.49	1.81	1.89	1.54	1.36	1.95	1.35	1.39	1.23	1.81
EGP01080	37.92	38.41	41.6	42.7	35.36	35.93	29.43	29.49	44.03	44.36	43.88	42.58	40.13	44.18	50.65	49.48
EGP01081	11.19	10.76	11.07	12.08	12.33	12.8	16.56	16.4	11.28	12.03	10.56	11.78	12.41	11.66	14.14	13.31
EGP01082	8.72	8.05	7.87	7.79	5.33	4.43	15.69	15.25	6.73	7.07	3.39	4.05	12.63	12.98	5.07	3.89
EGP01083	3.24	4.22	4.71	6.64	7.16	7.84	11.68	14.62	3.55	3.89	3.2	2.52	9.65	4.93	6.19	4.13
EGP01084	10.96	10.75	15.37	18.97	20.99	21.05	35.93	37.02	13.4	12.6	10.55	7.44	23.27	24.37	19.82	21.59
EGP01085	6.62	5.29	9.1	10.78	15.77	13.28	23.61	23.46	7.88	8.56	3.18	4.95	14.8	14.99	12.93	12.77
EGP01086	49	48.7	48.01	45.87	29.41	30.12	7.42	8.43	66.49	62.23	42.1	41.35	24.22	26.13	29.48	30.97
EGP01087	20.82	21.98	24.91	25.59	15.39	18.22	15.88	16.21	15.85	16.29	14.82	16.03	25.03	24.28	14.4	14.4
EGP01092	2.74	2.54	2.59	2.6	2.63	1.97	1.59	1.5	1.93	2.31	2.74	4.06	2.33	2.83	1.45	2.01
EGP01093	7.57	7.47	8.04	7.34	4.46	4.68	3.27	3.09	8.91	8.38	8.42	8.42	6.22	7.27	8.34	7.41
EGP01094	1.58	2.19	3.72	3.82	2.67	1.88	1	0.85	5.14	6.64	2.83	2.13	4.04	3.73	4.12	4.1
EGP01095	17.04	18	23.79	23.6	5.39	4.85	3.64	3.36	9.99	10.45	4.8	4.25	50.1	49.28	22.14	22.31
EGP01096	29.38	30.14	21.31	17.49	22.32	24.1	14.34	14.95	24.9	23.02	34.78	29.84	17.61	22.06	24.75	23.03
EGP01097	4	4.19	3.78	5.3	1.27	1.39	0.69	0.67	3.7	3.14	1.54	2.45	2.43	1.27	1.92	1.43
EGP01098	1.5	1.19	2.16	1.9	0.76	0.89	0.36	0.54	1.5	0.86	0.54	0.7	1.19	0.72	0.29	0.88
EGP01099	1.55	1.9	1.06	1.56	1.93	1.36	1.55	0.95	2.88	2.12	1.13	1.37	2.3	2.67	1.98	2.83
EGP01101	1.79	2.01	1.4	1.52	0.96	1.13	0.8	0.99	1.49	1.62	1.55	2.02	0.08	0.28	0.51	0.18
EGP01102	5.39	5.87	9.67	8.53	3.8	3.78	4.43	4.03	3.91	4.26	2.27	1.92	3.42	4.59	2.84	2.67
EGP01118	14.56	13.08	14.25	13.79	12.9	12.96	17.64	18.62	14.76	14.18	16.26	18.33	13.06	14.34	15.56	16.37
EGP01128	1.22	1.05	1.32	1.24	1.11	1.44	2.79	2.61	1.5	1.64	1.13	1.25	2.48	1.95	2.65	2.36
EGP01131	12.31	11.05	12.06	12.25	4.16	2.23	0.17	0.08	7.17	7.51	2.88	3.22	11.89	11.38	0.49	0.32
EGP01132	0.8	0.82	0.37	0.54	1.03	1.05	2	1.56	0.67	0.58	0.11	0.41	1.79	2.07	3.8	2.75
EGP01133	3.09	2.33	0.87	1.32	1.24	1.8	1.6	2.44	1.13	2.05	1.47	1.09	1	0.91	1.46	2.09
EGP01136	14.95	15	16.09	13.89	4.75	5.35	0.4	0.19	21.58	21.61	16.33	17.4	5.13	5.34	6.03	6.14
EGP01137	1.16	1.44	0.99	2.23	2.77	1.36	2.79	2.45	1.58	1.09	2.16	4.34	2.44	1.38	2.02	2.02
EGP01139	2.58	2.87	1.15	1.4	1.28	1.75	6.45	5.44	1.56	1.34	0.92	1.54	2.45	2.12	4.15	4.53
EGP01140	8.67	8.74	8.72	9.48	8.14	8.69	8.98	10.25	5.9	6.41	5.67	4.84	10.19	10.22	5	5.19
EGP01141	32.88	33.91	29.59	28.13	43.34	41.25	35.95	35.93	27.37	27.77	22.78	22.79	34.62	37.55	37.3	37.8
EGP01142	0.25	0.07	0	0.09	0.2	0.98	6.77	5.59	0	0	0.16	0	0.1	0.56	0.42	0.76
EGP01143	43.91	41.2	41.61	44.25	23.1	24.61	6.4	6.51	36.17	36.27	27.58	25.5	24.7	22.27	10.99	10.66
EGP01144	8.79	8.48	8.38	8.6	8.67	8.67	4.22	4.61	11.77	11.67	9.42	9.48	6.85	7.59	9.53	9.5
EGP01149	12.44	12.09	12.14	11.87	8.4	8.85	7.56	7.84	14.04	13.41	16.66	19.59	7.12	8.61	12.38	12.16
EGP01151	0.89	0.52	3.71	3.15	0.97	0.4	1.66	1.14	0.97	1.12	1.75	1.65	1.88	1.79	2.37	3.49
EGP01152	36.7	36.93	36.45	36.63	43.53	41.42	30.33	29.83	38.46	38.92	26.55	27.33	35.62	35.6	28.7	28.35
EGP01153	220.09	221.56	214.25	202.46	162.84	162.25	81.28	83.17	224.09	231.63	220.69	222.82	259.82	268.6	235.61	244.02
EGP01154	14.37	15.29	13.58	15.62	8.67	8.89	9.53	10.61	14.59	12.95	14.64	14.57	11.49	12.98	10.64	12.32
EGP01156	28.18	28.99	25.29	23.46	25.97	28.43	30.94	31.94	24.77	23	31.06	30.33	24.96	24.66	28.91	27.5
EGP01157	9.46	9.66	8.78	10.04	10.27	9.01	6.95	7.06	9.88	9.19	8.22	7.62	8.2	6.87	10.11	10.13
EGP01158	38.05	39.86	36.44	35.46	22.23	22.05	31.91	31.56	50.43	50.38	53.88	53.25	33.25	34.12	51.49	53.97
EGP01159	1.34	1.39	1.8	1.25	1.5	1.9	1.03	0.89	0.7	0.93	1.37	1.62	1.39	2.36	2.03	1.85
EGP01160	3.23	2.05	1	0.72	1.31	2.19	0.12	0.14	0.36	1.16	1.71	1.51	0.51	0.78	0.07	0
EGP01162	2	2.37	1.6	2.51	1.85	2.22	0.22	0.15	0.69	0.83	2.28	3.04	0.96	0.7	0.24	0.35
EGP01163	21.15	21.06	10.97	11.72	19.45	18.68	21.23	20.53	9.28	10.19	17.36	16.11	7.55	5.76	2.9	3.15
EGP01183	20.58	20.69	10.66	12.02	12.3	10.19	0.17	0.1	8.91	7.79	11.19	11.05	3.31	3.24	0.67	0.82
EGP01186	2.21	1.76	1.22	1.16	2.57	2.96	0	0.03	0.68	0.72	1.62	1.73	0.89	0.73	0.06	0.18
EGP01188	61.98	60.38	68.01	73.3	40.76	40.36	37.18	37.22	72.44	75.27	55.52	54.49	52.98	50.67	59.53	60.37
EGP01189	8.84	8.35	9.01	7.51	10.37	9.45	16.16	16.38	9.42	8.67	7.67	8.77	7.53	6.93	10.41	10.01
EGP01191	30.45	31.11	46.57	50.25	27.99	28.16	22.39	22.24	33.02	32.45	13.77	14.83	53.58	50.25	30.71	31.54
EGP01192	1.85	2.17	1.91	1.77	4.29	4.46	6.44	6.4	1.75	2.04	3.88	2.85	2.95	2.53	5.12	5.14
EGP01193	1.71	1.22	1.91	1.82	0.78	0.93	0.76	0.45	2.06	2.01	1.6	1.82	1.33	1.07	1.2	2.36
EGP01195	58.95	58.01	48.5	49.33	27.69	30.02	14.3	13.65	64.82	66.02	52.25	53.06	34.8	35.84	42.81	42.61
EGP01196	33.42	32.01	23.99	24.95	36.4	36.63	33.9	33.74	25.58	25.6	26.88	28.65	22.49	22.56	21.91	21.01
EGP01199	20.27	22.39	18	17.83	17.77	18.45	23.18	21.9	15.52	14.32	14.55	18.8	16.78	18.5	18.75	16.89
EGP01200	32.77	32.5	69.59	75.15	11.85	12.64	0.37	0.47	67.03	66.52	32.27	33.02	14.01	13.42	15.08	15.19
EGP01201	61.67	60.93	141.83	143.4	12.08	12.02	3.26	2.92	137.14	133.9	54.32	49.95	12.88	11.1	11.73	11.75
EGP01205	547.36	552.79	1072.31	1026.25	83.74	92.66	15.51	14.92	939.15	931.64	589.97	587.63	83.69	84.69	81.79	87.04
EGP01206	52.43	52.63	114.35	106.09	20.53	20.9	6.09	6.94	84.81	83.62	44.41	42.28	17.74	19.65	16.02	15.52
EGP01207	193.67	194.5	619.86	599.64	21.33	20.51	3.49	3.23	495.31	498.22	173.97	173.62	35.04	38.11	15.88	16.4
EGP01208	182.19	182.27	136.84	153.2	115.38	114.04	68.86	69.39	187.51	183.13	282.8	279.58	126.47	108.29	149.13	143.2
EGP01209	11.55	13.11	11.84	14.4	17.58	19.1	8.08	9.14	16.21	15.49	8.87	9.04	12.85	11.42	12.74	13.27
EGP01210	59.19	59.01	60.78	57.98	104.81	102.75	41.97	39.92	65.46	65.03	47.86	49.43	97.23	103.28	107.69	107.92
EGP01212	17.69	18.33	14.45	15.16	44.79	47.86	119.61	121.15	19.4	18.04	4.94	6.71	22.9	24.72	19.49	17.97
EGP01213	14.26	13.71	17.28	15.93	14.72	15.52	23	23.9	14.81	15.47	15.65	14.55	17.85	20.53	19.32	19.29
EGP01215	11.72	10.86	7.6	9.34	12.53	11.28	33.67	36.89	8.93	8.55	12.13	11.75	20.9	16.22	26.19	27.62
EGP01216	0.2	0.28	1.55	1.6	1.77	1.14	0.04	0.02	4	3.87	0.18	0.31	1.94	1.56	1.13	2.17
EGP01217	0.2	0.28	1.55	1.6	1.77	1.14	0.04	0.02	4	3.87	0.18	0.31	1.94	1.56	1.13	2.17
EGP01220	7.48	8.15	3.94	4.35	4.98	5.78	1.34	1.74	4.32	4.46	4.48	4.03	2.92	1.59	2.78	2.7
EGP01222	0.74	0.8	0.76	0.56	1.38	2	0.16	0.15	0.71	0.6	0.81	0.44	0.51	0.47	0.53	0.05
EGP01224	3.3	3.41	5.52	4.72	1.07	1.03	1.08	1.09	1.89	1.93	0.91	0.87	10.11	8.81	1.38	1.21
EGP01226	0	0	8.7	9.36	0	0	0.03	0.03	0	0.06	5.28	4.5	19.6	19.01	10.98	10.47
EGP01228	41.33	40.1	65.1	61.65	15.35	13.92	22.59	20.07	53.09	54.68	14.09	13.58	107.33	106.43	65.79	67.45
EGP01229	5.9	5.99	4.19	5.76	2.81	2.17	1.41	1.44	5.35	4.99	8.42	9.93	3.92	3.07	3.66	3.9
EGP01230	43.47	46.88	46.69	51.1	72.34	73.18	39.18	40.6	38.14	38.36	25.81	27.16	56.47	52.7	28.48	32.64
EGP01231	7.65	7.89	5.45	5.74	1.13	1.45	0	0.07	7.95	8.67	11.61	11.08	1.66	1.38	1.91	1.14
EGP01233	8.61	9.15	11.98	13.43	21.35	22.29	25.58	27.81	11.2	12.17	11.22	10.38	15.24	17.36	15.53	16.07
EGP01235	218.37	212.47	171.08	229.38	395.42	382.67	43.26	42.69	555.63	564.72	248.79	239.21	74.37	57.58	335.48	338.17
EGP01237	4.92	4.94	6.71	5.49	3.15	4.01	0.18	0.18	7.35	5.73	8.41	8.35	4.14	3.63	3.13	2.51
EGP01240	4.28	3.79	2.99	3.32	3.32	3.43	1.83	1.92	4.12	4.32	3.59	3.75	2.87	2.76	4	3.56
EGP01241	17.25	15.16	13.41	14.48	19.62	20.99	32.19	31.05	14.49	13.92	12.7	13.37	18.71	22.5	21.32	20
EGP01242	21.39	22.75	24.74	22.53	17.17	16.07	24.98	22.9	20.2	17.74	15.84	19	24.16	21.54	20.72	21.28
EGP01243	55.87	56.98	47.38	45.82	28.49	25.98	20.24	20.2	54.3	51.09	60.32	62.35	32.11	34.19	41.81	41.75
EGP01244	3.08	2.96	3.55	2.04	6.29	7.01	1.23	1.46	1.47	1.95	4.57	4.77	3.22	3.03	4.07	2.71
EGP01245	29.26	29.82	29.93	27.65	24.17	24.57	18.34	17.89	33.11	32.79	29.55	28.46	25.17	24.59	27.74	27.82
EGP01246	3.66	3.82	4.05	4.25	4.51	4.93	5.59	5.93	3.15	3.17	3.07	3.4	5.68	5.46	6.04	5.88
EGP01247	2.83	3.38	2.62	2.68	2.65	2.02	1.11	1.44	2.89	1.86	3.1	2.54	2.08	1.62	1.22	1.23
EGP01251	8.38	8.37	9.54	8.57	11.26	10.84	13.6	12.42	7.96	7.07	10.45	11.99	11.26	11	11.06	11.16
EGP01256	2.06	1.66	0.81	1.63	0.78	1.05	0.75	0.48	1.93	1.79	3.02	2.92	1	1.31	0.9	0.97
EGP01259	1.55	1.31	2.23	4.05	1.24	1.86	2.45	0.77	1.27	2.16	1.66	0.31	1.78	2.19	2.14	1.92
EGP01260	1	0.68	0.43	0.73	0.12	0.66	1.3	2.02	0.81	0.67	0.89	0.71	1.25	0.57	0.38	0.46
EGP01261	23.72	23.37	31.75	29.77	16.25	19.25	27.26	23.83	22.56	21.54	13.4	12.97	40.13	38.61	24.17	23.63
EGP01264	2.4	0.78	1.79	2.31	1.88	1.93	2.12	2.62	1.65	0.93	1.27	2.52	2.65	1.88	1.3	3.06
EGP01265	4.05	3.59	4.71	3.02	4.42	3.55	7.11	6.63	3.25	4.05	2.43	3.8	5	7.3	8.08	7.38
EGP01266	1.35	1.95	1.75	1.55	0.81	0.35	1.75	1.12	0.24	1.36	0.27	1.29	2.88	1.07	2.76	1.08
EGP01268	23.2	23.15	21.11	19.87	20.29	19.83	21.24	20.55	18.49	18.47	18.25	21.25	21.35	20.2	19.97	20.03
EGP01270	6.66	6	5.81	6.22	5.13	5.21	3.72	4.02	7.34	6.47	5.68	5.74	5.24	5.41	5.23	5.82
EGP01273	1.18	1.54	1.36	1.32	0.66	1.03	2.12	1.4	0.21	1.06	1.17	1.31	1.87	1.52	2.01	0.81
EGP01274	11.79	12.74	10.57	10.13	9.92	8.36	7.46	7.57	11.44	11.32	12.79	15.48	6.22	6.98	7.16	7.87
EGP01289	3.95	4.6	3.65	4.65	2.73	2.82	1.15	1.4	4.94	4.68	4.46	2.96	3.1	2.67	3.51	3.18
EGP01290	30.27	29.49	31.74	27.03	27.84	25.18	22	20.54	28.25	32.92	29.52	28.13	24.32	26.49	24.66	26.27
EGP01293	14.8	14.48	19.91	19.99	17.4	15.79	6.6	6.86	17.07	19.84	17.95	17.8	12.2	12.8	13.49	12.55
EGP01296	98.2	101.47	94.01	99.46	43.32	44.71	111.24	113.42	80.93	79.8	49.2	54.1	119.68	116.06	152.07	149.09
EGP01301	70.93	73.04	58.47	51.94	32.22	30.75	16.65	16.1	80.39	74.94	114.79	112.01	37.87	37.52	52.97	54.31
EGP01302	13.49	12.53	12.27	14.82	7.62	7.04	6.18	6.34	9.51	9.64	10.43	10.63	10.23	8.92	7.49	7.16
EGP01304	19.62	21.06	17.63	18.17	15.11	14.73	14.35	15.43	21.71	23.46	34.78	29.35	21.5	22.06	31.33	32.47
EGP01305	22.27	16.78	20.52	16.85	12.04	13.97	22.34	21.78	16.14	14.53	22.85	25.36	15.14	19.82	25.98	24.18
EGP01307	22.18	21.77	24.25	24.46	21.32	20.95	18.93	19.82	23.51	23.9	26.25	25.76	21.73	22.24	22.05	21.37
EGP01315	14.32	14.04	12.48	13.4	20.4	19.98	64.35	63.13	12.52	10.24	12.69	13.26	23.46	21.79	16.33	18.13
EGP01316	22.19	20.36	17.94	20.73	4.03	4.03	0.33	0.34	27.63	29.53	25.79	28.3	4.5	4.5	4.9	5.73
EGP01317	6.67	6.79	6.85	6.58	6.81	6.02	8.54	9.15	7.46	7.86	8.38	7.24	6.9	7.9	9.76	9.72
EGP01321	24.68	26.45	25.03	26.16	22.1	20.3	13.64	13.39	28.64	27.63	22.51	21.45	24.3	23.24	26.82	25.43
EGP01322	3.4	3.62	2.95	3.53	6.51	6.68	3.43	4.25	3	2.84	3.4	3.08	3.53	3.48	3.89	3.9
EGP01323	19.34	18.15	18.04	19.44	29.74	30.76	43.54	42.01	17.36	17.79	17.13	15.92	21.24	20.54	25	22.99
EGP01326	6.08	5.03	6.26	4.69	5.73	5.32	12.58	12.71	7.2	5.26	4.51	3.7	3.62	3.61	4.72	5.38
EGP01327	2.8	2.54	1.4	1.46	1.08	1.83	2.39	2.73	2.87	2.12	2.37	2.62	2.38	2.38	2.55	2.06
EGP01328	4.71	4.95	2.78	2.95	3.11	2.32	0.15	0.06	3.42	3.37	7.32	8.22	0.65	0.62	0.64	0.83
EGP01330	5.07	5.08	9.45	13.04	7.13	7.73	15.77	15.37	6.75	8.1	22	23.22	19.77	15.8	20.5	21.67
EGP01337	17.44	17.56	14.99	16.08	15.02	15.09	14.7	15.71	19.67	20.32	24.35	23.39	16.21	16.62	22.98	20.45
EGP01339	99.99	98.31	138.07	133.17	56.37	54.84	46.91	49.26	80.69	81.56	78.32	78.22	85.92	85.79	71.56	72.37
EGP01341	26.49	27.42	35.18	36.47	31.89	32.11	14.31	14.13	29.51	27.91	25.75	25.99	29.79	28.93	25.97	25.81
EGP01351	15.91	14.9	20.75	20.83	41.44	42.85	33.52	34.44	8.69	11.19	10.29	12.08	26.46	24.67	16.25	18.16
EGP01353	86.24	83.76	73.24	76.04	76.05	74.1	35	33.21	103.84	107.52	119.03	115.47	52.97	52.78	69.9	66.28
EGP01355	29.55	31.33	31.59	30.12	44.09	44.42	82.93	78.18	29.75	28.36	27.57	26.81	41.61	41.33	42.5	43.74
EGP01357	3.63	4.09	2.11	1.87	2.28	2.7	5.86	4.99	1.82	1.87	4.81	3.98	2.4	2.56	2.77	2.52
EGP01366	6.68	5.97	5.61	5.34	3.6	4.38	1.97	1.85	5.29	5.14	6.71	6.92	3.01	3.06	4.18	3.64
EGP01368	8.76	8.1	10.03	10.44	8.01	8.07	6.93	7.56	8.83	9.37	10.58	9.86	8.62	8.37	11.58	9.51
EGP01369	7.91	7.14	7.91	7.05	7.24	6.56	6.21	5.68	7.55	8.25	8.79	9.06	6.51	6.83	9.14	8.71
EGP01370	3.97	3.37	2.98	3.86	4.76	3.54	1.98	1.8	3.39	2.11	5.18	4.83	2.1	1.93	2.7	2.77
EGP01373	3.49	4.34	4.29	4.43	1.06	1.5	0.26	0.31	7.63	8.77	4.66	5.25	0.5	0.75	1.24	1.36
EGP01375	0.63	0.21	0.48	0.23	0.46	0.29	0.14	0.13	0.34	0.34	0.27	0.13	2.31	1.77	0.6	0.28
EGP01376	2.05	1.87	1.09	1.25	0.7	0.25	0.77	0.55	2.32	1.08	2.06	1.89	0.48	0.31	0.35	0.62
EGP01378	14.53	14.9	12.41	14.51	14.88	15.45	2.38	2.57	9.14	9.26	7.52	7.48	9.55	10.09	3.26	3.41
EGP01381	14.93	15.62	8.49	6.23	7.15	7.16	0.65	0.53	7.45	6.38	13.9	14.6	2.44	2.44	1.79	1.32
EGP01384	13.94	14.6	9.1	7.69	6.16	5.48	2.28	2.48	8.29	7.5	10.14	9.42	1.74	2.58	1.13	1.3
EGP01387	6.24	6.59	8.8	8.61	3.6	3.62	3.29	3.35	8.58	8.46	3.66	3.66	6.31	7.08	5.67	5.89
EGP01390	10.46	10.08	3.75	3.97	13.28	12.28	7.37	7.45	4.14	3.57	10.72	9.5	2.89	2.18	2.74	1.01
EGP01391	146.43	148.27	197.01	200.68	62.39	62.02	6.63	6.5	252.9	254.69	171.01	168.87	58.46	59.8	87.43	91.24
EGP01396	92.7	96.38	108.24	108.8	193.24	197.01	104.31	109.07	158.77	160.47	117.49	118.23	124.94	123.9	241.56	242.78
EGP01400	6.12	5.91	6.5	7.29	7.28	6.84	9.3	10.61	4.58	4.59	9.3	9.37	10.74	9.09	10.2	9.01
EGP01401	11.58	12.61	15.33	15.96	11.41	11.37	16.23	15.65	7.49	7.71	16.52	15.78	20.06	19.53	15.39	17.63
EGP01402	1.64	2.2	2.65	1.14	2.46	1.79	3	3.4	1.71	0	1.62	1.62	1.88	2.47	0.52	1.4
EGP01403	86.71	88.05	73.55	75.06	74.77	68.55	72.15	71.64	84.09	84.8	126.33	128.11	85.25	79.27	106.72	104.46
EGP01404	5.86	5.89	4.95	5.16	2.48	2.27	0.04	0.06	7.26	7.12	9.08	9.5	1.43	1.39	2.77	2.73
EGP01405	23.51	22.45	19.82	18.07	21.82	23.06	12.31	12.2	21.65	21.85	20.08	19.93	19.14	20.47	20.13	20.23
EGP01406	3.2	3.01	1.98	2.87	1.24	2.4	3.54	2.17	3.08	2.43	2.94	4.36	2.15	1.68	3.36	1.7
EGP01410	42.33	42.14	47.59	49.51	40.49	41.73	31.15	33.36	43.81	45.78	35.07	33.1	43.3	39.17	35.3	36.28
EGP01413	2	0.5	1.7	1.81	2.45	2.01	1.7	2.19	0.75	1.48	0.81	0.18	2.96	1.1	1.66	3.03
EGP01414	4.71	3.91	5.23	3.94	4.19	3.71	6.67	7.47	2.73	3.42	6.76	6.13	7.02	7.42	8.61	7.45
EGP01420	30.44	30.55	33.01	30.9	39.33	38.07	46.79	45.91	29.54	30.03	27.85	26.56	36.3	36.17	33.07	36.12
EGP01421	1.33	1.31	1.9	3.09	1.35	1.75	1.75	2.42	1.64	1.73	0.76	0.75	1.93	1.75	2.06	2.25
EGP01422	2.25	1.45	2.43	2.1	2.54	2.53	2.44	2.77	1.68	1.61	1.21	1.16	2.11	2.24	2.74	2.3
EGP01423	1.28	0.98	1.73	1.21	0.6	0.49	1.22	1.97	0.98	0.87	1.49	1.6	1.72	1.31	2	2.04
EGP01424	21.45	21.14	18.85	19.22	13.22	17.1	16.79	16.41	20.81	20.83	18.79	20.73	14.36	15.2	17.29	15.22
EGP01426	4.36	4.9	4.07	3.59	5.68	4.26	4.39	4.51	3.95	3.81	5.48	5.38	3.46	3.24	5.16	5.06
EGP01441	0	0.47	1.05	2.63	0.96	0.69	0.71	0.95	0	0	1.88	1.17	2.14	2.5	3.22	3.93
EGP01442	17.87	18.5	15.46	13.97	14.64	13.72	4.76	5.64	18.86	20.08	29.53	26.37	6.79	9.74	8.82	11.93
EGP01452	0	0	3.63	3.84	0	0	0	0	0	0	22.19	22.71	8.39	8.24	15.2	14.64
EGP01453	13.62	13.04	5.26	4.77	12.86	11.45	12.87	12.02	9.97	9.65	0.2	0	0.61	1.08	0	0
EGP01473	6.18	6.51	6.66	7.95	4.31	3.9	5.62	4.68	7.1	7.36	9.05	9.1	7.01	6.84	6.96	7.17
EGP01474	228.11	224.31	158.86	164.5	144.76	149.53	117.98	108.68	201.86	202.62	358.71	346.59	132.2	128.04	185.85	183.23
EGP01475	22.25	20.61	17.73	18.8	18.77	17.74	13.48	14.9	18.28	17.39	27.78	28.62	18.37	17.36	19.7	18.48
EGP01476	17.29	18.82	12.52	11.59	5.63	7.54	0.92	0.65	15.78	16.07	9.58	9.19	3.11	3.9	5.7	4.73
EGP01478	14.07	13.61	12.16	10.88	7.2	7.3	17.37	18.93	16.6	16	16.76	16.88	9	9.4	16.81	16.03
EGP01483	17.47	18.03	18.38	18.67	10.77	12.54	7.12	7.02	18.6	17.64	13.75	14.56	15.47	15.99	13.62	13.21
EGP01484	19.08	18.72	19.93	19.39	12.48	12.52	9.97	9.96	20.04	18.32	20.05	20.16	19.25	16.04	22.79	21.68
EGP01493	18.13	19	34.11	35.72	31.2	34.01	19.25	19.45	34.09	34.16	12.35	12.09	31.57	33.86	26.15	27.99
EGP01494	39.01	39.34	47.28	47.02	45.88	45.4	52.5	49.27	39.7	41.21	38.14	35.1	50.78	48.4	45.03	42.9
EGP01495	46.02	43.66	38.05	36.27	26.58	25.22	23.21	19.7	36.57	38.16	43.82	42.76	29.29	29.09	27.21	28.7
EGP01501	34.75	36.73	37.1	33.84	38.85	36.29	29.51	29.44	33.12	34.92	36.93	36.44	33.22	35.88	38.33	36.82
EGP01507	16.2	17.13	11.65	16.14	20.1	18.24	7.14	6.81	12.92	13.12	13.36	14.45	12.11	9.61	11.68	11.55
EGP01526	12.58	14.84	14.35	11.16	15.57	14.65	15.17	15.4	6.85	10.45	11.53	10.65	12.97	11.85	12.6	12.89
EGP01527	30.57	30.58	22.84	24.22	14.44	13.69	5.93	7.51	40.1	38.77	50.04	46.18	17.43	15.51	26.01	29.07
EGP01528	78.89	76.42	83.65	85.51	24.11	24.94	33.98	33.04	57.89	59.91	11.08	10.92	89.67	88.14	22.22	21.13
EGP01530	1.26	1.86	1.49	2.1	0.15	0.33	0.63	0.37	0.96	0.84	0.68	0.37	0.94	0.85	0.8	0.79
EGP01531	16.57	16.23	18.43	17.01	21.42	21.38	27.85	28.08	17.69	17.76	13.96	13.76	22.17	23.09	21.96	21.94
EGP01534	56.04	60.45	130.71	132.25	13.77	14.39	9.83	9.83	54.72	55.87	9.36	8.44	28.38	24.11	8.87	8.64
EGP01537	14.21	14.91	12.14	12.67	9.08	10.01	9.59	9.67	11.64	12.62	23.59	21.27	12.32	13.18	12.65	10.92
EGP01539	6.41	6.2	7.9	6.75	6.46	5.28	8.12	8.63	5.56	6.15	7.87	8.94	9.77	9.91	7.88	7.52
EGP01548	10.29	10.15	8.94	9.83	6.39	6.51	9.1	9.02	11.31	10.56	11.19	10.61	10.99	9.9	12.83	10.87
EGP01556	10.84	12.11	9.61	10.29	13.59	13.85	18.04	17.22	10.75	9.49	17.33	17.15	15.49	15.13	20.26	18.96
EGP01560	15.01	14.82	11.38	11.17	8.49	9.01	7.47	7.34	10.57	11.23	13.28	13.69	7.55	7.62	8.26	7.8
EGP01561	45.34	45.11	42.68	42.45	28.36	29.51	30.68	31.35	44.35	46.18	45.49	41.44	38.86	43.19	44	42
EGP01570	13.01	13.31	14.02	12.68	15.11	13.59	13.55	13.66	14.79	14.16	11.74	11.04	14.92	13.83	15.29	15.38
EGP01581	3.05	3.51	2.51	1.37	3.08	2.53	3.54	3.91	2.04	1.93	3.41	3.58	2.75	2.08	3.4	3.44
EGP01582	3.87	3.28	4.42	4.5	4.45	4.04	6.67	5.84	3.84	4.57	4	3.61	3.95	5.18	7.27	7.02
EGP01583	32.75	31.52	24.79	19.73	24.25	23.75	22.93	24.37	24.1	25.37	32.76	35.14	19.66	20.46	22.3	23.9
EGP01584	14.47	13.59	16.38	16.47	11.21	11.07	10.7	9.4	17.89	18.24	15.05	16.1	14.5	17.02	18.86	19.38
EGP01585	1.1	0.86	0.48	0.32	0.26	0.5	1.48	1.76	0.69	0.49	0.76	1.31	2.1	1.46	2.92	3.55
EGP01597	13.32	13.53	14.21	15.19	7.41	7.34	24.66	24.07	14.03	14.67	11.63	10.74	13.39	14.05	10.13	9.47
EGP01598	24.7	24.79	32.06	31.86	48.41	47.23	63.07	65.83	30.16	29.44	17.17	15.54	38.2	36.57	36.47	38.25
EGP01599	0.85	0.8	2.1	2.16	0.3	0.33	1.03	1	0.7	0.14	2.07	1.79	1.45	1.1	1.56	2.37
EGP01600	33	34.18	23.22	24.66	40.06	37.7	47.41	46.1	29.2	28.95	30.55	28.27	29.25	26.78	34.27	32.02
EGP01619	6.46	7.68	9.53	8.78	6.89	6.25	2.65	2.89	7.43	8.03	4.04	4.5	8.12	7.1	6.96	7.46
EGP01629	2.25	1.95	1.79	3.22	2.19	2.23	2.67	1.87	3	2.91	2.05	1.95	3	3.26	4.84	7.27
EGP01630	4.77	3.92	4.48	4.48	3.03	3.17	3.66	2.75	3.91	4.64	4.15	3.88	3.67	4.4	6.33	5.87
EGP01631	1.01	1.28	0.56	0.86	0.85	0.67	0.92	0	0.88	0.9	1.81	0.81	0.51	1.28	1.96	2.09
EGP01642	77.84	79.12	79.08	84.48	85.07	82.55	30.95	29.69	69.44	70.2	80.37	78.13	68.77	66.71	79.96	78.08
EGP01643	57.51	56.78	64.18	63.07	82.59	82.32	74.41	75.39	61.76	61.81	53.3	51.98	75.68	80.98	87.67	83.47
EGP01644	38.91	38.59	31.31	26.85	21.5	22.22	28.17	27.6	34.07	32.96	44.53	46.8	25.4	26.89	36.72	35.33
EGP01651	7.62	7.58	6.45	6.93	6	5.7	5.46	5.49	7.98	8.41	7.12	7.37	5.6	5.59	6.31	6.96
EGP01655	4.6	4.47	2.19	2.54	2.76	3.9	5.67	4.97	2.18	0.91	4	2.89	1.35	3.21	2.42	2.63
EGP01656	8.15	8.29	7.05	10.23	8.84	7.37	9.52	9.31	7.09	6.14	6.74	6.54	8.24	8.2	10.72	9.19
EGP01657	9.16	9.38	7.64	7.1	7.97	6.7	4.24	4.68	8.9	9.39	10.44	9.75	5.37	5.77	7.78	7.89
EGP01662	7.42	7.67	3.91	3.69	135.61	130.21	4.5	4.61	8.51	9.02	54.28	54.66	2.27	3.26	52.46	51
EGP01663	3.34	2.97	3.66	2.52	2.15	2.07	2.84	3	2.97	3.12	2.43	2.47	2.69	2.97	3.54	3.91
EGP01676	2.32	1.95	1.7	1.54	1.47	1.14	0.79	0.83	2.51	2.09	3.73	2.99	1.1	1.29	2.54	2.72
EGP01679	36	39.45	33.73	35.06	27.31	29.66	21.09	19.57	41.27	38.31	53.8	49.54	30.43	28.2	36.11	34.24
EGP01682	2.79	2.61	3.87	3.3	2.02	2.07	1.42	1.84	3.28	2.44	5.33	4.73	1.55	2.02	1.58	1.78
EGP01699	2.17	1.57	3.11	3.91	0.93	1.38	2.03	1.97	1.84	2.01	1.45	2.22	2.05	1.85	2.12	2.19
EGP01713	0.47	0.08	8.43	8.79	0.17	0	0.08	0.38	0.91	0.15	36.52	34.05	21.15	20.37	28.51	30.14
EGP01716	32.31	32.95	28.82	30.93	26.33	22.43	26.04	26.68	26.2	27.79	42.02	38.52	26.03	32.81	34.45	34.05
EGP01722	6.23	5.21	0.85	1.4	4.07	3.52	1.18	1.59	4.52	5.2	1.79	2.44	0.1	0.27	0.1	0.36
EGP01723	7.64	9.72	15.48	9.43	10.55	15.54	5.5	9.12	15.35	14.23	0.94	4.72	11.79	9.85	11.08	10.4
EGP01729	8.51	7.81	9.58	9.15	6.56	8.02	12.69	13.5	9.88	10.26	9.25	9.77	11.38	11.75	11.93	12.44
EGP01731	16.38	16.54	22.85	23.82	12	14.09	8.2	7.52	15.75	16.06	19.79	19.66	17.64	17.73	21.71	20.31
EGP01732	6.43	6.8	7.55	6.53	6.07	5.65	3.4	4.18	6.38	6.83	6.47	7.8	4.92	5.86	6.38	6.32
EGP01733	8.34	8.38	8.79	9.62	6.2	5.35	7.46	7.47	6.46	6.89	7.9	10.27	9.97	8.57	8.3	8.97
EGP01735	66.84	66.89	50.93	50.94	31.56	34.71	29.05	28.41	70.59	67.97	98.07	94.8	45.76	48.42	63.93	66.84
EGP01736	13.98	13.04	11.38	13.74	10.83	12.42	14	13.94	12.52	12.08	14.2	13.26	13.51	12.79	14.28	13.64
EGP01750	14.6	14.43	22.77	19.61	14.49	13.95	18.25	19.08	12.63	13.73	0.09	0.11	2.33	2.57	0.04	0
EGP01752	14.47	14.07	18.32	18	11.26	11.41	4.52	4.68	13.28	12.68	11.11	10.9	16.32	14.84	7.29	7.32
EGP01769	47.03	45.21	45.02	47.16	38.74	35.7	30.22	29.01	40.26	42.02	46.05	44.93	42.09	40.64	37.76	37.19
EGP01784	13.51	12.57	10.93	10.54	6.72	8.04	7.45	7.13	12.17	10.22	15.29	18.85	10.19	7.85	9.07	7.15
EGP01785	16.74	16.98	17.75	18.19	14.35	14.27	16.09	14.89	21.52	21.34	18.59	17.59	15.85	16.46	19.82	19.29
EGP01786	44.66	44	66.41	62.6	29.67	31.2	48.84	48.23	36.32	38.72	8.92	8.87	78.83	80.54	27.23	25.83
EGP01790	3.33	2.83	2.77	2.06	1.13	1.12	1.19	1.72	2.45	3.15	2.28	1.32	2.14	3.29	1.53	4.01
EGP01791	2.92	3.96	3.49	3.73	2.75	2.67	1.78	1.71	2.44	4.84	2.27	2.73	2.66	3.27	3.8	2.82
EGP01796	8.42	7.59	7.71	6.75	7.78	9.06	11.32	11.07	6.33	6.73	9.23	9.26	8.65	9.56	9.15	10
EGP01797	31.08	30.53	22.7	25.89	22.43	22.29	41.29	43.33	19.81	18.43	23.04	23.03	34.62	29.69	28.46	27.3
EGP01798	13.65	15.29	17.74	16.94	19.38	16.93	18.84	19.49	17.94	16.85	8.23	8.07	23.44	24.36	21.05	20.35
EGP01801	14.68	13.26	13.9	15.22	16.78	15.29	17.36	17.22	10.79	10.52	16.28	15.44	15.63	16.15	14.93	15.91
EGP01802	48.45	47.54	40.15	31.72	30.68	29.49	15.19	13.86	36.13	36.3	63.01	63.04	24.14	24.58	32.06	27.67
EGP01804	71.97	71.59	49.07	41.77	52.88	50.57	22.53	21.28	52.47	60.85	92.94	96.35	38.42	38.23	42.43	41.07
EGP01816	28.17	28.27	31.84	28.17	33.9	33.43	16.21	15.49	30.53	29.36	25.75	24.33	18.93	19.86	16.22	17.02
EGP01826	45.82	45.31	49.79	48.13	41.01	41.5	27.14	28.69	57.92	57.45	41.11	41.99	42.58	41.55	46.41	46.81
EGP01836	11.61	11.89	10.7	11.44	6.47	6.96	3.7	3.94	10.24	10.67	10.2	9.84	5.85	6.15	5.97	6.29
EGP01837	20.78	19.55	22.37	21.06	21.42	21.13	30.04	29.73	17.65	17.88	18.57	18.22	22.5	24.76	21.87	23.1
EGP01838	35.95	32.87	34.72	34.72	36.33	35.9	36.19	34.77	32.89	32.86	37.85	38.26	31.7	31.07	42.18	39.84
EGP01842	11.15	10.72	10.74	11.68	10.41	11.71	8.21	9.08	12.7	11.23	7.31	8.78	10.37	11.66	10.72	10.56
EGP01844	5.61	7.11	10.21	5.47	5.68	6.72	4.42	3.61	8.04	7.17	5.86	4.36	6.94	6.68	7.54	7.08
EGP01845	0	0	0	0.15	0	0	3.06	0	0	0	0	0	0	0.51	0	1.58
EGP01846	10.12	10.24	12.98	12.23	12.49	12	7.23	7.97	14.22	15.18	7.75	7.25	10.83	12.89	14.06	13.38
EGP01863	14.25	13.56	13.28	14.48	12.5	11.97	19.06	19.03	14.82	14.68	15.74	15.99	15.44	15.37	13.4	13.48
EGP01865	7.81	5.52	5.88	6.02	5.22	2.97	4.54	5.58	7.46	7.64	8.56	9.28	6.45	6.68	8.89	7.59
EGP01867	5.33	5.83	5.77	6.02	4.58	5.16	2.53	2.96	7.81	7.34	9.87	10.21	5.3	4.94	6.92	6.7
EGP01872	2.93	2.71	2.92	3.41	2.42	3	2.17	1.9	3.05	2.93	4.35	4.3	2.18	2.2	4.74	3.85
EGP01882	7.22	6.69	2.99	4.38	1.28	0.88	0.09	0.21	3.35	3.44	4.98	4.51	2.23	1.26	0.34	0.66
EGP01885	5.71	5.83	6.24	5.97	3.74	3.59	2.19	2.44	7.2	7.64	5.48	5.57	4.19	5.03	7.47	7.13
EGP01886	15.14	13.49	14.25	14.57	23.07	23.68	39.84	42.29	10.11	10.85	18.23	17.18	24.34	23.96	24.14	23.95
EGP01887	3.27	3.89	4.56	4.6	3.68	3.65	3.08	2.95	5.2	5.13	4.91	4.54	3.8	4.66	5.21	4.94
EGP01892	26.04	26.16	32.84	31.82	20.9	22.46	32.83	33.36	32.09	31.8	41.9	42.22	25.62	25.31	46.41	41.68
EGP01893	11.95	13.04	12.01	11.38	7.47	8.26	8.87	9.88	9.48	11.41	10.81	11.76	10.73	10.61	12.01	12.21
EGP01900	5.13	5.09	4.53	4.36	5.68	4.84	1.83	2.08	6.42	6.58	3.55	3.87	4.7	4.82	6.3	5.78
EGP01901	453.61	435.14	394.42	400.86	469.91	480.34	371.35	387.94	348.46	351.5	510.33	519.3	419.74	397.2	405.13	406.69
EGP01904	7.19	6.19	4.96	5.8	5.44	4.81	8.67	9.92	4.57	4.21	7.34	7.35	5.4	4.77	4.36	4.55
EGP01905	4.7	5.07	5.05	6.34	3.67	5.03	7.26	8.68	5.69	4.02	4.12	2.88	4.77	4.82	5.78	4.31
EGP01906	4.8	4.57	6.17	6.87	4.12	4.55	7.17	6.65	5.96	5.55	2.6	2.86	5.87	5.54	5.65	5.13
EGP01911	11.32	12.39	8.53	9.94	7.39	6.87	5.43	4.49	14.14	13.9	17.46	18.44	6.15	5.56	8.44	8.84
EGP01923	13.36	13.78	14.3	13.78	6.6	8.16	12.56	13.71	10.52	9.29	11.05	11.13	9.97	10.64	8.1	9.67
EGP01955	89.26	88.66	94.83	91.74	136.97	136.58	114.12	112.12	97.07	92.99	79.48	81.5	134.41	134.25	132.79	128.59
EGP01957	26.24	26.77	22.22	21.56	15.43	12.85	5.82	6.14	27.95	30.09	24.37	24.57	11.53	10.06	11.82	12.4
EGP01960	3.06	3.34	1.9	1.98	3.22	2.48	0.8	0.2	3.23	2.39	2.86	1.45	0.79	0.62	0.7	0.19
EGP01962	24.02	25.11	20.47	18.24	8.72	8.39	1.47	1.42	24.21	22.7	34.84	37.53	9.43	9.48	12.27	12.5
EGP01963	8.69	7.83	8.59	7.73	6.92	7.16	25.97	25.38	7.34	6.88	12.76	13.25	3.42	3.29	6.26	7.09
EGP01973	13.93	14.12	11.77	11.36	14.66	16.01	11.84	11.69	12.92	13.07	10.79	10.51	14.11	14.19	12.38	12.1
EGP01977	3.71	3.72	2.58	2.42	4.37	5.27	13.97	14.35	4.18	4.91	2.96	4.05	7.5	6.78	6.31	5.41
EGP01990	21.63	23.26	31.67	28.39	23.6	21.34	11.03	9.93	24.02	22.11	22.28	22.44	28.18	26.93	37.73	34.21
EGP01996	16.79	17.98	21.2	19.17	9.71	9.96	4.26	4.57	21.36	20.67	26.58	29.16	14.06	14.95	23.21	23.24
EGP02006	18.14	16.35	17.47	17.17	17.91	18.16	25.09	25.5	15.37	15.69	14.41	14.19	17.29	18.32	16.04	16.46
EGP02007	40.78	40.46	39.05	38.6	23.67	23.56	12.64	12.34	27.48	26.94	20.84	20.46	32.77	37.31	22.92	22.14
EGP02008	3.88	3.7	4.28	4.39	1.94	2.12	0.56	0.48	3.76	4.92	3.27	4.52	1.92	1.97	1.7	1.76
EGP02009	20.72	20.24	23.87	25.03	15.97	14.36	11.38	11.1	27.41	28.92	32.04	31.64	25.34	24.71	32.85	30.54
EGP02010	39.1	38.02	35.69	33.32	27.77	24.98	18	19.29	34.46	34.77	39.95	40.56	23.39	23.34	26.23	24.94
EGP02012	82.54	77.19	53.79	57.34	77.64	75.19	8.56	9.52	41.69	42.08	92.78	99.25	18.25	17.02	7.36	8.26
EGP02013	2.08	1.83	0.87	0.92	1.25	1.89	0.64	0.67	0.86	0.36	1.43	2.19	0.2	0.18	0.41	1.1
EGP02015	11.14	11.36	8.38	6.55	7.52	5.59	4.77	5.24	7.91	7.51	10.8	9.9	7.97	10.64	10.43	9.46
EGP02016	411.12	410.35	437.93	410.98	595.85	601.89	272.1	270.69	404.22	409.87	337.44	340.41	678.07	730.99	448.97	445.94
EGP02017	11.26	10.99	10.96	8.76	7.65	7.32	6.1	5.23	11.67	11.63	12.47	13.05	7.55	8.82	10.4	11.36
EGP02018	3.3	3.33	4.37	3.28	3	3.28	2.16	2.58	4.27	3.39	2.59	3.34	3.19	3.17	3.74	3.94
EGP02019	16.11	14.91	16.11	15.58	13.5	13.6	16.2	16.2	17.73	17.5	16.11	16.66	18.08	19.33	19.1	22.19
EGP02021	6.98	7.28	7.29	7.05	2.5	3.18	1.17	1.2	5.27	5.03	12.04	12.88	3.13	2.42	1.2	0.86
EGP02022	11.14	10.85	9.85	11.54	9.13	9.23	8.87	9.09	8.7	10.3	10.21	10.35	6.66	8.47	7.04	7.99
EGP02023	1.32	1.53	0.58	0.31	2.09	1.66	5.52	6.06	1.02	1.68	1.01	1.43	1.96	3.81	7.53	8.8
EGP02025	14.5	15.22	22.36	21.78	34.81	34.17	138.68	141.51	14.21	14.56	4.41	4.34	55.41	58	24.19	25.96
EGP02033	3.14	3.59	5.14	5.98	1.33	1.26	0.75	0.52	4.5	4.12	5.92	5.18	1.49	1.07	1.42	1.61
EGP02048	1.62	1.88	1.93	1.58	0.7	0.55	0.92	0.47	1.64	1.69	2.1	2.27	1.51	1.17	1.31	1.04
EGP02049	95.9	96.97	124.81	130	110.15	106.01	126.91	129.39	93.37	94.63	99.5	94.03	143.76	131.62	126.66	126.09
EGP02058	19.47	19.91	22.42	24.1	18.97	17.44	28.59	28.32	24.93	24.68	17.7	17.29	16.78	14.95	25.44	23.43
EGP02059	12.05	12.43	9.95	9.44	8.21	8.59	7.21	7.41	10.73	10.39	15.04	15.13	5.82	6.3	8.89	8.55
EGP02063	10.81	10.49	8.02	8.07	7.43	6.4	6.65	6.57	9.68	10.05	13.06	13.88	6.3	7.78	8.31	10.29
EGP02064	5.67	6.14	4.19	4.25	4.27	4.46	3.48	3.75	6.21	6.52	6.98	6.72	4.2	4.51	6.01	5.93
EGP02065	9.07	8.96	12.39	12.57	10.72	10.33	9.12	8.52	10.51	10.19	6.28	5.77	11.6	13	15.61	14.77
EGP02066	32.71	31.97	35.12	32.39	34.66	32.59	44.14	42.55	26.8	24.22	25.67	25.45	36.12	36.42	33.44	32.94
EGP02067	37.06	37.19	41.59	38.54	58.65	61.46	125.92	125.62	31.42	31.99	40.34	41.74	42.22	47.4	52.58	49.6
EGP02068	43.08	41.05	50.4	46.37	38.83	40.24	30.26	30.7	42.19	43.8	27.22	27.64	45.75	48.28	35.55	37.41
EGP02079	35.08	32.47	28.6	25.01	23.85	26.69	27.51	28.89	26.18	26.67	37.64	36.56	26.35	27.95	28.09	29.65
EGP02080	26.15	25.93	13.97	12.65	18.31	16.44	14.29	14.3	21.2	20.83	28.24	28.43	23.23	23.13	23.82	25.55
EGP02081	6.41	7.11	7.39	6.16	5.21	6.07	4.8	5.99	7.53	6.93	6.56	6.47	7.72	7.81	8.18	7.56
EGP02082	4.34	3.88	2.19	2.06	2.52	2.55	2.12	1.56	2.94	2.79	5.87	5.35	2.7	3.06	2.75	2.98
EGP02111	1.12	0.92	1.11	1.04	1.04	0.85	1.02	1.29	0.83	0.97	2.21	1.84	0.85	0.7	1.31	1.21
EGP02138	3.48	3.24	2.96	3.75	2.63	2.14	1.64	1.5	3.54	3.32	3.65	3.55	2.4	2.25	3.52	3.11
EGP02141	0.29	0.32	0.33	0.22	0.09	0.31	0.74	1.18	0.14	0.27	0.05	0.15	0.73	0.65	2.23	2
EGP02145	4.87	4.2	2.68	3.08	3.07	3.24	2.44	2.57	3.94	3.57	4.57	5.5	2.89	2.99	3.43	2.64
EGP02148	27.17	26.15	22.85	20.64	27.21	25.43	23.98	23.68	23.41	22.79	25	25.89	23.93	24.13	21.71	21.58
EGP02150	4.84	4.63	4.83	6.54	3.58	3.81	4.78	4.59	4.27	4.33	6.62	6.72	3.47	3.82	5.11	5.96
EGP02151	32.37	35.93	69.12	58.95	20.44	21.11	3.71	4.2	39.99	38	60.16	66.14	15.79	15.88	21.62	19.56
EGP02153	68.16	67.63	64.87	63.75	54.17	55.8	35.92	37.86	77.16	75.28	70.59	70.17	67.27	65.87	85.71	84.56
EGP02155	0.63	0.62	0.68	0.99	1.51	0.55	2.31	2	1.32	1.06	0.73	1.38	1.05	0.71	0.54	0.96
EGP02165	0.59	0.7	4.2	4.41	0.08	0.15	0.05	0.05	0.85	0.79	0.33	0.3	1.22	1.08	0.8	1.22
EGP02166	29.69	28.76	84.93	90.45	48.61	50.76	21.07	21.11	46.26	43.62	28.98	27.97	52.01	46.26	43.2	51.01
EGP02168	10.12	11.16	6.92	5.56	19.54	21.34	23.38	21.21	11.06	11.2	9.59	9.71	15.53	17.88	33.58	35.53
EGP02169	19.3	18.27	27.87	27.62	50.06	50.42	42.93	42.31	20.01	19.56	10.18	11.09	48.18	51.3	84.85	86.47
EGP02192	13.39	12.9	10.68	12.11	6.18	7.43	1.54	1.32	13.35	14.18	15.82	14.54	3.16	3.06	4.59	4.52
EGP02195	8.17	6.41	7.75	6.7	4.7	3.84	3.03	2.16	5.59	5.3	8.78	8.8	2.69	3	4.44	6.44
EGP02196	0.15	0.26	2.18	1.31	0.37	0.15	0.38	0.23	0.82	0.55	1.05	0.69	2.43	2.11	3.7	4.05
EGP02197	8.7	8.96	8.49	9.1	5.55	5.23	1.82	1.99	11.93	11.33	10.4	9.33	3.96	3.73	7.22	6.88
EGP02205	1.52	1.21	0.26	0.17	0.82	0.32	0.97	1.17	0.48	0.33	0.15	0	2.35	2.51	3.72	3.13
EGP02209	23.66	21.93	20.49	22.92	15.25	15.71	22.74	22.93	24	23.07	20.81	20.95	20.82	21.4	47.15	44.2
EGP02210	17.89	18.57	18.3	17.68	19.46	17.44	18.49	17.46	17.84	16.5	18.51	17.9	18.87	16.69	18.39	18.24
EGP02211	1.68	1.72	3.21	2.85	6.45	7.2	3.3	3.52	1.56	1.6	1.95	1.93	4.08	4.28	7.88	7.22
EGP02212	1.36	1.26	0.65	0.32	4.51	2.91	0.53	0.45	2.28	1.48	12.54	14.33	0.4	0.31	0.92	0.51
EGP02213	0.16	0.28	1.46	1.47	0.52	0.85	0.32	0.9	0.48	0.66	0.05	0.19	2.78	1.53	3.18	1.98
EGP02214	1.27	1.57	1.5	1.99	1.95	2.61	3.72	3.69	1.11	1.66	0.62	0.6	3.74	3.3	4.59	5.7
EGP02218	0.26	0.89	0.71	0.27	0.63	1.38	2.62	4.05	1.18	1.17	0.78	2.81	0.99	1.34	1.34	0.9
EGP02219	0.65	1.41	1.29	0.87	0.88	0.6	2.3	1.42	1.16	0.82	1.18	0.99	3.23	2.09	1.77	2.53
EGP02220	2.68	2.75	1.57	3.4	1.95	3.48	4.49	3.75	2.45	2.41	2.11	1.93	2.25	1.97	3.17	2.74
EGP02221	0.28	1.55	0.46	1.03	2.02	0.92	0.56	1.83	1.13	0.78	1.53	0.84	0.53	0.8	2.3	1.61
EGP02224	8.79	8.63	10.88	11.35	13.48	14.31	5.72	6.47	8.03	8.52	5.88	5.96	11	13.98	6.11	6.17
EGP02230	55.16	48.85	48.59	41.93	56.65	54.79	33.13	36.61	36.51	34.87	37.45	39.13	45.81	53.62	27.52	29.21
EGP02231	4.68	5.86	7.03	7.36	7.65	8.04	3.48	2.94	5.26	5.02	2.2	2.77	8.45	8.53	4.5	4.24
EGP02234	0.61	0.5	0.49	0.98	0.22	0.25	1.81	1.49	0.57	0.92	0.53	0.1	2.71	3.42	4.06	3.67
EGP02235	11.79	12.1	11.16	11.81	11.94	13.2	15.61	16.22	10.06	8.94	11.42	11.33	11.13	12.2	13.32	13.68
EGP02242	259.2	268.5	195.3	190.41	111.76	119.68	77.92	78.55	246.7	244.15	445.07	420.73	162.84	149.01	200.93	203.94
EGP02243	20.26	21.44	19.16	19.47	13.57	13.83	10.36	9.95	20.55	21.36	25.15	24.47	18.21	16.02	21.89	18.46
EGP02245	1.93	1.15	3.68	1.66	2.32	1.94	1.59	1.21	0.92	1.52	2.58	3.65	2.27	3.34	2.18	1.56
EGP02249	3.37	2.94	4.77	5.54	2.75	3.9	1.99	1.82	3.34	4.82	4.68	4.82	4.21	4.63	4.26	4.45
EGP02257	16.71	16.72	19.24	18.83	11.56	12.56	7.08	7.52	16.85	16.74	17.2	16.17	14.91	14.07	14.35	13.69
EGP02258	188.06	182.75	167.97	151.57	126.89	130.68	105.25	108.79	161.13	162.29	191.99	191.04	109.09	124.66	127.56	125.49
EGP02259	67.69	64.41	104.18	106.87	114.1	113.31	88.93	87.72	92.61	94.19	48.66	46.71	120.24	116.88	69.71	70.13
EGP02276	1.49	1.6	1.02	2.4	2.27	2.48	1.89	2.89	1.82	1.51	2	1.13	5.24	5.66	2.24	0.93
EGP02278	1.13	0.48	0.97	0.94	1.22	1.48	1.46	1.6	0.4	0.75	0.11	0	2.11	2.68	1.15	1.16
EGP02279	21.49	22.05	19.28	14.83	15.18	11.92	7.49	7.53	15.85	17.69	22.65	24.6	12.59	15.86	17.49	17.99
EGP02314	0.95	1.24	2.37	1.3	0.79	0.86	1.9	1.91	0.79	0.33	8.09	8.87	5.49	7.28	2.15	1.17
EGP02315	0.55	0.47	0.7	0.67	0.66	0.6	1.2	0.77	0.74	0.21	1.46	1.97	2.19	2.4	1.06	0.53
EGP02316	0.15	0.12	0.24	0.54	0.35	0.68	0.51	1.22	0.33	0.08	1.74	1.05	2.76	3.08	0.38	0.59
EGP02318	0.19	0.16	0.63	1.01	0.23	0.76	0.39	0.11	0.26	0.11	0.29	0.69	3.62	1.86	0.62	0.33
EGP02328	30.75	28.89	26.31	25.99	18.25	16.91	16.99	16.43	31.18	32.6	36.49	36.92	26.61	29.91	40.01	39.61
EGP02330	1.39	0.83	1.2	0.87	1.5	1.37	0.62	0.91	3.49	2.18	0.62	0.58	2.26	1.73	1.42	0.88
EGP02331	20.78	21.6	22.66	22.65	17.08	17.14	14.28	15.45	23.68	23.69	26.02	27.48	19.6	20.07	23.85	22.92
EGP02332	51.24	53.92	44.2	46.43	45.05	47.55	51.9	47.03	47.42	47.3	56.39	61.74	43.54	43.85	43.92	47.42
EGP02333	18.97	18.41	22.63	18.59	23.69	23.97	44.51	47.56	19.22	21.22	21.19	21.02	24.29	28.48	32.99	30.24
EGP02334	6.65	8.08	7.55	10.9	9.97	12.07	16.49	16.71	8.64	8.3	5.69	4.09	12.76	13.17	10.77	16.99
EGP02335	12.47	10.03	16.23	18.28	17.61	17.13	24.75	24.59	15.49	14.53	10.67	10.1	21.57	21.84	23.53	23.7
EGP02336	32.45	34.28	29.32	30.23	32.79	33.04	15.38	15.61	31.41	30.7	38.47	37.13	26.27	25.72	30.26	29.32
EGP02337	3.35	3.37	3.51	2.59	23.21	24.99	16.36	14.38	1.78	2.11	8.57	8.54	8.37	8.34	6.63	6.32
EGP02338	15.05	12.81	10.84	11.35	13.63	16.53	4.15	3.84	9.16	8.69	8.4	9.93	7.51	6.97	4.62	5.19
EGP02340	6	8.24	4.65	5.94	11.99	10.05	6.36	6.06	5.92	6.12	11.8	12.54	6.4	5.73	6.4	7.43
EGP02341	28.85	27.49	29.01	29.32	14.48	14.75	4.5	4.65	46.21	48.09	35.3	34.67	11.55	11.75	20.45	19.53
EGP02344	6.5	6.75	7.79	7.79	9.08	8.95	7.5	6.58	6.89	7.19	5.77	4.33	7.8	7.32	7.31	7.94
EGP02346	48.86	48.12	58.81	59.82	35.67	36.1	32.05	32.3	79.87	80.94	51.58	50.98	47.05	49.27	55	54.08
EGP02347	6.79	6.51	5.2	5.56	7.35	6.33	7.58	8.04	4.31	5.67	8.72	9.08	6.18	6.1	6.83	7.51
EGP02348	34.78	35.79	46.81	47.74	58.15	59.46	59.72	57.86	41.55	40.16	19.07	17.89	66.03	63.45	52.33	50.91
EGP02350	25.23	25.67	23.93	24.43	22.46	22.42	23.49	20.32	21.27	21.46	26.64	28.33	26.53	26.75	25.64	23.56
EGP02351	49.46	48.01	41.7	39.66	46.6	46.74	107.62	103.28	33.18	37.92	43.14	41.18	46.08	49.81	42.35	46.85
EGP02352	6.05	5.92	5.19	4.8	1.75	1.69	1.34	1.58	7.4	8.15	7.37	6.64	3.49	3.49	5.51	5.19
EGP02353	23.9	24.63	22.17	20.29	27.5	25.86	30.2	30.64	24.23	25.22	27.68	29.43	21.79	26.5	32.72	33.72
EGP02354	6.22	6.08	6.68	6.08	8.24	8.56	9.29	9.16	5.49	5.18	2.87	3.13	8.23	9	7.08	6.86
EGP02355	52.99	53.98	48.4	44.8	27.37	30.78	20.14	18.24	43.65	43.66	59.73	58.69	30.72	31.43	34.83	36.49
EGP02356	5.45	5.76	5.92	5.67	4.3	4.56	3.26	3.22	6.41	6.43	5.14	5.33	5.26	5.19	6.29	5.77
EGP02357	150	154.13	126.95	136.44	90.21	92.84	106.5	102.48	156.6	155.37	195.82	194.2	117.29	108.41	140.5	139.19
EGP02358	250.58	262.26	184.24	209.43	143.81	148.74	115.15	115.82	259.65	260.23	397.86	398.46	182.13	167.28	202.93	201.52
EGP02359	1.55	1.59	0.7	0.68	1.32	1.44	2	1.23	1.04	0.51	0.38	0.38	1.05	1.17	0.91	1.63
EGP02362	1.92	2.3	2.04	2.36	3.4	3.3	3.51	4.48	1.67	1.41	2.54	2.48	2.79	2.82	3.33	3.34
EGP02363	12.08	11.49	11.64	12.68	11.48	9.71	10.21	10.64	12.43	12.06	10.25	11.01	13.82	12.14	12.73	12.94
EGP02364	10.59	11.35	7.52	7.88	4.42	4.32	0.58	0.49	12.26	12.58	17.34	17.9	2.08	1.7	3.55	4.09
EGP02365	23.53	25.17	18.64	18.49	11.14	11.13	5.98	6.49	21.54	22.17	33.44	36.56	14.4	15.21	17.89	14.24
EGP02366	6.41	6.48	4.9	4.68	6.68	7.5	8.85	9.75	4.91	4.89	5.74	5.92	5.15	5.08	6.72	4.85
EGP02367	1.48	1.39	0.6	0.73	8.88	8.7	6.75	6.98	1.92	1.76	3.38	4.19	4.69	3.94	12.31	10.89
EGP02368	26.37	25.16	26.59	24.25	21.88	23.44	17.65	16.39	27.73	28.25	24	22.83	28.62	26.02	31.4	30.69
EGP02373	16.62	18.07	24.55	22.65	18.03	18.44	2.21	2.61	28.53	29.45	2.4	2.45	6.37	6.72	4.93	4.03
EGP02376	125.1	128.87	61.98	58.34	384.12	385.84	61.68	63.64	200.63	198.33	260.38	251.2	103.88	99.88	143.11	144.97
EGP02377	0.77	0.88	1.49	2.19	0.91	0.91	0.18	0.24	1.95	1.44	0.46	0.59	1.04	0.71	0.95	1.43
EGP02378	3.7	3.99	3.25	3.07	2.19	2.61	1.09	1.04	4.65	4.21	3.78	4.42	2.8	2.42	3.17	3.83
EGP02380	44.08	42.45	40.49	43.94	31.54	30.9	6.01	6.59	45.76	47.15	44.82	44.72	27.1	28.55	32.9	32.15
EGP02381	47.68	45.23	43.95	43.51	37.16	37.62	84.2	82.9	50.24	51.77	44.44	43.01	43.1	44.1	48.61	48.03
EGP02382	1.2	1.14	1.64	1.32	1.41	0.96	1.1	1.33	1.81	1.42	2.05	1.93	1.74	1.77	2.4	2.15
EGP02383	8.9	7.71	5.38	7.46	5.12	4.88	7.07	7.51	7.43	5.67	11.47	9.51	8.05	7.62	10.4	11.61
EGP02384	10.04	10.56	9.69	10.52	5.28	5.53	8.79	8.08	10.24	9.5	12.65	13.09	10.39	10.07	11.17	11.75
EGP02386	9.22	9.76	11.87	10.96	13.8	14.37	17.65	18.07	9.44	8.57	9.18	9.69	14.19	16.45	15.02	15.14
EGP02387	1.4	0.93	1.38	1.88	2.67	1.99	1.54	1.57	3.52	3.12	0.62	0.42	2.68	2.25	7.31	7.2
EGP02398	65.01	63.66	9.8	7.32	57.08	63.46	3.89	3.97	24.45	22.75	25.07	24.99	3.29	3.15	1.83	0.82
EGP02403	186.03	188.08	122.92	132.36	76.55	80.4	24.52	24.4	194.64	196.93	284.1	286.92	98.56	97.08	132.15	141.28
EGP02404	11.03	9.79	10.85	11.95	3.13	3.58	3.93	3.27	9.15	10.09	1.05	1.26	12.63	12.57	1.38	1.69
EGP02405	26.73	28.03	19.57	21.86	13.23	13.2	11.43	11.1	26.48	26.5	37.89	41.2	17.95	18.6	25.49	23.78
EGP02406	81.56	81.93	77.94	77.77	49.45	48.99	37.21	40.16	91.49	91.41	93.68	95.11	72.93	69.41	80.5	80.3
EGP02407	38.74	39.35	32.06	34.93	26.96	25.96	26.92	25.47	43.81	46.48	55.46	52.36	38.58	33.59	46.1	43.15
EGP02409	101.01	101.07	124.2	121.92	52.91	53.73	75.42	73.09	99.37	103.72	80.43	76.07	88.08	92.93	92.22	92.12
EGP02410	3.16	3.2	5.58	5.13	5.73	5.37	7.16	7.16	2.86	1.88	3.71	4.79	9.78	9.8	5.17	6.01
EGP02412	44.51	45.7	48.27	51.05	31.86	29.48	30.73	30.68	25.3	26.87	25.76	25.21	85.69	75.01	30.34	33.4
EGP02413	31.79	30.3	22.05	20.53	13.21	13.23	13.84	14.05	27.49	26.4	45.78	44.12	16.03	19.55	20.19	20.55
EGP02414	6.65	8.26	8.44	6.95	6.23	6.07	6.96	7.31	5.45	5.98	8.2	9.01	6.75	6.97	5.76	4.79
EGP02416	30.03	29.78	24.12	23.68	42.75	44.98	23.29	24.36	25.95	24.39	28.26	28.28	26.48	29.46	41.51	39.7
EGP02417	111.83	114.12	50.27	42.93	161.2	157.76	32.03	33.17	70.16	69.72	177.95	177.72	39.36	52.23	147.72	143.84
EGP02418	2.8	2.81	0.37	0.78	6.65	6.37	25.81	25.18	2.25	3.19	1.13	0.88	2.5	1.94	11.68	13.07
EGP02420	2.44	1.76	3.5	3.45	0.51	1.36	0.49	0.36	2.95	3.07	6.58	5.74	0.84	2.07	6.01	4.54
EGP02423	20.54	19.27	18.23	19.66	23.66	21.85	29.88	30.72	23.44	22.05	19.62	18.19	20.37	19.32	26.56	24.59
EGP02429	7.68	7.13	7.96	9.81	7.29	7.31	3.41	3.82	9.29	8.97	9.97	9.87	11.16	9.58	6.28	6.3
EGP02430	16.91	16.66	16.78	15.53	13.94	13.22	17.24	16.66	22.56	20.97	16.37	15.26	13.45	13.67	17.72	17.43
EGP02431	9.03	9.87	10.37	9.52	6.64	7.32	4.26	4.13	9.98	9.07	9.16	9.46	10.2	11.72	10.51	11.8
EGP02432	107.86	107.95	122.87	151.45	41.48	41.74	77.46	79.36	64.49	64.58	47.38	47.5	147.97	123.16	54.68	56.81
EGP02433	102.86	99.02	97.1	114.06	134.12	132.99	217.75	209.4	57.53	56.82	110.56	104.41	235.43	233.29	135.76	134.5
EGP02434	198.56	199.12	133.77	154.46	145.56	138.83	47.68	49.81	152.06	149.51	155.41	157.53	137.43	119.68	107.01	114.98
EGP02435	1.45	1.27	4.02	4.29	0.83	1.09	0.44	0.47	1.13	1.34	1.07	1.37	1.22	1.67	1.5	1.2
EGP02436	13.54	14.12	14.54	15.82	10.83	12.26	6.94	6.64	17.1	16	11.03	11.06	10.93	11.41	11.04	10.19
EGP02437	10.6	10.55	13.74	14.74	13.74	14.48	14.54	13.39	13.34	12.86	9.63	10.17	15.28	12.82	15.62	14.89
EGP02439	8.75	9.32	7.8	7.18	9.78	9.82	12.04	12.63	9.63	8.44	8.91	8.03	8.4	9.28	9.79	9.25
EGP02440	17.09	16.16	18.71	19.42	19.78	20.29	25.67	23.31	19.9	19.82	15.53	13.36	26.29	25.75	24.55	23.43
EGP02441	13.19	13.61	11.63	12.01	17.54	18.46	17.75	17.38	9.33	10.48	14.21	13.89	13.78	11.37	8.44	9.42
EGP02442	6.58	7.81	5.14	4.5	6.98	7.83	29.77	28.71	6.67	5.99	4.7	3.37	6.02	5.84	8.21	7.82
EGP02443	11.37	11.42	6.81	6.59	5.35	4.84	1.53	1.88	12.35	13.73	10.83	9.75	0.51	1.62	1.37	1.93
EGP02444	3.41	2.67	2.47	2.47	2.71	2.36	2.63	2.92	2.98	2.69	3.55	3.91	2.6	2.09	2.83	3.18
EGP02445	17.13	16.96	15.97	14.89	18.55	18.27	18.88	16.75	15.93	15.98	12.58	13.1	12.64	15.74	17.21	16.85
EGP02446	11.81	11.02	7.26	6.87	9.62	9.57	7.53	9.3	6.66	6.9	14.73	15.33	7.59	7.36	5.81	6.86
EGP02447	13.3	13.83	12.8	13.09	8.18	7.33	6.8	7.42	11.21	8.36	33.55	35.22	7.69	6.2	8.99	9.84
EGP02448	12.18	10.2	9.99	11.92	9.55	9.01	4.62	5.16	13.33	13.19	19.94	20.42	9.45	8.34	12.69	12.83
EGP02450	27.65	27.23	22.5	21.49	26.42	25.82	43.25	40.8	23.02	23.04	27.45	27.95	27.14	25.02	29.03	27.35
EGP02451	61.59	56.79	68.82	66.46	24.26	22.32	30.08	29.34	47.22	46.13	44.57	46.91	53.68	46.13	22.65	26.49
EGP02452	12.93	13.15	8.74	10.16	11.76	10.45	22.93	22.01	10.8	10.31	10.3	10.69	10.65	11.84	12.41	11.83
EGP02453	56.6	56.66	135.82	133.93	67.63	69.84	68.79	68.56	90.31	89.17	37.41	34.85	216.11	232.18	57.27	56.9
EGP02454	5.35	5.58	5.09	4.51	4.11	3.44	1.07	1.3	6.23	6.39	3.2	3.47	2.95	3.26	2.16	1.66
EGP02455	16.6	18.19	17.54	15.94	17.03	16.34	14.15	14.84	20.76	20.38	15.3	17.08	15.66	15.72	18.84	19.71
EGP02456	57.84	58.07	64.97	64.34	51.67	50.78	30.02	29.01	65.91	65.63	61.01	61.6	75.18	78.63	100.48	98.55
EGP02457	8.73	8.52	5.22	4.32	15.67	15.75	1.62	1.96	13.63	13.52	13.43	14.01	2.28	2.1	14.33	15.74
EGP02458	5.1	4.81	8.11	9.6	7.69	7.5	8.1	7.04	6.28	7.04	3.93	3.49	10	8.74	12.44	10.47
EGP02459	2.04	2.76	3.41	3.3	3.56	3.31	3.4	3.46	2.74	2.93	2.16	1.97	5.84	4.78	5.4	4.28
EGP02460	3.93	4.03	6.43	8.48	4.18	5.98	8.16	7.14	5.05	4.81	5.44	3.62	9.91	6.95	10.2	9.2
EGP02461	19.67	20.06	21.36	19.55	22.39	24.17	18.26	19.43	17.38	18.59	16.81	16.56	19.95	20.21	18.26	19.42
EGP02463	82.84	82.89	67.98	75.51	85.61	86.23	65.08	64.22	69.13	70.86	73.77	73.29	76.07	67.56	74.38	73.14
EGP02464	6.62	6.56	5.95	5.57	5.7	6.53	4.6	5.45	6.99	6.87	8.62	8.97	5.62	6.2	6.42	7.25
EGP02465	11.22	12.03	9.43	10.29	1.37	0.95	0.87	1.32	11.37	12.2	0.65	0.82	14.35	12.53	1.77	2.31
EGP02466	24.22	24.27	33.58	31.72	11.05	11.8	10.59	11.33	26.45	27.22	14.13	13.84	20.56	22.43	19.94	21.05
EGP02467	47.11	48.99	47.46	45.8	49.48	46.91	71.75	72.07	44.52	46.07	43.99	42.74	61.45	57.56	58.36	58.54
EGP02474	4.7	4.37	3.75	3.77	3.56	3.39	1.71	1.57	4.75	5.27	7.23	7.09	3.4	3.84	5.34	5.05
EGP02475	4.86	4.9	5.38	5.65	4.9	4.57	2.03	2.04	5.5	6.13	8.14	7.63	3.87	3.6	4.28	4.43
EGP02476	21.34	19.93	17.29	18.89	13.62	13.48	13.43	12.52	19.61	18.97	24.54	24.97	13.8	12.96	14.33	15.98
EGP02477	62.58	62.82	60.4	62.55	49.48	49.52	34.76	35.03	56.26	54.32	43.1	46.52	48.59	45.86	31.45	33.52
EGP02478	15.61	15.29	18.97	20.9	21	21.92	28.3	31.82	14.95	13.53	8.81	10.28	24.87	22.78	12.41	13.11
EGP02479	6.91	6.63	7.12	7.41	5.85	5.06	6.8	6.57	7.72	7.38	6.22	6.43	7.55	7.15	7.57	7.27
EGP02480	9.02	9.13	7.63	8.19	6.62	6.93	6.89	7.83	8.55	8.47	10.88	10.86	5.21	7.05	10.14	8.65
EGP02481	16.25	16.88	15.79	14.97	20.33	19.25	15.75	16.9	13.42	14.27	19.38	22.06	16.53	15.18	15.81	16.14
EGP02482	3.53	3.14	5.48	5.9	2.3	2.81	1.5	0.95	4.48	4.32	5.57	5.31	2.31	2.41	3.51	3.39
EGP02484	145.46	142.34	152.69	155.4	97.28	99.88	80.7	79.54	161.48	167.76	162.64	165.99	87.51	89.96	111.88	113.13
EGP02485	11.85	11.44	10.86	11.5	13.04	13.78	8.74	9.73	13.33	14.76	11.37	10.34	12.56	12.9	19.01	19.75
EGP02489	5.25	4.33	7	6.78	4.14	3.94	5.07	5.33	5.96	6.1	3.47	4.23	7.53	7.05	7.01	7.51
EGP02490	59.21	57.89	52.07	55.51	46.98	45.94	23.09	22.08	41.43	43.49	62.09	60.59	20.62	19.26	13.42	14.12
EGP02491	17.57	17.12	12.53	14.98	11.52	13.28	11.4	11.34	14.77	14.4	17.22	16.36	11.48	9.3	13.43	12.62
EGP02492	2.99	2.33	1.6	1.07	4.46	4.36	0.36	0.52	1.39	1.3	1.73	1.44	1.37	1.35	0.65	0.47
EGP02493	95.22	96.88	83.2	79.39	65.58	68.33	67.41	69.36	98.15	95.76	122.07	121.23	79.86	78.14	81.96	85.43
EGP02495	2.21	2.76	1.96	1.59	1.43	0.88	1.14	0.9	2.55	2.71	2.26	2.24	0.82	1.01	1.92	2.01
EGP02496	24.01	24.18	20.46	21	34.18	36.36	35.46	36.44	22.22	21.68	26.73	27.25	29.24	27.57	31.04	29.71
EGP02497	5.84	5.77	5.13	5.68	7.18	6.52	54.7	56.31	2.92	3.09	3.92	5.79	8.15	8.28	9.84	10.77
EGP02498	17.96	18.25	19.21	19.75	20.65	20.62	42.01	41.83	19.09	18.41	15.85	15.52	23.35	22.67	19.89	19.98
EGP02500	40.04	39.28	36.37	36.09	28.04	27.96	26.71	27.78	41.8	39.22	35.65	36.96	36.77	30.47	35.17	35.38
EGP02501	14.57	15.46	17.25	15.1	19.25	20.39	40.27	41.89	14	12.96	15.81	15.27	21.26	21.14	26.26	26.92
EGP02502	11.11	10.54	12.73	14.63	9.07	10.17	6.87	7.29	13.51	13.53	16.29	15.94	14.15	11.88	13.97	14.58
EGP02503	11.28	10.67	9.71	10.04	9.05	8.53	3.88	4.14	10.05	9.77	10.86	9.84	6.18	5.41	7.47	7.81
EGP02505	22.33	23.42	24.1	25.1	21.75	21.34	71.62	71.87	13.01	12.74	23.92	21.73	31.13	30.9	18.98	19.06
EGP02506	19.59	20.91	15.76	16.85	33.67	38.93	105.23	107.41	9.84	11.84	30.62	31.83	16.03	15.4	31.48	26.77
EGP02507	10.06	10.49	11.66	12.35	16.95	15.74	23.71	27.04	8.56	8.26	11.13	9.44	12.4	11.96	11.48	10.53
EGP02508	8.93	8.66	8.88	8.89	9.52	9.25	10	12.39	6.58	6.78	5.03	4.97	10.83	11.95	6.87	6.09
EGP02510	0	0.06	0.07	0	1.71	2.14	1.29	1.69	0.06	0.15	0.2	0.57	0.68	0.31	0.26	0.54
EGP02512	71.24	76.2	79.86	77.95	84.16	83.55	132.33	138.04	103.68	102.56	21.25	18.83	317.26	318.47	185.17	187.29
EGP02513	25.08	26.21	27.43	29.88	45.77	46.54	99.43	99.61	27.17	26.9	24.42	24.6	44.06	38.09	47.44	49.17
EGP02514	8.99	7.99	12.11	11.35	7.59	7.01	2.6	3.68	7.94	8.08	6.71	6.97	7.63	6.9	9.87	9.72
EGP02515	43.29	43.05	42.42	41.18	28.88	30.35	22.19	22.59	54.79	55.44	47.71	46.53	39.95	41.66	45.12	43.32
EGP02516	6.63	6.28	6.46	6.32	7.71	7.82	6.5	7.67	6.79	7.51	5.79	6.18	7.9	8.52	9.21	9.44
EGP02517	10.81	11.5	9.62	8.83	3.01	3.56	2.62	2.39	14.26	13.09	14.18	14.57	3.6	3.28	3.17	3.4
EGP02518	16.61	15.9	21.53	23.57	14.84	15.42	17.86	19.28	12.77	11.59	19.18	21.64	26.22	26.14	13.97	14.32
EGP02519	29.53	29.29	25.7	22.73	11.71	12.92	5.71	5.05	16.62	19.85	28.29	26.38	28.61	31.77	22.21	22.03
EGP02520	17.39	19.11	21.29	22.01	11.79	12.95	12.48	12.77	10.48	10.93	14.24	14.13	25.55	26.73	20.97	17.25
EGP02521	3.02	2.73	2.31	2.27	2.76	1.77	0.62	0.55	2.68	2.28	5.29	5.16	1.32	0.74	1.72	1.84
EGP02522	12.92	13.12	14.25	12.68	14.99	14.6	16.04	16.32	16.25	15.86	13.8	13.29	12.54	12.76	14.46	14.43
EGP02523	42.22	42.83	55.44	63.38	42.71	38.34	56.84	55.62	48.53	52.95	15.07	15.78	23.5	21.78	18.9	20.09
EGP02524	47.69	45.35	55.71	58.64	44.82	42.98	48.72	50.31	41.43	41.89	22.17	23.49	50.7	47.24	36.48	33.99
EGP02525	4.23	4.52	5.12	4.83	6.58	6.16	7.53	8.01	4.46	4.37	5.46	5.54	6.57	4.96	11.6	7.59
EGP02527	4.67	5.13	4.88	4.91	4.49	3.92	6.17	6.88	4.64	4.49	5.81	4.69	5.78	5.97	6.93	7.64
EGP02528	2.73	2.43	4.05	4.77	4.28	4.46	2.97	3.25	3.88	3.5	1.67	1.3	3.47	3.83	6.49	6
EGP02529	33	36.03	33.2	35.14	18.47	20.02	18.16	18.85	31.39	31.68	37.52	36.29	23.7	21.7	29.81	30.76
EGP02530	2.14	1.7	0.87	2.1	0.32	1.76	1.2	1.11	1.2	0.3	0.13	0	0	1.67	1.03	1.38
EGP02532	3.95	6.51	3.64	3.77	1.95	2.29	0.58	0.41	2.4	2.73	3.79	4.29	2.18	1.05	1.34	1.46
EGP02533	25.96	25.77	28.15	27.22	27.39	26.02	34.03	32.76	29.73	30.43	23.73	23.57	21.33	22.15	28.93	30.01
EGP02534	35.21	34.35	33.68	35.57	26.14	25.69	14.21	14.34	38.09	38.77	37.17	39.8	27.25	25.83	26.29	25.38
EGP02535	4.23	4.13	6.11	6.09	3.51	3.31	13.55	14.47	4.58	5.13	19.34	18.48	11.44	9.18	12.12	11.24
EGP02536	2.45	2.05	6.28	6.41	1.58	1.48	5.11	4.37	2.41	2.61	22.54	20.47	8.99	9.75	13.69	14.59
EGP02537	2.62	1.58	3.41	2.85	1.15	1.41	7.48	7.61	1.94	1.62	6.56	6.75	4.53	4.55	4.29	5.03
EGP02540	3.4	2.84	2.82	2.76	4.97	4.37	3.83	4.37	2.46	3.31	1.72	2.49	2.84	2.91	3.95	3.39
EGP02543	22.9	20.86	25.03	23.78	21.86	22.57	14.9	14.12	21.5	21.35	16.01	15.67	20.01	20.56	20.22	18.65
EGP02544	38.11	37.66	44.02	42.38	30.37	31.67	12.26	11.11	47.82	48.96	40.31	38.39	23.79	24.66	34.55	36.54
EGP02545	17.74	17.32	22.99	22.81	16.02	17.06	23.81	23.24	18.5	17.92	16.93	16.57	19.78	21.09	28.83	28.9
EGP02546	26.7	27.26	24.71	25.12	9.16	9.85	0.68	0.88	32.77	33.05	36.88	36.73	12.55	13.12	16.03	16.42
EGP02547	1.41	1.34	1.36	1.06	0.88	0.74	0.73	0.83	1.3	1.75	2.14	1.88	1.11	0.89	1.54	1.68
EGP02549	12.95	12.39	12.11	10.69	16.86	14.26	24.09	25.21	9.77	9.18	20.46	18.7	14.08	14.27	14.81	16.76
EGP02552	20.94	23.33	4.82	6.92	65.31	63.24	37.32	36.84	18.18	17.18	8.68	10.21	18.83	18.9	11.88	11.74
EGP02554	0.78	0.33	2.33	2.01	0.65	0.57	0.58	1.44	0.71	0.49	5.15	4.09	7.94	8.38	5.39	6.58
EGP02556	0.78	0.33	2.33	2.01	0.65	0.57	0.58	1.44	0.71	0.49	5.15	4.09	7.94	8.38	5.39	6.58
EGP02557	7.73	7.1	3.83	4.42	9.07	10.53	0.88	0.43	4.91	4.19	4.69	5.27	3.94	4.22	3.13	3.28
EGP02558	10.75	11.02	8.7	9.15	21.77	22.59	22.54	25.4	7.9	8.13	11.47	10.56	15.77	16.23	14.25	16.13
EGP02559	13.5	12.35	13.51	12.27	18.74	19.14	21.08	20.8	9.58	9.35	13.8	12.64	18.81	18.6	12.71	14.02
EGP02562	24.45	26.56	33.42	32.61	25.31	24.72	11.86	12.21	16.37	14.59	24.03	20.21	45.81	41.53	18.4	20.79
EGP02563	32.9	32.81	43.61	43.38	23.65	25.38	21.88	21.93	37.66	37.59	30.29	31.53	40.31	39.08	43.75	40.6
EGP02565	70.4	71.08	64.35	69.41	39.24	37.34	23.29	22.13	65.51	62.21	73.11	78.28	43.65	46.02	49.07	53.89
EGP02566	1.92	1.94	3.28	3.74	5.3	5.52	0.42	0.25	4.19	3.94	2.68	1.86	2.72	2.33	4.33	4.92
EGP02567	115.79	111.32	116.19	103.86	132.95	135.39	219.13	220.84	93.45	90.27	125.16	125.26	126.63	137.16	115.53	117.2
EGP02569	5.29	3.64	7.21	8.5	3.5	2.62	11.03	10.19	4.33	4.54	5.83	6.02	6.34	6.08	20.78	22.37
EGP02575	17.99	17.93	21.52	23.62	25.09	25.27	33.85	32.95	20.84	20.8	17.47	16.05	25.22	26.45	28.01	28.6
EGP02576	72.86	75.85	78.33	86.65	32.03	30.73	9.65	9.7	83.31	88.86	88.99	88.96	28.96	28.33	40.32	41.23
EGP02577	39.57	42.71	47.29	45.94	48.71	51	76.57	74.69	46.63	43.81	41.49	42.56	54.72	52.83	50.93	51.59
EGP02578	17.53	17.94	15.05	18.49	12.65	12.23	10.18	10.32	18.94	16.99	23.66	23.84	14.72	14.07	14	12.95
EGP02580	25.63	25.9	8.67	11.3	34.83	36.06	13.79	13.8	13.52	10.98	14.37	12.9	32.9	32.75	27.61	28.59
EGP02581	1.97	2.94	2.3	1.98	0.09	0.41	0.47	0.65	1.13	0.88	0.78	0.75	0.39	0.71	0.71	0.63
EGP02582	43.71	41	25.51	32.11	40.85	41.64	23.95	25.51	29.16	30.22	26.26	24.96	32.27	23.57	24.99	26.82
EGP02583	20.84	18.4	48.58	42.97	9.44	12.01	10.43	10.36	25.45	26.03	5.11	5.91	38.61	40.9	17.66	18.73
EGP02584	7.62	8.3	3.4	2.24	13.77	12.9	3.87	3.25	3.72	2.93	4.1	3.46	4.21	4.02	2.82	3.28
EGP02585	44.44	43.87	36.21	34.4	38.72	37.71	37.39	33.62	35.79	33.73	56.86	49.98	31.31	32.77	36.64	38.97
EGP02586	146.18	147.11	123.85	120.74	54.7	55.25	38.94	38.93	99.69	93.87	53.81	54.86	108.85	114.55	64.24	65.22
EGP02587	8.05	8.44	6.93	6.35	7.07	7.18	8.56	8.76	7.75	8.14	10.79	11.76	7.16	7.1	6.71	8.33
EGP02588	17.25	15.2	14.72	16.19	9.33	9.41	1.3	1.17	19.32	18.82	15.85	14.51	4.97	4.66	6.84	7.51
EGP02589	8.19	8.13	10.29	12.09	9.15	8.83	6.97	6.93	11.05	11.24	6.2	6.09	11.36	9.93	8.89	9.31
EGP02590	8.48	8.65	9.28	9.94	10.91	10.89	8.55	8.97	9.69	9.91	11.29	12.27	9.3	9.52	12.2	12.4
EGP02591	5.78	6.85	5.26	5.87	11.73	13.38	11.03	11.63	5.09	6.05	6.45	5.58	7.31	6.47	7.23	7.12
EGP02592	100.1	101.96	132.87	127.8	140.91	139.34	207.38	205.24	110.46	111.07	101.21	102.88	193.35	196.9	177.26	175.13
EGP02593	19.54	20.02	18.9	18.37	19.87	20.13	16.27	15.52	22.07	23.07	17.82	17.62	16.68	15.56	18.13	18.16
EGP02594	19.75	19.41	14.24	17	12.52	13.59	16.64	17.55	16.65	15.64	22.21	21.3	19.45	18.65	19.52	22.07
EGP02595	170.22	172.17	138.05	132.01	114.97	108.73	86.1	82.14	142.08	152.94	184.71	184.93	105.43	115.55	121.36	120.6
EGP02596	9.37	8.48	8.47	8.46	8.62	7.71	10.64	11.67	9.52	9.77	10.01	9.65	8.04	7.64	6.95	8.09
EGP02598	11.89	11.58	8.83	9.66	9.2	11.21	11.39	11.15	8.37	8.57	11.19	10.86	11.49	11.44	11.6	11.6
EGP02599	33.17	31.51	33.93	34.28	38.63	41.77	36.55	37	29.8	29.97	26.89	26.6	41.23	40.37	39.59	39.25
EGP02600	225.18	221.78	207.24	200.91	155.39	155.07	89.14	89.86	238.38	238.07	208.4	217.29	147.2	154.13	147.48	145.31
EGP02601	12.4	14.18	10.08	10.62	6.41	6.49	6.26	6.1	9.81	10.31	8.63	10.75	9.62	9.23	7.74	8.28
EGP02602	9.14	10.24	8.63	7.18	6.55	6.62	7.23	8.05	10.42	8.27	14.34	14.62	8.23	11	11.79	11.83
EGP02603	5.96	6.52	6.42	6.44	6.17	5.74	4.44	5.25	8.12	8.49	5.27	5.98	5.87	6.23	7.62	7.1
EGP02604	19.25	19.53	19.94	18.67	11.77	10.99	10.2	9.79	14.74	15.75	11.92	10.17	22.65	24.08	19.7	18.55
EGP02606	5.2	5.64	29.9	28.1	1.67	1.7	0.05	0.06	6.82	5.21	2.2	2.82	15.37	17.59	0.89	0.93
EGP02607	18.12	18.05	22.71	22.72	14.04	15.44	22.4	23.41	18.04	18.72	14.39	15.28	23.9	23.31	23.64	23.23
EGP02608	6.7	5.57	5.28	5.39	4.61	5.37	8.99	7.05	7.4	8.12	6.94	6.77	4.5	4.47	8.77	8.27
EGP02609	7.42	7.21	5.9	6.17	5.66	5.74	5.2	6.18	5.15	6.48	9.03	10.29	7.69	5.4	8.73	7.37
EGP02610	59.98	68.78	56.65	52.29	55.72	53.66	39.4	45.91	36.45	36.53	33.4	25.58	76.72	68	27.2	26.37
EGP02611	2.42	2.2	2.32	2.32	1.42	1.32	1.95	1.73	3.15	3.15	2.3	2.58	2.38	2.2	3.29	3.12
EGP02612	12	11.4	12.11	10.49	11.74	11.72	16.21	14.96	9.75	10.15	8.53	10.88	13.39	14.99	10.68	10.26
EGP02613	128.64	121.88	114.41	128.44	136.09	138.67	49.78	52	155.16	156.88	103.55	101.76	217.37	193.87	172.24	179.22
EGP02616	27.23	27.28	20.54	22.44	12.38	12.01	48.96	50.51	19.33	16.28	38.65	38.29	18.98	14.39	11.03	9
EGP02618	72.03	72.03	63.19	64.28	57.31	59.66	45.62	45.94	74.09	75.71	88.96	88.2	69.71	73	84.54	88.92
EGP02620	13.02	11.38	9.23	9.95	9.31	8.56	14.34	13.9	11.37	11.79	14.48	13.67	8.5	8.7	11.87	13.23
EGP02621	25.62	26.76	34.69	36.06	16.31	17.58	3.43	3.47	57.59	58.69	26.97	26.8	10.87	11.08	11.77	11.3
EGP02623	10.01	9.42	7.61	8.28	6.43	6.39	4.1	4.34	8.11	8.64	7.22	8.05	4.63	4.22	3.68	3.74
EGP02624	8.14	8.44	8.99	10.06	7.95	8.16	8.14	9.4	10.62	11.23	8.1	7.49	9.26	10.17	9.64	9.48
EGP02625	11.14	11.4	21.31	19.21	15.82	15.13	23.57	24.01	10.26	11.19	19.75	19.61	29.3	29.91	31.63	30.79
EGP02627	2.6	2.99	2.81	2.87	1.03	1.18	3.12	3.09	2.4	2.48	3.4	2.9	2.53	2.88	3.63	4.01
EGP02628	22.36	21.97	29.81	31.57	18.22	19.21	21.05	21.27	29.8	28.32	26.46	26.71	26.71	28.96	27.11	28.07
EGP02629	20.11	20	15.42	14.13	12.78	12.07	11.69	10.7	21.74	20.75	18.18	15.76	12.63	11.53	13.9	14.51
EGP02630	2.03	1.9	15.49	12.36	1.71	0.51	1.85	1.89	1.39	1.3	30.5	31.09	11.5	16.79	16.48	16.26
EGP02631	3.54	3.59	14.8	14.64	1.95	2.46	6.07	5.77	3.28	2.56	13.49	11.32	12.64	10.78	10.83	12.3
EGP02632	9.58	9.3	33.4	32.48	9.31	8.15	12.41	12.5	9.58	9	21.24	20.75	31.18	32.44	30.78	28.4
EGP02633	2.14	1.84	7.23	6.83	3.19	2.06	3.03	2.76	2.44	2.28	1.08	1.24	3.33	3.91	3.39	2.82
EGP02634	3.47	2.94	4.08	3.39	5.83	7.28	7.62	7.78	4.84	3.88	2.29	2.48	5.21	6.37	6.5	6.09
EGP02635	5	4.99	9.05	8.25	3.56	3.56	3.49	5.27	4.73	5.1	9.87	9.7	5.42	6.07	4.6	4.76
EGP02637	3.5	4.11	2.34	2.39	5.72	6.29	3.89	4.12	3.46	3.42	3.34	2.58	6.05	5.59	2.06	2.53
EGP02638	2.86	3.15	2.56	2.41	1.22	0.98	1.2	1.43	4.03	3.69	4.59	4.74	1.63	1.85	3.41	3.39
EGP02639	95.18	94.98	75.75	68.34	83.21	86.07	101.67	98.3	78.56	77.65	68.56	65.3	54.75	60.19	48.02	48.37
EGP02640	6.99	6.63	6.88	6.61	6.83	6.5	5.96	6.09	7.23	6.71	4.43	4.82	5.28	5.27	6.17	6.89
EGP02642	38.89	35.9	28.25	26.06	12.75	12.93	4.03	3.26	38.33	38.93	38.09	39.36	9.43	10.61	15.66	15.06
EGP02643	12.14	11.39	19.68	20.72	11.78	12.36	14.18	13.62	11.88	12	9.2	9.32	21.41	22.21	15.41	15.09
EGP02644	4.83	4.65	5.47	5.57	6.03	5.54	4.91	4.95	4.24	4.68	2.89	3.68	6.77	6.87	5.4	5.04
EGP02646	10.88	11.24	11.71	11.6	10.7	9.98	38.58	36.75	10.62	10.27	8.19	8.91	14.82	14.96	11.36	11
EGP02648	16.33	17.24	19.21	17.56	13.58	14.9	14.64	16.7	15.17	15.29	19.65	20.29	17.09	17.71	15.7	16.95
EGP02649	15.04	15.56	12.55	12.82	8.2	6.85	6.34	5.85	16.05	15.98	17.17	17.77	11.36	7.4	10.6	10.94
EGP02650	8.91	9.35	7.16	6.66	3.69	2.58	1.96	1.84	11.02	12.11	13.18	14.14	3.81	3.91	9.11	9.14
EGP02651	10.36	9.88	6.92	6.43	7.18	7.26	0.95	0.93	6.49	6.08	8.71	8.92	4.78	3.27	2.83	2.7
EGP02652	1.46	1.4	1.83	2.05	1.82	2.03	3.68	3.67	1.56	1.61	1.49	1.34	2.49	2.44	3.25	2.82
EGP02654	5.35	5.88	4.46	4.43	5.98	5.51	2.64	2.67	4.71	4.78	5.7	6.79	2.07	2.11	4.26	4.38
EGP02655	26.15	27.25	21.52	25.48	18.04	19.59	6.48	6.45	27.96	28.24	24.97	26.12	18.12	16.42	15.76	17.29
EGP02656	0.78	0.91	0.13	0	5.32	6.13	0.6	0.21	0.86	0.33	1.36	1.92	0.37	0.54	1.84	1.78
EGP02658	12.79	12.4	12.33	11.77	13.52	13.79	9.66	9.49	10.06	10.95	39.1	37.61	12.77	11.06	10.61	10.79
EGP02659	3.36	4.42	3.23	3.91	7.76	7.67	9.57	10.92	3.01	3.61	2.83	1.92	4.83	3.1	5.09	5.13
EGP02660	23.34	21.17	23.03	25.1	18.04	17.07	18.95	18.26	19.21	17.46	23.86	21.06	17.36	16.09	14.49	15.2
EGP02661	19.56	21.37	25.63	24.99	9.47	9.9	12.87	12.79	17.8	16.78	5.25	4.98	20.38	21.41	14.17	13.4
EGP02662	11.17	12.15	21.36	19.69	112.34	109.33	17.6	17.16	18.62	18.74	19.51	18.9	29.77	28.3	30.64	32.57
EGP02663	15.95	16.19	12.64	11.23	5.85	6.49	10.29	11.66	11.69	10.85	4.28	3.86	11.59	10	14.81	17.73
EGP02664	54.04	53.49	40.92	39.25	39.05	39.49	27.77	28.39	44.91	45.25	70.51	71.59	42.5	47.3	45.79	47.31
EGP02665	37.54	35.89	34.2	31.97	27.4	30.24	49.42	51.11	28.92	29.69	36.96	37.77	43.67	42.82	30.39	28.2
EGP02666	1.26	1.22	2.3	1.77	1.33	1.3	0.64	0.51	0.96	1.39	0.73	1.14	1.59	1.32	0.72	0.71
EGP02667	45.19	42.7	41.75	44.3	30.74	30.29	25.94	24.08	41.36	43.52	47.35	48.87	38.55	35.99	39.27	37.91
EGP02668	12.47	12.77	11.62	11.64	7.56	7.27	8.5	9.24	12.45	11.88	15.41	16.04	11.85	11.51	17.98	18.26
EGP02669	30.02	27.78	19.96	18.46	12.94	11.62	8.26	9.2	21.43	23.49	28.74	30.1	12.08	14.9	16.47	15.3
EGP02670	45.7	47.42	47.07	44.1	40.47	41.24	2.34	2.53	50.4	49.49	53.37	49.84	17.99	17.97	21.79	24.15
EGP02671	889.4	907.02	937.38	791.04	642.08	648.68	624.97	614.14	600.44	596.89	1044.46	1037.9	878.9	1055.52	798.75	847.99
EGP02672	15.16	16.49	14.86	11.51	10.65	13.1	8.91	8.65	13.92	13.32	19.93	20.61	13.65	18.57	21.09	23.79
EGP02674	8.97	10.54	11.01	10.69	8.49	8.29	7.1	6.48	10.55	11.12	13.01	14.09	8.53	10.75	12.05	13.32
EGP02675	67.28	66.27	109.78	104.45	34.4	32.51	17.43	16.36	63.26	59.68	54	55.26	47.87	50.43	42.81	44.79
EGP02676	3.85	3.21	1.54	1.59	5.34	5.22	0.06	0.19	0.71	0.99	8.58	7.81	9.41	8.33	0.85	0.9
EGP02677	7.77	7.07	6.91	6.71	5.16	5.69	1.21	0.8	6.65	6.09	3.06	2.54	2.97	2.51	1.4	1.12
EGP02678	22.44	21.2	13.82	13.57	10.47	9.97	4.19	3.88	14.23	15.37	17.33	18.19	5.51	5.57	8.84	7.69
EGP02679	4.88	4.79	4.48	4.63	5.07	4.74	3.49	3.25	5.92	5.55	4.82	5.13	4.5	5.11	5.51	4.67
EGP02680	20.62	19.55	21.63	23.67	32.44	32.15	35.36	37.86	18.14	17.25	17.98	17.53	33.23	33.95	21.15	21.23
EGP02681	6.69	6.59	4.53	4.54	6.8	6.48	2.97	3.16	6.04	6.62	3.82	3.47	4.01	3.96	3.19	3.86
EGP02682	5.89	5.17	4.68	4.81	1.97	2.54	4.66	4.08	5.39	5.09	1.21	1.07	4.07	4.53	3.59	3.45
EGP02684	15.75	14	15.12	15.33	18.98	15.86	19.68	19.05	14.77	13.68	17.2	15.35	17.95	16.59	14.7	15.96
EGP02685	1.07	0.91	1.5	1.25	0.57	0.68	0.24	0.24	1.14	0.84	2.24	1.42	0.89	0.67	0.3	0.36
EGP02689	5.06	6.08	3.68	5.47	4.8	4.94	9.51	9.91	5.06	4.2	4.47	4.76	4.71	5.26	4.21	4.84
EGP02690	15.94	15.98	6.32	6.6	31.33	29.4	315.27	320.38	5.59	5.98	11.04	10.4	49.49	49	33.07	30.6
EGP02691	14.98	15.02	15.78	17.28	15.59	16.23	21.5	20.85	16.94	16.92	13.33	13.41	16.57	16.07	18.91	18.68
EGP02692	7.75	7.63	7.09	7.69	7.88	8.06	7.31	7.21	7.98	8.81	6.44	5.69	7.1	6.04	6.14	7.38
EGP02693	16.8	17.19	14.78	14.88	8.56	8.02	5.22	5.29	20.79	20.4	22.79	25.78	11.06	10.26	14.97	14.61
EGP02694	6.31	6.46	6.27	6.33	7.19	6.57	6.43	6.57	7.06	7.03	4.79	4.96	5.61	5.91	5.24	6.23
EGP02695	3.5	3.6	11.71	11.38	33.81	35.38	0.42	0.25	9.08	8.24	6.01	5.75	5.84	5.05	2.34	1.67
EGP02696	0.98	0.92	2.87	2.67	30.32	26.54	0.66	0.83	3.76	4.81	2.39	2.42	6.4	5.9	4.92	5.37
EGP02697	17.35	16.79	17.56	16.06	13.37	12.33	8.38	8.29	14.26	14.35	18.39	18.26	9.83	12.54	10.67	9.4
EGP02698	69.69	65.66	59.19	58.28	73.5	72.6	77.66	79.72	50.48	53.61	106.88	120.26	78.39	82.11	109.58	112.71
EGP02699	14.58	17.53	17.24	17.25	29.62	29.94	28.48	28.46	12.26	12.55	59.66	52.81	38.66	35.82	47.33	48.13
EGP02701	2.67	2.82	2.9	3.38	0.46	0.35	0.11	0	2.7	2.53	1.34	1.77	0.88	0.93	1.61	1.26
EGP02702	15.75	14.8	28.02	31.41	32.68	31.99	12.08	11.34	21.95	19.87	12.09	11.99	48.61	38.46	28.03	30.18
EGP02703	75.29	75.13	58.69	55.62	51.47	49.07	29.37	29.44	59.39	62.89	92.95	93.93	45.66	43.49	56.5	51.93
EGP02704	57.16	58.95	59.57	56.67	119.8	129.41	216.14	218.62	49.44	50.05	67.82	70.95	90.96	100.46	70.99	71.47
EGP02706	0.99	1.05	0.76	1.21	1.93	1.89	0.37	0.29	1.18	1.01	0.41	0.25	2.48	2.61	1.16	0.85
EGP02707	36.2	34.55	37.03	39.56	68.56	70.54	20.61	22.73	34.53	34.36	18.72	18.84	102.62	94.77	59.62	61.22
EGP02708	12.23	12.73	10.34	10.47	16.01	16.04	12.72	14.62	9.58	9.49	9.06	9.28	12.07	11.91	11.57	12.07
EGP02709	2.24	1.16	4.9	3.89	1.18	0.93	0.27	0.26	4.31	3.36	1.03	0.98	1.09	0.99	2.93	3.25
EGP02710	34.78	38.15	21.29	19.65	26.39	25.51	1.78	0.97	27.69	27.47	45.07	46.4	10.45	11.01	11.52	11.53
EGP02712	1.45	1.5	0.77	0.97	2.56	2.55	2.42	2.41	2.48	2.46	0.72	1.22	0.85	0.82	2.28	1.81
EGP02713	0.41	0.3	3.84	3.72	2.41	1.51	0.5	0.84	0.95	1.09	2.69	2.36	10.56	10.69	7.64	6.6
EGP02714	15.04	16.78	16.53	18.49	17.3	16.39	12.05	12.19	10.78	10.35	13.37	12.53	14.29	10.19	6.34	6.04
EGP02715	20.45	20	28.09	29.47	12.78	12.36	7.67	8.33	24.94	23.32	13.61	13.23	19.65	20.55	14.69	14.28
EGP02716	8.04	7.76	8.89	8.37	10.36	9.48	14.99	13.68	7.04	7.65	8.32	8.52	8.68	9.3	10.72	9.45
EGP02717	108.57	106.93	97.09	99.54	73.92	71.68	45.31	43.84	103.91	98.35	98.29	100.23	81.93	76.46	71.13	75.68
EGP02718	10.01	9.42	7.87	10.11	18.75	21.54	12.84	11.72	6.7	7.08	7.25	7.51	13.85	13.21	5.9	5.62
EGP02719	10.34	10.21	10.32	9.33	4.82	6.04	6.1	5.88	9.66	10.3	7.6	7.71	8.78	8.51	9.24	8.15
EGP02720	18.28	15.14	27.44	25.16	0.14	0.08	1.69	2.77	14.65	14.68	0.4	0.42	27.11	27.23	2.69	3.34
EGP02721	8.82	8.96	11.04	11.31	8.11	8.46	10.78	10.58	10.53	10.24	7.03	6.64	12.56	11.9	9.42	9.68
EGP02722	61.1	62.11	63.91	58.32	67.85	69.83	88.58	87.24	62.51	61.67	51.72	52.12	67.73	73.81	86.69	84.75
EGP02723	12.36	11.14	10.64	10.9	10.45	10.69	21.87	22.2	6.47	6.78	7.1	7.13	14.37	12.62	6.54	6.53
EGP02724	0.17	0.29	0.06	0	0.35	0.6	7.48	5.19	0.15	0	0.4	0.55	1.8	1.76	0.22	0.46
EGP02726	53.22	53.09	79.32	91.47	6.83	7.97	14.85	14.37	33.52	32.55	6.99	6.52	40.6	37.07	16.37	15.23
EGP02727	25.57	27.15	15.63	15.28	15.46	14.59	2.64	3.16	17.92	17.62	25.4	26.89	4.26	3.31	3.17	3.3
EGP02728	52.04	51.76	41.98	44.72	29.87	28.64	25.99	26.64	50.86	50.22	67.9	66.66	18.41	18.05	32.16	29.34
EGP02729	15.62	15.81	15.84	16.53	10.15	10.85	19.93	21.04	18.66	16.41	13.92	15.01	9.76	10.01	11.75	11.58
EGP02730	7.91	8.25	6.76	6.52	12.72	12.49	35.42	36.93	5.54	5.99	7.76	7.16	12.15	11.87	9.38	9.34
EGP02731	67.33	71.45	59.42	61.68	44.71	49.09	33.19	31.61	71.82	70.67	96.69	98.94	58.2	57.82	77.61	75.53
EGP02732	2.25	2.83	0.47	0.5	2.09	1.39	0.05	0.4	2.3	2.59	0.7	1.21	0.06	0.33	0.12	0.11
EGP02734	15.25	16.16	10.76	10.76	6.15	7.33	3.28	4.13	14.87	14.21	22.08	18.65	4.65	5.02	6.76	6.28
EGP02735	12.43	13.93	15.31	13.72	11.46	12.53	12.74	11.46	12.85	11.56	12.69	12.35	15.48	14.13	13.51	13.3
EGP02736	8.2	7.52	3.29	3.48	10.17	10.03	1.33	1.71	3.08	2.29	4.22	4.62	4.37	4.39	1.63	2.16
EGP02737	228.21	227.11	167.56	161.15	144.54	147.84	88.49	83.86	192.83	202.78	278.55	274.41	115.45	120.13	128.51	122.94
EGP02738	2.29	2.3	0.88	0.52	0.49	0.7	0.28	0.71	0.86	1.07	2.56	2.03	0.27	0.49	0.72	0.75
EGP02739	48.23	47.72	56.48	55.75	43.05	42.24	45.69	47.33	44.02	42.19	45.77	44.35	54.67	52.83	43.05	48.33
EGP02740	41.82	40.05	39.05	36.97	38.78	38.44	24.12	26.39	31.85	32.18	45.81	46.47	35.86	36.51	31.07	31.5
EGP02741	400.52	390.54	380.93	378.17	402.79	402.8	252.12	255.19	341.15	346.26	387.9	383.52	416.61	423.52	300.77	291.81
EGP02742	95.37	94.83	124.47	117.69	77.65	73.91	21.91	21.81	111.63	110.76	144.16	145.04	92.01	99.74	100.93	104.95
EGP02744	16.3	16.18	16.41	16.03	13.53	13.81	9.18	9.88	18.6	17.14	17.06	17.04	12.59	12.94	15.36	14.9
EGP02745	11.5	11.37	11.97	10.66	13.36	14.12	9.04	8.63	12.51	13.35	10.52	12.54	10.16	9.73	10.83	11.45
EGP02746	6.57	7.07	9.11	5.64	5.57	5.97	5.38	5.29	7.18	7.87	6.67	7.6	6.33	6.85	7.47	8.55
EGP02748	23.15	22.47	26.5	27.92	90.91	88.83	78.32	79.59	23.77	23.41	31.67	31.51	63.26	65.37	64.14	63.84
EGP02750	2.54	2.05	3.58	4.23	3.19	3.04	3.3	3.49	2.33	2.43	3.48	4.04	4.04	4.24	4.28	3.89
EGP02751	20.75	18.54	26.16	19.35	21.96	19.59	10.92	10.6	10.72	8.29	30.72	34.26	40.08	40.22	30.88	28.59
EGP02752	27.5	28.16	27.92	27.6	22.43	21.9	6.65	6.92	30.49	30.01	27.49	27.61	20.35	20.71	21.07	21.18
EGP02753	3.03	2.98	2.77	3.15	3.26	3.03	2.8	2.68	3.08	3.63	2.96	3.21	3.1	3.13	3.89	3.5
EGP02754	4.53	4.71	2.74	2.73	3.8	3.51	5.61	5.25	3.71	4.07	3.58	3.78	3.99	3.69	4.22	4.21
EGP02755	3.45	3.83	1.91	2.08	1.18	1.6	1.51	1.41	1.93	1.87	2	2.15	1.62	1.71	2.26	2.29
EGP02756	59.79	58.71	46.91	47.58	51.7	53.17	49.19	48.83	53.62	51.73	83.32	84.51	54.47	55.65	63.42	62.67
EGP02757	17.71	19.69	14.83	14.56	15.46	16.49	11.24	10.62	14.72	14.8	18.04	17.65	11.1	13.91	16.32	15.79
EGP02758	9.21	9.5	9.15	11.37	4.87	5.03	6.42	6.24	13.38	14.21	8.98	8.97	10.07	8.73	8.87	9.12
EGP02759	8.15	7.59	6.28	6.53	6.49	6.93	5.04	6.04	6.15	7.21	6.59	6.41	7.47	6.87	7.21	7.43
EGP02760	75.61	73.04	32.86	39.51	44.56	44.46	3.65	2.73	70.9	72.53	61.74	60.42	10.92	7.21	18.48	18.92
EGP02761	9.91	10.83	11.48	10.14	10.68	10.03	6.95	7.37	6.43	6.53	10.14	9.73	9.61	11.21	8.76	9.36
EGP02762	18.72	19.32	20.73	19.67	24.01	23.29	12.47	12.5	15	15.5	9.84	9.72	26.54	27.23	14.43	14.06
EGP02763	45.87	47.32	46.91	44.79	40.07	42.4	38.16	39.72	47.09	48.39	42.93	44.97	43.89	43.91	43.53	42.76
EGP02764	51.3	53.28	48.41	47.58	43.07	45.19	48.32	47.54	45.65	48.2	55.25	56.34	48.23	48.75	46.21	50.14
EGP02766	4.04	3.55	1.64	1.77	4.21	4.52	6.05	6.14	2.42	3.12	0.73	1.03	1	0.94	1.25	1.09
EGP02767	12.53	11.69	9.69	8.47	12.38	12.3	2.66	2.87	8.93	8.33	11.04	9.64	10.76	11.84	9.44	10.79
EGP02768	5.35	4.54	5	6.32	3.19	3.03	2.05	2.44	3.99	4.4	4.36	4.74	3.32	3.44	2.95	3.09
EGP02769	7.61	7.93	9.74	9.72	5.6	5.7	4.7	4.9	7.63	6.8	5.8	6.7	7.32	7.8	4.81	5.13
EGP02770	3.18	2.13	1.54	1.73	9.97	8.86	9.66	9.87	1.25	1.32	4.61	3.85	5	5.49	8.51	9.03
EGP02771	56.23	54.18	55.02	56.06	170.06	175.53	156.64	159.52	53.63	52.75	42.06	41.2	97.71	98.16	88.26	87.55
EGP02772	19.48	19.19	19.23	21.41	16.9	15.95	7.25	6.56	25.54	26.62	22.77	25.32	16.27	16.93	19.96	19.29
EGP02773	20.22	19.02	22.71	22.81	17.94	17.35	25.88	25.94	19.39	19.29	20.23	19.71	23.51	22.71	24.59	23.92
EGP02774	15.27	13.86	6.85	7.36	20.74	20.8	82.38	82.04	5.21	3.72	6.23	6.53	41.69	33.61	22.79	24.08
EGP02775	28.44	27.71	22.26	22.32	10.34	10.33	3.43	2.9	36.05	31.93	50.96	51.47	13.79	16.53	27.17	29.06
EGP02776	6.92	7.22	4.46	4.97	2.53	1.91	0.05	0.13	8.39	7.98	8.32	8.36	1.41	1.08	2.31	2.79
EGP02777	54.57	52.73	69.99	63.44	53.13	54.48	73.58	78.25	58.3	59.6	41.83	43.88	65.35	71.32	69.42	67.3
EGP02778	9.58	9.25	11.36	12.12	8.48	9.32	15.58	16.37	9.55	9.73	8.08	6.07	11.16	13.39	11.76	12.71
EGP02779	5.99	5.55	6.55	5.92	2.15	2.44	0.37	0.88	5.86	5.96	7.72	7.96	4.83	5	4.03	3.81
EGP02780	10.15	8.76	11.33	12.65	2.62	2.94	0.34	0.59	9.82	8.83	10.18	10.75	5.25	5.28	6.9	6.21
EGP02781	122.57	121.54	95.51	98.63	48.21	47.44	29.09	25.33	102.95	113.47	251.44	251.25	73.71	66.94	95.95	98.53
EGP02782	1.39	1.53	0.6	1.02	1	0.55	0.56	0.5	1.62	0.78	2.06	2.48	1.04	0.47	1.24	1.27
EGP02783	2.49	2.72	3.47	2.96	1.88	2.03	1.93	1.58	3.57	4.35	3.34	3.74	2.72	2.71	3.68	3.95
EGP02784	26.93	24.11	31.7	29.14	27.47	29.02	49.02	46.66	24.01	23.54	18.33	17.99	43.52	44.51	26.69	26.21
EGP02785	2.95	2.62	2.86	1.97	2.92	2.12	2.3	2.32	2.49	3.45	4.99	4.86	2.75	3.07	3.51	4.04
EGP02786	8.41	6.85	5.1	4.82	3.37	3.32	1.16	1.23	6.94	7.41	9.85	9.98	2.16	1.6	3.02	2.84
EGP02787	23.3	24.96	27.27	28.13	32.83	32.21	36	34.99	24.72	21.72	20.61	21.23	31.69	30.78	25.37	24.92
EGP02788	11.84	11.31	10.05	8.82	4.85	6.21	2.71	2.88	4.55	3.68	24.93	24.25	5.71	5.49	1.48	3.17
EGP02789	3.81	3.77	2.32	2.41	1.91	3.02	3.73	5.09	2.13	2.04	4.39	3.87	2.78	1.53	2.44	2.54
EGP02790	5.28	5.83	3.3	3.46	3.66	3.12	3.98	3.62	4.59	5.14	10.22	9.91	4.01	3.63	8.2	9.05
EGP02791	31.95	31.54	41.34	38.18	23.8	23.43	12.29	12.73	59.22	57.07	25.75	24.41	21.22	22.37	37.52	35.55
EGP02792	13.23	14.87	14.53	14.19	104.7	101.32	7.91	7.71	60.56	60.47	45.21	44.74	49.47	46.9	387.85	386.82
EGP02793	15.56	14.36	14.06	12.19	65.66	65.53	72.99	75.2	11.17	11.47	12.69	13.47	38.35	35.79	32.7	31.17
EGP02794	18.99	20.31	12.92	11.72	28.04	26.71	16.28	16.47	19.78	16.39	29.29	29.65	22.24	21.01	46.91	46.16
EGP02797	2.11	2.95	2.95	2.46	2.7	2.54	2.47	2.6	2.3	2.15	2.39	2.21	2.36	3.05	3.06	3.11
EGP02798	35.48	35.74	43.11	43.89	38.59	39.05	33.29	33.54	46.92	47.62	34.02	34.07	39.2	39.91	40.73	40.41
EGP02799	38.68	38.02	37.03	37.08	23.33	24.02	11.95	11.76	53.74	53.5	40.61	39.79	18.52	19.51	26.81	27.88
EGP02800	2.43	2.41	4.21	4.27	3.39	3.41	5.38	6.02	2.76	3.03	1.52	1.39	4.67	4.45	6.79	5.4
EGP02801	2.09	2.2	1.84	1.68	2.63	2.51	4.48	5.95	1.37	1.93	1.79	2.21	2.87	2.83	4.95	4.08
EGP02802	44.13	44.32	30.98	31.78	27.58	29.85	12.24	12.38	40.81	41.29	44.66	45.08	28.77	29.13	70.4	69.65
EGP02804	8.05	9.9	24.45	23.59	2.06	2.13	1.05	0.99	7.02	7.99	26.9	25.68	14.14	12.7	21.57	22.67
EGP02805	284.79	282.53	98.81	85.18	164.35	158.64	14.73	13.13	164.14	170.4	314.85	313.2	51.26	57.1	65.48	64.57
EGP02806	142.34	138.42	92.47	110.16	162.66	158.93	99.6	100.49	124.36	131.31	197.9	197.32	99.96	82.34	151.29	153.47
EGP02808	14.44	14.79	14.76	13.62	5.49	5.39	2.43	2.13	21.81	20.59	20.1	19.48	7.97	6.39	13.2	12.68
EGP02810	21.83	20.81	18.97	19.6	31.3	31.34	40.8	37.07	16	15.73	22.5	22.84	25.76	25	23.4	24.36
EGP02811	18.33	18.8	21.96	20.98	17.92	16.84	18.63	18.94	17.52	18.96	14.72	15.77	20.62	22.84	20.76	20.16
EGP02812	5.24	4.79	4.62	4.36	4.58	4.31	5.96	5.27	4.83	5.08	4.33	4.11	4.52	5.56	5.16	4.4
EGP02813	16.31	15.8	16.06	16.09	25.76	22.86	33.27	34.9	16.44	14.12	15.98	17.04	20.07	23.32	19.38	18.13
EGP02814	3.42	3.1	3.46	3.14	2.49	2.62	1.75	1.9	4.92	4.14	0.61	0.77	7.23	6.59	11.03	11.04
EGP02816	1.02	0.93	5.95	5.63	0.13	0.16	0.09	0.04	1.88	2.14	0.09	0.07	0.29	0.4	0	0.02
EGP02820	317.48	287.78	339.71	329.47	334.53	334.42	225.82	225.31	372.85	365.64	103.34	105.96	298.43	286.2	237.33	238.83
EGP02821	0.45	0.43	1.26	1.12	0.6	0.45	0.44	0.49	1.13	1.52	0.64	0.78	1.47	1.48	2.88	2.94
EGP02822	0.87	0.74	2.27	2.55	0.44	0.48	0.35	0.31	1.97	1.44	0.29	0.24	1.82	1.9	1.11	0.82
EGP02823	29.22	30.2	22.9	21.51	17.42	17.47	7.76	8.13	26.7	27.02	33.73	32.06	11.84	10.77	14.92	13.24
EGP02826	4.24	4.16	2.22	1.59	4.07	3.38	6.45	5.44	3.19	3.37	2.63	2.46	3.02	3.38	4.77	4.89
EGP02827	2.68	2.58	13.39	14.96	8.57	8.07	3.87	4.2	3.42	3.28	17.46	16.88	29.89	28.63	24.39	23.81
EGP02828	1.36	1.44	4.12	3.8	1.38	1.41	6.68	6.6	1.33	0.58	8.26	8.67	7.62	7.22	4.98	5.44
EGP02829	11.1	11.78	12.21	15.13	24.95	21.98	19.28	19.33	12.01	12.42	9.41	8.69	15.81	14.24	13.24	14.29
EGP02831	0.88	1.01	0.78	1.75	1.24	1.57	0.48	0.57	1.43	2.4	1.65	2.28	0.6	0.27	1.02	0.82
EGP02832	10.13	10.38	7.72	7.37	9.37	8.26	5.19	5.45	8.79	9.43	8.28	8.61	3.95	5.2	6.24	6.26
EGP02833	31.74	33.49	29.65	27.58	21.05	22.24	15.77	17.9	36.38	36.68	35.97	38.3	20.44	19.99	25.92	25
EGP02834	4.17	3.98	4.81	4.73	5.48	5.95	5.49	5.43	4.45	4.81	4.74	5.1	5.57	5.23	7.37	7.63
EGP02835	23.12	24.81	76.91	76.34	3.57	3.86	3.4	3.46	33.77	34.42	5.61	5.83	64.2	64.37	14.96	15.16
EGP02838	10.72	11.1	11.44	11.09	12.47	12.43	17.98	16.81	8.88	8.95	13.56	13.15	15.87	16.34	17.34	17.42
EGP02840	3.43	2.45	4.17	4.36	2.82	2.98	1.3	1.38	3.05	2.19	5.97	5.43	6.71	6.13	4.24	5.35
EGP02841	3.5	3.71	2.86	2.15	8.52	7.89	3.93	3.08	2.77	1.67	1.8	2.63	4.54	3.64	0.82	0.94
EGP02842	68.12	71.51	62.05	62.55	53.97	51.61	47.98	48.29	72.71	69.52	68.77	69.3	56.95	50.82	60.31	64.27
EGP02843	13.25	14.16	12.44	12.23	12.72	12.82	4.3	4.73	14.05	13.75	14.25	12.26	10.92	10	10.94	11.48
EGP02844	49.32	50.72	43.77	56.71	37.94	38.17	3.19	3.8	54.53	54.43	42.07	40.84	31.55	30.61	28.01	29.82
EGP02845	33.78	36.15	41.3	39.41	25.17	25.82	19.94	19.47	39.27	38.2	40.69	39.44	23.44	23.31	31.46	31.55
EGP02846	1.45	1.55	1.65	1.25	5.94	6.03	3.4	3.45	1.62	1.6	0.71	0.96	2.68	3.1	0.91	1.52
EGP02847	1.55	1.61	1.78	1.29	1.04	1.23	0.95	1.17	2.05	2.06	2.29	1.96	1.14	1.49	1.61	1.84
EGP02848	11.75	10.25	10.91	12.16	11.7	12.01	16.75	15.78	9.99	9.82	7.61	8.53	14.13	15.73	12.91	13.68
EGP02849	6.96	6.42	8.53	8.61	8.01	7.98	9.81	9.68	7.09	6.93	6.43	6.19	9.04	9.78	9.71	8.97
EGP02850	12.8	11.63	10.05	9.04	10.66	10.55	3.14	3.9	10.66	9.92	8.62	9.78	7.74	7.94	9.64	9.26
EGP02851	3.77	3.03	3.87	4.09	1.92	1.86	0.07	0.13	3.24	3	8.51	6.56	1.73	1.48	1.76	2.77
EGP02852	171.08	167.86	141.1	149.9	180.96	173.87	138.43	140.7	129.05	130.62	181.23	181.01	139.75	128.44	123.77	122.42
EGP02853	1.75	1.88	1.16	1.69	3.22	4.84	1.07	1.12	1.14	1.57	1.06	0.48	4.29	2.74	1.37	1.23
EGP02855	20.73	19.28	39.77	40.42	23.87	21.8	35.18	33.33	18.54	18.89	28.69	26.94	47.17	44.47	20.89	24.38
EGP02856	6.58	6.26	8.31	9.48	3.59	3.53	1.67	1.1	6.67	7.45	13.3	13.63	3.97	4.6	8.07	7.43
EGP02857	9.94	10.6	10.61	8.41	19.22	19.74	33.8	34.8	5.59	5.4	6.49	7.38	17.57	17.65	18.01	17.87
EGP02858	25.52	26.39	21.6	22.59	28.59	29.08	25.63	27.48	25.73	25.34	17.85	17.72	18.43	19.01	17.24	16.91
EGP02859	10.4	10.03	9.84	8.93	10.55	10.34	15.05	14.23	11.15	10.8	10.47	9.98	11.53	12.54	14.08	14.12
EGP02860	46.97	44.97	35.32	34.58	20.34	21.98	16.11	16.7	40.87	39.14	63.17	62.95	22.7	24.49	29.3	28.17
EGP02866	3.64	3.4	14.27	14.26	3.09	2.82	6	5.58	2.52	2.52	3.25	3.51	8.71	8.45	8.01	7.36
EGP02868	12.82	12.16	11.25	9.97	11.01	12.1	15.43	16.84	11.35	10.25	13.38	14.14	9.61	11.44	13.01	12.74
EGP02869	19.35	20.86	31.29	34.92	25.78	25.71	45.65	48.54	31.98	31.38	22.25	21.12	37.2	33.06	45.4	41.87
EGP02871	2.81	2.8	5.78	5	2.26	2.64	5.71	5.21	5.15	4.85	2.51	3.42	3.98	4.09	5.55	6.16
EGP02872	37.9	37.5	37.24	36.69	56.93	62.06	126.68	131.67	33.79	32.64	51.14	49.49	47.02	49.43	52.25	55.22
EGP02873	14.93	13.92	13.82	13.31	13.31	12.95	12.52	12.56	17.24	16.73	21.16	20.04	15.49	15.39	18.29	19.56
EGP02874	18.68	17.8	33.23	31.72	18.19	17.78	3.04	3.6	37.98	35.82	27.92	28.73	15.57	16.3	24.37	24.74
EGP02875	9.1	8.75	7.49	8.18	3.18	3.24	2.08	2.25	11.72	12.16	12.04	12.68	8.43	8.73	10.49	11.54
EGP02876	58.72	57.57	55.19	53.02	46.85	48.22	29.92	28.62	64.6	67.04	52.51	50.19	41.62	43.62	48.71	49.19
EGP02877	1.15	0.68	0.37	0.72	2.08	1.21	1.38	2.33	0.52	0.9	1.03	0.41	1.16	0.52	1.47	0.4
EGP02878	2.03	1.72	1.29	1.87	1.86	1.41	1.79	2.55	1.18	0.93	2.83	1.99	0.6	1.35	1.98	1.5
EGP02879	6.7	7.22	4.29	4.72	2.75	2.73	0.16	0.09	7.03	6.77	12.53	13.08	1.54	1.53	0.9	1.32
EGP02880	29.22	27.74	23.53	18.15	34.52	32.27	60.08	60.03	23.18	19.43	39.77	39.18	26.66	26.76	30.11	33.91
EGP02881	7.66	7.51	6.68	6.17	4.36	4.26	9.59	9.52	6.59	6.99	5.82	6.52	8.29	8.29	7.93	7.58
EGP02885	106.7	108.2	87.04	117.53	219.77	211.22	34.74	33.67	82.62	86.19	102.36	103.37	129.74	95.39	57.06	57.06
EGP02886	16.78	15.32	16.38	14.61	12.92	12.84	6.48	6.2	15.56	16.23	15.95	19.75	12.96	11.96	11.39	10.8
EGP02888	12.08	12.31	8.53	7.23	3.59	3.23	3.11	2.46	13.3	12.68	17.91	17.48	5.69	6.36	9.37	9.77
EGP02889	14.39	14.48	14.71	13	11.62	11.23	7.08	6.99	11.4	11.13	12.96	13.18	10.91	11.56	7.92	7.88
EGP02891	3.52	3.9	4.54	4.68	3.65	4.01	5.66	5.8	4.87	4.53	5.46	4.99	5.88	5.11	6.68	6.61
EGP02892	35.3	34.73	40.02	38.58	27.76	25.19	11.83	12.27	38.21	35.58	49.87	47.3	31.85	30.91	36.58	33.27
EGP02893	1.49	1.44	1.16	0.94	2	1.5	2.5	1.77	0.78	0.89	1.75	1.16	0.96	1.1	0.8	1.11
EGP02894	13.77	13.35	12.74	11.45	10.47	11.39	18.94	19.95	13.89	14.01	13.09	13.61	13.68	11.42	16.8	16.17
EGP02896	16.55	16.14	13.86	16.83	13.02	13.61	13.3	13.16	10.89	10.72	12.99	12.94	19.19	15.87	8.64	9.08
EGP02897	0	0	0.41	0	0	0	5.77	7.59	1.7	0	2.38	0.26	0.38	5.92	4.48	4.37
EGP02898	10.53	11.53	9.04	9.82	11.71	10.97	12.5	11.78	9.66	9.28	8.6	9.17	6.8	6.51	6.25	6.09
EGP02899	7.84	5.46	3.99	5.41	3.36	3.67	1.06	0.86	5.66	7.01	7.83	5.25	1.91	1.34	1.68	1.5
EGP02900	1.77	1.31	0.65	0.63	1.9	2.27	0.04	0.04	1.62	0.71	1.97	1.57	0.33	0.3	0.58	0.22
EGP02902	17.38	18.93	15.28	17.36	18.61	18.35	13.33	12.53	19.27	19.8	18.14	18.69	16.22	16.28	22.46	20.61
EGP02903	1.65	1.8	1.82	1.57	1.42	1.2	1.19	1.02	1.96	2.16	1.74	2.04	1.35	1.5	1.78	2.05
EGP02904	51.76	49.71	43.59	39.69	54.41	58.68	56.61	61.6	37.89	42.64	72.17	75.13	45.83	45.47	58.59	55.5
EGP02905	44.08	41.03	21.89	22.8	25.67	25.63	14.11	14.65	27.36	27.51	27.34	26.01	28.15	25	23.96	26.2
EGP02906	9.99	7.92	4.87	4.81	12.27	13.72	2.13	2.65	4.33	4.46	8.58	6.41	3.43	3.42	0.77	1.81
EGP02907	2.01	2.25	0.62	0.67	9.63	11.66	2.58	2.04	1.35	1.04	1.7	2.56	1.52	1.3	1.47	0.74
EGP02908	18.97	19.28	12.37	14.1	16.83	18.17	16.18	15.91	19.51	18.78	5.47	4.89	7.71	6.58	5.99	7.02
EGP02909	7.49	9.42	6.61	6.65	8.03	6.75	7.24	6.84	8.68	8.12	5.1	4.58	5.91	5.3	6.48	6.95
EGP02910	47.04	45.85	19.48	16.29	113.87	116.13	45.51	47.58	27.05	25.75	35.13	31.57	57.83	60.97	54.7	57.8
EGP02911	14.69	13.25	11.86	8.98	6.42	8.62	4.6	5.66	15.82	13.56	20.21	19.11	4.58	6.24	12.12	11.34
EGP02913	71.26	72.79	75.03	79.13	152.48	153.6	246.07	244.97	78.09	79.62	83.56	81.09	145.27	147.65	222.9	225.77
EGP02914	19.72	19.29	19.66	21.23	33.93	35.2	38.75	43.08	18.7	19.52	16.59	17.67	26.65	26.18	26.17	24.77
EGP02916	11.14	11	10.39	9.24	33.28	32.84	163.49	160.6	8.97	8.1	37.23	36.68	48.16	44.67	65	64.52
EGP02917	66.8	66.24	51.51	43.49	21.06	20.84	21.64	21.27	38.51	38	38.19	35.51	30.06	30.67	25.23	26.34
EGP02918	7.15	8.39	7.47	8.75	3.86	3.47	1.93	1.41	5.56	4.66	12.8	12.31	3.87	3.63	1.08	1.61
EGP02919	18.33	15.51	13.52	13.05	56.93	58.16	39.9	40.31	9.54	10.99	22.35	23.24	35.13	32.77	25.64	23.61
EGP02920	4.37	4.87	5.21	6.06	3.57	3.24	3.17	2.13	5.17	4.97	4.89	4.25	4.53	3.96	6	6.03
EGP02922	16.29	16.93	24.17	22.25	20.69	20.79	14.71	15.22	17.4	16.46	13.05	13.62	21.07	23.65	22.07	22.32
EGP02923	33.82	30.8	34.18	31.54	23.34	22.35	13.65	14.02	36.8	36.13	34.57	37.06	20.19	18.89	27.61	25.48
EGP02924	63.28	65.05	48.82	45.78	53.68	55.46	3.77	3.71	51.39	50.43	90.74	96.78	27.68	29.85	47.01	45.62
EGP02926	7.41	9.62	12.03	12.14	13.85	12.75	8	8.26	9.61	9.41	9.66	9.65	4.61	5.07	7.98	8.79
EGP02929	2.84	3.75	2.39	2.43	1.89	2.54	2.56	2.53	1.77	2.38	4.09	4.93	1.98	1.74	4.18	4.65
EGP02930	12.12	14.11	13.8	12.51	10.12	10.66	9.19	8.51	12.34	11.57	12.5	15.19	10.61	12.72	13.92	14.78
EGP02931	126.99	125.58	67	60.93	80.74	79.09	2.51	2.51	68.21	66.37	96.75	98.11	17.35	18.12	7.6	10.22
EGP02932	2.33	1.56	1.88	2.18	4.71	6.71	6.89	7.66	1.56	1	2.21	4.31	3.61	4.55	3.74	4.77
EGP02933	75.71	73.3	61.65	57.97	78.25	78.15	82.64	82.9	71	70.24	80.98	79.13	61.74	65.17	78.96	80
EGP02934	21.11	20.08	16.84	15.75	17.88	16.74	7.41	7.05	24.27	22.15	36.73	38.53	16.41	17.62	27.42	28.01
EGP02935	1.99	1.96	1.47	1.12	2.13	2.39	0	0	2.37	1.52	1.23	1.28	1.19	0.66	0.42	0.24
EGP02938	3.76	3.34	1.98	2.36	5.65	5.26	4.12	4.22	1.93	2.07	0.95	1.03	6.15	5.12	6.83	6.35
EGP02939	37.71	36.46	45.67	41.68	68.56	67.05	61.98	61.4	35.84	35.78	34.18	35.95	36.05	37.56	33.8	33.71
EGP02940	1.01	1.11	0.97	1.67	1.76	1.4	2.92	2.75	1	0.71	1.34	1.69	1.75	1.66	1.37	1.12
EGP02941	3.49	3.51	3.89	4.46	4.41	4.35	7.15	6.48	3.91	3.67	2.29	2.66	3.68	3.89	4.7	4.41
EGP02944	18.81	17.13	13.62	17.53	10.64	8.57	2.84	2.77	11.04	9.75	36.43	37.81	8.59	6.97	2.86	3.2
EGP02945	40.37	40.08	47.37	42.86	27.73	26.27	43.56	42.4	31.97	33.11	24.45	23.51	29.76	32	21.19	19.22
EGP02946	12.45	14.66	13.45	16.12	21.29	22.5	14.43	13.36	11.92	12.04	21.01	17.41	16.79	15.35	14.15	14.75
EGP02947	45.54	43.79	38.53	40.52	37.55	40.13	15.09	15.48	56.79	55.83	47.73	45.84	29.05	27.38	44.01	42.01
EGP02948	24.14	22.64	14.58	16.08	20.57	16.78	22.59	24.43	16.08	16.87	31.43	30.5	20.45	17.22	17.79	22.07
EGP02950	5.05	5.3	3.71	4.01	7.32	7.74	6.13	4.28	3.42	3.71	8.55	7.28	4.47	4.78	6.29	6.24
EGP02951	4.15	6.77	14.76	12.7	48.04	45.01	9.86	11.6	7.11	7.28	7.99	8.56	19.86	18.86	18.13	17.37
EGP02952	27.54	27.36	28.18	27.13	24.33	24.95	10.94	11.92	19.72	19.42	18.09	19.6	20.74	20.3	10.96	11.97
EGP02955	1.96	1.74	1.53	2.24	1.19	1.07	2.08	1.61	2.43	2.53	2.47	2.51	1.21	1.3	2.47	1.79
EGP02956	6.36	6.9	8.51	7.23	9.09	9.26	14.14	13.44	7.17	7.28	5.88	6.2	7.73	8.14	9.04	9.32
EGP02957	37.75	37.64	48.04	47.78	36.34	38.13	32.99	33.76	41.88	41.86	32.24	31.9	40.7	43.3	40.5	41.63
EGP02958	12.29	11.5	9.79	11.42	18.51	16.39	28.17	31.51	16.86	18.99	10.42	10.38	11.96	9.93	17.65	12.97
EGP02959	52.76	51.4	65.89	69.5	1.62	2.3	0.47	0.32	53.86	50.34	16.26	13.4	15.11	17.56	5.26	4.32
EGP02960	25.88	26.08	23.2	23.13	9.64	11.55	5.11	5.22	18.9	17.54	26.41	24.45	15.73	17.58	17.7	18.36
EGP02961	3.7	1.96	0.67	1.13	0.74	1.21	0.46	0.55	1.24	1.55	3.5	1.83	0.19	0.52	2.17	1.59
EGP02962	13.66	12.62	9.65	8.78	11.73	10.46	14.24	14.17	10.49	9.17	16.17	19.32	10.35	10.21	16.22	17.1
EGP02963	1.8	2.96	2.17	2.72	0.75	1.16	1.48	1.39	1.89	2.5	1.47	1.18	1.83	1.56	1.36	1.19
EGP02964	4.23	3.69	5.29	4.92	4.59	4.26	5.36	5.53	4.32	3.71	4.78	3.96	4.22	4.82	4.68	4.5
EGP02965	6.49	6.93	8.91	9.92	13.82	14.41	3.64	4.17	8.87	8.16	2.58	3.09	12.72	11.93	7.87	7.98
EGP02966	60.17	60.98	109.52	112.83	85	85.07	63.51	66.16	66.81	66.22	50.74	52.63	162.61	152.22	85.87	86.59
EGP02967	25.05	24.02	21.19	18.84	20.21	19.85	15.19	15.74	21.69	22	26.18	25.54	19.99	18.67	20.82	22.1
EGP02969	17.72	17.13	23.67	21.8	18.79	19.38	15.14	12.93	20.15	19.15	15.74	15.89	16.95	19.22	17.23	16.93
EGP02970	10.66	9.36	10.23	8.87	8.35	9.26	7.96	8.17	12.33	12.01	9.98	8.84	8.75	9.18	10.6	10.71
EGP02971	14.15	14.31	19.22	19.92	8.88	7.35	4.75	4.44	22.15	21.39	22.48	22.46	23.56	23.87	31	32.94
EGP02972	34.59	34.57	53.83	51	58.31	57.06	37.72	38.57	50.15	47.67	21.88	22.53	60.81	61.57	43.24	44.43
EGP02973	11.36	10.77	9.97	9.99	17.49	17.39	12.09	12.5	12.34	11.57	4.97	4.9	13.28	14.69	10.18	9.77
EGP02974	28.68	28.71	30.96	31.91	29.95	30.23	27.25	26.42	36.16	36.45	19.6	20.67	28.67	29.71	26.91	26.28
EGP02975	109.24	108.27	209.14	227.57	53.69	52.17	19.83	19.74	190.59	192.84	112.77	111.97	55.96	55.72	67.3	65.78
EGP02976	6.71	5.04	1.66	5.11	2.42	1.89	1.53	1.25	3.69	4.39	7.86	8.9	2.64	2.71	2.33	1.75
EGP02977	22.25	21.64	23.04	21.66	29.1	29.98	43.33	42.94	17.03	16.53	18.18	20.79	32.87	31.8	28.92	27.3
EGP02978	21.37	21.63	19.53	18.94	17.84	17.29	19.39	17.41	19.67	18.73	21.06	22.55	16.7	17.69	20.24	16.96
EGP02979	2.81	2.25	2.51	3.5	1.32	1.04	1.1	0.97	2.84	3.14	0.66	0.88	2.27	2.17	2.71	2.95
EGP02981	32.39	35.48	31.67	29.71	58.31	58.94	36.56	35.21	30.46	30	40.3	40.13	26.69	29.6	34.82	34.56
EGP02982	38.57	38.55	28.62	26.87	32.07	31.18	34.85	33.87	30.17	33.39	32.56	31.11	24.84	30.41	30.26	27.91
EGP02983	10.49	10.61	10.97	12.47	13.08	12.22	16.2	17.52	11.9	11.27	9.39	9.51	13.01	11.63	18.28	15.7
EGP02984	2.84	2.89	0.45	0.69	3.07	3.06	6.61	5.91	2.12	2.69	0.02	0	0	0	0	0
EGP02985	2.19	1.63	0.71	0.29	1.58	1.49	3.24	4.47	0.94	0.78	0	0.11	0.73	0.2	1.38	0.77
EGP02986	1.02	0.98	0.24	0.28	0.59	0.81	2.04	1.51	0.68	0.94	0.04	0.16	0.33	0.55	0.11	0.25
EGP02987	0.96	0.65	0.09	0.29	0.67	0.42	2.68	2.09	1.01	0.9	0.28	0.19	0.4	0.36	0	0.14
EGP02989	3.55	3.23	0.29	0.46	2.45	3.52	8.41	6.22	1.19	2.77	0	0	0	0	0	0
EGP02990	1.84	1.56	0.22	0.43	2.2	2.28	4.48	4.85	3.57	2.51	0	0	0	0	0	0
EGP02991	7.02	6.7	2.05	2.56	6.49	7.28	9.03	9.81	7.01	7.82	0.87	1.07	1.91	2.09	2.55	2.99
EGP02992	3.06	2.16	0.33	0.53	1.84	2.68	3.57	5.45	1.19	1.48	0	0.12	0	0	0.61	0.23
EGP02993	3.58	3.01	1.04	0.56	4.25	4.89	8.8	8.9	3.38	3.67	0.12	0.15	0.25	0.23	0.45	0.54
EGP02994	1.41	0.82	0.61	0.51	1.26	2.02	1.99	1.06	1.56	1.31	0.16	0.19	0.3	1.1	1.45	0.46
EGP02995	1.31	1.28	2.58	3.53	2.78	2.88	2.62	2.72	2.44	2.86	2.32	2.14	4.61	4.42	4.83	5.19
EGP02996	9.42	10.27	12.81	13.83	11.56	11.09	12.86	14.09	9.96	9.48	13.28	12.93	16.37	17.51	20.95	21.12
EGP02997	5.77	4.38	7.07	8.45	7.21	6.25	7.4	9.33	7.25	6.68	4.59	4.22	9.77	10.39	11.62	11.31
EGP02998	0.57	0.87	1.43	1.28	1.47	1.74	0.45	0.36	1.51	1.55	0.2	0.61	2.3	1.16	1.57	1.87
EGP03000	0.73	0.54	1.11	2.05	0.76	1.14	0.21	0.43	1.02	1.28	0.53	0.75	1.44	1.06	1.38	2.36
EGP03001	5.39	4.39	6.14	6.17	4.71	4.98	2.11	2.12	4.98	5.71	3.95	3.39	6.12	5.17	7.42	6.29
EGP03003	1.07	1.42	1.84	2.11	6.99	6.77	8.29	7.73	3.18	1.97	1.37	1.34	3.65	3.75	6.82	6.04
EGP03004	16.49	16.4	14.77	13.58	23.03	21.81	39.75	44.65	13.26	13.79	16.19	15.75	11.78	14.17	20.52	21.25
EGP03005	2.97	2.77	3.24	2.45	0.93	0.88	0.94	0.75	3.47	2.67	1.36	1.31	1.25	1.55	3.99	4.15
EGP03006	181.32	186.83	170.41	155.76	86.75	86.72	30.03	28.6	151.67	154.66	211.42	202.77	104.46	116	103.91	99.9
EGP03007	5.36	4.71	4.58	4.32	5.78	6.39	6.15	5.65	5.42	5.48	4.3	5.15	5.13	5.35	5.79	6.23
EGP03008	12.49	11.89	12.76	13.36	10.19	10.55	4.4	5.88	11.76	12.69	10.39	9.8	11.28	12.35	16.24	14.21
EGP03010	13.09	12.56	13.16	11.67	9.92	11.51	8.26	9.21	9.86	9.46	11.23	12.86	8.45	10.62	13.81	13.12
EGP03011	20.58	20.62	18.78	17.41	23.88	22.64	19.69	19.53	21.79	20.24	23.06	21.04	23.52	22.18	22.29	24.94
EGP03012	34.39	29.67	32.43	31.82	38.83	37.18	46.54	46.12	30.86	34.19	32.4	32.33	43.89	38.37	42.94	43.41
EGP03013	1.04	1.51	1.23	1.23	0.67	0.43	0.67	0.95	1.22	1.06	2.99	2.83	1.3	1.17	2.34	2.34
EGP03015	14.43	14.91	17.6	17.04	8.19	8.76	8.16	8.36	18.24	18.2	17.8	17.01	14.07	14.88	17.52	17.11
EGP03016	26	26.41	29.81	29.61	21.73	22.03	24.19	25.64	22.31	21.93	21.61	21.79	27.38	26.79	22.73	22.29
EGP03017	56.53	57.07	53.32	48.15	24.35	24.35	17.44	16.21	58.67	57.34	64.45	63.98	29.48	29.69	31.29	32.16
EGP03018	36.27	36.69	33.87	32.5	25.14	26.08	15.01	14.71	34.61	34.22	40.89	41.51	21.57	23.76	24.8	24.97
EGP03019	20.77	19.95	16.6	18.86	13.38	13.2	9.44	10	20.05	21.4	29.98	30.67	16.7	17.5	24.24	23.94
EGP03020	72.63	76.83	65.87	66.92	66.27	63.62	98.5	95.11	66.16	70.23	91.12	98.56	72.45	76.56	88.8	82.28
EGP03021	128.18	125.4	114.64	109.42	60.35	58.13	42.93	37.38	124.59	125.13	112.51	114.97	71.88	67.82	67.72	67.89
EGP03022	27.57	26.38	20.91	19.32	19.49	17.45	22.46	20.81	18.03	18.78	27.6	29.13	16.54	17.93	16.91	14.93
EGP03045	4.77	5.58	10.53	10.91	4.62	5.16	3.67	4.49	3.69	3.27	5.58	6.57	6.2	6.46	2.94	2.97
EGP03048	2.21	2.28	3.07	3.19	0.64	0.58	1.41	1.2	2.31	1.96	2.71	1.86	2.24	2.57	2.02	1.35
EGP03049	9.04	10.68	1.28	1.99	2.23	2.62	1.14	1.3	8.74	9.83	2.02	1.98	1.79	1.24	1.58	1.58
EGP03050	11.05	10.81	9.4	9.88	7.99	8.26	7.77	7.92	10.71	10.72	7.9	6.96	8.34	8.43	8.28	7.64
EGP03051	7.26	6.22	5.66	5.69	4.58	5.94	5.51	4.89	4.37	5.48	7.77	7.19	4.75	5.78	6.85	6.97
EGP03054	1.37	1.85	1.34	1.19	1.22	0.94	1.49	1.15	1.56	1.66	1.99	2.1	1.24	1.29	1.81	2.1
EGP03055	26.6	25.41	20.14	18.9	20.11	22.85	17.59	17.5	31.04	32.47	24.51	24.51	15.51	13.12	21.2	17.94
EGP03056	148.06	149.64	140.15	138.39	156.08	157.44	167.48	172.83	133.2	136.49	136.35	136.26	146.26	153.17	153.34	160.3
EGP03057	25.88	24.53	17.12	18.65	19.46	18.26	24.36	22.59	19.14	18.58	10.87	11.19	16.07	14.7	10.69	10.71
EGP03058	13.29	12.14	9.86	9.82	8.14	7.55	4.95	4.68	15.84	16.16	16.36	16.4	7.72	6.45	12.98	12.37
EGP03060	46.27	45.51	9.19	9.46	201.08	201.5	315.2	313.5	25.79	25.02	27.23	27.84	654.37	557.44	407.94	422.86
EGP03061	3.27	2.41	1.33	1.52	2.04	2.47	4.74	4.75	2.31	2.32	1.86	1.17	67.48	56.01	31.06	32.05
EGP03062	2.89	3.07	0.18	0.14	0.16	0.18	4.55	4.62	2.8	2.96	0.1	0.24	8.27	6.61	7.59	6.41
EGP03063	13.74	12.96	21.5	17.86	28.57	31.07	61.68	64.07	16.44	18.62	9.55	8.69	21.59	24.08	25.68	24.3
EGP03064	6.75	6.14	7.56	7.73	3.78	4.23	3.97	4.33	6.38	6.92	5.97	7.67	4.81	4.35	7.82	7.77
EGP03069	0.6	0.56	0.06	0.09	0.03	0.22	2.79	2.61	1.05	0.83	0.03	0.03	0.11	0.1	0	0
EGP03071	6.03	5.79	12.28	11.25	6.34	6.58	14.4	15.07	3.1	3.16	17.8	17.46	18.68	20.34	15.78	14.18
EGP03073	4.47	4.18	4.86	5.33	4.97	5.3	4.82	6.27	4.9	4.45	5.01	3.67	6.75	6.93	8.83	8.96
EGP03075	24.63	24.43	26.96	27.37	18.29	17.69	17.02	17.53	25.81	26.67	22.2	22.14	19.27	18.44	20.61	20.36
EGP03076	18.76	19.89	21.63	23.29	7.08	7.25	14.28	14.28	15.68	14.46	5.15	5.56	26.84	23.45	10.57	11.23
EGP03077	29.87	29.74	25.75	24.89	19.77	20.49	8.98	8.82	42.07	42.65	16.15	17.03	8.46	7.97	15.7	13.32
EGP03078	16.19	15.95	13.35	12.56	14.24	15.17	25.76	26.35	14.84	16.32	12.34	12.54	8.95	10.77	11.19	11.47
EGP03079	35.67	33.81	31.76	28.85	27.88	24.95	18.24	20.75	29.63	30.24	37.64	37.73	26.6	29.38	28.97	29.38
EGP03081	60.4	63.73	63.49	65.18	67.9	69.54	70.31	70.51	49.01	51.23	76.52	71.56	83.18	76.6	62.99	62.45
EGP03082	27.65	30.55	41.07	40.1	33.55	32.49	34.93	34.57	26.19	26.61	21.39	21.75	43.7	41.15	28.71	29.09
EGP03086	5.48	6.07	5.76	5.69	7.23	8.08	14.82	15.24	5.62	5.74	5.4	6.99	8.44	7.71	9.59	11.48
EGP03087	3.17	3.17	4.12	3.79	4.22	3.92	3.04	3.32	3.55	4.01	2.2	2.65	4.39	4	4.39	4.68
EGP03088	3.19	2.92	2.65	1.87	1.55	1.47	1.25	1.61	2.43	2.89	3.58	3	1.86	2.27	3.14	2.47
EGP03089	222.83	230.02	192.19	172.72	297.52	299.49	573.5	575.98	164.28	161.02	282.51	287.51	301.45	323.78	324.68	329.77
EGP03090	152.32	148.73	199.84	191.5	123.89	121.91	101.06	100.83	189.52	188.98	133.89	135.22	124.73	134.93	140.78	140.78
EGP03091	141.72	138.33	147.45	141.85	143.6	145.34	227.86	225.31	162.72	162.33	141.6	141.25	157.74	159.76	185.29	187.19
EGP03092	9.96	10.72	8.65	8.04	6.16	7.21	16.52	14.81	8.92	6.51	8.43	8.54	7.74	10.13	10.38	9.45
EGP03093	14.74	14.34	13.24	11.51	10.96	10.76	10.02	10.39	13.4	13.76	18.39	20.5	12.08	10.69	10.08	13.06
EGP03094	60.83	60.06	63.42	62.39	66.7	63.39	54.28	50.67	60.31	60.41	54.96	50.93	66.39	67.61	62.63	62.21
EGP03095	14.08	15.12	13.92	12.52	12.36	11.58	11.87	10.36	14.18	14.26	14.3	14.41	12.77	13.94	15.16	16.82
EGP03096	4.47	2.14	2.42	4.17	5.01	5.35	5.43	5.54	2	2.06	5.18	5.32	5.23	4.07	4.97	5.56
EGP03097	22.4	23.07	18.01	17.16	12.89	13.24	4.16	4.93	22.87	22.45	27.82	28.02	9.64	9.4	9.39	9.41
EGP03098	28.05	30.2	35.18	32.61	33.23	33	42.52	40.67	29.81	33	30.51	31.19	35.13	37.63	46.89	47.09
EGP03099	23.74	25.55	26.48	24.98	23.58	22.25	28.44	29.75	25.51	26.03	25.52	26.74	27.66	29.43	28.43	28.13
EGP03100	5.85	4.3	3.76	4.17	2.98	3.05	4.93	5.54	3.61	4.48	3.1	3.39	3.02	2.68	2.62	2.4
EGP03102	35.71	35.75	34.97	32.39	36.19	36.79	60.6	58.83	36.79	39.43	39.35	39.29	37.66	38.68	43.36	44.27
EGP03103	143.36	138.64	94.31	83.68	72.61	66.85	32.5	34.36	123.73	125.92	211.15	215.74	75.75	87.7	106.04	109.87
EGP03107	10.99	9.64	9.7	9.61	7.1	6.33	5.66	4.39	7.89	10.11	13.15	12.69	7.62	8.49	9.45	10.07
EGP03108	21.45	19.09	33.44	32.83	12.73	11.96	5.12	5.93	17.12	16.94	7.15	7.52	8.52	7.42	4.6	4.87
EGP03109	44.57	44.25	47.31	48.81	111.11	111.09	187.4	190.04	48.07	48.52	43.21	42.86	75.92	75.74	105.98	104.07
EGP03110	26.95	28.2	30.17	25.73	26.99	27.09	22.01	21.67	33.25	33.5	28	28.01	22.19	24.29	29.05	28.39
EGP03112	8.12	8.07	9.24	9.76	5.13	5.48	1.6	1.04	6.97	7.44	19.92	18.73	6.26	5	1.61	1.56
EGP03113	1.69	1.54	2.16	2.02	1.38	1.82	0.06	0.29	1.41	1.69	2.93	4.24	0.98	0.82	0.15	0
EGP03115	8.98	8.93	10.63	11.03	10.33	10.29	18.32	18.36	11.14	10.88	6.8	7.64	13.13	12.96	12.06	12.75
EGP03119	0.39	0.34	0.76	0.63	1.12	0.98	2.25	1.77	0.89	0.77	2.62	2.8	1.8	1.72	4.36	4.81
EGP03120	16.27	16.15	16.56	17.03	15.1	14.36	14.36	13.76	17.01	17.62	15.3	16.12	17.18	17.33	17.77	18.06
EGP03121	10.09	10.54	9.87	9.51	10.33	11.11	10.32	10.76	10.31	10.39	10.89	10.89	8.54	11.13	12.25	11.99
EGP03122	20.64	20.19	24.4	24.68	16.66	15.56	7.49	7.79	23.04	22.95	19.36	20.21	15.27	13.86	13.64	13.81
EGP03123	7.56	7.15	7.34	7.94	7.21	7.53	3.93	4.64	10.84	10.33	8.37	9.29	7.74	7.15	8.92	9.01
EGP03125	141.58	141.14	130.49	142.28	92.77	95.25	45.6	45.14	145.98	145.3	138.98	138.5	113.74	108.74	148.21	157.05
EGP03127	1.52	2.15	1.27	1.33	1.56	1.3	0.19	0.33	1.69	1.42	2.81	2.28	0.19	0.77	0.4	0.21
EGP03132	21.56	19.4	9.87	10.33	39.99	36.23	9.39	11.1	19.71	18.55	18.87	20.02	13.26	12.55	16.38	15.85
EGP03133	19.18	19.18	16.52	16.26	12.7	12.34	5.67	6.48	19.41	18.74	21.99	23.18	14.86	15.23	14.36	13.2
EGP03134	10.07	10.41	9.76	9.13	10.03	11.23	20.27	18.46	8.39	9.06	9.45	9.48	12.4	11.07	9.68	11.34
EGP03135	4.24	4.94	1.95	1.7	4.17	5.4	0.3	0.15	1.61	1.39	0.89	1.48	3.27	1.75	0.05	0.1
EGP03137	93.93	94.02	76.05	82.22	46.81	47.11	14.37	12.84	95	93.31	91.35	94.44	45.59	41.43	49.6	49.12
EGP03138	14.18	14.59	14.03	14.04	14.58	18.27	24.2	26.13	15.4	13.59	19.22	17.38	18.33	20	24.26	25.37
EGP03139	6.58	6.83	4.59	6.11	6.07	7.08	9.22	9.43	3.87	4.71	7.67	7.03	5.41	6.61	6.23	8.28
EGP03140	24.53	22.6	22.44	21.07	18.77	17.93	27.43	27.86	23.17	22.59	32.58	31.29	23.49	22.46	27.55	26.67
EGP03142	9.74	10.78	6.04	7.52	4.48	3.85	1.53	1.84	9.26	9.52	16.13	15.81	4.39	3.49	4.54	5.37
EGP03143	7.03	7.02	3.52	4.03	4.16	4.07	2	2.57	3.1	3.4	3.83	3.81	2.9	2.51	2.23	1.64
EGP03146	24.18	27.22	22.24	19.82	24.47	21.98	20.97	23.15	21.83	22	33.52	29.67	17.7	17.91	22.57	24.35
EGP03148	7.18	7.94	6.26	6.23	5.07	5.06	1.01	0.68	6.44	4.63	7.09	6.85	2.52	1.93	2.28	1.85
EGP03149	181.86	185.23	129.66	115.91	113	124.84	91.96	89.42	171.12	166.4	268.39	270.84	93.73	107.43	141.33	134.59
EGP03150	11.69	11.18	15.1	15.18	0.21	0.08	0.35	0.62	4.54	6.88	29.87	33.37	5.48	5.87	10.67	12.65
EGP03151	3.51	2.12	10.39	10.85	0.26	0.47	0.21	0.08	1.54	2.56	9.4	10.72	3.76	3.32	9.96	7.77
EGP03153	17.57	18.57	13.44	12.67	26.74	26.02	31.15	28.3	15.81	16.06	25.83	25.8	16.83	16.56	18.89	19.29
EGP03157	3.39	3.25	2.03	2.33	1.78	2.12	0.99	0.81	3.94	3.75	0.82	0.93	2.8	3.46	6.17	5.16
EGP03160	20.06	21.54	16.09	15.37	14.45	14.11	18.57	17.71	19.39	19.05	25.81	23.63	19.81	18.09	18.36	17.99
EGP03166	1.9	2.03	1.4	1.56	1.73	1.18	1.34	0.72	1.95	1.69	1.88	1.71	0.89	0.88	1.4	1.03
EGP03167	3.26	4.01	3.01	3.72	2.62	3.06	1.34	1.67	3.24	3.21	3.72	2.85	2.28	1.69	2.22	2.36
EGP03170	44.01	43.23	0.52	0.48	56.54	58.07	104.06	104.1	40.78	40.15	0.17	0.15	0.14	0.22	0.06	0.08
EGP03172	82.99	80.96	111.09	110.96	93.16	92.77	100.51	113.62	59.68	60.82	122.5	128.88	106.55	103.88	96.53	99.79
EGP03173	24.31	23.74	24	24.22	21.84	23.29	25.22	29.62	20.26	18.66	24.61	27.01	27.55	24.34	16.55	16.48
EGP03174	11.35	10.94	7.86	8.06	13.47	11.8	3.91	4.18	8.17	9.44	11.05	11.08	4.41	4.12	6.1	5.46
EGP03175	4.76	4.55	2.17	2.53	4.67	5.43	10.93	11.34	2.68	2.29	2.23	1.41	8.73	7.66	7.81	6.85
EGP03176	8.18	9.83	8.53	10.02	9.27	9.01	8.92	9.44	8.14	8.23	7.61	7.6	11.77	11.39	11.74	10.81
EGP03180	33.52	33.33	21.66	22.38	18.1	15.78	16.82	19.3	25.83	27.02	50.15	51.87	16.63	14.94	23.14	23.19
EGP03181	40.02	42.4	85.01	80.54	41.79	39.63	129.13	127.22	26.89	25.56	62.96	65.34	113.99	116.03	67.74	70.53
EGP03188	27.28	28.66	19.24	19.46	12.7	12.73	9.3	9.53	27.97	25.55	29.8	31.54	9.26	9.96	18.46	18.23
EGP03189	10.37	11.12	12.44	12.16	9.88	11.17	11.13	11.24	12.71	12.14	13.13	11.01	11.61	13.39	14.92	18.46
EGP03190	0.92	1.78	0.57	2.75	1.42	0	1.44	0.78	2	0.73	0.65	1.09	1.15	0.45	0.67	0.3
EGP03191	12.97	10.76	11.66	12.92	46.75	44.7	28.94	30.45	6.27	5.46	13.01	12.28	63.3	47.18	20.47	20.97
EGP03196	9.24	10.24	11.26	9.72	11.12	10.53	6.89	8.15	10.32	11.11	12.58	12.23	10.08	10.39	13.1	12.57
EGP03197	44.82	43.29	33.3	34.32	25.8	25.31	10.7	12.98	44.11	42.74	66.35	61.63	18.9	19.42	27.81	27.76
EGP03198	1	1.19	1.71	1.93	1.9	1.87	1.32	0.66	1.66	1.47	1.25	1.19	1.62	1.91	2.87	2.9
EGP03199	11.35	12.68	13.67	18.06	17.1	16.64	14.56	13.82	16.07	14.8	19.52	17.22	9.64	8.51	17.02	17.2
EGP03200	17.65	16.42	17.53	19.46	6.93	7.74	3.23	2.98	24.54	24.28	12.73	12.68	7.4	7.58	7	7.2
EGP03201	32.3	33.31	32.78	30.02	18.85	19.39	27.22	28.31	30.12	28.79	21.82	21.13	34.53	34.46	35.32	35.31
EGP03202	103.48	104.48	92.51	83.3	50.47	59.21	62.4	69.25	79.75	76.67	58.35	61.45	79.49	90.3	87.4	86.55
EGP03206	46.65	47.81	37.79	38.61	104.49	104.87	52.23	52.91	39.04	37.48	23.6	22.75	68.17	66.41	35.8	36.53
EGP03207	15.08	15.34	21.79	23.43	5.06	4.95	3.99	4.16	12.23	11.43	16.8	17.17	22.35	21.55	9.58	9.57
EGP03209	4.65	4.01	2.76	1.84	1.21	1.88	0.85	0.75	3.49	2.88	5.83	5.96	2.6	2.15	2.45	2.77
EGP03211	70.43	74.14	18.48	19.54	31.33	30.41	27.76	32.08	27.78	28.69	7.78	7.69	31.87	33.49	8.19	7.14
EGP03214	20.81	19.3	34.67	35.16	20.55	20.6	26.26	25.85	29.39	28.39	33.96	35.22	33.66	35.46	43.82	44.74
EGP03215	72.5	77.59	35.39	32.48	76.03	68.91	41.92	45.91	75.63	79.19	48.29	47.37	33.83	34.81	37.89	37.28
EGP03216	0.21	0.13	3.05	1.65	0	0.38	0.21	0.32	0.27	0.11	12.11	14.23	2.72	4.17	5.78	5.54
EGP03217	3.16	3.69	20.69	21.26	2.37	2.48	4.25	3.85	3.2	2.14	38.91	36.73	25.26	22.87	29.64	26.48
EGP03218	0.27	0.14	40.18	45.97	0.59	0.55	0.24	0.71	0.59	0.8	75.6	75.45	49.15	45.84	64.11	64.85
EGP03222	11.59	10.04	22.08	24.78	13.27	10.93	16.38	19	7.81	8.29	29.06	29.11	34.54	27.11	22.12	21.89
EGP03226	13.8	14.06	11.85	12.16	16.24	17.09	19.17	16.52	14.25	14.25	20.62	21.03	12.85	13.02	22	22.05
EGP03227	12.09	10.98	22.63	21.03	10.92	9.48	4.71	5.05	8.18	8.24	7.79	7.72	48.96	45.65	9.72	10.5
EGP03231	2.54	2.32	0.96	2.01	1.97	1.71	0.89	0.81	1.9	2.07	1.69	2.12	0.77	1.24	1.93	0.78
EGP03232	1.92	2.18	1.8	1.64	1.88	2.52	0.5	0.48	1.81	2.48	2.19	1.5	1.26	0.97	1.81	1.16
EGP03233	33.48	31.84	45.35	44.68	22.81	22.99	6.93	7.2	29.46	30.04	18.01	18.39	49.36	46.9	26.07	26.57
EGP03235	7.42	6.47	6.06	5.46	6.35	7.01	21.41	22.05	5.63	4.75	5.33	4.6	11.24	12.51	10.08	10.69
EGP03236	27.82	29.74	24.89	23.02	39.81	38.8	60.14	62.06	26.5	27.76	33.12	31.86	26.68	30.31	40.29	41.95
EGP03242	2.94	3.82	3.37	3.83	7.7	6.44	0.92	1.37	4.33	4.49	4.22	3.86	1.95	1.94	2.91	3.22
EGP03243	9.63	10.14	6.83	6.99	18.26	18.23	5.46	4.35	8.77	9.59	6.97	7.65	11.4	11.19	12.9	12.38
EGP03250	5.41	5.51	5.02	3.67	2.45	2.41	0.93	1.2	3.13	3.51	8.45	5.87	1.39	2.31	0.74	0.36
EGP03255	13.03	14.21	13.18	13.9	8.36	8.39	2.66	1.96	9.3	9.41	29.63	28.43	5.98	7.41	2.37	2.32
EGP03257	25.88	26.52	24.66	26.73	34.45	31.23	45.53	45.39	23.48	24.37	24.16	23.28	31.26	31.2	32.26	31.45
EGP03258	6.86	8.12	10.25	9.83	10.22	10.45	42.96	43.26	6.19	5.67	10.72	10.4	12.07	14.21	8	8.61
EGP03259	42.88	41.9	34.05	30.17	41.72	39.76	23.67	23.56	32.21	33.57	41.96	43.39	26.33	29.21	25.46	26.58
EGP03260	232.75	223.43	268.45	311.99	121.02	119	112.44	107.69	197.21	201.65	170.07	173.83	258.84	232.58	141.16	146.51
EGP03262	25.77	24.13	27.9	27.76	19.13	18.59	9.7	8.9	29.81	26.74	17.82	19.49	19.48	18.02	18.9	20.75
EGP03263	16.29	17.16	30.63	29.69	9.92	9.08	4.33	4.67	18.62	18.71	6.82	6.49	24.4	25.23	10.46	10.95
EGP03265	12.34	13.38	14.06	13.86	14.04	14.13	12.7	11.49	11.95	13.32	10.31	10.54	12.97	11.42	11.42	12.81
EGP03266	24.51	25.74	19.51	21.33	20.43	20.04	10.32	9.46	23.88	21.49	26.47	25.87	18.97	16.63	21.38	22.6
EGP03267	14.3	15.46	14.78	20.89	18.63	17.73	28.55	31.3	13.99	14.27	10.35	8.65	25.92	27.48	19.11	20.4
EGP03268	2.34	2.24	2.11	1.68	2.18	2.1	26.37	30.52	1.71	1.74	1.41	0.67	3.79	3.92	3.21	3.02
EGP03269	50.36	50.32	35.15	34.28	43.7	45	25.53	25.26	36.62	40.25	55.03	58.08	30.58	29.26	32.32	29.84
EGP03270	6.54	5.09	5.61	5.37	4.17	3.05	4.48	3.86	5.66	5.11	7.6	7.28	5.23	4.22	6.81	6.64
EGP03272	9.27	8.75	4.34	4.2	11.12	8.65	15.45	16.27	5.44	5.28	2.69	2.39	3.23	3.3	2.81	3.28
EGP03273	3.49	1.9	1.48	0.91	2.69	4.57	5.1	4.87	2.12	1.25	0.49	0.74	1.4	1.13	1.27	1
EGP03274	1.68	0.61	0.13	0	1.3	2.21	1.56	2	0.22	1.07	0	0.14	0	0	0	0
EGP03276	25.82	26.13	19.62	18.87	27.53	25.05	57.27	58.08	36.14	34.18	13.39	13.16	18.34	18.36	13.66	14.13
EGP03278	5.5	5.32	7.46	7.97	4.12	3.71	1.58	1.52	5.28	5.65	5.53	5.27	3.92	4.4	4.72	4.77
EGP03284	14.79	12.76	16.56	16.19	6.47	5.95	5.22	5.44	13.61	13.05	17.56	17.44	10.8	12.13	10.63	11.01
EGP03286	9.85	10.11	10.63	10.38	9.19	8.39	7.62	7.12	10.68	10.16	9.06	9.12	9.71	9.51	10.84	10.74
EGP03287	11.28	10.52	10.89	8.82	13.05	12.26	14.12	14.37	7.45	8.82	14.5	13.49	11.44	13.36	12.73	12.88
EGP03288	17.32	17.51	16.13	14.86	16.46	16.98	29.56	26.24	13.71	13.18	14.33	14.41	16.17	15.18	11.96	12.89
EGP03289	23.4	24.05	22.83	23.11	25.61	23.87	22.77	22.89	23.73	23.02	24.86	23.03	26.72	25.32	24.13	25.57
EGP03292	14.85	14.31	10.42	12.45	12.06	13.5	15.15	15.48	12.44	13.56	12.03	12.31	9.21	10.6	9.09	10.39
EGP03302	2.88	2.94	2.38	1.97	1.75	1.79	0.83	0.83	3.08	2.35	2.08	3.03	1.24	1.53	2.13	2.17
EGP03303	63.22	63.25	51.12	52.33	84.54	87.54	73.78	72.85	46.69	47.69	68.52	63.5	65.06	60.8	56.07	54.37
EGP03304	1.24	0.68	0.72	0.69	1.07	0.83	2.88	2.7	0.83	0.64	1.23	1.03	1.08	1.63	1.7	1.32
EGP03305	1.8	1.96	1.74	2.16	0.97	0.74	0.58	0.64	1.98	2.14	1.59	1.93	0.56	0.81	0.93	0.96
EGP03306	26.06	24.66	41.13	40.56	21.75	21.84	2.51	2.54	34.54	36.41	19.47	19.12	30.38	29.14	32.85	28.95
EGP03307	8.77	10.09	9.65	8.45	9.41	9.2	7.83	7.04	9.28	8.18	7.56	7.68	9.29	8.53	9.95	8.6
EGP03310	372.56	359.23	276.86	271.45	204.81	210.1	178.39	170	325.67	325.51	527.01	509.45	233.15	240.73	324.06	331.51
EGP03311	7.26	7.2	8.84	7.44	7.36	6.92	5.62	6.24	7.14	6.44	5.22	6.13	7.37	7.31	7.02	7.76
EGP03312	5.78	5.59	6.18	6.04	5.78	6.93	6.69	6.95	5.62	5.56	5.57	4.98	5.57	5.68	5.35	5.52
EGP03314	1.92	2.11	1.62	2.52	1.45	1.29	0.69	0.64	2.12	1.7	2.55	2.87	1.08	1.67	1.35	1.1
EGP03315	38.44	39.27	41.49	44.29	26.88	26.58	15.44	14.87	43.85	40.2	52.21	56.2	31.41	29.12	30.29	31.7
EGP03320	1.81	1.85	3.1	2.86	2.95	2.86	1.42	2.48	3.28	3.65	1.8	1.33	3.02	2.99	4.09	3.31
EGP03321	1.42	0.8	1.87	1.15	1.51	0.83	1.73	1.12	1.41	1.32	0.47	0.84	1.48	2.14	1.51	2.89
EGP03330	16.08	15.96	16.65	16.65	14.49	14.68	13.17	12.86	17.25	16.87	14.87	15.63	15.28	15.88	15.87	17.26
EGP03334	68.95	69.88	73.01	66.96	49.33	46.15	33.93	33.73	62.73	64.65	64.52	67.4	54.26	61.42	55.27	52.99
EGP03335	26.68	26.36	31.71	30.91	27.94	27.1	23.13	25.34	25.53	24.73	25.08	24.28	32.18	30.73	28.94	28.68
EGP03357	11.89	12.67	17.02	18.54	15.96	16.93	14.57	14.48	17.69	17.17	8.59	8.66	20.29	18.65	18.81	18.53
EGP03362	52.58	53.93	54.58	55.93	46.26	47.13	26.36	25.29	66.66	68.5	58.54	59.43	57.91	60.49	64.51	65.55
EGP03369	26.48	27.6	31.5	30.56	34.04	33.9	39.99	36.99	18.79	21.04	28.29	29.95	38.3	38.26	34.2	29.19
EGP03376	34.1	33.33	32	29.41	23.12	23.78	34.36	39.36	27.64	25.49	16.73	15.72	42.33	48.75	30.15	31.37
EGP03377	11.39	11.19	8.77	9.15	6.81	7.19	8.42	7.67	9.61	9.99	13.16	14.58	9.52	9.23	12.69	11.14
EGP03378	16.48	15.7	27.22	32.05	31.13	29.37	16.67	14.99	20.56	19.9	7.72	8.02	38.2	34.74	21.83	20.8
EGP03379	1.53	1.54	1.45	0.7	1.38	0.88	0.38	0.34	0.26	0.64	1.52	2.62	1.08	1.3	0.37	1.1
EGP03381	3.18	3.25	7.67	8.64	1.1	1.1	0.88	0.52	5.57	6.78	0.69	0.57	6.45	5.79	1.82	2.3
EGP03382	6.2	6.55	10.74	10.29	1.43	0.98	2.04	2.22	6.5	5.36	2.86	2.47	8.14	7.98	2.39	3.12
EGP03397	1.02	0.83	1.07	0.86	0.32	0.28	0.36	0.37	1.52	2.04	0.87	0.85	0.54	0.3	1.07	1.49
EGP03400	133.18	131.85	132.75	128.47	64.28	63.05	33.57	33.83	173.53	171.63	194.31	195.88	126.35	133.91	204.2	200.72
EGP03403	1.25	0.87	0.31	0.59	2.97	1.94	0.43	0.61	0.66	0.32	0.93	0.71	0.96	0.51	0.44	0.72
EGP03405	29.7	27.89	44.86	42.28	19.39	18.46	9.86	10.51	32.29	29.59	24.58	20.24	33.99	34.95	35.01	36.39
EGP03407	4.35	4.3	4.65	5.8	4.99	4.56	5.29	5.51	5.56	5.68	6.09	6.28	5.79	4.99	6.8	7.17
EGP03408	99.47	101.23	96.32	94.23	123.6	122.96	229.52	228.57	97.22	96.02	108.19	111.44	128.78	134.8	160.26	161.12
EGP03409	254.05	255.05	272.13	260.53	461.66	459.19	1155.15	1150.42	235.99	235.25	304.98	301.66	488.39	518.05	561.7	560.2
EGP03410	37.37	40.54	33.99	32.46	92.33	91.8	159.22	159.18	22.31	24.47	23.79	24.44	69.02	69.04	40.99	40.25
EGP03411	60.17	53.56	53.63	55.29	48.91	46.17	65.46	67.93	49.46	48.35	56.88	55.65	57.95	51.99	51.18	46.51
EGP03414	5.09	6.03	5.79	7.07	3.95	4.32	8.9	8.38	5.92	5.91	6.59	7.72	5.73	5.35	5.85	6.64
EGP03415	1.6	1.62	2.31	3.19	4.3	4.5	3.2	4.44	3.21	1.87	0.23	0.73	5.25	4.92	2.92	3.58
EGP03416	4.24	2.64	3.75	3.33	10.03	8.03	6.29	7.34	3.96	4.8	0.35	0.28	6.93	7.66	3.16	4.38
EGP03417	6.27	6.26	5.71	7.77	11.33	12.45	14.12	15.46	4.61	5.15	2.7	2.82	9.97	9.37	5.49	5.73
EGP03420	12.1	13.46	11.3	12.46	26.98	29.97	64.27	67.76	9.93	9.72	12.3	10.21	23.19	17.87	21.09	20.24
EGP03422	5.42	5.39	7.13	7.12	6.1	6.12	5.57	5.66	6.4	6.01	6.11	6.76	6.65	7.28	9.11	8.88
EGP03423	115.48	119.44	110.27	100.42	108.79	109.67	88.56	85.5	103.8	102.36	87.98	93.67	151.3	163.56	149.39	146.51
EGP03435	21.16	22.11	31.21	29.59	15.26	16.18	23.67	23.41	17.6	17.17	15.12	14.36	26.07	25.41	19.25	18.82
EGP03436	13.58	14	11.52	12.72	7.91	6.58	4.23	3.65	13.24	13.34	14.61	13.72	8.21	7.62	8.84	8.32
EGP03440	46.21	46.28	39.73	36.67	29.63	29.23	15.32	15.16	38.17	40.45	55.08	54.7	28.59	28.92	33.56	31.61
EGP03441	4.4	5.58	5.2	6.15	3.04	4.17	3.59	3.55	6.05	5.64	4.68	4.59	5.8	5.59	5.04	5.23
EGP03449	9.26	8.95	7.36	7.92	7.2	7.61	14.53	14.99	7.95	8.04	12.62	12.26	9.57	9.03	9.35	9.99
EGP03450	138.78	140.31	116.31	116.74	102.49	104.64	71.33	72.05	113.44	111.17	134.64	131.39	98.68	100.05	92.23	94.41
EGP03451	24.66	22.89	14.5	15.67	21.23	19.84	32.15	33.66	17.81	18.61	21.25	22.47	21.8	20.17	20.38	20.4
EGP03464	2.79	3.16	2.15	2.72	1.81	1.52	1.56	1.61	3.55	2.88	4.61	4.41	1.68	2.01	3.01	2.54
EGP03466	3.33	2.22	3.91	3.53	3.54	3.37	1.92	2.71	2.73	2.56	1.41	3.32	4.05	3.47	6.08	3.59
EGP03467	1.81	1.36	1.96	1.56	1.54	2.8	1.6	1.65	1.82	2.26	1.37	1.78	1.74	2.66	3.27	3.42
EGP03505	3.07	4.18	4.39	4.59	3.6	3.69	9.57	8.85	3.7	3.92	5.64	5.57	6.45	5.05	5.37	5.56
EGP03511	8.94	9.03	9.96	9.81	10.6	9.65	13.74	14.94	10.56	11.14	15.91	14.9	11.59	12.72	16.48	17.42
EGP03522	11.62	12.25	13.52	14.02	14.27	13.87	19.34	18.91	11.19	11.6	10.28	10.9	14.79	16.67	13.85	13.76
EGP03524	10.82	11.78	11.47	11.44	7.54	7.46	7.65	7.3	11.37	12.19	10.97	10.77	8.67	9.22	9.61	9
EGP03574	6.27	5.31	13.27	14.88	12.71	11.95	5.03	4.33	7.92	8.38	2.09	2.64	4.6	3.65	1.87	1.64
EGP03576	2.63	2.88	0.46	1.1	0.57	1.13	0	0	0.86	0.75	1.18	0.34	0.36	0.38	0.18	0
EGP03584	11.34	10.91	12.06	12.79	10.55	10.96	11.86	11.28	12.13	11.56	9.29	10.1	11.51	12.16	11.6	11.46
EGP03601	10.85	10.24	7.69	9.02	9.16	7.78	7.71	6.57	4.92	5.06	5.31	5.29	7.65	7.76	4.63	4.8
EGP03603	25.85	26.06	20.22	17.1	19.41	17.52	9.03	10.34	19.7	18.82	34.59	36.57	14.8	14.79	13.68	14.28
EGP03604	30.25	28.39	1.13	1.21	15.09	14.65	5.88	5.4	8.09	7.91	4.18	3.48	50.83	54.15	65.75	66.18
EGP03618	35.23	34.69	30.21	31.56	15.69	17.37	10.09	7.47	36.42	32.4	38.09	35.37	27.12	27.79	36.19	39.19
EGP03629	8.37	8.11	8.78	8.63	7.65	7.01	10.09	10.2	7.13	7.44	7.97	7.92	9.22	8.75	8.93	9.51
EGP03630	45.07	43.81	46.65	42.73	15.88	17.19	17.99	17.74	35.86	33.98	28.89	32.12	31.71	32.35	30.3	29.84
EGP03631	10.87	8.54	9.01	9.24	7.56	6.82	8.32	8.58	11.65	11.42	12.46	11.4	9.59	9.72	12.24	12.92
EGP03632	5.49	5.77	4.92	3.57	4.64	4.84	4.75	5.09	5.01	5.17	4.66	4.98	4.57	4.21	5.01	5.66
EGP03633	60.85	58.68	47.02	44.22	37.32	36.88	11.2	12.07	44.95	49.27	70.32	66.15	30.93	31.68	27.33	27.98
EGP03636	47.56	46.48	41.32	40.58	45.06	41.86	38.43	35.65	41.86	39.58	58.45	56.78	37.79	37.44	40.49	39.17
EGP03645	3.41	2.82	3.71	4.26	1.91	1.95	4.26	4.18	2.51	2.27	1.87	1.6	10.22	8.71	2.99	2.86
EGP03646	6.87	6.94	8.9	7.08	7.26	8.05	14.09	14.43	7.37	6.09	6.74	6.91	9.77	10.89	12.97	13.38
EGP03655	34.19	33.11	31.46	30.78	31.55	30.38	25.61	24.75	38.2	36.59	38.75	35.47	29.98	31.61	34.18	33.72
EGP03660	0.76	1.2	1.23	0.49	0.45	0.25	0.28	0	0.85	0.74	2.52	3.04	1.07	0.64	0.24	0
EGP03661	1.55	1.7	1.63	1.77	1.89	1.38	0.41	0.68	0.99	0.93	4.16	3.9	0.75	0.76	0.64	0.44
EGP03674	0.16	0.16	0.8	1.38	0.12	0.25	0.06	0.04	3.5	2.56	0.26	0.38	0.2	0.18	0.54	0.63
EGP03678	26.15	22.03	20.15	22.84	17.88	17.57	18.94	19.11	19.71	19.86	27.64	31.2	18.26	21.83	20.07	23.89
EGP03697	95.11	98.26	70.34	65.06	48.69	47.56	17.45	15.36	65.85	65.7	108.61	109.5	36.07	37.41	29.69	32.34
EGP03701	4.13	3.71	1.81	2.09	1.46	1.96	0.8	1.06	3.41	3.26	1.18	0.75	0.18	0.16	1.1	0.89
EGP03709	23.5	23.95	2.79	3.28	21.82	20.41	11.48	10.35	21.14	21.4	0.05	0.11	0	0.1	0.06	0.26
EGP03718	9.82	10.65	11.48	11.33	19.23	18.81	21.35	20.42	12.63	12.08	9.22	9.55	15.83	15.74	18.34	18.51
EGP03742	10.25	10.93	9.37	9.85	7.36	7.21	8.62	9.01	11.19	10.5	14.06	13.33	7.87	8.15	12.36	11.97
EGP03743	7.62	8.03	8.78	9.02	8.37	8.65	8.82	7.38	8.26	9.32	5.77	6.07	9.18	8.17	8.31	8.03
EGP03744	0.68	0.74	1.17	0.75	0.97	0.65	0.93	0.88	1.36	1.56	0.46	0.15	1.01	0.95	2.54	1.71
EGP03746	10.81	9.87	8.08	7	12.45	12.4	15.95	15.64	8.42	8.51	10.25	12.89	10.74	11.58	13.34	13.23
EGP03747	6.23	6.18	5.88	5.05	11.74	11.87	10.6	10.54	8.06	7.46	5.12	4.92	10.06	9.78	10.74	11.78
EGP03748	3.29	3.11	2.23	1.87	2.82	3.08	3.47	3.57	1.68	2.62	1.3	2.57	1.76	3.72	3.12	2.9
EGP03749	4.57	4.07	4.9	5.1	5.88	6.08	3.5	3.14	5.48	4.91	2.38	2.1	7.26	7.24	7.44	7.71
EGP03750	1.18	0.78	2.27	2.85	3.02	3.23	0.56	0.49	1.52	2.47	0.25	0.31	2.7	2.15	0.52	1.23
EGP03751	1.63	1.9	2.09	3.2	2.93	3.07	0.51	1.09	2.19	3.19	0.8	0	3.82	2.65	0.65	1.28
EGP03757	31.62	30.6	30.78	29.23	41.02	39.16	117.87	113.59	28.3	30.81	37.85	40.64	38.62	40.32	51.6	52.65
EGP03758	44.35	46.47	52.69	50.1	40.33	39.59	39.45	38.14	48.54	48.76	39.9	42.71	52.93	54.44	51.72	52.09
EGP03759	105.58	105.21	88.61	90.2	276.88	278.33	248.35	244.74	93.66	96.71	146.41	147.61	229.58	228.63	128.96	133.11
EGP03770	0.39	1.18	2.05	1.29	0.67	0.37	1.17	1.33	1.4	1.12	1.77	1.66	1.26	1.71	2.07	1.92
EGP03798	46.41	42.86	46.8	40.55	26.06	23.46	29.6	31.41	34.63	35.53	32.83	32.83	36.11	37.18	30.1	31.09
EGP03823	85.74	79.79	78.8	72.59	123.05	119.95	118.43	115.03	64.62	62.09	86.93	87.91	96.64	103.89	96.96	93.5
EGP03837	15.19	14.4	16.28	15.71	20.76	19.94	31.03	32.06	14.44	13.91	12.1	13.82	18.02	18.68	17.47	16.95
EGP03842	21.66	20.91	19.69	18.25	12.36	12.81	13	13.29	21.44	21.19	20.95	21.57	13.98	14.94	19.89	18.01
EGP03862	9.63	10.24	10.02	10.56	9.31	9.38	9.27	11.38	9	9.29	10.84	10.3	11.36	8.31	10.57	9.44
EGP03882	2.94	2.66	1.54	1.41	1.86	2.25	4.97	4.07	1.86	1.91	3.99	3.93	2.04	2.45	3.29	2.47
EGP03885	3.83	4.32	3.1	3.19	5.59	5.74	7.36	8.76	2.99	2.58	3.09	3.77	5.98	6.03	3.54	3.85
EGP03898	12.17	12.94	10.29	9.9	27.9	26.72	47.58	47.53	13.76	13.3	22.3	23.25	23.83	23.86	18.21	18.96
EGP03921	2.23	1.97	2.6	2.98	2.53	2.53	0.74	0.59	3.41	3.05	3.43	3.44	2.39	1.86	3.75	3.17
EGP03922	9.4	8.77	6.63	7.26	8.65	8.75	7.37	7.28	7.07	8.55	11.49	10.1	7.09	6.33	9.17	8.87
EGP03923	27.76	27.57	18.01	15.49	11.08	10.73	7.05	7.21	19.54	20.69	38.75	40.83	8.45	11.08	14.65	13.61
EGP03925	10.8	10.58	7.96	7.16	6.91	5.38	1.54	1.78	10.87	9.64	10.19	9.53	4.4	3.71	7.09	7.25
EGP03932	25.01	26.22	24.37	29.13	25.77	25.22	33.7	33.9	32.75	34.27	25.64	25.49	27.54	26.68	31.56	31.31
EGP03952	21.65	20.24	22.15	22.74	27.42	28.06	54.72	53.64	20.77	20.17	21.02	20.89	28.29	26.31	26.94	25.21
EGP03953	12.16	11.85	9.91	8.98	4.98	4.49	1.32	1.6	13.27	13.59	13.35	14.74	4.26	4.55	5.21	5.36
EGP03964	10.87	11.01	7.06	6.76	9.54	8.57	16.22	16.53	8.3	8.3	6.31	8.22	5.8	6.68	7.97	7.3
EGP03965	3.58	3.01	2.65	2.41	3.22	3.42	4.75	4.7	2.84	2.8	1.82	1.7	1.54	2.4	2.52	2.95
EGP03969	2.06	2.41	1.51	2.27	2.1	1.02	1.03	1.47	0.65	0.92	1.73	2.39	1.36	1.69	2.24	1.12
EGP03974	4.71	5.11	5.61	5.66	5.85	5.42	9.31	8.36	4.93	5.51	6.74	6.56	6.01	6.8	9.28	8.58
EGP03991	4.57	4.24	4.37	3.51	4.71	4.4	4.24	3.09	3.75	4.94	6.22	6.67	2.42	2.71	4.06	4.46
EGP03994	12.54	13.58	14.8	13.8	11.84	13.13	14.83	15.14	16.65	16.22	12.31	11.5	13.57	13.1	15.11	14.05
EGP03995	18.17	19.77	23.06	21.07	21.64	20.76	20.27	20.78	20.06	21.31	16.07	15.64	21.16	22.92	18.66	19.6
EGP04004	9.56	10.46	5.18	6.54	4.71	3.51	38.96	41.81	4.48	4.11	6.18	5.7	14.27	11.05	4.62	3.7
EGP04011	18.68	19.41	11.47	11.09	14.58	13.05	15.68	14.14	15.15	16.09	11.41	9.08	9.18	8.05	9.37	9.53
EGP04033	2.32	2.27	2.78	3.07	1.13	2.07	3.81	3.18	2.6	2.1	2.19	2.76	3.84	3.85	4.28	3.95
EGP04037	83.83	88.58	68.44	70.33	59.26	59.25	63.5	64.14	67.54	65.98	118.1	118.32	61.18	64.42	69.61	69.11
EGP04039	5.54	5.68	5.5	6.19	3.92	5.05	8.14	10.73	5.82	5.45	7.17	6.18	6.15	8.25	9.4	8.42
EGP04041	26.44	26.76	29.51	27.4	32.41	33.16	43.48	41.23	28.3	28.18	21.52	20.27	32.75	35.97	33.58	33.12
EGP04045	4.92	4.38	4.66	4.45	3.09	2.55	2.43	2.41	5.15	4.82	4.76	4.53	2.5	2.34	4.09	3.72
EGP04046	25.84	26.09	29.61	30.55	26.5	25	31.82	32.05	30.75	29.3	24.54	23.85	31.38	30.22	32.13	32.56
EGP04057	6.83	7.07	4.48	4.83	6.43	6.57	0.8	0.85	5.65	5.2	5.94	5.96	3.47	3.57	2.61	2.36
EGP04058	40.33	42.03	40.66	37.17	39.4	40.43	30.97	31.46	32.92	34.48	38.4	41.17	38.9	38.97	27.35	28.41
EGP04059	14.78	14.32	12.45	14.5	12.12	11.94	14.68	14.85	15.78	17.1	12.36	13.17	14.6	13.88	14.15	13.17
EGP04061	0.84	1	0.59	0.83	0.76	0.5	1.72	1.34	0.71	0.56	1.16	1.4	1.21	1	2.47	2.06
EGP04063	22.01	22.34	19.72	15.63	12.86	12.69	8.4	9.41	16.94	18.25	31.55	28.61	13.31	16.22	20.21	17.19
EGP04064	1.61	1.51	4.35	5.02	1.42	1.69	2.82	2.96	0.85	1.26	3.59	3.64	7.18	7.09	8.04	8.77
EGP04078	57.25	55.98	50.99	54.55	37.87	39.41	27.94	27.4	49.73	47.66	61.34	63.18	47.67	46.64	49.31	49.26
EGP04081	6.13	6.31	3.87	5.08	4.02	3.29	7.08	7.5	4.04	4.05	7.28	7.8	5.84	6.07	7.14	5.2
EGP04082	44.2	46.26	35.97	34.21	17.4	19.43	12.97	12.89	23.86	23.77	25.86	25.86	29.82	29.13	22.32	21.14
EGP04083	38.23	39.36	34.79	33.63	32.78	31.14	19.32	19.38	41.42	41.31	35.83	37.18	27	27.81	28.8	29.5
EGP04084	28.13	29.16	28.15	31.7	26.86	26.75	27.09	27.05	21.97	21.16	26.75	27.15	30.99	29.98	23.3	23.36
EGP04085	8.38	7.86	8.87	7.94	9.57	9.96	9.4	9.51	9.05	8.16	8.15	7.64	9.47	9.99	9.96	10.74
EGP04086	12.84	13.42	22.62	21.41	10.18	9.67	13.88	12.44	18.93	19.89	5.35	6.21	22.24	22.59	16.24	15.8
EGP04088	39.14	40.17	38.64	37.55	21.25	22.26	14.91	13.91	39.31	39.08	41.21	40.59	26	27.59	26.99	26.75
EGP04090	4.18	5.1	5.18	3.98	3.24	2.97	2.32	2.07	6.43	4.9	6.59	6.93	2.72	3.27	4.24	4.5
EGP04091	224.55	229.88	255.81	231.41	238.23	239.67	196	202.16	174	170.39	206.57	210.94	212.04	224.36	188.15	185.26
EGP04095	1960.28	1947.97	485.8	439.87	5212.76	5235.5	3377.52	3298.98	1933.73	1953.94	1280.68	1301.53	1124.57	1174.98	1702.07	1701.4
EGP04096	7.46	7	7.53	7.27	6.07	6.94	8.81	8.45	8.15	7.61	4.86	5.2	7.01	7.96	7.15	6.81
EGP04097	1.94	1.6	0.48	1.89	0.53	0.98	1.25	2.66	0.89	0	0.66	0.84	0.62	0.96	1.5	1.14
EGP04108	34.86	37.89	29.47	28.31	15.45	16.17	15.34	13.09	41.48	40.07	48.75	44.43	22.47	22.77	34.54	34
EGP04110	24.93	23.99	25.24	23.79	17.55	17.71	27.56	28.26	21.85	20.86	17.79	18.6	19.39	20.14	17.25	17.52
EGP04113	8.37	9	9.42	9.68	7.06	8.17	8.08	7.34	10.12	10.85	9.47	9.21	8.58	8.67	9.2	9.18
EGP04114	10.67	9.31	8.73	7.34	8.67	9.14	10.65	10.14	8.86	7.38	11.41	10.97	8.65	10.05	9.1	9.68
EGP04116	24.36	24.93	57.95	65.57	17.19	16.6	12.45	12.56	25.3	25.19	17.73	16.68	19.71	19.35	12.53	11.98
EGP04120	45.07	39.84	40.36	51.69	15.82	18.32	5.02	5.66	50.99	52.29	42.64	40.49	12.54	11.68	16.8	16.19
EGP04126	3.28	3.11	2.59	1.78	3.44	3.43	0.99	0.9	3.32	2.88	8.94	10.91	2.84	2.39	4.41	6.32
EGP04129	91.38	93.61	93.02	90.99	75.68	75.98	62.32	61.22	110.06	109.14	102.41	102.41	83.09	92.32	93.99	94.48
EGP04133	3.11	1.94	2.86	3.06	1.59	0.84	0.59	1.41	2.25	1.58	5.19	5.92	2.57	2.02	0.41	0.31
EGP04135	6.08	5.64	6.75	5.98	7.55	5.62	15.4	18.8	4.53	5.71	7.54	7.24	7.04	7.88	8.64	9.15
EGP04136	1.24	0.82	1.04	1.58	1.98	1.08	1.93	2.78	1.48	0.31	1.36	2.13	1.72	2.03	1.41	1.42
EGP04139	5.98	6.31	3.51	2.19	1.01	0.28	0	0.12	4.98	6.56	5.49	8.36	1.05	0.24	0.67	0.96
EGP04143	7.34	7.13	7.24	6.78	2.19	2.88	0.08	0.14	9.87	9.91	10.35	10.06	2.01	1.85	2.14	2.78
EGP04144	18.03	20.54	21.51	21.8	19.29	18.97	15.85	16	21.19	20.73	16.37	16.41	21.76	22.39	20.94	20.77
EGP04145	3.8	2.9	5.2	8.08	0.46	0.5	0.76	0.98	3.06	5.02	2.19	2.11	6.5	5.16	3.4	2.9
EGP04146	3.63	3.83	4.51	4.2	3.39	3.63	2.68	2.8	4.59	5.12	2.75	3.07	3.66	4.59	4.28	4.11
EGP04151	25.29	23.96	23.26	21.12	33.69	32.09	37.2	37.79	21.05	21.75	14.89	14.97	37	37.15	31.32	31.88
EGP04153	14.24	14.78	18.64	17.36	16.6	18.46	25.05	24.29	16.58	17.23	12.05	12.32	18.98	21.1	21.06	22.06
EGP04154	14.47	15.29	14.48	15.18	34.35	33.57	53.34	49.13	15.97	12.97	15.4	16.74	16.04	14.56	21.17	19.82
EGP04163	8.39	8.34	9.97	9.69	10.8	10.51	12.87	12.14	9.18	8.46	6.48	7.33	12.01	12.44	11.22	10.58
EGP04164	9.63	8.38	8.69	8.28	7.75	6.81	6.89	6.46	7.89	8.77	12.83	11.83	6.74	6.17	10.93	8.84
EGP04165	112.38	112.18	213.9	194.48	185.26	181.03	284.77	282.63	100.78	102.82	51.7	57.16	163.49	172.15	109.43	108.73
EGP04169	6.92	9.6	6.39	7.5	9.23	10.6	10.56	10.04	6.73	5.83	12.02	13.17	8.81	7.45	12.05	11.72
EGP04175	18.24	19.34	18.49	16.5	13.39	13.27	15.16	14.69	17.28	16.84	27.21	24.68	16.47	17.59	21.19	21.39
EGP04179	118.9	122.56	69.01	67.74	150.96	148.83	118.21	116.68	122.02	120.4	108.8	110.12	67.17	69.63	170.1	165.44
EGP04180	45.6	41.79	46.32	48.18	40.37	41.96	45.02	46.45	44.59	45.86	35.49	38.55	44.75	48.27	40.78	40.13
EGP04181	5.07	7.3	3.57	3.51	2.6	3	2.14	2.89	4.6	6.01	7.98	5.37	5.34	2.73	4.94	4.73
EGP04185	2.15	2.27	0.48	0.94	1.93	1.64	20.09	20.69	0.96	1.1	3.09	1.91	3.47	2.43	0.34	1.64
EGP04187	15.01	15.16	18.88	20.57	22.04	21.61	20.64	20.64	19.02	18.73	13.6	13.73	23.13	23.33	26.06	27.68
EGP04195	39	41.58	42.32	45.65	16.11	15.96	17.22	16.74	37.55	34.57	16.91	17.23	17.59	17.93	11.5	12.68
EGP04196	4.87	4.06	2.89	3.61	1.22	1.03	2.59	3.03	4.57	4.08	8.96	9.48	1.47	1.51	2.01	2.2
EGP04197	47.28	48.95	39.12	40.53	58.02	57.35	114.8	117.09	24.83	23.7	56.86	56.16	63.46	62.2	58.35	62.22
EGP04199	43.67	41.15	36.26	42.04	41.33	39.78	34.74	34.64	35.43	38.25	46.16	46.75	41.01	35.73	35.46	38.35
EGP04201	38.92	38	30.52	28.62	108.37	105.15	678.68	681.17	26.04	23.54	28.25	27.36	95.79	93.54	47.69	49.87
EGP04205	1.9	2.21	2.14	2.07	1.21	1.38	0.9	0.69	2.17	2.68	6.96	6.84	2.87	2	4.24	4.9
EGP04208	4.53	4.29	6.93	7.15	1.57	2.37	5.41	4.12	6.63	7.36	6.51	5.77	1.68	1.32	6.15	5.55
EGP04209	39.47	40.03	40.6	45.86	46.68	50.67	32.32	32.36	32.98	34.36	59.9	58.15	38.43	41.72	42.71	46.98
EGP04210	3.64	3.69	3.09	3.28	1.65	1.65	0.41	0.35	5.26	4.97	5.57	5.19	1.74	1.74	2.14	2.31
EGP04213	18.46	16.53	10.73	10.86	11.14	11.21	7.26	5.81	13.95	12.12	19.03	18.52	4.03	4.33	4.34	4.27
[truncated: 19,246 more rows]
