# Supplementary material for: Weighted Gene Co-Expression Analysis Network-Based Analysis on the Candidate Pathways and Hub Genes in Eggplant Bacterial Wilt-Resistance: A Plant Research Study
Source: Int J Mol Sci. 2021 Dec 10;22(24):13279. doi: 10.3390/ijms222413279 (PMC8706084; doi:10.3390/ijms222413279)
Supplement: Supplementary file 1 [file ijms-22-13279-s001.zip › Additonal file S1/Table S4. Total DEGs analyzed by WGCNA in stem.xlsx]

## Sheet: Sheet1
Gene id	CK0-2-1	CK0-2-2	CK1-2-1	CK1-2-2	T1-2-1	T1-2-2	T2-2-1	T2-2-2	T3-2-1	T3-2-2	T4-2-1	T4-2-2	T5-2-1	T5-2-2	T6-2-1	T6-2-2
EGP00003	9.4	11.08	11.2	10.5	11.71	11.29	8.69	8.59	8.72	9.17	11.25	12.26	14.22	15.93	14.96	15.91
EGP00004	16.85	17.13	13.87	13.68	12.61	13.15	20.46	19.67	9.86	9.57	14.59	15.83	20.71	22.16	20.27	21.44
EGP00005	13.12	12.31	9.63	9.93	4.66	4.28	4.31	4.51	2.89	3.03	7.6	7.05	5	5.09	3.13	3.51
EGP00006	72.96	72.79	73.61	76.12	123.72	119.24	184.83	193.33	96.75	98.14	91.32	94.05	104.31	103.87	112.27	111.12
EGP00007	18.95	16.92	17.24	17.03	16.46	15.67	3.02	4.03	3.41	3.43	22.13	20.48	9.05	10.23	6.05	5.54
EGP00008	10.02	10.21	11.98	13.82	7.92	8.5	4.44	4.46	5.88	5.95	9.36	9.84	10.3	10.31	8.68	8.91
EGP00009	26.65	26.62	27.23	27.8	37.03	38.45	86.91	87.58	54.76	56.66	32.28	32.72	49.89	48.21	72.84	71.05
EGP00010	11.77	12.23	10.89	9.55	13.2	13.35	10.38	11.44	9.22	9.04	13.33	13.24	13.62	12.95	11.65	12.04
EGP00011	126.13	126.73	228.19	229.16	180.3	181.59	120.37	119.69	72.95	73.76	187.76	185.26	216.25	217.12	248.22	260.06
EGP00012	274.15	270.34	279.55	268	199.5	194.7	74.53	76.88	180.5	187.79	241.36	237.1	237.89	233.79	217.46	232.85
EGP00014	32.71	32.28	30.76	29.42	36.45	34.84	27.92	28.32	33.16	33.69	35.88	33.02	35.89	37.2	40.98	40.29
EGP00015	10.01	8.19	5.77	4.66	2.66	4.68	0.27	0.22	1.78	2.43	2.71	3.05	2.92	3.01	0.65	0.54
EGP00016	81.9	89	72.61	69.31	58.28	58.95	53.36	55.14	103.96	95.23	64.14	59.26	71.31	63.61	62.72	60.04
EGP00017	19.79	18.44	17.42	17.61	8.29	7.21	15.58	15.35	23.71	24.1	8.99	10.19	15.94	14.22	11.01	10.74
EGP00018	6.59	6.24	6.56	6.27	7.77	7.5	23.27	24.54	36.55	36.38	10.78	11.22	13.49	15.47	17.62	15.55
EGP00019	3.76	3.96	4.17	3.78	2.8	2.43	0.81	0.64	4.49	4.45	3.6	3.06	3.11	3.02	1.93	1.71
EGP00020	21.15	23.4	19.11	19.71	8.73	7.42	2.4	2.19	1.21	2.38	10.92	11.82	5.55	6.12	3.41	2.93
EGP00021	3.91	4.24	4.36	3.87	6.98	6.37	6.42	6.94	6.32	6.35	5.59	6.71	4.85	4.12	4.16	4.56
EGP00022	21.11	19.72	14.61	14.69	9.17	9.42	3.28	3.89	6.53	5.56	12.92	11.77	9.53	9.64	7.43	7.11
EGP00023	20.81	21.98	7.3	6.92	8.45	8.98	9.31	9.49	1.03	1.52	10.95	8.21	5.3	6.03	4.82	6.49
EGP00024	10.43	9.79	7.17	7.6	6.59	7.26	13.48	13.1	12.81	12.84	5.56	6.09	8.7	9.05	10.15	10.77
EGP00025	0.47	1.13	0.3	0.05	1.41	1.06	9.74	9.92	2.96	3.72	2.25	1.36	10.58	10.52	14.07	14.05
EGP00026	15.57	12.51	15.49	15.17	14.02	14.97	7.16	6.87	8.89	9.71	14.53	15.06	11.99	11.5	15.81	15.97
EGP00027	39.22	38.04	32.95	33.5	34.93	35.62	17.73	17.99	13.27	14.65	40.24	36.38	35.06	36.38	36.23	33.84
EGP00028	12.76	12.04	9.98	10	14.12	14.14	11.77	11.18	11.31	10.77	13.41	13.53	12.96	13.28	10.49	10.82
EGP00029	8.88	9.36	7.15	6.7	28.86	25.65	61.96	59.59	38.61	38.89	14.74	16.92	11.28	10.21	18.39	18.05
EGP00030	5.23	5.87	6.05	5.53	4.51	5.31	4.63	5.1	3.07	4.02	5.35	5.01	6.55	6.07	7.3	7.49
EGP00031	27.8	27.95	24.02	23.02	42.43	42.24	62.81	61.69	28.69	29.48	33.25	31.53	39.08	38.47	48.25	48.9
EGP00032	30.33	27.76	15.94	15.26	49.74	42.25	36.7	44.16	11.8	11.3	24.52	29.22	15.43	11.67	6.59	7.58
EGP00033	11.17	11.66	11.78	12.55	11.08	10.86	6.99	6.86	7.35	7.46	9.58	9.42	10.25	10.89	11.38	12.73
EGP00034	7.1	7.12	8.48	7.87	7.8	8.2	7.55	9.33	12.16	12.44	9.66	8.86	9.64	10.05	11.88	11.78
EGP00037	4.14	4.1	4.79	4.65	6.58	6.84	5.34	6.19	2.99	2.92	4.43	4.64	4.64	4.63	5.11	6.37
EGP00039	15.53	14.68	11.14	11.24	14.59	14.45	11.47	8.71	9.65	10.26	12.04	13.74	10.75	10.3	12.39	10.32
EGP00040	0.89	1.22	63.07	65.58	11.32	14.25	1.95	2.23	3.55	4.27	12.76	11.44	35.23	33.91	5.16	3.77
EGP00041	3.78	3.63	2.16	2.44	0.85	1.04	0.59	0.74	0.44	0.31	3.33	1.62	1.76	1.31	0.59	1.01
EGP00042	4.07	4.66	3.83	3.77	4.03	4.15	5.19	5.14	3.42	3.07	4.28	4.22	8.15	8.28	6.88	6.64
EGP00043	0.62	0.74	1.78	2.14	1.56	1.55	12.36	13.4	14.68	15.64	2.26	2.8	4.56	3.76	5.73	6.8
EGP00044	11.63	12.17	8.7	9.06	8.28	9.43	2.91	3.39	3.97	4.57	9.03	8.58	9.63	9.17	7.11	8.21
EGP00045	783.8	770.7	996.69	983.01	1673.94	1594.06	1520.13	1527.39	626.33	593.08	1172.16	1216.92	1389.08	1342.47	1517.19	1484.18
EGP00046	14.02	13.65	14.39	14.76	8.4	9.08	29.73	29.91	18.11	21.71	10.4	10.06	15.85	15.64	14.47	14.55
EGP00047	30.37	28.27	29.7	29.16	38.9	36.99	19.85	18.21	17.95	18.04	36.21	37.24	24.55	23.9	24.91	25.04
EGP00048	2.72	2.24	2.41	1.81	5.13	4.74	12.64	11.74	13.89	15.47	3.27	3.98	2.63	2.85	4.16	3.95
EGP00049	14.36	16.37	11.33	11.28	10.48	9.89	18.24	18.81	19.88	18.9	12.08	11.38	13.07	12.17	14.15	14.67
EGP00051	37.42	34.58	35.83	34.99	34.91	34.72	26.44	23.28	22.44	27.2	38.91	36.94	34.41	31.28	31.51	31.29
EGP00052	15.12	15.23	11.61	10.41	12.62	13.06	3.59	3.75	7.25	6.08	14.87	15.39	9.56	11.33	7.68	8.05
EGP00053	8.31	9.99	6.37	6.88	7.65	8.03	1.29	2.52	2.9	2.67	9.71	10.02	4.98	6.21	6.58	4.41
EGP00054	16.45	16.23	11.76	12.17	13.07	12.48	3.97	4.31	3.75	3.98	15.03	14.91	10.5	10.77	9.49	10.71
EGP00055	49.91	50.54	57.93	57.35	53.94	53.27	36.8	35.58	40.8	41.81	54.3	51.38	77.25	75.51	76.47	74.7
EGP00056	16.05	16.74	16.06	16.08	18.73	18.26	16.61	15.83	17.26	17.67	17.37	17.23	15.66	16.41	17.27	18.52
EGP00057	16.8	16.55	16.24	16.42	22.22	21.84	29.12	27.14	22.94	23.46	18.82	18.04	17.42	17.92	21.69	20.93
EGP00058	3.75	5.39	4.47	4.26	5.25	5.71	2.62	2.39	1.42	2.41	5.75	3.08	2.56	2.31	1.68	1.84
EGP00059	0.57	0.61	0.59	0.52	1.28	0.59	2.1	2.39	0.96	1	1	1.16	0.5	0.76	0.76	0.67
EGP00060	9.04	9.23	7.94	7.47	8.78	8.62	16.84	16.64	16.53	15.63	8.69	8.87	11.31	12.74	14.24	14.59
EGP00062	177.48	176.29	266.26	262.98	323.33	325.48	159.96	163.65	112.57	107.74	247.73	253.33	235.62	226.45	279.89	294.05
EGP00064	3.94	4.22	5.3	4.97	4.07	4.18	5.6	5.57	6.54	6.08	3.17	3.43	5.61	5.12	6.49	6.35
EGP00065	11.01	11.22	10.6	10.29	12.7	12.51	4.14	4.41	4.19	4.27	11.99	11.92	6.02	5.59	4.48	4.55
EGP00066	56.19	57.83	55.43	53.65	61.11	59.1	22.72	23.67	23.5	24.12	47.43	45.26	35.56	35.95	23.14	24.01
EGP00067	60.8	58.1	52.78	47.17	52.64	46.93	73.26	76.39	114.04	111.39	44.7	46.94	73.36	74.83	93.37	83.48
EGP00068	32.14	31.12	30.59	34.28	39.67	40.57	57.8	56.33	41.98	42.26	32.3	37.01	34.42	35.32	36.13	32.73
EGP00069	20.28	21.01	19.76	19.73	11.37	11.52	4.87	4.8	5.14	5.96	14.21	16.36	13.47	11.17	9.77	10.44
EGP00070	66.44	66.06	41.88	44.54	16.61	16.74	0.48	0.62	1.24	1.45	32.24	31.47	8.72	7.25	3.22	3.87
EGP00071	17.17	17.75	22.69	22.36	15.18	16.17	23.04	23.93	34.09	36.53	16.17	15.84	20.79	20.74	27.4	27.62
EGP00072	7.26	7.02	7.96	8.92	6.78	6.63	18.45	17.86	13.11	13.54	12.18	11.3	17.69	17.2	25.75	26.23
EGP00073	12.7	13.47	18.14	18.09	9.34	9.11	15.14	16.33	24.5	22.89	14.61	16.17	21.57	20.73	25.29	26.94
EGP00074	1.35	0.39	2.49	2.3	0.44	0.46	3.17	2.99	8.9	8.83	0.89	1.48	4.48	2.42	1.13	1.25
EGP00075	11.77	12.3	34.32	36.73	14.77	14.65	35.89	35.65	68.64	66.39	25.1	26.2	33.62	34.87	20.25	20.65
EGP00076	30.97	31	80.82	86.03	46.6	47.31	194.4	192.59	86.51	83.37	92.71	94.25	195.5	183.79	144.76	144.5
EGP00077	8.67	6.97	5.61	6.17	15.62	15.5	30.43	25.94	33.61	31.31	22.14	20.23	9	10.18	6.28	7.64
EGP00078	6.35	7.84	5.04	5.63	8.41	6.8	16.52	15.33	20.92	16.77	10.08	10.8	8.4	9.17	7.04	6.35
EGP00079	39.13	39.35	56.19	56.55	45.09	45.72	37.19	35.1	34.92	37.47	45.13	44.59	38.33	40.57	45.99	45.88
EGP00080	32.44	32.11	31.48	30.68	16.73	15.21	6.46	6.78	31.61	31.37	17.61	17.12	21.99	23.31	12.09	10.6
EGP00082	26.56	27.71	16.86	16.7	10.79	12.1	9.83	8	13.89	13.83	9.68	10.78	21.79	20.67	15.53	15.47
EGP00083	16.14	13.59	8.62	7.65	9.46	9.2	0.51	0.59	0.81	0.75	6.87	8.49	4.26	5.06	4.18	4.29
EGP00084	12.01	12.97	9.58	11.19	6.09	7.46	1.27	1.31	1.55	1.66	8.97	10.54	7.58	7.71	3.65	3.5
EGP00085	3.5	3.89	1.93	4	2.22	1.99	2.77	3.18	2.36	3.16	1.91	2.4	4.3	3.8	3.89	4.05
EGP00086	2.83	2.56	12.29	11.44	2.14	1.66	2.26	1.81	1.58	0.87	1.69	2.11	3.8	4.23	7.71	6.34
EGP00087	18.73	19.11	20.66	20.58	33.73	32.92	44.81	47.5	34.17	33.87	23.9	24.43	19.19	17.65	20.8	18.8
EGP00088	64.68	63.69	45.28	44.13	29.35	28.88	1.41	1.46	1.75	1.71	43.59	41.67	20.97	20.42	6.85	7.02
EGP00089	2.62	1.98	3.18	2.02	3.77	3.4	5.21	6.13	16.9	17.29	2.94	2.92	10.06	7.1	22.23	21.26
EGP00090	18.56	19.03	17.6	15.89	11.57	10.71	6.73	5.52	7.07	8.08	14.26	15.23	14.54	14.53	11.19	11.2
EGP00091	5.24	5.27	5.96	6.03	2.08	1.84	2.46	2.33	1.45	1.45	3.98	4.13	7.09	6.17	5.37	6.49
EGP00092	21.08	19.39	21.26	19.92	19.31	17.48	12.27	10.82	14.55	14.7	18.81	16.95	18.8	19.62	16.74	14.81
EGP00093	580.46	593.07	580.37	587.26	985.31	986.95	933.94	941.17	875.9	902	973.26	956.63	1133.82	1145.51	982.44	1013.65
EGP00094	116.49	111.17	99.25	95.05	80.26	78.03	66.29	67.44	68.77	71.33	74.66	80.3	85.51	85.86	60.31	64.46
EGP00095	15.45	15.17	16.52	15.32	9.75	9.34	0.49	0.38	2	1.51	12.45	13.03	9.23	8.59	2.57	1.87
EGP00096	6.32	5.8	9.24	9.35	10.02	9.92	5.62	5.24	6.08	6.82	9.77	9.55	7.3	6.19	11.52	11.06
EGP00097	5.01	5.28	5.88	5.92	7.15	6.72	8.95	8.55	8.58	8.85	6.85	6.72	6.17	6.32	5.07	6.29
EGP00100	24.07	25.99	19.1	20.94	25.73	30.89	36.96	37.19	35.75	35.37	28.4	26.22	27.48	29.28	33.46	28.95
EGP00101	1.49	1.03	1.38	1.35	0.92	0.7	0.38	0.52	0.57	0.92	1.12	1.45	1.72	2.29	1.42	1.26
EGP00102	17.02	14.71	11.41	9.5	8.77	7.95	7.48	8.01	11.04	10.32	9.86	9.53	12.29	13.46	8.38	8.99
EGP00103	35.39	35.81	35.15	34.22	63.8	65.26	67.68	68.99	49.14	48.95	41.81	42.4	34.19	35.88	42.49	42.22
EGP00104	63.4	64.23	54.43	58.24	50.08	49.07	19.06	18.34	41.85	39.76	68.11	67.49	48.64	54.34	37.64	34.81
EGP00105	7.58	8.12	8.21	8.49	7.73	8.3	18.64	17.26	15.51	16.08	9.42	9.69	12.3	11.09	15.55	13.61
EGP00106	15.1	15.15	16.62	16.64	20.35	21.34	24.69	25.99	21.18	21.61	18.73	18.8	22.34	22.79	21.92	22.65
EGP00107	2.94	2.68	7.47	7.44	10.85	11.67	18.97	18.42	11.96	10.55	8.33	8.89	10.97	13.3	14.35	13.52
EGP00108	46.13	47.79	45.07	44.7	53.89	51.02	84.82	88.59	105.73	100.78	46.56	49.51	69.69	67.68	84.41	80.57
EGP00109	13.28	13.59	21.66	21.4	15.9	18.4	18.89	18.14	25.16	26.43	19.16	18.88	15.24	14.76	19.78	20.93
EGP00110	10.08	10.19	9.21	8.48	7.87	7.61	11.55	10.33	9.12	10.24	6.09	8.07	8.41	8.23	6.78	6.92
EGP00111	4.67	3.88	5.01	4.77	1.69	1.7	0.81	0.56	0.29	0.32	2.39	2.5	0.87	0.65	0.53	0.55
EGP00112	3.93	3.56	3.68	4.03	2.09	1.94	0.32	0.33	0.42	0.33	2.86	3	1.1	1.03	0.81	0.71
EGP00113	17.81	19.78	11.11	10.98	17.77	15.83	16.67	17.09	8.57	7.71	15.87	16.19	16.7	16.17	17.57	15.72
EGP00114	5.35	4.58	3.73	3.93	3.41	2.77	0.31	0.42	0.41	0.6	4.69	3.7	2.73	2.31	1.69	1.33
EGP00115	1.56	1.21	1.27	1.65	1.05	1.62	0.2	0.22	0.16	0.05	4.42	3.82	1.14	1.5	1.01	1.01
EGP00116	76.21	79.62	66.12	69.14	25.08	25.06	0.31	0.39	1.55	1.87	50.68	49.71	10.35	10.96	4.58	4.7
EGP00117	23.74	23.3	24.4	24.47	44.95	41.98	92.58	93.47	58.41	57.93	40.5	38.89	27.19	29.61	32.85	33.91
EGP00118	15.07	13.81	8.61	8.03	80.54	78.36	104.02	102.03	28.55	26.75	28.48	29.36	11.17	10.18	28.32	25.17
EGP00119	81.54	80.24	85.6	89.28	71.45	75.42	39.97	40.99	41.79	41.34	92.15	89.8	81.36	80.4	82.22	81.53
EGP00120	45	46.95	41	38.41	34.44	36.4	37.29	37.25	32.64	30.05	35.77	34.07	55.04	50.12	38.86	40.18
EGP00121	7.97	8.17	7.11	8.44	11.27	10.09	16.19	16.39	13.75	14.24	10.59	10.43	13.98	12.43	13.11	14.46
EGP00122	31.45	30.02	18.97	16.51	14.99	14.96	1.04	1.08	1.16	1.31	17.59	16.87	11.16	10.38	4.69	3.94
EGP00123	1.77	1.51	2.09	1.65	1.36	1.61	2.62	2.53	2.25	2.09	2.28	2.09	2.87	2.91	2.06	2.03
EGP00125	13.4	14.45	11.92	12.65	4.03	4.11	0.43	0.76	4.24	4.72	3.54	4.11	5.91	5.88	1.94	2.77
EGP00126	9.21	7.22	6.57	7.01	3.48	3.8	2.19	1.81	3.32	3.73	6.3	6.85	5.53	5.59	5.1	6.44
EGP00127	36.4	37.51	61.59	58.32	16.35	15.7	15.55	13.79	53.4	52.82	35.58	38.7	54.62	59	59.27	64.91
EGP00128	30.24	30.19	32.22	30.59	24.71	23.89	29.12	26.96	27.2	28.67	28.28	28.63	29.67	32.99	30.76	31.19
EGP00130	20.55	22.18	24	24.71	31.05	31.68	100.22	104.09	49.99	45.48	34.53	35.52	53.32	49.87	59.09	61.42
EGP00131	6.16	5.9	5.58	5.65	14.65	15.44	16.55	16.25	20.78	20.97	9.16	8.63	12.05	12.17	44.86	46.54
EGP00132	16.21	16	13.97	13.25	14.86	14.47	16.6	17.77	18.87	18.81	16.07	15.56	18.42	18.52	20.26	20.16
EGP00134	1.39	1.43	0.86	0.8	0.53	0.78	2.35	2.84	2.23	2.38	1.14	1.04	1.4	1.78	1.68	1.24
EGP00135	145.11	151.75	100.76	108.14	114.13	109.95	63.77	66.08	76.22	73.58	114.7	125.68	117.02	118.64	96.21	103.37
EGP00136	1.68	1.85	3.85	4.21	7.54	8.32	17.51	17.41	11.33	12.65	5.19	5.35	3.19	3.54	10.1	9.49
EGP00137	23.26	24.35	19.36	20.05	13.3	12.78	9.01	10.25	11.73	11.7	20.48	20.57	27.48	26.43	13.17	13.59
EGP00138	27.76	28.19	17.31	17.99	14.92	15.15	12.28	13.78	14.79	12.69	21.81	19.95	21.92	20.8	19.96	19.84
EGP00140	29.55	30.62	33.7	35.28	35.61	35.98	27.19	26.89	49.83	51.59	40.2	40.22	34.39	37.07	37.36	39.63
EGP00141	19.56	20.02	23.08	23.62	8.02	7.97	0.08	0.12	0.53	0.39	14.31	13.48	2.83	3.08	1.43	1.68
EGP00142	32.92	30.34	27.73	25.9	32.43	27.3	24.76	23.7	27.94	31.85	32.84	32.2	32.83	31.22	33.83	31.89
EGP00144	45.1	43.58	39.01	38.58	50.08	51.82	63.37	62.71	46.71	43.65	47.52	50.2	35.48	33.81	30.56	28.51
EGP00145	180.54	173.47	135.91	136.5	127.37	120.33	108.34	116.19	165.89	163.06	140.49	147.4	194.51	183.33	169.73	174.7
EGP00146	3.64	2.98	2.27	1.87	5.12	4.55	15.43	14.69	21.52	19.93	2.69	2.23	2.73	2.39	4.92	3.68
EGP00147	9.41	9.99	7.57	7.44	9.71	9.99	7.67	8.19	8.9	8.17	11.39	12.19	8.21	8.78	8.96	9.08
EGP00148	3.33	4.44	3.2	2.11	2.76	2.78	0.27	0.53	0.62	0.45	2.78	3.3	1.44	1.41	0.51	0.37
EGP00149	56.56	56.31	57.58	55.47	73.46	74.72	14.84	15.26	32.57	33.82	67.72	68.83	30.55	31.89	46.46	46.72
EGP00150	19.49	19.14	20.52	21.61	29.01	29.12	9.29	9.22	40.58	43.83	42.2	41.64	20.86	21.64	12.27	10.2
EGP00151	11.14	12.72	26.94	25.76	21.08	20.31	18.07	18.2	24.01	24.62	31.18	32.3	34.88	33.46	37.7	37.9
EGP00152	9.68	9.56	7.43	7.17	4.86	5.2	6.54	7.85	3.49	3.25	6.38	5.43	10.11	9.46	10.09	7.61
EGP00153	8.55	7.32	6.22	5.95	4.69	4.84	2.83	2.24	4.77	3.63	6.97	6.6	7.41	7.5	5.98	5.74
EGP00154	5.33	5.8	5.67	5.35	11.1	11.26	3.93	5.21	3.03	3.88	8.11	7.03	4.25	4.71	4.58	4.53
EGP00155	57.69	62.96	55.67	58.46	65.01	60.28	73.71	71.9	66.11	65.38	55.5	60.98	64.96	64.48	60.97	63.86
EGP00156	16.94	17.57	15.34	14.75	18.42	16.56	16.17	17.87	13.18	14.39	16.48	17.27	18.39	18.19	17.29	19.32
EGP00157	7.29	8.86	9.01	9.58	16.08	12.9	15.63	16.68	21.56	21.79	11.95	13.18	12.73	12.83	18.9	17.68
EGP00158	5.79	5.61	6.89	5.81	6.13	6.61	7.74	7.87	9.89	9.84	7.3	6.98	7.03	6.61	6.77	7.49
EGP00160	1.64	1.13	0.65	0.69	1.96	1.94	17.21	19.27	0.22	0.13	1.13	1.19	0.61	0.84	0.87	1.22
EGP00161	43.22	43.03	42.28	45.1	41.68	44.74	42.19	41.01	49.43	49.56	38.64	37.37	40.63	42.61	43.26	39.6
EGP00162	42.68	39.75	31.72	32.43	25.56	26.05	2.41	2.05	4.25	4.41	30.35	30.65	21.73	23.31	13.47	15.72
EGP00164	10.18	10.04	10.37	10.2	9.97	10.63	15.37	14.76	11.16	10.41	8.4	8.8	9.66	9.45	14.54	14.63
EGP00165	23.56	21.96	26.04	25.37	27.34	21.08	40.19	39.73	37	35.66	22.2	22.99	23.48	23.09	24.72	21.78
EGP00166	18.38	20.71	19.37	19.98	18.89	20.25	50.26	55.35	40.45	41.02	22.96	20.22	28.77	29.46	30.06	30.39
EGP00167	13.23	9.37	8.88	7.67	6.99	8.17	3.86	5.94	5.91	6.93	7.05	9.3	9.26	9.01	8.21	8.08
EGP00168	33.34	34.61	31.14	29.99	24.38	22.75	6.17	6.65	8.67	7.71	28.44	27.11	19.24	18.57	10.78	11.49
EGP00169	15.78	15.16	14.8	13.66	17.87	16.01	7.28	7.39	15.05	14.46	13.4	13.42	12.06	12.28	8.6	9.72
EGP00170	103.87	107.37	83.84	83.44	107.19	100.82	126.9	129.68	96.26	99.92	102.12	99.86	115.45	116.43	108.99	102.25
EGP00172	20.87	22.8	22.33	22.61	10.96	10.49	0.11	0.03	0.15	0.16	12.09	12.44	3.33	3.54	3.08	2.8
EGP00173	5.04	4.48	3.67	5.37	4.28	4.41	4.95	4.85	6.91	7.38	4.88	5.55	7.69	7.04	6.9	6.92
EGP00174	2.62	2.08	1.49	1.73	1.21	0.82	1.92	2.07	1.81	2.02	1.98	2.38	1.58	1.79	2.18	2.05
EGP00175	4.43	4.49	4.03	3.79	3.41	3.48	4.03	4	3.11	3.97	2.71	3.09	3.58	3.93	1.97	2.45
EGP00176	1.69	2.17	2.36	2.13	5.24	5.3	1.65	1.36	3.38	3.19	3.87	2.76	2.14	1.77	4.67	4.96
EGP00177	10.16	10.59	10.44	10.57	7.75	7.45	4.22	3.74	6.19	6.31	10.15	10.48	11.06	11.1	10.75	10.4
EGP00178	19.33	21.16	18.68	20.63	13.25	14.55	9.84	10.99	21.89	24.29	17.67	18.25	19.05	18.39	16.6	17.97
EGP00180	1.01	0.64	0.9	0.72	2.07	1.56	1.6	0.81	0.76	0.26	1.06	0.71	1.26	1.26	1.78	2.36
EGP00181	6.02	5.75	5.56	5.34	7.71	8.16	12.7	12.99	14.32	15.19	7.88	8.07	7.46	6.88	8.01	9.01
EGP00182	4.08	4.03	2.68	2.31	9.76	9.52	13.78	13.16	17.84	15.34	4.52	5.76	16	18.3	19.15	18.68
EGP00183	3.01	2.08	2.46	2.72	1.6	1.71	1.68	1.78	2.01	1.73	2.59	2.4	3.04	3.26	2.78	2.66
EGP00184	17.99	19.03	17.85	19.01	16.67	17.18	17.53	15.98	19.32	20.95	17.17	17.69	18.67	20.02	21.79	21
EGP00185	24.2	22.54	18.55	20.7	35.64	34.08	45.15	49.62	45.08	43.12	30.17	30.26	21.49	25.37	27.12	29.83
EGP00186	71.17	68.85	70.76	71.9	50.45	46.94	8.84	9.09	14.36	12.96	40.91	37.52	29.41	28.08	20.82	21.06
EGP00187	2.55	1.85	2.1	2.78	2.7	2.73	10.3	10.52	5.7	4.54	4.23	2.69	4.78	6.15	10.62	9.43
EGP00188	0.32	0.55	0.23	0.29	1.48	0.92	43.93	43.54	31.11	32.5	1.01	1.49	3.06	3.27	11.19	10.15
EGP00189	10.78	10.23	8.41	8.58	7.69	6.48	7.04	7.81	7.88	6.71	7.53	7.52	8.25	9.74	8.88	7.91
EGP00191	9.71	10.51	12.23	12.3	16.89	14.85	22.28	22.56	14.8	14.88	12.04	12.72	15	13.53	16.03	12.17
EGP00192	2.51	2.92	4.87	5.22	6.89	8.05	5.99	6.44	5.61	5.21	4.86	6.31	5.39	6.32	8.65	8.36
EGP00193	319.3	306.07	187.69	174.21	336.5	302.64	923.49	965.59	548.73	519.67	360.87	382.69	504.56	476.1	535.76	544.93
EGP00194	31.79	32.98	39.97	42.74	27.17	27.29	19.58	20.49	32.38	33.33	35.71	33.88	27.05	27.1	33.92	34.38
EGP00196	9.35	6.99	5.66	5.46	1.29	0.64	1.19	2.13	7.52	7.39	2.35	2.31	4.3	4.49	0.86	1.1
EGP00197	40.6	37.29	35.32	35.54	38.21	36.53	36.56	35.27	30.5	32.15	39.79	37.07	31.81	30.18	29.66	31.89
EGP00198	31.11	31.28	35.61	35.56	48.87	48.54	30.4	28.94	29.72	31.25	42.82	40.56	25.1	24.82	21.63	23.72
EGP00199	5.98	5.39	4.67	4.8	5.4	4.57	4.23	4.1	3.97	4.41	4.75	5.24	6.14	6.16	3.89	4.18
EGP00200	15.08	15.83	17.24	17.54	12.65	13.77	26.11	26.53	19.06	18.81	14.29	13.47	20.76	21.35	17.2	18.23
EGP00201	6.28	8.07	7.56	7.09	4.5	4.3	2.98	2.77	3.22	2.99	7.3	7.43	6.26	7.52	6.43	6.06
EGP00202	4.06	3.26	4.52	4.75	2.08	1.95	2.23	1.84	3.44	4.26	3.94	3.72	8.35	7.34	7.14	6.64
EGP00203	128.99	131.14	128.33	130.16	157.86	160.16	291.14	288.71	211.95	212.18	147.56	145.92	175.32	185.59	157.55	163.16
EGP00204	17.53	17.74	13.38	11.68	9.81	10.06	3.36	2.86	4.59	4.66	10.2	9.99	9.32	10.7	4.59	6.15
EGP00205	1.51	1.48	1.25	1.27	1.93	1.56	2.48	2.73	1.4	1.43	1.73	1.66	2.02	1.95	1.41	0.93
EGP00206	4.56	4.49	5.34	4.65	4.82	5.58	5.44	5.54	5.26	4.12	4	4.96	5.35	4.04	4.27	4.78
EGP00207	29.26	29.76	26.67	27.19	30.32	27.97	31.22	28.33	27.62	27.1	27.77	29.28	28.83	29.16	36.68	36.55
EGP00210	4.55	4.89	4.13	4.53	5.01	4.96	16.57	16.21	16.34	18.76	4.89	5.18	5.22	5.25	7.73	7.18
EGP00211	0.67	0.8	1.31	1.06	0.47	0.8	6.08	6.35	2.24	2.28	0.29	0.09	0.34	0.08	0.92	0.81
EGP00214	8.13	8.22	9.33	8.28	4.53	4.33	8.4	7.79	10.12	9.74	8.09	7.78	13.08	13.47	16.19	16.4
EGP00215	0.94	1.33	1	1.2	1.86	1.37	0.78	0.69	1.29	1.45	2.29	2.27	1.13	1	1.37	1.55
EGP00216	9.65	10.49	12.05	11.79	9.6	10.31	8.39	8.49	6.76	6.98	11.5	10.74	11.9	12.45	14.76	14.19
EGP00217	4.74	4.61	3.73	3.68	2.9	3.09	2.27	3.18	2.77	2.75	4.03	4.36	3.68	3.43	3.19	2.68
EGP00219	12.58	12.33	10.55	9.71	6.43	5.78	9.33	10.03	8.18	8.02	6.87	5.88	11.41	12.17	8.88	8.3
EGP00220	23.05	26.54	15.71	16.04	29.77	26.7	23.21	22.63	34.07	32.77	26.11	28.62	18.07	16.42	17.8	16.72
EGP00221	2.95	3.28	1.23	0.82	2.95	2.89	1.65	2.25	1.7	1.37	0.68	0.95	1.67	1.59	0.57	0.41
EGP00222	2.97	3.8	3.84	2.95	1.47	1.06	0.3	0.71	1.72	0.78	1.54	0.98	3.33	0.83	0.85	0.29
EGP00223	2.69	1.88	0.2	0.1	2.11	2.68	2.35	2.5	2.63	1.9	0	0.11	0.1	0	0	0
EGP00224	49.8	49.99	13.12	12.76	32.14	31.78	37.96	38.91	35.15	34.77	0.15	0.08	9.48	9.36	0	0.1
EGP00225	18.85	21.97	8.59	7.84	20.82	22.24	17.26	18.71	23.62	25.02	5.41	4.94	3.8	5.57	2.68	3.56
EGP00227	93.56	93.93	123.44	127.99	80.4	84.19	55.02	51.9	71.49	68.82	122.58	128.16	128.44	125.16	111.35	107.86
EGP00228	8.25	7.57	12.71	12.21	6.4	5.88	2.96	2.98	3.33	3.8	9.73	8.06	13.7	14.67	9.76	10.69
EGP00229	16.51	18.24	13.1	13.3	11.02	11.34	3.79	4.12	8.51	8.76	14.7	13.65	10.72	10.46	7.74	8.44
EGP00230	126.07	117.5	45.92	48.72	36.61	35.44	18.01	20.02	10.5	8.95	48.22	49.17	48.29	48.23	27.63	29.03
EGP00231	3.29	3.13	2.88	3.13	2.37	2.81	1.09	0.89	2.68	3.15	4.27	3.78	2.74	3.19	2.6	2.18
EGP00232	0	0	0	0.3	0	0	0	0	2.52	2.85	0	0	0.31	0.06	0	0
EGP00233	8.28	7.85	1.66	2.06	17.09	17.39	1.14	1.2	2.9	2.33	0.02	0.02	0	0	0	0
EGP00234	1.1	1.03	18.92	18.2	5.62	6.39	0.32	0.05	1.02	0.84	3.55	2.06	11.94	10.67	0.94	1.31
EGP00235	126.63	127.28	208.56	207.41	112.2	112.73	2.15	1.81	13.21	14.03	65.3	64.37	87.66	92.14	30.45	28.76
EGP00236	142.5	145.31	202.21	195.83	117.92	116.44	18.42	18.44	91.63	89.62	310.15	312.83	276.39	270.8	228.69	252.46
EGP00237	59.24	64.49	45.4	38.69	117.17	112.07	242.34	287.14	126.12	99.1	73.82	87.38	90.71	89.74	92.33	85.14
EGP00238	1787.21	1831.76	1702.82	1706.3	1728.41	1708.09	1749.6	1734.3	1584.91	1564.01	1444.24	1429.52	1682.15	1634.98	2140.22	2142.92
EGP00240	6.35	6.44	5.35	6.21	7.47	8.4	8.85	8.67	7.58	7.79	6.6	6.32	6.27	5.79	7.97	8.09
EGP00241	1.19	0.79	0	0	0.52	0	1.77	1.71	1.63	2.45	0.34	0	0	0.31	0.55	1.45
EGP00242	9.87	10.18	7.6	7.62	9.33	9.51	8.14	8.5	8.28	8.75	9.13	8.96	8.41	7.75	8.19	8.53
EGP00243	10.59	10.01	13.05	13.45	10.07	10.87	7.78	7.91	8.27	9.53	14.01	12.34	11.35	11.58	11.02	12.15
EGP00245	17.41	17.08	22.37	22.68	24.04	25.09	54.39	56.4	63.42	67.28	21.25	23.08	17.18	18.59	23.7	23.31
EGP00246	58.83	61.87	52.74	52.39	43.45	42.97	0.47	0.36	5.56	6.3	51.3	50.13	32.74	31.59	9.63	8.08
EGP00248	16.75	16.65	13.74	13.18	17.1	17.34	15.18	13.87	9.55	9.66	15.68	16.42	15.19	13.89	13.21	11.96
EGP00249	40.06	40.21	42.69	41.64	32.35	31.36	1.1	1.17	2.53	2.49	39.84	41.33	20.38	19.84	5.19	5.82
EGP00250	28.54	29.46	13.75	13.64	19.17	18.65	23.77	28.58	23.73	20.1	18.05	18.86	33.66	28.78	16.56	14.43
EGP00251	1.93	1.98	2.07	2.37	0.83	0.86	1.15	1.24	0.81	0.86	1.57	1.25	1.42	1.58	0.99	0.84
EGP00260	2.92	2.42	2.24	2.33	4.44	5.17	3.88	3.91	1.49	1	3.83	3.81	2.74	2.78	3.58	4.11
EGP00261	35.91	33.36	31.25	28.88	26.69	25.62	13.88	14.25	13.69	12.82	24.88	26.67	20.69	21.02	22.67	24.05
EGP00262	17.38	16.09	13.02	11.96	10.84	10.19	9.9	8.68	18.21	15.84	13.32	15.27	9.88	9.87	12.41	11.42
EGP00263	12.83	11.87	12.31	11.58	16.83	17.34	12.07	10.66	12.62	11.28	16.79	14.44	13.73	13.11	10.65	10.63
EGP00264	1.12	1.65	1.13	1.54	2.34	1.91	12.43	12.37	3.03	3.93	1.12	1.73	2.7	2.26	2.59	2.5
EGP00265	9.5	9.74	17	14.89	11.64	11.1	41.18	33.53	64.81	67.67	12.97	11.51	42.82	39.25	11.53	15.65
EGP00266	24.23	22.57	22.34	20	30.24	30.05	38.01	35.08	44.88	45.61	22.98	23.96	23.03	24.48	28.42	32.61
EGP00267	274.83	281.24	216.82	225.45	179.86	171.39	150.75	158.91	194.55	188.53	224.15	218.7	302.49	305.7	242.86	254.63
EGP00268	7.22	7.44	8.44	8.8	6.91	7.37	10.09	10.3	10.92	10.8	7.07	7.54	5.4	4.69	4.56	4.63
EGP00269	57.24	54.79	43.06	43.5	38.9	35.21	99.02	92.74	123.31	125.69	42.69	37.84	44.02	49.56	55.39	53.18
EGP00270	37.97	40.43	44.96	45.22	37.16	33.74	7.31	6.84	7.31	6.46	53.69	57.87	37.2	37.48	33.5	32.93
EGP00271	11.56	10.9	5.8	6.42	13.09	13.43	6.27	6.1	18.47	17.03	16.65	15.2	4.55	4.62	11.55	12.41
EGP00272	1.74	1.97	1.08	0.81	2.29	2.49	2.01	1.65	1.06	0.68	1.44	1.79	2.06	2.14	3.96	4.04
EGP00273	14.41	13.33	19.45	18.85	14.61	14.45	17.82	18.33	20.07	20.71	16.36	13.78	24.08	22.1	32.41	33.33
EGP00274	4.1	3.66	3.32	3.51	2.5	2.67	6.2	6.1	4.62	4.42	2.88	2.78	3.48	3.42	3.52	3.2
EGP00277	6.02	5.74	4.93	6.01	6.42	6.38	4.35	4.51	1.14	1.14	3.21	4.71	5.13	5.65	6.77	6.22
EGP00278	130.41	118.2	98.03	100.87	42.6	38.82	0.76	0.72	2.96	3.41	66.46	72.55	28.04	27.78	8.03	8.21
EGP00279	10.96	11.94	12.03	12.26	13.3	14.8	16.27	16.54	8.55	7.53	21.11	21.46	16.88	18.04	17.24	16.21
EGP00280	5.36	7.3	0.84	0.7	4.38	4.2	0.79	0.34	0.16	0.24	0.76	0.75	2.88	1.89	0.24	0.25
EGP00281	42.19	42.25	38.01	36.77	31.34	30.24	22.05	20.44	27.94	25.88	42.39	41.99	36.17	33.92	31.82	33.72
EGP00284	16.48	17.13	22.6	20.88	15.57	16.27	13.14	12.21	18.74	18.39	19.78	19.23	19.51	19.7	20.27	20.78
EGP00285	1.83	2.49	1.05	2.11	2.85	2.11	1.85	4.37	16.26	11.5	9.17	14.43	6.34	7.96	4.64	4.3
EGP00286	33.45	34.06	37.11	39.44	33.57	33.13	54.73	56.61	54.37	56.66	36.03	35.9	43.01	42.75	54.86	50.7
EGP00287	27.79	28.24	23.08	21.18	19.23	18.3	18.77	19.02	20.54	19.97	23.42	23.55	14.83	15.68	8.94	7.63
EGP00288	2.01	1.11	1.49	1.69	1.46	1.5	2.4	2.72	0.32	0.08	0.38	0.71	0.66	0.93	1.5	1.45
EGP00289	12.14	11.66	12.62	11.91	11.11	11.75	3.58	4.3	3.46	3.8	12.84	13.33	5.49	5.46	4.08	5.09
EGP00290	37.83	36.1	31.04	30.58	28.22	21.37	32.94	32.48	38.24	34.02	29.38	34.74	50.23	50.71	29.83	30.69
EGP00291	18.36	17.82	16.89	16.44	13.7	12.67	25.63	26.37	23.66	23.23	14.8	14.12	16.17	16.86	18.77	16.19
EGP00292	12.13	11.39	10.01	9.86	15.06	13.76	61.13	60.48	13.66	14.27	8.98	9.62	8.07	7.18	11.06	10.67
EGP00293	40.08	38.98	45.95	43.49	71.26	68.13	64.52	65.08	59.39	61.68	57.25	56.49	50.01	46.9	50.32	50.78
EGP00294	56.81	58.91	41.16	40.87	45.92	42.03	20.4	20.23	29.5	23.66	42.51	43.72	58.82	56.3	42.47	44.55
EGP00295	6.68	6.97	6.67	6.8	8.1	7.67	15.59	17.37	14.6	13.9	7.84	6.45	8.91	10.86	10.51	11.94
EGP00296	35.89	37.05	44.38	43.21	33.9	32.63	21.25	21.27	92.85	94	23.75	26.6	37.98	36.22	37.04	36.25
EGP00297	3.44	3.49	4.86	4.02	2.73	2.51	4.19	4.09	3.6	4.12	3.35	3.66	5.11	5.66	6.69	6.5
EGP00298	3.59	4.34	2.91	3.17	2.11	1.93	3.35	3.21	2.92	2.96	3.01	2.85	4.53	4.44	4.4	4.66
EGP00302	5.59	6	6.16	6.87	13.01	13.71	0.58	0.69	1.72	1.68	17.8	17.21	4.08	4.71	2.55	2.39
EGP00303	37.15	37.96	35.23	32.78	55.22	51.63	11.79	10.86	13.69	13.07	68.67	69.71	39.85	38.43	39.23	39.72
EGP00304	19.84	20.34	23.65	22.99	17.32	18.22	6.56	6.7	12.51	13.79	22.37	22.5	18.55	20.2	19.67	19.35
EGP00305	22.87	23.81	32.01	32.64	24.37	25.21	26.1	25.86	36.12	35.31	25.22	26.31	45.82	47.48	51.39	52.92
EGP00306	2.04	1.84	4.1	4.3	3.56	3.53	33.11	31.53	13.64	14.62	2.06	3.41	6.2	8.03	6.14	6.37
EGP00307	1.19	1.58	2.32	2.06	0.55	0.34	48.75	50.36	56.68	60.73	0.29	0.4	0.59	0.99	2.45	3
EGP00309	20.83	20.12	12.2	9.83	5.43	5.72	7.97	7.14	21.09	20.66	11.12	11.72	27.52	26.1	27.19	28.06
EGP00310	19.73	20.28	23.28	23.35	17.48	17.41	5.75	5.78	10.79	11.65	17.65	15.44	26.93	28.2	27.17	26.85
EGP00311	2.39	3.24	4.82	4.73	4	4.65	1.17	1.23	1.77	1.95	3.24	4.05	4.32	5.09	7.98	9.71
EGP00312	14.17	12.17	23.39	23.67	4.22	5.08	3.12	4.18	9.62	10.04	6.86	8.95	39.39	40.35	33.14	29.16
EGP00313	4.52	4.07	8.24	9.14	3.18	3.41	1.68	1.69	5.48	5.47	4.66	4.96	12.38	14.09	21.79	21.4
EGP00314	5.49	5.28	39.64	39.05	2.03	2.48	2.13	2.21	6.01	5.49	35.86	34.65	80.21	79.95	122.41	126.22
EGP00315	24.46	25.84	33.34	31.84	25.14	25.87	10.64	10.11	17.12	17.01	21.32	22.69	35.87	36.37	41.44	40.96
EGP00316	1.88	0.87	1.4	1.28	2.58	2.07	3.76	4.67	1.19	1.48	1.73	2.36	2.51	2.55	2.44	1.02
EGP00318	12.96	12.79	16.47	15.64	18.71	22.18	12.08	11.7	18.73	18.23	15.58	16.08	15.32	16.33	15.61	14.86
EGP00319	6.59	6.67	17.22	16.51	19.19	18.95	2.77	2.41	3.14	3.04	17.05	16.6	17.16	18.28	7.42	7.53
EGP00320	7.96	7.03	18.11	18.65	26.34	26.79	12	10.61	9.86	10.22	21.28	22.48	22.42	21.1	13.16	12.11
EGP00322	40.91	39.43	52.36	49.68	61.71	60.16	2.65	3.24	5.17	5.78	63.51	63.12	35.09	34.35	14.14	14.16
EGP00323	104.85	105.32	108.06	108.44	53.29	49.04	41.23	44.49	85.63	90.07	82.59	82.2	62.71	59.45	31.35	32.42
EGP00324	15.16	14.72	18.98	19.2	13.13	14.96	9.16	9.64	9.48	9.59	17.54	16.33	13.81	16.18	14	15.16
EGP00326	5.69	4.71	5.8	5.09	4.48	4.13	4.15	4.64	5.22	4.67	5.22	4.82	7.18	7.14	7.47	7.26
EGP00327	16.27	18.19	16.83	14.08	13.24	15.13	9.65	10.39	12.22	10.95	13.72	12.15	13.87	14.15	13.04	12.77
EGP00328	5.67	4.69	4.06	3.67	5.77	4.8	9.6	8.68	6.37	5.27	7.4	6.09	8.01	8.15	7.35	7.41
EGP00329	75.2	72.75	76.21	70.7	92.14	93.09	84.38	85.34	77.77	78.25	80.02	84.48	96.15	93.88	87.95	88.47
EGP00331	15.88	15.8	13.37	12.39	10.4	11.27	0.99	1.05	2.15	2.59	19.79	21.01	18.26	18.06	10.7	10.28
EGP00333	28.03	29.14	24.62	25.46	44.28	44.3	25.06	25.71	23.23	22.16	30.33	30.9	24.35	22.65	28.78	27.12
EGP00334	19.74	19.71	18.29	19.75	13.98	14.56	1.68	1.96	3.03	3.33	21.82	19.74	10.47	11	9.95	9.35
EGP00335	3.63	3.05	4.09	3.91	1.25	1.37	0.93	1.15	2.03	1.95	2.75	2.61	4.32	4.88	3.43	2.78
EGP00337	3.99	4.46	4.33	3.71	5.63	5.11	0.73	0.88	0.62	0.82	5.78	5.69	2.77	1.84	2.73	2.28
EGP00338	51.25	53.98	70.68	71.22	53.62	57.32	53.97	57.13	53.57	52.89	59.09	59.16	75.17	73.96	90.59	85.99
EGP00339	0.57	0.17	0.43	0.76	1.17	0.68	2.01	1.86	1.82	1.81	1.32	0.75	1.91	1.3	2.08	1.67
EGP00340	4.78	4.99	4.4	4.29	2.38	2.34	1.67	1.71	2.36	2.59	3.88	3.67	5.3	5.02	2.57	2.73
EGP00341	9.19	9.08	6.35	8.04	1.78	2.59	5.21	4.91	12.33	11.26	6.94	6.61	17.69	18.53	16.11	19.52
EGP00342	4.69	6.27	3.34	3.97	1.25	0.9	5.04	4.91	7.92	6.94	1.73	2.87	8.46	10.42	6.73	8.21
EGP00343	19.57	17.89	15.76	15.96	16.82	15.98	13.21	12.8	11.83	12.42	18.88	19.42	16.05	16.3	15.45	16.39
EGP00344	9.64	7.78	7.44	6.98	5.79	4.64	5.44	6.26	7.55	6.24	5.76	6.61	7.71	8.87	7.89	6.84
EGP00345	16.7	17.84	15.61	16.55	14.07	14.58	3.19	3.06	4.53	4.78	10.88	11.08	10.61	10.4	8.43	8.19
EGP00346	30.49	30.16	31.73	32.64	30.67	30.38	41.64	42.04	26.93	28.3	28.82	27.19	36.35	37.47	41.36	43.67
EGP00347	32.88	31.72	24.66	26.55	15.81	15.25	19.39	19.75	29	29.25	18.67	20.43	24.47	24.39	20.52	19.37
EGP00348	93.6	91.87	105.33	106.53	131.49	138.53	132.43	130.31	134.62	139.7	94.1	93.22	95.97	99.63	109.51	110.17
EGP00350	8.59	9	8.69	8.77	3.08	3.43	0.07	0.06	0.28	0.34	5.16	5.48	1.82	2.19	1.06	0.68
EGP00351	18.85	18.12	20.36	19.27	23.97	20.18	4.15	4.25	4.74	5.11	31.81	32.18	13.46	15.3	10.95	11
EGP00353	83.8	85.29	75.33	76.33	146.04	141.59	278.79	282.9	186.14	180.1	122.46	119.58	113.41	120.03	108.4	109.39
EGP00354	27.21	26.93	27.5	27.68	46.84	43.59	46.09	47.42	63.63	66.56	35.88	35	44.64	48.64	73.8	74.78
EGP00356	8.77	9.95	2.51	2.36	10.83	10.9	17.11	17.59	11.96	13	1.1	1.31	0.74	0.72	0.8	0.68
EGP00357	10.94	12.33	27.89	25.23	17.3	17.27	17.39	17.51	18.21	19.69	24.91	27.43	32.54	33.01	42.15	43.04
EGP00359	3.19	3.33	3.75	3.65	2.95	2.93	4.13	4.26	2.48	3.08	3.17	3.49	3.32	3.29	3.58	3.49
EGP00361	2.74	2.86	1.28	1.83	2.29	2.38	2.78	1.83	0.62	0.58	1.55	1.17	2.5	3.27	1.71	2.51
EGP00362	7.24	5.9	7.66	8	6.6	5.62	17.53	19.89	22.95	25.77	11.64	10.15	16.02	14.8	11.94	12.15
EGP00364	19.33	20.79	16.87	14.94	12.4	12.84	1.8	1.77	1.35	1.27	15.3	15.32	11.88	11.73	4.21	4.75
EGP00365	15.23	15.23	17.87	16.6	16.83	17.9	11.79	10.8	13.65	14.59	17.74	16.02	12.46	13.39	11.35	11.96
EGP00367	5.91	6.13	5.87	5.5	10.08	9.81	11.38	11.47	11.65	11.2	7.1	8.02	8.69	9.49	11.65	10.8
EGP00368	24.25	25.31	27.01	25.04	31.64	28.52	33.48	38.19	30.98	28.95	30.98	31.4	50.4	51.61	56.84	59.65
EGP00369	21.64	19.71	20.18	20.47	17.95	18.45	16.39	14.53	10.39	10.34	17.95	18.39	14.5	12.98	19.75	20.27
EGP00370	26.42	26.43	25.25	24.7	24.54	24.29	44.05	47.01	41.45	40.02	20.84	20.85	30.46	29.88	38.67	39.74
EGP00372	1.3	1.77	1.78	1.74	1.03	1	1.56	1.57	2.05	1.92	1.33	1.13	1.56	1.81	1.71	1.49
EGP00373	3.17	4.1	4.61	4.14	5.41	5.28	6.62	7.81	2.17	3.33	7.5	7.46	4.71	3.99	2.48	3.34
EGP00375	11.48	12.61	9.43	8.61	8.42	7.01	7.25	6.56	5.45	5.77	8.77	10.09	13.09	10.99	9.81	9.19
EGP00376	5.43	5.49	5.13	5.52	3.48	3.69	3.36	3.17	4.72	4.85	4.54	4.34	5.84	6.41	6.38	6.07
EGP00377	11.24	10.54	6.93	7.83	8.74	8.62	4.35	4.64	4.9	4.58	8.5	8.28	5.48	5.41	7.28	7.15
EGP00378	3.72	2.96	5.3	4.97	8.58	6.66	7.66	6.83	14.2	13.99	2.73	3.49	4.05	4	6.33	5.87
EGP00379	2.06	2.3	2.22	1.71	3.27	3.67	0.19	0.42	0.12	0.16	3.12	3.19	1.45	1.17	1.24	1.37
EGP00381	4.06	3.43	2.68	1.85	12.62	11.67	0.46	0.91	0.24	0.24	7.39	9.01	3.15	2.59	3.86	3.09
EGP00382	133.15	125.64	159.43	166.66	58.17	60.73	3.61	2.97	22.7	22.32	93.11	98.26	103.1	105.78	46.77	40.81
EGP00383	57.3	56.7	59.12	55.81	54.34	56.33	29.42	28.04	58.97	58.65	59.08	57.57	26.69	27.84	35.15	35.64
EGP00385	2.88	2.78	2.05	2.02	1.59	1.36	0.65	0.99	0.46	0.74	1.79	2.32	1.75	1.71	2.03	1.34
EGP00387	14.33	14.26	15.19	15.18	11.41	11.23	25.52	26.13	19.52	20.52	13.18	12.49	16	16.55	16.89	16.94
EGP00388	94.03	92.95	81.48	80.74	59.16	55.06	30.37	29.2	37.87	38.58	72.89	71.29	63.43	61.64	52.04	52.22
EGP00389	7.15	7.57	7.96	6.73	14.06	14.35	25.59	25.68	21.13	19.63	12.13	11.75	12.98	13.13	15.67	16.5
EGP00390	26.05	25.85	24.8	23.95	23.21	24.83	20.92	19.68	21.28	19.09	32.83	32.67	31.86	32.37	43.6	40.44
EGP00391	51.16	52.22	67.84	68.23	32.26	30.38	12.66	13.47	74.89	71.87	44.3	46.41	66.28	69.91	69.11	74.17
EGP00392	9.44	9.85	12.39	13.35	10.61	12.22	6.51	6.25	9.31	9.95	13.69	13.63	12.5	12.34	13.65	14.51
EGP00393	12.96	11.06	12.96	13.62	6.78	6.85	2.15	1.57	4.2	4.04	12.75	11.08	8.73	9.34	8.86	9
EGP00394	35.17	32.91	32.94	31.44	36.24	37.29	15.11	13.67	11.46	12.72	34.79	35.71	19.45	21.52	15.7	14.86
EGP00395	123.74	126.08	90.47	94.51	77.32	81.45	68.61	67.98	61.86	63.7	86.92	89.16	97.5	96.58	80.87	77.92
EGP00398	18.79	17.73	14.46	15.13	11.18	11.31	12.07	11.15	14.26	14.14	14.78	14.02	15.62	17.85	17.54	16.14
EGP00399	2.75	2.29	4.1	3.86	4.07	4.05	2.57	2.14	2.43	2.63	3.12	3.71	4.12	3.76	4.07	3.95
EGP00400	7.74	7.32	13.86	13.8	34.19	33.02	64.27	64.68	49.66	47.25	17.99	17.23	38.58	39.68	69.63	67.82
EGP00401	0.61	0.34	0.61	0.83	29.15	29.87	755.27	774.14	688.69	677.02	6.56	6.51	16.6	15.81	160.03	151.96
EGP00402	0.07	0.18	1.86	1.64	53.49	52.43	1926.94	1963.14	972.75	955.12	12.1	11.88	22.27	26.59	62.43	60.26
EGP00403	0.14	0.25	0.09	0	10.24	12.21	55.29	50.81	15.35	18.67	1.5	1.49	2.19	1.94	12.08	12.03
EGP00404	11.79	11.01	22.81	23.71	13.48	14.25	3.64	3.55	8.1	7.67	19.89	20.87	43.42	42.85	18.31	17.2
EGP00406	5.53	5.16	4.66	5.53	4.65	3.85	2.99	2.85	4.79	4.74	5.29	4.63	4.5	4.42	4.17	3.5
EGP00407	3.33	3.62	3.34	2.96	1.82	1.37	1.51	1.48	2.5	2.1	2.71	3.12	4.22	3.35	3.19	3.37
EGP00409	33.88	36.25	25.78	27.86	17.32	17.47	9.62	8.62	13.25	12.89	23.91	24.81	25.85	24.03	19.24	18.77
EGP00410	18.53	18.02	17.98	18.09	15.49	15.65	18.55	18.08	15.8	15.16	17.3	16.1	17.51	16.98	19.06	20.59
EGP00411	130.25	133.04	88.65	87.5	79.67	77.6	127.35	122.61	186.27	181.69	84.75	89.19	122.66	119.93	110.13	109.38
EGP00412	12.52	11.76	12.23	12.88	13.55	13.62	23.44	23.13	19.36	19.8	14.42	12.99	17.28	18.93	21.52	23.28
EGP00414	13.43	13.76	8.88	7.99	12.29	13.57	6.16	4.97	8.64	7.81	12.66	12.54	12.3	13.74	8.22	7.81
EGP00416	18.4	19.73	20.93	20.73	14.99	15.6	4.2	4.48	7.56	7.05	18.98	19.09	15.54	16.94	14.05	15.42
EGP00418	9.96	8.75	6.45	7.04	7.57	6.44	0.06	0.06	1.39	0.4	15.18	13.73	5.98	5.94	2.2	2.43
EGP00419	14.28	13.36	15.54	16.39	17.94	18.7	23.45	24.09	29.09	31.01	15.13	14.69	14.71	15.84	19.66	19.62
EGP00421	6.25	5.53	5.69	4.8	9.56	8.79	25.45	27.31	7.57	7.86	7.57	8.04	3.77	4.11	10.09	9.02
EGP00422	30.71	30.79	18.6	17.56	15.94	14.31	0.5	0.44	5.58	5.81	15.86	17.41	18.03	17.67	7.73	5.86
EGP00424	20.43	19.59	6.66	8.05	16.3	16.53	7.69	9.59	7.34	7.33	3.67	3.8	6.49	5.84	4.7	4.65
EGP00425	17.68	19.87	18.19	18.77	11.02	10.82	5.63	6.16	9.53	9.43	10.81	13.56	16.78	14.78	15.27	17.2
EGP00426	38.34	36.95	65.59	61.33	31.12	33.13	3.06	2.75	6.01	5.72	71.98	72.87	40.95	43.55	18.93	20.06
EGP00427	14.36	15.03	10.21	11.85	16.08	15.61	24.68	24.65	18.68	20.34	15.68	14.64	15.59	14.53	17.91	16.03
EGP00428	4.61	4.1	2.86	2.9	1.79	2.27	2.6	3.11	2.55	2.6	2.48	2.65	5.11	4.46	4.49	4.31
EGP00429	38.28	38.57	19.17	20.44	15.17	14.47	15.63	15.57	9.68	10.2	17.29	16.67	16.79	17.06	9.42	10.09
EGP00430	93.26	93.45	118.7	120.27	43.88	41	14.84	14.23	44.55	43.24	61.98	62.28	126.24	121.96	42.76	42.96
EGP00431	10.59	11.17	12.73	11.66	4.23	3.07	3.87	3.54	2.47	1.94	3.7	4.08	4.21	4.13	4.6	4.76
EGP00432	4.52	6.07	5.17	4.92	1.84	0.76	0.97	1.42	0.03	0	1.67	1.83	0.61	0.5	0.58	0.1
EGP00433	21.07	20.56	21.87	22.87	17.65	18.68	16.39	16.94	19.49	18.69	20.39	19.63	18.9	21.32	20.11	19.57
EGP00434	11.12	11.45	10.81	10.71	4.09	3.86	0.47	0.57	1.83	1.41	5.89	7.55	3.23	3.27	2.89	2.55
EGP00436	46.61	46.9	57.15	55.47	31.69	30.78	73.45	71.36	46.23	47.74	39.67	37.18	39.98	40.67	34.38	34.78
EGP00437	15.41	15.56	19.12	18.62	14.96	15.78	13.91	13.37	15.03	14.74	18	15.58	13.46	12.47	15.2	13.57
EGP00438	5.15	5.19	6.28	6.1	4.63	5.23	2.64	3.02	3.84	3.05	5.83	5.99	5.64	5.77	5.35	5.68
EGP00439	10.77	10.48	12.93	13.12	5.68	6.09	7.98	6.98	13.01	12.21	6.96	7.69	8.56	7.62	13.25	12.92
EGP00441	13.57	13.87	15	15.16	14.38	14.62	39.75	38.61	13.44	13.39	12.17	13.27	14.11	12.64	18.89	19.65
EGP00442	18.02	18.83	13.45	14.24	13.14	14.18	16.26	16.09	13.47	11.81	12.83	10.97	15.13	14.63	17.09	15.28
EGP00444	17.34	17.98	21.55	21.49	23.62	26.53	9.32	9.87	7.73	7.5	26.9	24.41	25.4	23.65	20.32	16.98
EGP00445	9.78	10.82	10.98	12.2	12.91	13.63	9.04	9.41	10.09	9.75	10.94	11.36	10.13	10.4	10.6	9.44
EGP00446	21.02	19.58	25.83	23.68	17.89	18.71	9.46	8.72	23.54	22.61	20.58	21.02	19.87	19.11	19.68	20.71
EGP00447	16.79	16.53	22.21	22.88	17.59	17.35	23.04	23.35	27.3	26.97	19.42	19.54	18.75	18.72	22.48	25.05
EGP00448	18.38	17.84	13.3	13.36	4.81	4.75	2.43	2.09	4.84	5.09	6.86	6.9	12.59	11.44	5.35	5.59
EGP00449	24.3	26.61	27.72	28.61	37.25	38.58	19.22	18.45	9.57	11.64	25.86	27.15	21.64	21.12	29.84	31.3
EGP00451	7.57	7.28	6.65	6.17	16.93	15.05	0.08	0.62	3.63	3.19	10.54	8.48	7.82	6.89	3.74	2.76
EGP00456	105.09	103.35	98.29	96.97	102.41	99.2	64.86	64.58	106.75	104.43	59.93	60.01	108.19	109.63	125.31	122.55
EGP00457	27.56	28.14	28.79	29.54	27.13	25.93	27.15	26.18	19.71	22.36	20.35	20.01	22.45	21.36	23.34	22.73
EGP00458	0.06	0	0	0	0.62	0.64	2.53	3.15	4.01	3.9	0.64	0.47	0.21	0	0.35	0.88
EGP00465	11.21	10.91	10.02	11.35	17.21	19.11	13.01	12.96	8.04	7.24	17.96	18.96	13.32	12.77	11.41	11.66
EGP00469	14.64	14.33	7.46	6.97	5.83	5.66	2.46	2.37	1.57	1.65	8.72	7.76	5.02	6.3	4.36	3.79
EGP00470	0	0.1	0.05	0.3	0.69	0.81	18.98	17.19	7.65	7.41	1.26	1.49	0.07	0.37	0.19	0
EGP00471	0.33	0.28	0.73	0.59	5.41	4.91	35.08	40.66	51.87	50.98	5.48	4.87	2.17	1.08	1.96	2.45
EGP00472	11.81	12.57	8.45	7.62	4.78	4.58	18.22	18.3	25.58	24.18	14.54	14.25	27.35	25.08	25.48	24.32
EGP00473	21.79	22.23	36.23	37.57	44.49	44.32	21.9	21.4	24.01	23.23	38.8	37.08	26.68	29.58	35.86	33.88
EGP00474	23.08	21.57	21.79	19.98	27.88	28.71	2.85	3.3	2.85	2.52	30.9	34	11.78	10.87	4.62	4.43
EGP00475	17.02	17.95	15.24	16.22	15.48	16.6	23.08	20.14	15.98	17.4	14.98	14.55	16.33	14.73	14	14.21
EGP00477	15.42	14.62	13.08	12.56	9.64	10.98	3.57	2.82	5.36	5.1	16.51	14.84	11.25	11.6	9.34	8.2
EGP00478	15.65	15.97	15.77	15.06	17.69	18.56	24.6	25.19	28.34	27.42	14.25	13.63	18.05	18.52	20.05	19.56
EGP00479	92.49	89.76	98.8	99.21	9.15	10.41	11.28	11.4	26.7	27.69	8.93	10.1	33.27	32.49	11.55	11.44
EGP00480	19.85	20.71	18.31	21.2	13.41	12.26	16.18	16.3	22.32	21.59	18.13	17.36	26.5	28.05	27.68	27.2
EGP00481	27.42	25.72	105.23	112.4	56.24	55.61	183.97	186.89	94.49	93.66	55.09	51.4	120.1	122.66	280.15	269.23
EGP00482	3.32	4.27	3.27	2.97	1.98	1.98	0.91	1.19	0.79	0.87	4.04	2.83	2.15	2.21	1.75	2.01
EGP00483	18.68	17.65	17.76	19.26	14.83	15.43	17.95	17.99	20.91	22.21	18.16	15.69	25.28	26.45	24.47	23.4
EGP00484	0.63	0.85	1.18	1.09	1.44	2.27	236.99	241.24	185.18	174.07	2.02	1.33	3.21	3.96	28.05	31.98
EGP00485	50.4	48.64	71.91	67.28	92.57	90.83	391.11	391.24	467.13	448.91	41.03	37.32	74.49	74.73	152.3	152.29
EGP00486	104.02	102.21	89.78	82.29	93.37	86.76	59.07	58.83	148.34	147.78	66.96	63.42	79.44	77.27	98.05	98.6
EGP00488	108.03	107.95	181.52	180.22	90.25	90.43	94.73	103.31	120.9	113.1	165.28	167.47	128.7	119.83	94.8	99.11
EGP00489	0	0	0	0.05	0	0	1.62	0.87	4.72	4.76	0	0.06	0.05	0.16	0	0.06
EGP00490	9.75	8.7	9.82	9.5	7.93	8.88	34.98	36.35	125.34	116.75	8.53	8.87	11.43	11.07	18.56	16.31
EGP00491	9.93	10.46	6.71	6.81	14.45	14.67	13.37	13.76	12.04	12.49	9.97	10.51	18.35	17.98	29.75	29.99
EGP00492	5.84	6.01	12.3	13.15	11.19	10.47	5.28	5.4	4.96	4.9	12.48	11.55	12.3	12.09	14.23	14.65
EGP00493	10.68	10.36	9.33	8.34	11.12	10.52	10.7	10.14	17.55	18.22	8.15	7.14	10.06	10.96	11.03	9.26
EGP00494	21.96	22.57	36.2	36.28	29.37	30.45	26.3	27.28	19.18	20.05	27.54	25.7	24.82	25.82	31.65	32.51
EGP00495	22.89	25.03	24.74	25.48	27.93	28.49	39.22	38.53	37.84	40.02	28	25.77	25.98	27.66	29.2	31.37
EGP00496	4.39	5.87	8.24	8.64	4.13	4.15	15.77	15.04	18.29	18.25	5.89	5.66	7.48	5.39	6.18	6.79
EGP00497	70.4	68.19	78.03	77.26	42.53	44.05	13.09	13.72	24.77	25.79	75.34	66.97	44.59	47.12	43.7	41.93
EGP00498	14.69	12.76	9.54	7.17	4.32	4.48	0.62	1.76	4.59	4	6.39	6.39	4.5	5.32	2.08	2.16
EGP00500	8.24	8.19	11.58	12.2	4.36	4.53	0.05	0.1	0.41	0.34	5.32	5.41	1.37	1.27	1.39	1.11
EGP00501	2.09	1.13	0.15	0.19	1.53	1.6	3.86	4.86	3.76	3.93	0.1	0.12	0.42	0.27	0	0
EGP00503	2.75	1.52	0.53	0.46	1.86	1.66	3.18	1.69	1.65	2.23	0	0	0.3	0.23	0.09	0
EGP00505	1.82	2.59	0.24	0.47	1.38	1.71	2.61	1.95	2.99	3.13	0.08	0	0.42	0.24	0	0
EGP00506	7.03	7	8.02	7.87	4.71	5.28	6.07	5.58	9.88	8.83	8.51	8.52	15.16	15.66	13.51	14.26
EGP00507	24.38	22.59	22.82	23.18	26.82	26.62	38.69	37.02	26.03	25.27	22.11	22.85	16.77	17.17	34.74	32.38
EGP00508	21.51	19.59	10.17	9.61	15.85	13.81	22.06	22.45	25.95	24.95	10.12	10.49	21.61	19.92	16.64	16.55
EGP00509	12.86	13.82	10.18	10.26	9.73	9.91	5.96	6.75	13.04	12.97	10.91	11.13	9.89	9.83	11.01	9.52
EGP00510	12.29	10.14	7.58	7.32	7.84	8.04	4.53	4.98	5.25	5.05	7.05	7.57	7.34	7.75	5.28	5.89
EGP00511	90.87	93.66	140.42	136.22	60.53	59.42	19.84	21.66	22.01	20.24	89.85	89.15	105.15	105.39	98.32	94.64
EGP00512	40.19	37.03	39.87	41.72	31.67	33.82	81.75	83.59	107.01	109.23	37.32	37.6	45.53	45.85	47.62	44.95
EGP00513	21.34	21.91	18.72	19.63	14.16	13.82	1.71	1.91	1.34	1.62	16.33	17.22	8.31	7.02	5.99	5.35
EGP00514	3.67	2.96	2.13	2.09	4.88	5.59	1.32	1.04	1.63	1.94	2.55	2.74	2.37	2.2	5.24	5.82
EGP00515	1.4	1.41	0.62	0.5	0.56	0.75	26.73	29.85	56.47	51.74	0.76	2.29	11.06	12.49	38.85	40.47
EGP00516	25.79	26.87	30.96	32.09	36.77	38.28	19.12	17.85	18.68	20.06	37.42	34.21	19.32	19.47	22.46	21.79
EGP00517	4.84	5.42	3.49	2.8	6.88	6.43	0.41	0.52	0.74	0.76	4.47	6.39	3.96	4.54	2.96	3.21
EGP00518	12.83	11.98	10.25	9.34	12.98	11.68	19.83	21.03	12.44	12.21	9.37	11.54	20.04	19.21	18.99	20.68
EGP00519	13.66	14.59	8.43	8.68	4.4	4.74	1.43	1.43	1.03	0.87	7.53	7.15	6.86	6.22	3.11	3.06
EGP00521	40.17	40.89	24.22	23.87	14.36	15.06	7.59	8.07	12.18	12.39	18.71	17.53	20.97	21.97	16.18	16.45
EGP00522	24	22.78	21.92	21.2	18.21	16.13	0.99	1.34	2.61	1.99	22.97	21.81	12.05	13.02	6.08	6.24
EGP00523	0.42	0.21	1.11	1.25	1.2	1.35	9.09	9.89	17.16	15.8	1.46	1.23	3.24	2.74	4.33	5
EGP00526	31.56	29.7	19.68	20.58	29.15	31.46	7.96	8.82	4	4.38	22.97	22.33	14.86	13.84	9.92	8.76
EGP00527	0.34	0.15	2.1	1.38	2.5	2.19	0.19	0.15	1.77	1.72	1.27	1.29	0.44	0.7	1.19	1.43
EGP00528	41.95	41.71	11.05	10.6	17.72	16.13	8.01	7.55	1.87	2.32	14.07	12.51	12.47	12.17	3.76	4.29
EGP00529	17.06	17.38	21.18	20.77	26.32	27.11	30.5	30.21	30.14	31.03	23.31	24.34	19.98	20.38	19.31	18.34
EGP00530	145.04	144.39	154.14	162.19	84.12	87.18	20.55	20.35	28.41	29.91	120.19	119.17	85.42	86.94	57	54.26
EGP00531	25.23	23.84	23.6	20.95	27.4	24.32	0.77	0.66	1.29	1.24	23.38	22.9	10.86	10.56	1.97	2.33
EGP00532	47.18	48.05	43.9	46.55	35.82	34.62	40.05	37.91	53.13	53.61	43.79	43.18	47.44	46.9	48.79	47.72
EGP00533	13.37	13.99	41.21	38.12	22.46	21.05	6.1	6.16	40.76	42.45	14.95	17.07	9.99	8.83	7.11	5.58
EGP00534	49.75	47.48	50.44	53.3	43.62	43.3	16.89	18.08	24.64	26.03	50.42	47.96	29.74	28.92	22.8	25.93
EGP00535	15.13	15.69	26.73	24.96	11.32	11.04	6.13	6.42	12.27	12.42	13.87	14.67	18.05	14.42	10.19	9.62
EGP00537	7	7.39	6.84	7.94	1.1	1.94	0.14	0.1	0.04	0.09	3.83	4.26	2.71	2.52	2.26	1.67
EGP00538	5.05	4.68	5.67	5.02	3.71	3.71	2.85	3.46	2.81	2.65	4.72	4.14	5.29	5.12	4.3	4.19
EGP00539	52.51	51.27	47.35	46.23	55.44	56.53	17.2	16.43	11.78	12.38	55.79	55.02	43.56	46.32	36.57	37.09
EGP00541	2.28	2.09	1.87	2.09	1.77	1.58	1.12	0.91	0.83	0.87	1.87	1.94	1.05	1.14	0.63	0.45
EGP00542	4.45	4.48	2.68	2.79	1.79	1.53	0.12	0.23	0.77	0.35	2.14	3.05	2.14	2.25	1.31	1.34
EGP00543	8.95	9.97	6.61	6.76	4.56	6.02	9.84	11.4	10.25	9.82	7.48	5.72	8.14	8.52	7.19	7.03
EGP00544	40.22	38.78	34.88	33.9	56.95	56.32	98.26	99.98	80.12	84.05	49.18	47.15	49.72	50.31	59.74	61.8
EGP00545	15.31	17.35	21.33	20.5	24.44	28.57	14.68	15.23	15.18	16.45	23.92	25.76	15.39	15.25	24.17	23.89
EGP00546	42.4	40.62	24.59	26.23	39.58	38.59	41.52	43.66	31.32	29.59	38.66	40.62	33.44	35.69	30.16	27.06
EGP00547	1.91	2.18	1.92	1.8	1.63	1.39	2.18	2.68	5.47	5.76	1.44	0.91	1.16	1.26	1.07	1.06
EGP00548	51.33	50.13	49.75	51.03	46.79	46.77	36.61	35.11	42.1	40.33	44.17	43.63	45.31	46.29	41.28	38.74
EGP00550	7.8	8.52	7.25	7.9	11.43	10.8	4.5	5.63	3.17	3.28	9.31	9.21	6.74	6.19	13.1	12.92
EGP00553	3.37	3.07	2.04	1.54	2.18	2.46	0.13	0.12	0.44	0.36	3.42	3.65	0.39	0.93	0.15	0.27
EGP00556	4.18	5.63	7.13	8.84	9.05	8.66	3.67	4.01	3.22	4.01	8.22	9.2	4.05	4.46	6.47	3.84
EGP00562	0.49	0.84	0.7	0.75	0.12	0.41	3.4	2.74	19.83	18.11	0.86	1.08	13.44	11.87	35.27	38.52
EGP00563	1.78	1.23	1.38	1.68	1.29	1.27	5.86	4.58	3.31	2.75	1.09	1.24	1.04	1.5	3.03	3.23
EGP00564	1.16	1.19	0.82	0.61	3.44	4.19	22.74	24.27	11.29	11.57	5.82	6.78	13.38	13.38	28.32	25.2
EGP00565	27.08	28.63	27.11	26.57	23.99	22.81	8.85	10.54	10.77	9.41	27.6	28.99	19.47	19.92	13.05	13.27
EGP00566	0.42	0.34	0.67	0.77	19	18.45	1.63	1.39	15.07	14.59	5.86	6.24	0.83	0.22	1.35	1.71
EGP00567	1.07	1.02	1.77	1.96	3.56	3.08	3.02	3.5	1.84	2.08	2.04	2.44	1.74	2.33	3.37	3.29
EGP00568	6.55	7.87	7.84	7.01	10.08	9.33	20.1	18.97	27.78	25.31	9.23	8.61	7.95	8.11	9.4	9.52
EGP00582	0.39	0.12	9.03	7.4	0.53	0.63	14.46	16.44	42.12	46.77	4.82	4.22	55.45	51.07	69.61	71.79
EGP00583	0	0	6.14	4.68	0	0	0	0	0	0.13	7.02	7.38	4.61	5.1	5.26	7.06
EGP00584	0	0.06	12.95	13.1	0.15	0.08	0.03	0.11	0.09	0.02	13.67	12.39	18.61	18.3	14.77	14.12
EGP00585	12.37	12.91	11.12	13.18	21.04	21.32	42.5	42.13	53.8	52.26	18.9	17.85	35.8	32.92	41.18	42.24
EGP00587	3.02	2.34	0.62	0.49	6.27	6.44	26	24.44	27.31	28.8	0.89	1.12	3.04	2.89	10.85	10.02
EGP00590	0	0	2.58	4.12	0	0	0	0	0.12	0	2.05	3.37	2.82	3.98	5.55	3.98
EGP00591	0	0	3.48	3.85	0.1	0	0.09	0	0.1	0	4.6	3.66	4.11	3.22	5.38	3.53
EGP00593	0.23	0.07	0.06	0.17	0.23	0.16	2.12	2.01	1.54	1.74	0.04	0.1	0.07	0.07	0.38	0.34
EGP00596	0.34	0.16	1.1	1.41	0.16	0.16	0.1	0.22	0.39	0.26	3.26	2.93	4.5	3.51	9.22	8.02
EGP00598	0.05	0	0	0	0.29	0.09	4.29	3.48	3.08	3.19	0.06	0.05	0.05	0.12	0.28	0.47
EGP00600	0	0	2.74	1.84	0	0.23	0.12	0	0	0	5.74	6.54	3.11	3.77	1.18	2.32
EGP00601	0.07	0.17	5.8	6.46	0.04	0.11	0.04	0	0.13	0.1	12.33	12.51	8.78	8.03	9	7.53
EGP00602	0.06	0.16	1.06	0.87	0.22	0.13	0.41	0.06	0.43	0.58	1.26	1.15	0.67	2.39	1.14	1.03
EGP00603	0.4	0.47	2.69	1.56	0.04	0.45	0.51	0.04	0.55	0.3	4.54	3.84	6.1	8.19	10.55	6.42
EGP00606	15.36	14.27	16.84	15.55	13.27	12.23	13	12.95	10.79	11.34	14.3	14.64	14.75	15.99	16.42	13.83
EGP00607	33.03	29.89	17.56	16.18	13.17	11.33	16.46	14.87	16.2	15.23	15.43	16.2	27.16	26.34	13.1	14.06
EGP00608	43.01	42.61	71.74	73.82	67.48	65.31	101.58	96.79	73.41	73.84	61.65	57.37	65.97	67.45	99.72	101.75
EGP00609	1.6	1.85	1.71	1.63	0.86	1.11	0.97	0.68	1.74	1.61	1.22	1.44	2.29	2.48	1.47	2.05
EGP00610	7.99	7.34	9.37	9.84	11.82	12.25	12.27	12.9	16.53	18.26	9.53	9.99	7.97	8.72	12.82	14.38
EGP00611	34.92	32.15	38.23	34.21	28.12	30.01	57.53	56.33	44.96	42.13	39.31	38.91	45.65	45.84	42.59	40.6
EGP00612	1.54	1.56	1.52	1.37	6.31	5.12	13.57	12.93	9.3	9.07	4.13	4.89	3.98	4.16	8.26	7.28
EGP00613	16.23	16.65	11.32	10.47	18.03	18.73	42.3	43.8	31.19	30.78	17.33	17.15	26.68	25.47	25.09	26.1
EGP00614	9.28	10.03	11.64	11.58	8.82	8.31	14.14	14.47	7.57	7.68	8.66	9.63	10.48	10.26	13.12	13.07
EGP00615	21.27	18.9	13.15	14.73	15.98	17.31	7.42	8.23	8.35	7.71	16.02	17.48	15.85	13.84	12.87	11.24
EGP00616	121.88	123.61	92.21	96.22	99.36	96.35	89.74	89.07	130.63	125.61	102.08	107.32	138.83	145.34	121.42	116.57
EGP00617	3.89	4.55	5.74	4.96	4.33	4.91	4.64	4.7	2.93	2.95	5.07	5.08	4.61	4.84	4.32	5.39
EGP00618	5.06	3.84	2.77	1.72	2.14	1.78	3.39	2.69	1.06	1.09	2.33	2.71	4.11	2.37	2.8	1.42
EGP00619	26.12	24.34	34.05	32.84	28.43	29.52	24.31	23.14	46.55	44.03	33.28	35.35	47.69	48.63	54.77	55.57
EGP00620	53.35	50.95	47.13	49.87	62.3	67.99	16.74	19.01	21.54	24.19	56.91	60.95	54.77	54.31	45.97	45.23
EGP00621	1.66	1.44	0.37	0.23	10.52	7.7	7.38	7.87	8.16	6.73	0.57	0.55	0.47	0.23	0.91	0.89
EGP00622	23.16	21.35	17.32	17.62	10.9	9.19	0.71	0.81	0.82	0.84	13.59	14.54	10.94	11.05	5.05	3.7
EGP00624	18.71	18.5	14.05	13.93	15.57	14.74	10.84	10.75	9.91	10.76	14.2	13.78	15.01	15.21	11.42	11.38
EGP00625	6.36	5.98	7.13	6.7	4.43	4.49	2.61	2.32	3.46	3.22	8.21	7.37	4.33	5.48	3.09	3.32
EGP00626	14.14	15.89	14.64	14.8	10.38	11.06	3.89	3.82	5.39	5.63	12.87	12.06	8.45	8.72	6.96	8.08
EGP00627	1.59	2.16	2.4	2.37	4.83	4.17	4.02	3.95	3.13	3.09	3.6	3.92	3.13	2.93	4.34	3.81
EGP00629	3.07	3.17	1.64	1.36	1.67	2.15	0.26	0.1	0.33	0.67	2.12	2.08	1.43	1.04	0.69	1.01
EGP00630	2.67	2.4	2.65	2.61	1.7	1.97	0.52	1.07	1.82	1.35	1.7	1.51	1.77	1.79	1.02	1.03
EGP00633	1.61	1.02	2.07	1.78	0.14	0.43	0.22	0.08	0.65	0.64	0.82	1.26	1.21	1.64	0.64	1.18
EGP00634	72.05	65.52	67.22	68.64	44.64	45.9	12.66	15.08	17.36	16.59	65.63	65.91	62.96	54.42	31.12	29.91
EGP00635	91.53	93.95	77.84	78.44	193.04	197.26	82.72	81.17	43.09	42.09	132.17	127.04	70.52	72.62	105.4	107.89
EGP00636	19.01	19.13	18.1	19.24	16.17	17.05	14.37	13.17	14.38	11.51	19.7	20.33	17.6	15.2	16.13	16.4
EGP00637	18.28	18.88	19	19.64	33.57	33.36	22.02	21.75	17.32	16.14	31.54	31.29	27.09	26.68	22.11	23.03
EGP00640	128.94	123.1	131.29	135.76	113.9	110.72	69.59	64.34	80.85	82.66	119.23	124.73	129.73	124.75	114.21	118.9
EGP00641	27.76	28.89	13.26	11.84	4.44	5.17	5.13	5.06	5.38	5.02	16.11	15.69	10.31	11.18	8.41	8.73
EGP00642	57.93	58.72	102.35	99.68	110.73	110.45	148.49	144.85	111.35	111.48	133.71	130.71	154.74	166.12	215.74	215.01
EGP00643	11.73	10.39	10.83	11.41	19.84	18.02	29.37	26.9	14.95	14.11	17.51	18.1	20.53	20.06	26.61	28.42
EGP00645	36.35	35.11	30.3	30.55	30.53	30.51	19.41	19.39	30.6	27.5	28.08	27.66	24.81	23.45	19.26	19.31
EGP00646	18.53	18.02	17.86	15.92	18.64	17.88	46.46	49.08	42.49	41.46	15.09	16.18	21.67	20.34	22.04	21.89
EGP00648	107.47	111.23	66.98	65.1	97.1	99.58	22.36	22.65	25.32	24.61	88.57	92.88	55.44	58.75	56.83	59.41
EGP00649	0.6	0.42	1.13	1.35	3.56	3.52	159.03	158.3	195.95	197.48	0.19	0.41	1.02	0.92	1.92	1.97
EGP00654	0.09	0	0.69	0.97	3.14	3.09	0.85	0.67	4.18	4.24	1.62	2.08	1.76	1.7	1.63	1.87
EGP00655	16.41	17.22	14.17	14.12	5.89	5.91	2.71	2.33	3.46	3.89	8.96	8.79	10.74	11.84	5.81	4.74
EGP00656	16	16.83	18.23	16.81	17.07	19.68	19.63	18.48	20.47	21.67	17.71	17.32	15.71	16.36	20.29	18.71
EGP00657	0.64	0.91	0.97	0.74	4.74	4.56	0	0.06	0.1	0.1	5.75	4.76	0.11	0.2	0.49	0.07
EGP00660	18.54	18.98	17.76	15.91	6.66	7.25	9.52	8.86	11.7	10.87	13.44	13	24.05	25.56	16.19	18.91
EGP00661	67.59	67.44	52.58	46.4	51.01	49.4	13.02	13.22	14.88	12.97	57.44	53.42	27.61	25.22	12.79	12.78
EGP00662	11.06	12.21	7.71	6.9	9.54	10.17	10.03	11.53	11.12	12.88	7.84	8.28	9.58	10.92	9.93	8.35
EGP00665	76.55	76.31	69.65	66.87	97.05	102.95	191.97	179.81	224.08	229.97	74.38	73.93	54.93	56.91	42.41	43.29
EGP00666	5.73	5.26	12.5	14.4	85.46	89.33	93.43	93.54	32.24	33.4	41.11	46.09	9.08	8.69	17.98	16.6
EGP00667	11.37	11.4	15.54	13.84	12.24	13.25	52.05	50	62.63	59.92	10.18	8.73	21.08	22.65	43.76	44.31
EGP00668	9.35	8.8	7.89	8.6	8.1	8.02	7.98	8.22	10.17	10.88	7.98	7.73	10.34	11.16	11.91	9.52
EGP00669	3.86	4.33	2.89	2.69	3.75	3.93	1.87	1.21	3.25	3.2	6.06	5.95	2.6	2.82	3.25	4.17
EGP00670	9.34	10.64	9.26	9.2	16.05	13.96	15.67	15.05	15.53	14.78	12.62	14.15	13.49	13.75	16.71	14.37
EGP00671	33.35	30.37	21.5	24.72	24.61	24.39	0.45	0.32	2.97	2.65	30.95	35.51	19.65	20	4.37	3.59
EGP00672	9.53	9.83	12.43	13.28	11.38	12.38	3.3	3.27	2.03	2.43	10.93	12.16	9.61	9.78	11.66	12.3
EGP00673	15.84	16.84	17.18	18.52	20.08	21.73	14.24	13.63	10.34	10.64	18.89	19.67	17.41	18.07	16.18	16.62
EGP00674	38.97	34	38.09	38.4	36.91	37.18	38.14	38.69	63.61	61.27	33.78	34.56	49.64	49.33	52.03	52.05
EGP00675	12.09	13.76	27.19	28	35.96	36.71	24.34	24.6	6.56	7.58	25.29	25.38	20.54	21.53	24.69	23.25
EGP00676	117.9	116.38	103.38	110.82	125.91	126.65	2.67	2.27	5.2	5.83	165.53	175.56	110.06	107.6	36.31	33.46
EGP00677	64.15	64.07	80.19	76.9	56.31	57.37	38.47	39.15	58.4	59.37	67.9	66.53	59.53	61.79	66.99	68.54
EGP00678	29.4	28.95	28.07	27.41	24.67	24.55	33.45	34.34	30.6	31.76	25.78	26.06	39.35	37.77	42.05	40.88
EGP00679	28.79	28.03	20.97	23.09	13.63	13.81	13.82	15.61	12.48	12.94	15.7	17.78	26.48	29.34	20.34	21.13
EGP00680	42.23	44.64	26.66	26.99	24.04	24.42	33.87	32.22	38.21	37.19	25.72	27.4	43.3	43.72	39.58	44.63
EGP00681	19.61	18.41	23.74	24.14	8.57	7.53	0.06	0.06	1.23	0.72	14.74	14.26	3.22	2.96	1.73	2.05
EGP00682	9.46	8.91	12.76	12.65	24.92	25.59	49.34	46.86	14.26	15.94	17.74	17.06	20.18	19.74	34.96	33.6
EGP00683	0.44	0.33	0.54	0.64	1.5	1.44	2.01	1.48	2.57	2.48	0.89	1.24	0.54	0.61	1.4	1.32
EGP00685	27.21	26.3	26.14	26.92	23.89	25.4	16.61	16.27	22.16	21.98	25.12	26.23	35.26	36.16	35.1	34.89
EGP00686	65.66	63.86	71.47	76.64	50.31	53.19	62.53	59.31	93.09	93.17	52.51	47.47	63.99	65.63	76.09	65.93
EGP00688	68.51	69.68	70.76	69.45	71.12	69.94	62.28	66.16	81.85	78.98	81.09	80.83	51.91	52.82	54.22	51.17
EGP00689	9.09	8.34	8.17	8.05	1.85	1.95	0.2	0.3	0.12	0.21	5.43	5.8	1.65	1.66	1.02	0.92
EGP00690	20.63	19.37	14.81	13.51	14.08	15.17	9.66	8.43	8.59	9.14	16.71	15.56	13.26	14.26	12.84	13.03
EGP00691	54.28	53.94	52.45	50.87	70.19	67.26	39.21	38.89	50.43	50.96	61.6	62.34	63.21	59.91	71.43	70.93
EGP00692	12.37	12.12	10.12	8.98	7.97	8.05	3.98	4.55	5.05	4.87	8.59	9.27	6.15	7.07	5.85	6.63
EGP00693	6.59	6.31	4.82	5.58	5.1	4.98	8.45	7.56	6.78	7.06	6.15	6.34	6.92	5.91	6.23	5.75
EGP00694	7.69	8.27	7.69	8.43	10.39	10.94	12.09	11.93	15.98	15.95	8.54	8.62	9.07	9.93	10.42	11.61
EGP00696	0.19	0.18	21.02	22.35	23.39	22.52	0.98	0.72	1.12	1.03	6.94	7.52	8.58	7.01	3.27	3.19
EGP00698	7.56	8.07	10.75	10.54	15.77	16.31	37.75	37.8	50.58	50.62	14.71	13.67	14.22	14.86	23.86	23.78
EGP00699	85.47	82.48	78.61	79.55	58.19	58.05	10.55	9.41	13.98	14.03	80.84	81.2	47.61	45.1	27.07	26.3
EGP00700	11.07	11.2	9.73	9.44	7.87	8.45	8.74	10.38	10.06	9.73	7.59	6.85	7.79	6.34	9.32	7.93
EGP00701	7.16	6.75	6.44	6.66	3.99	5.6	2.18	2.88	5.03	4.74	5.42	5.12	5.91	5.4	2.96	4.04
EGP00702	36.55	33.26	33.25	34.38	15.51	15.19	1.89	1.44	7.83	7.79	20.94	21.52	16.32	13.09	11.01	11.89
EGP00703	14.18	14.1	18.7	17.8	13	12.87	10.9	12.64	17.43	19.16	14.66	15.82	17.15	18.27	20.21	21.7
EGP00704	44.74	44.58	65.08	62.45	88.55	91.5	110.6	114.08	82.91	83.32	67.79	66.01	46.91	48.21	61.02	58.99
EGP00705	19.17	19.2	20.58	20.24	15.23	16.15	17.93	18.28	20.57	21.14	16.39	15.95	12.81	12.76	16.56	16.18
EGP00706	26.06	25.68	28.3	27.55	34.09	36.47	30.18	32.59	42.37	41.25	30.38	31.22	30.48	29.24	37.88	36
EGP00707	2.3	2.8	4.64	4.78	3.45	2.86	5.44	4.09	4.03	3.86	4.39	4.21	5.91	5.37	8.08	6.79
EGP00710	8.69	9.05	8.67	8.29	12.28	12.41	99.8	105.54	39.19	38.75	3.66	4.09	6.67	6.76	13.86	12.08
EGP00711	2.37	2.21	2.12	2.33	1.51	1.56	1.13	0.92	0.63	0.95	1.77	1.74	2.38	2.26	1.54	1.57
EGP00712	16.67	18.74	24.19	22.82	77.64	73.79	122.08	123.93	70.16	74.17	47.26	47.03	34.5	33.94	67.54	70.63
EGP00713	6.3	7.39	7.06	6.24	7.51	7.49	5.09	5.5	4.48	5.39	7.51	8.02	8.64	7.77	8.3	8.42
EGP00714	12.36	14.64	13.1	13.05	14.98	14.24	8.46	7.05	8.9	8.9	16.5	15.35	13.33	13.22	12.08	11.81
EGP00716	5.46	5.46	6.36	6.1	11.71	11.37	19.87	17.71	22.32	21.46	9.29	8.81	6.96	8.19	9.9	10.08
EGP00717	11.16	11.88	3.34	3.35	4.41	3.86	0.3	0.22	0.07	0.25	5.27	4.81	2.36	1.73	3.27	3.06
EGP00718	6.07	5.96	2.69	2.18	1.94	1.98	3.07	2	3.94	4.68	3.76	3.46	2.05	2.09	1.31	0.81
EGP00719	22.57	19.9	13.25	13.37	21.8	22.66	18.2	19.28	29.52	29.78	10.19	12.9	15.51	18.84	20.4	18.63
EGP00720	13.26	13.7	16.2	16.09	12.4	11.8	11.46	10.77	11.92	12.45	16.96	16.65	16.01	16.35	17.61	18.03
EGP00721	72.8	73.03	99.01	96.62	162.35	162.6	36.99	36.01	69.98	71.19	131.85	134.01	89.63	88.14	92.26	93.91
EGP00722	3.05	3.43	2.05	1.77	1.61	1.51	4.68	4.38	13.76	14.49	0.98	1.24	0.8	0.94	1.81	1.33
EGP00728	9.36	9.13	8.65	8.47	19.48	18.22	7.47	8.74	16.25	16.75	9.67	9.49	16.1	15.87	15.62	14.71
EGP00729	9.13	11.24	22.11	21.15	16.7	19.97	14.15	12.56	7.21	8.44	17.12	16.49	8.96	9.76	12.87	11.98
EGP00730	9.36	9.48	16.92	16.8	14.26	14.79	13.8	15.26	8.44	7.39	15.39	15.29	10.41	9.64	11.16	12.4
EGP00731	7.96	8.88	12.3	13.6	10.66	12.01	9.39	9.56	6.02	7.49	12.65	7.08	6.19	7.07	8.22	10.28
EGP00732	8.34	7.94	19.4	15.75	8.7	7.07	11.03	10.47	4.3	4.88	15.1	14.15	10.35	8.69	10.46	12.25
EGP00733	39.03	34.24	31.99	31.9	26.07	30.07	42.32	44.27	18.85	19.21	27.57	30.97	23.25	26.83	22.85	23
EGP00734	64.77	64.66	47.57	48.37	74.53	76.59	44.41	47.2	23.21	24.78	57.32	57.27	43.34	45.82	27.52	25.97
EGP00735	70.11	74.69	126.67	126.97	25.91	25.33	0.18	0.1	0.25	0.19	37.36	44.86	17.94	17.83	4.88	4.4
EGP00736	11.15	11.76	23.02	18.44	7.94	9.79	0	0.13	0	0.35	10.72	10.41	5.12	4.82	3.68	4.47
EGP00737	7.52	6.98	6.67	7.4	14.14	12.42	13.69	12.97	15.3	14.93	12.18	11.49	7.82	8.86	10.88	10.63
EGP00740	6.1	7.4	4.85	4.72	6.51	5.01	6.13	6.51	4.06	4.25	6.02	6.03	7.14	7.03	5.29	5.93
EGP00741	21.75	23.05	19.48	20.81	24.27	26.31	25.89	26.4	14.87	15.03	28.55	29.85	28.44	27.33	27.25	26.64
EGP00744	12.76	13.35	10.52	7.92	11.29	10.53	10.66	8.44	8.07	9.87	11.35	11.28	10.81	8.38	9.78	8.7
EGP00746	5.07	4.1	3.45	3.39	3.14	2.77	2.58	3.24	1.48	1.88	2.88	2.37	3.05	2.46	2.26	3.12
EGP00747	4.31	3.2	8.12	7.35	32.8	29.42	133.82	134.42	109.95	107.65	8.37	7.32	6.53	7.8	10.85	11.47
EGP00748	24.81	24.63	23.05	20.93	16.11	17.68	19.64	19.9	13.7	13.37	19.43	20.84	19.73	18.3	18.03	15.93
EGP00749	19.34	18.17	17.75	17.52	22.52	20.68	27.24	27.6	27.86	26.68	19.58	18.97	11.53	11.21	8.34	8.08
EGP00750	10.46	11.09	11.03	10.52	3	3.2	2.06	2.58	7	7.42	8.32	7.79	18.11	18.57	14.74	13.47
EGP00751	2.16	2.18	2.4	2.3	1.1	1.17	1.24	1.32	1.52	1.29	1.73	2.37	2.52	2.91	2.66	2.61
EGP00752	79.38	80.52	71.91	71.15	52.07	52.48	13.69	12.25	16.68	16.73	61.8	64.56	35.83	35.61	22.51	18.8
EGP00753	14.92	13.7	11.2	11.84	12.95	12.49	51.72	50.02	33.24	33.15	12.01	12.91	15.1	15.17	30.62	30.05
EGP00754	15.42	16.31	21.41	19.82	32.37	33.68	32.42	36.38	40.23	39.03	25.59	26.34	16.73	17.19	23.14	22.82
EGP00755	20.98	20.28	8.44	8.59	8.92	8.06	1.19	1.12	0.87	1.06	9.75	10.68	5.97	5.44	2.72	2.13
EGP00761	5.2	4.31	4.14	3.98	3.12	2.77	1.38	1.3	1.27	1.53	3.92	3.68	3.43	4.5	3.21	3.48
EGP00764	5.03	4.16	4.81	4.58	3.25	2.95	5.72	5.5	5.5	5.06	4.55	4.44	6.63	6.58	5.9	5.53
EGP00766	14.68	14.52	20.61	22.17	3.81	3.96	0	0.12	0.35	0.45	6.64	5.57	2.71	2.38	1.67	1.47
EGP00768	83.3	76.44	63.81	66.9	102.32	97.71	179.07	173.43	128.58	117.68	103.49	104.72	130.46	143.68	172.84	168.65
EGP00769	81.29	81.53	64.56	64.33	58.46	55.49	33.48	31.43	14.9	15.73	70.54	69.35	40.51	40.51	28.18	30.92
EGP00770	11.77	11.42	3.54	2.56	9.29	10.8	50.96	54.26	128.97	117.78	37.5	41.04	74.41	61.28	45.33	50.76
EGP00771	0.96	0.09	0.29	0.74	1.56	2.06	0.98	1.43	18.9	16.71	2.99	2.46	4.52	4.93	5.82	4.57
EGP00772	39.69	41.5	49.4	48.15	74.61	75.65	86.18	81.47	48.58	50.33	52.82	53.05	50.77	53.73	72.37	73.38
EGP00773	10.82	11.58	11.3	11.46	12.54	10.16	27.41	28.08	31.59	33.15	10.59	9.8	12.83	11.28	18.66	17.49
EGP00777	68.11	67.54	64.05	61.54	21.57	21.97	6.12	6.65	14.77	14.26	31.82	28.83	27.02	26.38	20.53	20.05
EGP00780	203.48	204.72	180.18	184.41	138.39	140.07	91.67	88.14	140.39	140.51	189.11	186.32	242.8	242.72	221.93	220.71
EGP00781	24.27	26.03	22.29	23.42	129.88	127.7	94.88	93.01	89.55	86.75	40.39	40.94	34.7	33.62	74.95	77.24
EGP00785	0.04	0	0.18	0.28	0.13	0.24	0	0.04	1.97	2.11	0.41	0.35	0.18	0.3	2.02	2.96
EGP00787	0.2	0.15	0.86	0.79	0.38	0.34	0.04	0.08	0.99	1.62	0.64	1.01	0.87	1.27	5.18	4.04
EGP00789	1.06	1.17	0.77	0.97	1.49	1.87	0.06	0.09	0.31	0.18	2.3	2.33	0.6	0.62	0.38	0.51
EGP00790	2.79	2.99	7.27	5.92	11.63	12.42	16.18	15.99	25.67	25.55	9.56	9.85	8.8	8.67	23.1	23.73
EGP00792	1.44	1.03	0.96	1.36	1.45	1.21	4.36	3.84	23.18	21	1.7	1.09	1.99	1.97	12.3	10.4
EGP00793	13	13.05	13.45	15.11	11.13	9.97	12.82	12.3	14.29	14.92	11.43	11.32	16.68	17.26	18.31	19.45
EGP00794	89.74	87.61	97.61	98.74	68.09	67.36	87.82	85	74.57	75.52	75.42	69.76	109.51	112.11	101.56	101.82
EGP00795	20.16	21.24	20.94	21.12	25.57	24.52	34.79	35.97	39.86	39.54	26.03	24.07	25.12	23.95	31.08	32.12
EGP00796	13.91	13.86	11.76	10.73	19.75	18.81	16.76	17.81	17.65	17.46	15.63	15.25	14.61	12.45	13.96	11.75
EGP00798	16.73	15.03	12.71	13.36	13.35	13.14	11.84	12.34	14.18	15.08	12.19	13.33	21.14	19.9	16.24	17.16
EGP00799	54.43	55.18	53.26	54.06	32	34.36	44.31	46	27.66	27.85	43.58	44.63	71.86	70.83	62.97	62.85
EGP00800	0.32	0.47	1.16	0.8	1.42	1.52	2.35	1.75	1.44	1.12	2.25	2.35	8.77	9.39	14.4	15.48
EGP00801	21.13	22.76	18.23	17.25	15.03	15.02	1.29	1.44	4.24	4.27	19.15	19.32	9.57	10.46	8.29	8.86
EGP00802	0.07	0.09	0.09	0.11	0.82	0.69	6.53	7.39	9.64	9.46	0.82	0.57	2.07	2.08	6	5.72
EGP00803	1.5	1.41	2.56	2.72	1.78	1.77	3.36	2.44	4.03	4.79	2.5	2.48	4.76	5.11	5.67	5.36
EGP00806	6.87	6.88	7.08	7.62	7.44	8.03	9.64	9.36	8.73	9.72	9.86	10.24	11.68	11.67	13.2	13.65
EGP00807	16.17	17.9	23.12	22.29	15.96	16.21	29.75	29.4	44.3	40.99	10.23	10.8	8.9	8.04	17.8	15.78
EGP00813	0.83	0.76	2.42	2.55	11.39	10.93	9	8.09	3.82	5.55	2.54	2.53	1.99	2.08	8.95	10.11
EGP00814	8.93	8.91	6.72	5.98	2.63	2.02	1.16	1.54	19.12	18.31	3.54	3.69	22.74	23.93	34.52	35.26
EGP00817	10.34	9.42	6.92	7.14	4.17	4.54	1.16	1.25	18.09	19.07	4.08	4.97	21.58	20.29	35.14	37.97
EGP00818	48.99	48.91	42.15	42.52	28.23	26.83	7.29	7.36	52.12	52.87	33.92	31.71	62.49	67.05	118.07	124.74
EGP00819	28.7	27.94	17.87	17.5	9.18	9.23	9.99	9.34	12.89	12.02	17.55	16.27	34.18	36.67	32.62	33.72
EGP00821	1.85	1.51	1.83	1.06	3.63	3.11	1.23	0.96	1.63	1.47	1.72	0.99	2.34	1.48	3.48	3.62
EGP00822	346.93	350.46	264.34	260.16	190.9	183.44	22.23	21.11	27.82	29.83	432.2	440.33	472.18	465.74	214.55	227.31
EGP00823	4.75	4.21	5.72	6.04	5.09	5.67	0.71	0.51	1.44	1.23	7.21	5.68	5.53	6.17	3.17	3.64
EGP00826	0.18	0.46	0.64	0.71	0.79	0.13	0.6	0.75	46.1	42.28	0.52	1.18	0.97	1.48	0.59	0.46
EGP00827	10.45	10.85	14.29	13.74	10.89	11.4	12.63	12.81	14.96	16.11	12.41	13.08	11.83	12.69	14.37	14.84
EGP00829	20.64	22.43	10.07	9.6	6.33	5.27	8.62	7.87	7.47	6.28	8.19	7.69	10.11	8.66	8.48	8.06
EGP00830	15.95	15.21	18.29	19.72	12.75	11.87	16.78	16.98	19.02	19.66	17.24	16.45	23.71	24.99	24.15	27.05
EGP00837	8.18	10.05	5.78	5.07	6.57	5.05	0.38	0.04	0.27	0.32	6.27	6.99	2.98	3.42	0.42	0.55
EGP00838	17.23	17.65	18.94	19.36	10.98	10.6	3.1	3.31	2.58	2.04	14.56	15.7	6.45	5.94	4.02	4.16
EGP00839	19.02	18.94	16.16	15.17	23.03	24.48	21.49	21.76	9.39	8.81	25.29	23.68	28.72	27.57	21.79	20.42
EGP00841	0.4	0.46	0.27	0.39	0.03	0.11	0.02	0.02	2.4	2.68	0.03	0.07	0.71	0.61	0.36	0.4
EGP00842	6.87	6.26	7.99	8.93	3.71	4	1.88	2.59	3.11	3.23	4.33	5.71	7.2	6.9	4.54	5.8
EGP00844	15.92	12.66	19.17	16.2	2.54	4.32	5.25	4.19	5.62	5.83	3.39	2.94	8.79	11.91	5.72	5.01
EGP00845	3.32	3	2.38	3.2	2.72	3.28	2.89	3.13	1.62	1.55	1.97	1.26	2.02	2.34	3.21	1.95
EGP00846	33.36	35.16	29.72	29.81	39.05	39.99	68.94	66.78	57.68	57.47	35.52	35.26	44.8	46.55	52.82	53.53
EGP00847	2.43	2.5	2.43	3.09	2.05	1.67	2.48	2.39	2.09	2.69	1.77	1.5	2.7	2.8	2.31	2.75
EGP00848	11.7	12.01	8.74	8.94	10.35	9.79	10.64	11.18	7.62	6.65	11.31	11.14	14.9	14.12	14.65	13.41
EGP00849	10.28	10.27	9.06	8.55	5.92	6.15	6.56	6.57	7.54	7.49	7.03	7.87	7.68	7.37	7.43	7.27
EGP00851	224.29	219.26	347.64	349.15	344.07	355.06	21.16	21.67	43.33	39.11	416.34	413.07	328.21	330.52	61.11	59.23
EGP00854	4.56	3.57	4.02	3.86	0.33	0.64	5.49	7.53	1.22	1.4	2.8	2.23	6.25	6.94	1.85	1.31
EGP00855	17.19	19.14	11.62	12.17	86.06	88.6	726.74	722.92	342.38	349.71	98.57	100.71	5.52	4.81	8.26	9.49
EGP00856	0.44	0.68	1.24	1.42	3.94	4.81	5.01	4.37	4.17	5.08	4.14	6.16	4.66	4.23	4.42	3.52
EGP00857	11.74	13	16.32	15.96	11.65	11.46	10.63	11.07	11.75	11.9	14.52	14.77	22.41	21.42	24.29	22.91
EGP00858	28.22	32.41	33.88	34.75	17.94	18.55	5.94	7.1	17.32	16.58	34.39	34.49	37.17	31.98	26.96	23.64
EGP00860	33.63	34.5	21.37	20.04	32.51	32.19	19.14	19.45	9.09	10.42	23.39	22.61	20.25	20.35	28.48	29.15
EGP00862	7.15	7.38	8.06	7.5	11.23	10.05	7.76	8.47	8.04	8.77	10.34	10.37	10.21	9.97	12.4	12.81
EGP00864	0.25	0.26	0.31	0.35	0.98	1.93	0.14	0.13	0.61	0.57	1.6	2.36	0.35	0.35	0.45	0.16
EGP00865	56.09	56.83	80.78	80.43	50.64	52.56	48.96	48.96	114.05	114.91	57.48	59.36	45.83	46.43	63.85	64.77
EGP00866	9.91	10.05	9.34	8.88	7.02	6.89	7.87	9.12	7.39	7.19	9.44	8.92	8.48	10.3	10.17	9.88
EGP00867	18.25	18.88	23.02	22.25	11.96	12.54	4.71	4.04	3.9	4.35	16.86	16.34	14.25	14.76	12.33	10.8
EGP00868	3.9	2.7	2.94	2.67	2.86	2.38	4.88	3.87	3.5	4.21	4.38	3.69	3.34	4.27	2.17	3.96
EGP00871	0.03	0.04	0.15	0.63	0.12	0.22	0.38	0.5	16.04	16.68	0.25	0.08	0.3	0.18	0.21	0.04
EGP00872	10.6	9.79	7.82	8.23	6.54	6.15	0.25	0.35	0.44	0.49	11.13	10.68	3.33	4.23	1.67	1.96
EGP00873	17.08	17.18	15.6	16.35	2.99	3.62	0.46	0.6	2.3	2.66	4.61	4.7	3.4	3.25	2.05	2.11
EGP00876	0.11	0.06	0.1	0.1	1.2	1.72	0.17	0.44	0.33	0.35	1.3	1.47	1.85	2.25	0.03	0.11
EGP00877	2.07	2.02	2.08	2.26	1.37	1.83	1.38	1.45	1.34	1.05	2.42	2.01	1.67	2.28	2.15	2.1
EGP00878	31.81	29.49	31.34	31.27	17.91	19.15	27.25	25.87	22.22	21.88	37.08	36.67	54.7	52.51	51.22	50.79
EGP00884	0.45	0	0.26	0.19	0.29	0.52	99.84	108.24	94.07	89.38	0.1	0.36	0.04	0.07	2.04	1.82
EGP00886	3.26	3.79	2.36	2.84	2.11	1.63	1.16	1.13	1.09	1.1	1.87	1.45	1.6	1.34	0.66	1
EGP00888	8.47	7.95	6.83	4.58	6.59	6.44	32.75	32.6	11.62	10.78	3.15	4.39	3.82	4.37	1.79	2.18
EGP00889	2.66	2.54	3	2.65	0.94	0.59	1.69	1.97	3.78	4.57	0.9	0.86	0.94	0.93	0.42	0.35
EGP00890	6.91	7.26	6.96	5.97	3.17	3.32	1.4	0.97	1.77	1.6	2.74	1.99	3.25	2.68	0.66	0.47
EGP00891	7.01	6.01	3.92	4.21	2.12	2.57	2.29	1.9	1.95	1.59	2.29	2.26	1.7	1.55	0.77	0.65
EGP00892	288.32	295.55	261.88	253.89	327.07	333.88	235.31	232.88	366.79	371.69	203.59	202.5	185.28	188.22	247.34	248.81
EGP00893	1.9	2.17	3.46	3.74	6.38	6.86	6.57	5.65	9.36	9.26	4.5	5.94	7.22	7.24	9.55	8.32
EGP00897	9.63	12.23	4.63	2.81	2.36	1.71	5.32	7.91	2.38	2.59	3.41	4.41	4.86	4.8	2.81	2.96
EGP00898	7.33	7.33	3.74	3.05	4.38	4.45	0.56	1.17	1.13	0.87	3.62	4.09	3.88	2.92	1.36	1.55
EGP00901	11.34	11.39	12.8	11.79	13.85	13.24	8.19	8.13	9.69	10.24	10.4	12.71	11.82	12.47	13.06	12.69
EGP00902	1.48	1.38	1.74	1.51	1.77	1.66	2.87	2.4	2.03	1.42	2.14	2.16	1.67	1.95	2.05	1.79
EGP00903	72.4	73.26	56.91	59.13	49.45	49.84	17.76	17.81	21.81	23.46	62.63	64.23	51.13	51.94	35.64	35.43
EGP00904	20.74	21.31	26.33	28.66	31.88	33.47	34.1	33.32	30.88	31.2	31.14	32.67	25.24	25.25	35.15	34.32
EGP00907	30.83	30.08	55.58	59.16	26.05	25.74	3.14	2.44	14.8	15.83	27.94	30.05	30.74	32.76	32.68	35.79
EGP00911	5.72	5.77	4.63	3.31	5.64	6.63	6.72	5.71	4.64	4.92	5.09	6.3	3.91	4.12	4.93	3.87
EGP00912	35.66	34.04	27.7	26.02	29.57	26.77	28.8	24.11	37.68	36.81	27.91	28.41	24.08	26.41	32.03	29.76
EGP00913	10.13	10.19	8.01	8.31	5.68	6.13	1.83	2.5	3.18	3.74	6.55	7.53	4.74	3.16	3.73	4.44
EGP00914	36.2	37.21	18.05	17.76	46.24	45.18	78.92	81.96	126.03	131.42	22.47	23.01	59.74	58.3	139.82	135.39
EGP00915	4.95	5.48	4.74	4.71	9.77	10.15	70.19	65.31	126.13	125.67	7.6	8.15	19.55	20.13	68.31	64.13
EGP00917	65.38	65.49	49.14	45.71	52.8	51.03	32.84	34.23	31.38	30.03	55.78	51.26	43.21	45.49	40.37	41.84
EGP00919	21.49	20.76	25.67	23.63	19.26	19.38	3.01	2.75	5.29	5.49	23.23	24.39	16.79	17.75	14.64	14.18
EGP00921	3.06	2.81	2.94	2.82	2.19	2.14	2.76	3.08	3.62	2.74	2.52	2.56	3.01	3.35	4.28	3.14
EGP00922	7.77	7.38	7.42	7.27	9.42	8.54	5.73	5.46	7	6.54	9.45	9.39	5.89	6.55	6.02	6.25
EGP00923	7.45	7.36	8.09	7.9	4.26	3.73	4.39	4	2.91	3.2	5.67	5.45	7.6	7.79	4.79	5.82
EGP00924	11.75	11.57	6.08	7.23	5.8	4.23	5.91	5.84	4.3	4.97	6.95	8.8	3.2	2.87	1.63	1.47
EGP00925	1.11	0.64	1.46	0.75	3.08	2.75	335.5	346.59	262.11	251.42	4.5	3.53	61.41	61.4	207.38	198.01
EGP00926	3.48	4.21	4.49	3.63	17.37	17.76	217.62	214.43	610.48	623.24	16.77	18.75	100.68	101.65	563.27	565.72
EGP00929	7.46	7.25	6.86	7.24	5.02	5.08	2.99	3.16	2.51	2.97	5.97	5.48	5.26	5.29	4.04	3.5
EGP00931	13.76	15.7	11.29	12.85	14.54	14.29	16.52	18.77	13.27	11.97	13.51	12.28	12.04	12.93	12.52	11.71
EGP00932	2.42	3.03	1.35	1.48	2.38	1.82	5.81	4.58	6.28	5.08	1.84	2.59	3.58	3.09	4.25	3.28
EGP00933	0.17	0.24	2.35	1.68	3.11	3.76	0.07	0.11	1.25	0.98	1.41	1.61	0.93	0.86	0.34	0.22
EGP00934	47.69	51.94	42.43	43.06	33.22	33.19	14.74	12.71	28.64	28.77	40.56	40.14	40.12	42.41	32.96	33.31
EGP00935	40.7	38.78	226.21	218.54	10.46	10.27	0.64	0.63	10.78	10.08	43.98	45.95	78.66	74.84	14.79	14.78
EGP00937	2.05	2.61	3.73	5.12	1.79	1.54	0.29	0.03	0.44	0.39	2.51	2.37	2.53	3	1.48	1.25
EGP00938	20.48	19.82	17.13	17.05	18.47	18.25	11.45	11.93	12.77	13.3	21.03	20.35	17.87	19.3	8.57	7.91
EGP00939	35.65	33.9	33.31	32.87	27.91	29.4	8.33	8.35	10.62	11.24	29.33	28.17	22.4	23.04	18.83	19.55
EGP00941	45.76	48.8	31.81	30.98	48.37	50.85	1.44	1.58	4.31	5.03	41.9	40.26	26.42	24.97	19.14	17.74
EGP00943	16.24	14.15	10.59	6.95	12.01	14.15	21.66	23.16	29.32	22.67	12.58	19.7	17.32	15.01	21.92	13
EGP00944	11.65	12.74	12.11	11.84	13.2	13.46	8.96	8.48	13.84	14.86	15.17	15.83	12.05	11.14	10.05	8.97
EGP00946	11.07	9.92	4.19	5.02	7.61	7.77	2.73	3.21	2.49	2.11	7.27	6.67	3.76	4.86	3.91	4.13
EGP00947	7.63	6.33	6.18	6.96	6.3	5.39	2.09	2.7	4.84	3.92	4.62	6.08	7.08	7.36	6.42	6.23
EGP00948	103.79	105.98	96.67	94.68	41.22	41.33	0.69	1.31	1.47	1.64	54.49	52.68	39.73	38.49	15.16	14.72
EGP00949	62.56	63.82	105.22	105.37	90.98	95.07	155.57	154.19	79.01	83.42	80.6	81.15	134.88	135.14	131.77	133.77
EGP00951	7.27	7.6	6.24	7.32	5.81	4.4	5.05	4.89	7.29	9.15	5.63	5.3	9.13	7.48	5.09	5.85
EGP00952	35.35	36.26	34.05	33.51	24.24	23.26	39.24	39.19	44.5	47.68	25.48	28.32	41.21	41.35	41.88	43.76
EGP00953	36.84	35.91	37.01	38.28	36.41	36.38	32.13	34.91	31.12	28.81	39.29	37.42	40.98	42.22	36.39	36.51
EGP00957	2.41	3.47	3.04	1.77	1.44	2.11	2.41	1.82	2.83	1.73	2.54	2.53	2.12	2.57	1.07	1.68
EGP00958	9.56	9.58	12.69	11.7	11.34	11.75	5.56	5.67	10.04	9.34	11.87	11.78	11.37	11.55	11.71	13.37
EGP00959	15.33	13.3	11.8	12.5	6.21	7.22	12.3	11.43	13.42	11.47	8.23	11.63	20.54	20.45	17.85	17.31
EGP00960	10.01	8.76	5.25	5.9	3.6	4.08	4.68	3.49	3.27	2.35	5.01	4.29	6.43	5.68	4.18	3.67
EGP00961	2.91	2.37	3.35	4.37	2.36	3.06	1.63	2.17	1.02	1.12	3.03	3.68	1.95	2.06	3.3	2.73
EGP00962	2.47	2.74	3.84	3.02	2.52	3.03	1.73	1.15	1.55	1.07	2.86	3.36	2.23	1.93	2.87	2.57
EGP00964	4.01	4.8	4.32	5.15	6.59	6.06	6.48	8.37	10.85	9.65	5.07	4.87	4.97	4.14	6.93	8.44
EGP00967	1.91	2.17	3.69	4.55	5.59	5.71	15.41	14.3	15.65	15.29	5.05	3.94	4	5.33	13.14	12.99
EGP00968	12.18	12.09	10.71	11.43	18.62	16.81	61.14	62.68	56.85	54.33	15.06	13.88	20.01	21.02	34.31	34.28
EGP00969	8.9	10.09	7.11	7.31	7.42	5.25	6.97	6.23	5.44	5.48	10.16	8.54	10.58	10.63	10.09	8.44
EGP00970	25.81	25.08	11.31	11.28	19.16	18.93	87.48	93.56	204.58	189.56	27.75	31.22	172.43	154.85	273.46	250.62
EGP00976	17.03	16.44	18.45	19.46	14.18	14.41	15.52	16.49	24.74	22.68	14.7	13.9	19.88	21.52	20.81	19.7
EGP00978	3.09	3.59	3.68	3.61	2.17	1.98	0.02	0.05	0.2	0.17	2.44	2.54	1.29	0.89	0.42	0.53
EGP00981	227.96	223.76	190.52	193.12	160.16	162.03	5.02	4.58	23.78	23.54	181.98	190.2	71.11	71.94	32.25	28.31
EGP00982	7.28	8.17	9.29	9.15	7.54	7.11	6.32	6.16	5.33	5.28	7.52	8.21	9.15	8.9	11.75	10.48
EGP00984	0.6	1.28	3.67	2.84	4.95	4.35	37.94	37.65	78.08	80.1	3.76	5.19	8.41	10.29	37.09	37.67
EGP00986	70.14	68.4	53.44	52.12	49.89	50.66	3.31	3.36	10.75	10.06	42.83	46.1	44.36	44.97	17.61	16.45
EGP00987	8.49	9.38	9.21	9.04	10.56	10.16	19.33	20.06	11.61	12.45	12.11	12.68	17.29	16.56	15.48	15.68
EGP00989	22.31	21.59	22.63	22.27	18.22	18.2	14.55	15.41	19.82	18.88	21.62	22.17	24.61	24.74	25.74	25.93
EGP00990	17.58	17.09	16.99	16.04	18.52	17.95	26.7	25.6	20.14	18.75	14.94	14.7	18	17.89	16.74	16.45
EGP00992	16.05	16.63	18.44	20.02	29.26	27.24	31.3	32.2	31.6	32.95	21.44	21.38	20.79	22.15	29.34	26.91
EGP00993	21.15	20.78	19.68	21.76	20.25	18.25	10.91	11	16.22	18.07	22.32	20.54	22.42	21.81	19.39	21.19
EGP00994	6.29	5.47	6.39	5.52	5.77	5.41	3.11	2.35	5.92	5.99	5.14	4.87	6.86	5.7	5.28	4.94
EGP00995	29.9	30.32	22.87	23.36	32.78	30.6	22.51	20.63	9.77	9.75	17.91	19.07	18.42	19.56	24.74	23.72
EGP00997	2.85	2.84	2.06	2.23	10.78	11.41	5.62	6.37	3.74	3.66	6.25	6.69	1.33	0.85	1.41	1.01
EGP01003	41.21	39.08	31.28	30.51	51.69	48.68	57.56	58.43	40.84	38.85	35.36	38.01	33.66	31.13	28.29	30.42
EGP01004	11.21	11.12	12.87	12.49	9.98	9.9	6.53	6.88	9.43	9.21	10.93	12.2	12.13	11.17	12.53	12.18
EGP01005	772.38	768.3	1122.07	1094.54	1258.52	1194.91	132.02	137.76	270.55	263.57	1189.05	1217.45	981.79	933.75	905.7	897.14
EGP01006	4.2	4.15	3.03	2.92	7.08	5.29	10.18	13.2	6.61	5.51	3.4	5.06	5.71	5.14	10.28	8.58
EGP01007	28.64	27.64	25	24.53	13.74	13.88	1.17	1.48	2.61	2.32	15.58	15.54	12.93	12	8.6	8.22
EGP01010	3.91	4.39	4.58	4.13	4.59	3.87	3.23	3.17	3.45	3.24	4.39	3.6	4.21	4.18	4.01	4.01
EGP01011	38.27	39.03	39.61	40.76	75.53	73.09	205.04	207.7	221.14	219.67	61.96	66.64	99.38	102.65	167.98	170.4
EGP01012	26.24	25.43	29.57	28.65	9.82	10.21	6.38	6.27	24.48	24.95	21.56	21.64	40.92	41.5	34.85	34.02
EGP01013	25.14	24.98	25	24.59	31.83	31.97	66.6	61.49	58.13	64.14	28.34	27.54	36.46	37.52	47.77	46.49
EGP01014	13.28	13.79	19.37	20.73	16.47	17.87	8.5	9.51	12.43	11.77	17.11	17.16	14.14	14.3	14.07	14.18
EGP01015	8.09	7.87	9.65	9.41	10.32	11.05	7.98	9.81	12.45	10.7	12.66	11.71	12.78	14.18	16.36	15.2
EGP01016	6.09	4.61	3.95	3.38	3.02	3	5.59	6.07	9.8	8.72	2.01	2.48	2.16	2.25	2.58	2.21
EGP01018	30.01	28.56	26.26	27.08	29.98	30.25	32.86	33.38	32.07	33.47	28.64	30.57	30.1	27.75	24.37	25.25
EGP01020	25.04	27.48	19.74	21.96	21.68	22.71	24.12	23.07	33.75	32.76	24.92	25.9	27.2	29.17	31.31	26.07
EGP01021	5.73	6.05	5.82	5.31	5.46	5.31	5.65	5.78	5.58	6.08	5.26	5.51	6.07	6.38	6.01	6.22
EGP01022	4.71	4.2	4.25	3.07	1.41	1.2	1.6	1.8	1.31	1.2	3.01	2.27	2.35	3.24	1.58	1.29
EGP01024	38.42	39.64	48.43	49.57	58.44	62.82	63.03	63.06	54.81	58.97	70.43	73.5	54.22	55.53	70.4	68.77
EGP01026	48.57	48.75	43.04	42.68	23.81	24.58	13.49	13.77	15.93	17.23	33.41	30.41	32.58	32.45	26.11	27.67
EGP01027	44.46	45.45	46.26	47.2	45.8	47.92	59.13	61.77	57.13	59.46	43.82	46.14	55.12	57.38	65.54	60.9
EGP01028	19.76	20.68	18.86	17.38	41.54	41.84	17.69	19.36	10.95	12.1	33.59	32.68	20.23	17.37	22.72	20.29
EGP01029	2.86	2.62	1.46	2.06	5.2	5.35	9.8	8.86	8.76	8.84	2.45	3.07	3.74	3.03	5.21	5.71
EGP01030	1.82	2.58	2.42	2.37	1.88	2.26	0.88	0.63	0.89	0.66	1.64	1.76	1.38	1.68	1.21	0.91
EGP01034	17.29	17.1	10.14	10.92	9.83	9.77	16.69	17.45	17.19	14.28	9.73	10.26	12.68	11.37	9.18	10.87
EGP01037	14.95	14.87	19.13	17.77	32.72	31.17	25.68	25.33	10.5	12.3	25.88	29.13	27.02	28.65	36.44	35.19
EGP01039	0.9	0.89	1.82	2.15	1.08	1.18	1.1	1.04	0.62	0.84	1.31	1.73	1.83	2.57	0.73	0.38
EGP01040	2.96	2.69	1.93	1.85	9.87	10.63	3.93	4.95	21.74	17.37	10.88	12.23	28.34	23.26	85.95	79.51
EGP01041	3.09	2.82	3.22	3.24	4.21	4.14	4.1	3.92	3.54	2.75	4.92	3.87	3.37	3.13	4.55	3.92
EGP01043	53.82	53.2	36.79	40.47	32.52	33.25	0.63	0.34	0.38	0.43	38.5	38.3	32.4	28.73	4.38	4
EGP01044	0.88	1.91	0.94	0.54	0.75	0.67	2.34	1.56	1.08	0.35	0.54	0.58	1.21	1.87	1.07	0.64
EGP01045	4.03	4.43	5.46	6.09	5.2	4.8	4.42	4.7	4.59	5.74	4.73	4.53	5.21	5.68	5.39	6.26
EGP01046	12.73	12.11	10.07	9.89	8.81	10.27	14.34	13.29	16.59	16.54	10.13	10.39	11.98	12.59	15.36	15.81
EGP01047	30.8	27.51	17.64	14.43	0.35	0.49	0.04	0.03	0.4	0.57	5.12	4.63	4	3.77	0.08	0.17
EGP01049	24.61	24.96	18.14	17.92	24.37	22.29	14.16	13.74	4.65	3.91	18.8	18.86	23.97	22.74	20.5	20.76
EGP01052	777.33	784.8	945.42	958.54	351.25	361.84	12.28	13.42	21.55	21.95	536.47	536.98	301.66	308.12	187.08	181.37
EGP01053	0	0.13	0.28	0.17	0	0.06	8.55	9.14	135.88	143.2	0.52	0.48	6.37	7.65	18.23	14.52
EGP01057	7.57	8.94	8.47	9.93	6.89	6.91	10.89	10.41	12.94	13.13	7.05	7.48	10.45	9.75	15.17	15.23
EGP01058	29.75	24.91	22.4	21.28	38.22	33.61	62.6	65.02	31.09	30.43	30.47	33.3	36.6	35.02	30.92	33.16
EGP01062	1.97	1.56	1.72	2	2.15	2.49	2.43	2.01	2.32	1.78	1.66	2.68	2.23	2.45	2.94	3.03
EGP01063	14.36	12.41	15.48	16.53	13.51	13.67	19.6	18.6	19.55	19.84	16.01	16.15	22.01	23	23.67	22.69
EGP01064	1.33	1.3	1.4	1.46	1.38	1.32	1.81	2.14	1.71	1.6	1.66	1.11	1.56	1.91	1.87	1.75
EGP01065	18.78	17.97	26.89	26.78	41.35	38.8	137.73	139.19	194.06	198.61	48.77	44.28	61.67	62.09	105.49	109.25
EGP01066	22.63	21.73	19.85	18.41	16.21	15.5	12.16	11.76	13.38	13.6	20.63	20.33	15.87	17.35	14.26	14.04
EGP01069	8.88	7.45	9.92	9.29	10.44	10.96	10.38	10.94	8.72	8.32	8.73	9.22	11.74	10.24	15.44	15.87
EGP01071	0	0	8.06	9.52	0	0.03	0.11	0.03	0	0.09	14.37	14.13	11.45	11.68	17.11	15.82
EGP01072	13.61	12.03	12.38	11.58	11.87	10.69	8.85	8	10.22	10.34	11.91	11.33	8.98	9.65	10.23	9.08
EGP01073	79.66	77.75	71.6	68.62	83.38	84.15	95.75	99.61	109.95	113.93	70.99	68.98	92.69	91.62	104.74	108.35
EGP01077	12.44	14.88	11.8	11.91	17.71	17.95	16.33	16.29	15.64	15.23	11.59	10.13	10.9	10.43	10.81	9.6
EGP01078	87.39	85.55	77.1	77.92	58.19	58.84	50.62	44.92	39.22	38.42	71.4	71.89	67.49	66.85	52	51.75
EGP01079	1.89	1.31	1.93	2	1.23	2.09	1.39	1.52	1.31	1.41	1.66	1.82	2.03	1.65	1.65	1.61
EGP01080	33.69	33.7	31.72	32.64	34.43	35.37	29.35	27.4	46.47	47.66	37.59	36.13	39.65	39.72	37.71	37.66
EGP01081	8.13	8.21	10.58	11.11	14.59	15.1	12.27	11.16	6.73	7.15	15.45	15.11	12.25	11.5	13.39	11.97
EGP01082	2.34	2.66	2.65	2.22	2.57	2.33	3.52	3.98	4.44	4.28	2.48	3.82	3.14	3.27	2.8	2.43
EGP01083	1.46	2.17	3.78	3.8	3.79	4.05	6.67	6.21	5.11	3.29	3.89	6.48	3.89	3.65	5.78	5.29
EGP01084	7.25	8.25	10.16	9.5	14.36	15.49	16.13	14.98	13.02	12.49	13.11	15.21	9.28	13.54	15.77	15.62
EGP01085	5	4.47	6.24	5.78	8.75	9.73	10.2	8.08	7.76	6.21	7.12	8.45	6.68	7.13	9.08	9.22
EGP01086	80.79	83.3	91.32	89.75	40.19	39.12	6.96	6.81	19.06	19.62	49.67	48.06	44.92	47.09	33.78	35.51
EGP01087	33.81	30.94	33.47	35.63	24.8	26.9	21.83	21.79	15.02	16.58	26.3	27.65	34.9	30.72	20.33	20.17
EGP01092	5.35	4.41	3.35	2.89	2.44	2.63	1.14	0.91	1.48	1.02	3.5	3.06	3.12	3.27	1.95	2.49
EGP01093	4.56	5.71	5.27	5.25	3.23	2.8	2.04	1.9	2.57	2.45	4.71	3.61	3.65	3.52	3.58	3.87
EGP01094	1.83	1.69	1.65	2.57	1.76	1.65	0.62	0.58	0.69	0.26	2.04	2.84	0.68	1.05	2.41	0.9
EGP01095	4.65	4.66	16.95	15.26	1.85	2.23	11	10.79	20.71	20.53	4.43	4.83	7.54	7.71	12.81	11.46
EGP01096	27.69	27.45	26.39	23.38	21.03	22.49	21.2	21.63	22.09	20.07	25.35	25.77	25.38	27.25	23.39	24.14
EGP01097	16.84	18.96	13.68	14.02	2.78	1.64	2.29	1.78	2.79	2.45	3.2	2.55	5.99	4.78	2.03	2.03
EGP01098	5.2	5.69	3.85	6.02	1.59	1.47	0.78	0.46	1.31	1.28	1.1	1.33	1.19	1.85	1.03	1.36
EGP01099	1.24	0.79	1.08	1.82	1.28	2.29	0.31	0.53	0.76	0.42	1.96	2.86	1.27	0.72	1.93	1.87
EGP01102	2.83	2.74	3.54	3.42	3.09	2.37	3.31	3.2	5.31	6.26	2.26	2.21	1.6	1.75	2.64	2.47
EGP01117	1.22	1.4	1.58	1.36	1.18	1.59	0.17	0.63	0.66	0.39	2.37	2.12	1.1	1.63	2.89	2.56
EGP01118	12.43	13.13	16.68	15.54	19.15	19.38	16.99	18.61	14	14.71	17.86	18.7	17.46	17.59	14.1	15.02
EGP01128	2.29	2.57	3.12	2.84	2.28	2.01	3.08	3.66	3.25	2.5	2.63	2.24	2.12	2.51	2.9	2.34
EGP01132	0	0	0	0.06	0.54	0.54	0.12	1.22	3.45	3.03	0.16	0.32	1.21	1.56	2.61	2.93
EGP01133	2.91	1.99	1.32	1.45	1.07	0.96	1.11	2.33	0.83	1.15	0.98	1.29	1.81	1.32	1.24	1.14
EGP01136	28.15	29.37	24.23	24.02	10.66	11.89	0.43	0.31	1.48	1.48	14.14	14.02	5.4	5.16	3.06	2.31
EGP01137	1.13	0.68	0.51	0.32	1	1.15	0.98	0.68	0.81	0.72	1.21	0.76	2.31	1.66	2.85	1.22
EGP01139	0.83	0.39	1.12	1.5	2.97	2.76	1.82	1.54	9.03	8.77	2.28	2.17	3.57	4.2	4.38	3.62
EGP01140	4.41	3.73	3.33	2.76	3.8	4.42	11.73	10.23	16.74	16.69	4.28	3.61	5.11	4.73	6.29	6.29
EGP01141	10.2	9.97	8.69	8.73	17.47	17.52	48.55	48.8	47.55	48.77	13.18	13.44	31.61	30.75	48.89	46.33
EGP01142	0	0	0.09	0	1.55	0.95	12.65	14.21	0.9	1.21	1.41	1.22	0.61	0.43	0.5	1.03
EGP01143	14.33	14.99	9.78	10.7	7.55	6.51	1.7	1.71	3.66	3.62	8.39	9.1	5.95	6.1	3.59	3.67
EGP01144	5.04	5.52	6.05	6.61	5.76	5.59	4.11	3.76	5.54	5.87	5.71	6.6	6.18	6.39	7.95	7.7
EGP01149	23.3	22.14	16.14	15.54	17.41	17.25	9.28	9.48	6.28	5.29	19.05	17.3	15.09	14.94	10.05	12.33
EGP01151	313.27	311.54	478.25	477.19	574.51	539.16	195.44	192.84	173.87	168.56	456.49	457.22	434.19	432.39	558.8	552.79
EGP01152	33.57	31.99	35.79	35.66	35.23	35.21	28.18	26.83	32.51	30.1	36.17	36.51	25.41	24.26	22.8	21.73
EGP01153	138.49	138.56	149.41	149.07	109.35	108.36	88.24	90.97	149.37	152.4	133.78	127.41	150.73	154.83	156.06	161.44
EGP01154	15.87	15.48	10.64	10.7	8.51	8.35	11.66	12.79	13.84	11.42	8.29	8.86	12.3	12.82	14.89	12.86
EGP01156	21.24	19.56	18.2	15.48	20.39	22.86	40.65	40.64	39.78	38.12	20.37	20.76	24.96	28.37	33.51	32.64
EGP01157	9.95	9.95	8.56	8.43	10.99	11.29	5.45	5.86	5.84	5.56	9.76	10.45	8.56	8.71	7.31	7.08
EGP01158	24.94	25.7	28.1	28.6	22.02	19.92	36.94	35.7	30.19	30.7	30.85	29.45	53.31	55	47.39	49.65
EGP01163	0.27	0.49	0.38	0.22	2.31	2.26	21.16	24.29	3.8	4.14	1.16	0.55	0.13	0.44	0.84	0.87
EGP01188	101.17	103.81	120.41	120.27	87.31	93.54	62.76	60.96	67.31	69.32	93.31	90.08	88.62	91.27	85.84	84.51
EGP01189	11.02	9.7	13.78	14.7	14.35	14.55	18.96	17.43	16.6	14.93	15.34	16.1	11.92	12.68	17.41	17.39
EGP01191	63.26	61.27	69.55	69.91	75.61	77.85	71.33	72.01	100.05	100.56	45.81	49.82	56.75	55.11	55.93	55.24
EGP01192	13.95	13.33	18.64	18.46	43.81	39.93	41.98	41.53	23.88	24.68	21.65	24.29	22.65	23.58	45.79	41.47
EGP01193	15.72	14.42	21.64	22.29	15.33	15.23	7.49	6.68	7.35	6.23	15.77	16.25	14.43	13.26	16	14.87
EGP01195	47.19	48.08	41.23	40.65	25.69	25.52	12.49	12.83	29.54	30.93	29.47	29.62	41.24	41.66	34.44	35.33
EGP01196	52.66	49.78	26.23	26.06	32.74	30.82	16.06	17.82	20.89	21.23	34.51	35.03	22.83	21.95	11.23	11.45
EGP01199	16.7	16.34	14.99	15.1	13.04	12.87	19.55	17.73	32.34	33.32	12.47	15.34	14.09	14.98	14.41	14.24
EGP01200	20.36	17.53	32.74	32.85	3.84	4.29	1.42	1.48	5.51	5.66	14.26	15.5	51.18	53.79	6.88	6.14
EGP01201	83.44	82.05	161.65	159.68	19.12	18.92	9.68	9.37	14.37	14.52	49.87	50.41	121.11	117.57	19.19	17.36
EGP01205	696.05	706.26	1005.49	987.74	73.37	67.17	30.03	30.43	93.02	93.92	259.18	264.54	725.67	725.32	68.42	68.33
EGP01206	84.32	83.3	131.27	126.57	22.96	23.87	9.22	9.54	17.89	20.11	40.11	41.01	93.58	97.75	21.34	22.12
EGP01207	347.25	342.19	685.39	667.45	26.36	29.28	12.5	11.73	47.84	48.44	153.35	156.77	372.22	380.48	19.9	18.67
EGP01208	131.96	126.38	100.93	106.64	93.13	92.91	67.47	64.2	95.27	91.16	112.35	119.24	142.14	141.89	135.06	121.05
EGP01209	16.25	18.19	18.63	18.35	21.65	20.74	12.18	11.8	9.71	10.08	17.67	16.08	17.22	16.51	15.81	15.61
EGP01210	36.22	36.62	44.97	46.29	69.2	70.3	78.14	79.23	84.05	83.04	60.11	58.97	48.48	49.56	68.4	68.78
EGP01212	7.23	6.74	7.66	8.08	19.92	20.58	137.35	136.62	90.72	89.73	7.23	7.89	9.03	9.48	17.8	17.44
EGP01213	11.6	11.63	14.05	14.29	17.35	18.42	32.09	31.91	23.27	23.5	16.65	16.41	14.29	15.3	19.12	20.11
EGP01215	0.52	0.41	0.75	0.91	6.25	5.17	69.71	71.08	76.66	78.26	8.51	6.95	15.94	14.04	36.91	35.34
EGP01216	0.4	0.27	2.08	1.3	3.17	3.07	0.08	0.07	0.6	0.67	2.12	1.88	2.19	2.2	4.09	3.66
EGP01217	0.4	0.27	2.08	1.3	3.17	3.07	0.08	0.07	0.6	0.67	2.12	1.88	2.19	2.2	4.09	3.66
EGP01220	3.23	3.46	6.99	7.88	4.94	5.83	3.07	2.5	5.55	6.35	10.04	9.04	10.81	11.61	23.74	20.93
EGP01224	2.41	2.86	3.51	3.73	3.29	3.57	2.45	2.36	2.67	2.49	1.77	1.59	1.85	2.94	2.5	2.87
EGP01228	233.98	236.73	353.34	362.79	393.73	384.95	238.37	240.9	154.67	145.06	274.02	272.91	240.12	234.86	378.08	381.87
EGP01229	6.8	6.78	4.71	4	6.07	6.11	0.69	0.58	0.6	0.56	6.42	7.6	4.5	4.63	2.79	2.62
EGP01230	16.9	16.62	16.67	15.97	42.47	44.42	49.58	48.14	27.8	27.67	19.98	20.79	27.07	26.91	33.74	33.4
EGP01231	10.64	10.96	10.85	7.59	2.34	2.33	0.06	0.23	0.07	0.35	3.54	4.33	1.11	0.75	0.6	0.49
EGP01233	13.24	14.78	14.89	16.05	34.88	32.09	23.22	21.15	15.52	16.16	30.09	30.17	21.42	22.12	29.52	30.66
EGP01235	360.82	376.73	318.26	325.1	472.59	487.08	14.87	16.7	70	72.32	574.77	573.63	270.1	276.43	152.86	147.43
EGP01237	14.57	14.22	10.07	11.57	6.12	5.96	0.14	0.05	0.27	0.12	10.33	10.25	2.82	3.7	1.76	1.36
EGP01240	3.37	3.44	2.06	2.14	2.73	3.36	2.03	2.31	1.77	2.21	3.07	3.76	2.76	3.85	2.96	3.32
EGP01241	13.36	14.18	11.4	11.81	14.32	13.05	17.38	17	12.8	13.33	14.47	13.56	16.37	15.56	15.32	14.58
EGP01242	25.76	22.61	20.75	19.31	31.04	31.71	19.5	16.99	17.41	18.15	25.19	27.51	27.96	26.27	21.75	22.84
EGP01243	40.31	42.45	44.48	43.38	32.73	32.72	33.29	32.11	32.9	34.15	39.14	38.81	41.61	42.41	39.94	42.34
EGP01244	0.1	0	0.22	0.22	1.2	0.65	0.33	0.42	1.61	0.94	0.15	0.7	0.65	0.54	1.6	2.06
EGP01245	29.79	32.11	30.12	31.6	25.75	27.78	13.29	13.79	19.26	20.34	29.66	27.41	28.46	30.24	31.16	33.21
EGP01246	3.96	3.79	3.36	3.71	4.77	4.72	6.93	7.02	7.11	6.58	3.86	4.02	5.77	6.23	9.21	9.52
EGP01247	2.73	2.05	2.08	2.12	2.57	2.84	1.18	1.6	2.63	2.25	1.24	1.97	1.59	1.59	2.82	2.11
EGP01251	11.12	12.3	13.37	14.45	16.96	16.35	11.22	11.58	8.74	8.73	15.94	16.49	14.24	14.87	15.72	15.63
EGP01256	3.24	2.68	2.94	2.59	8.1	8.21	0.92	1.17	0.91	0.5	4.84	3.46	1.95	2.26	1.93	1.94
EGP01259	2.02	1.6	1.89	3.12	3.47	4.6	0.14	0.39	1.71	2	2.38	2.48	2.04	1.35	1.55	1.29
EGP01260	2.45	2.24	0.73	1.05	1.52	2.31	0.65	1.32	0.36	0.36	1.14	1.24	1.05	0.73	0.24	1.37
EGP01261	20.29	20.75	22.4	23.2	17.96	18.63	22.49	23.73	20.46	20.2	18.48	19.14	24.5	26.61	18.57	16.78
EGP01264	1.81	1.6	1.93	2.52	2.16	0.87	1.99	2.06	2	1.76	2.62	1.46	2.62	2.51	3.1	1.84
EGP01265	3.37	3.74	4.7	5.43	3.74	5.09	4.83	3.69	2.3	3.14	5.67	4.93	7.19	4.63	6.49	6.07
EGP01266	0.66	1.18	1.42	1.85	1.27	0.57	1.46	0.27	0	0.62	0.38	2.14	1.42	1.27	2.27	0.68
EGP01268	15.33	16.74	15.33	15.81	15.29	15.01	19.52	19.39	19.59	20.09	17.65	17.93	17.25	18.16	15.53	16.53
EGP01270	6.55	6.14	6.28	6.02	5.52	5.87	3.87	4.11	4.48	4.43	5.34	5.39	5.24	5.83	5.14	5.33
EGP01273	0.39	0.88	1.4	1	0.92	0.58	0.93	0.88	2.66	1.08	1.46	1.34	2.58	1.57	1.61	1.48
EGP01274	9.68	10.8	10.4	10.71	10.42	11.92	9.73	9.15	10.28	10.96	11.29	11.9	6.7	6.31	8.99	8.84
EGP01280	6.16	6.46	7.82	7.78	15.49	15.63	0.44	0.54	0.73	0.81	12.4	12.81	7.74	8.03	3.12	3.2
EGP01289	3.06	3.4	3.4	3.24	2.37	1.71	0.98	0.99	1.79	1.15	2.69	2.63	2.95	2.66	2.6	3.17
EGP01290	24.55	23.39	29.97	29.6	31.47	29.09	20.39	21.73	33.25	34.37	27.47	27.99	28.39	28.82	33.56	30.03
EGP01293	35.21	35.31	31.14	33.4	27.89	25.66	5.08	5.65	9.64	8.92	36.65	35.52	24.5	25.52	11.49	13.33
EGP01296	37.89	38.73	35.05	35.76	20.23	20.2	66.96	66.51	88.06	89.21	22.53	22.83	58.5	58.29	56.99	57.18
EGP01301	55.96	58.64	55.07	58.69	35.5	32.7	18.56	18.49	29.92	30.32	43.65	47.2	61.13	55.78	48.67	49.71
EGP01302	15.12	15.68	14.58	14.27	20.15	21.49	24.45	24.09	9.82	10.41	12.38	12.88	16.63	17.5	20.69	20.61
EGP01304	14.28	15.09	16.17	18.39	18.36	17.8	25.43	23.74	22.82	23.9	18.09	18.77	24.67	26.33	33.07	33.61
EGP01305	29.22	29.55	20.28	18.26	11.93	12.81	19.93	21.19	17.14	16.84	14.83	15.07	34.09	34.89	16.06	19.46
EGP01307	19.49	20.63	23.19	22.99	20.33	21.51	19.1	18.47	19.85	20.38	24.27	23.31	18.05	19.12	20.17	20.33
EGP01315	11.52	11.74	10.67	10.05	17.96	18.31	41.04	39.32	18.13	20.69	16.42	17.62	13.54	13.31	14.27	15.34
EGP01316	91.38	86.73	71.12	71.53	20.11	20.45	0.1	0.14	1.08	1.47	33.54	35.84	9.87	9.16	4.71	4.08
EGP01317	5.95	6.75	6.59	7.69	7.71	7.2	7.57	6.71	6.6	6.27	7.81	8.21	7.42	7.31	8.66	8.32
EGP01321	31.37	30.75	33.31	33.49	31.19	30.62	20.95	20.25	34.84	34.82	32.87	32.53	27.1	26.46	33.75	31.62
EGP01322	1.46	1.47	1.31	1.88	9.01	8.79	1.94	2.27	1.71	1.59	4.81	4.12	1.76	1.62	2.52	2.83
EGP01323	15.01	14.57	15.52	16.19	30.17	30.33	33.87	31.94	23.51	24.31	20.87	22.23	16.8	18.37	23.6	24.1
EGP01326	4.89	4.95	4.85	4.73	4.66	6.23	4.6	5.45	3.84	2.84	6.07	4.83	3.13	3.87	4	2.26
EGP01327	0.88	1.49	1.46	1.68	2.22	3.88	1.18	1.83	1.69	1.18	1.14	2.15	2.42	1.26	1.32	1.75
EGP01330	9.09	9.19	9.56	9.16	12	10.49	23.02	22.76	16.09	14.98	11.6	11.42	16.4	19.73	19.89	20.3
EGP01337	12.35	11.46	12.69	13.2	14	13.85	14.88	14.02	13.52	14.23	17.77	16.86	16.13	17.05	21.16	20.1
EGP01339	245.16	242.16	271.78	265.67	248.53	242.67	177.95	180.84	273.19	268.54	237.05	235.21	217.47	212.36	280.04	287.85
EGP01341	25.58	24.78	28.85	29.55	33.54	31.73	15.41	15.17	13.2	12.47	34.58	35.37	21.12	21.07	22.9	23.57
EGP01351	0.31	0.21	3.1	2.85	4.33	4.54	1.81	1.42	2.23	2.39	4.08	3.32	2.55	3.93	1.37	1.42
EGP01353	87.08	92.54	61.98	64.96	57.54	56.23	4.5	4.77	5.73	5.4	74.57	72.94	35.73	34.48	18.65	17.84
EGP01355	24.78	22.4	28.66	28.79	47.27	46.12	74.07	74.35	61.44	63.54	33.66	30.99	35.66	37.5	49.57	49.11
EGP01357	6	5.53	2.59	2.75	3	2.9	3.03	3.46	1.46	1.35	3.52	3.36	5.16	3.66	2.63	1.72
EGP01366	8.36	8.22	7.12	7.45	5.41	5.57	5.55	4.7	5.52	4.99	7.15	6.99	4.22	4.41	4.86	4.95
EGP01368	12.41	12.53	11.43	12.06	6.39	7.33	4.85	3.81	6.36	5.29	10.25	9.12	10.88	10.67	10.95	10.36
EGP01369	6.09	6.4	6.72	6.98	6.36	6.52	5.96	5.36	6.69	6.87	6.78	7.72	7.56	6.68	7.74	7.94
EGP01373	31.46	30.05	27.35	28.53	17.36	19.07	0.9	1.08	0.96	1.09	16.49	18.31	10.97	11.83	6.62	5.79
EGP01374	2.06	1.83	1.43	1.49	0.68	0.17	0.06	0.11	0.13	0.1	2.91	1.9	0.28	0.28	0.76	0.39
EGP01375	0.13	0.31	0.26	0.17	0.13	0.2	0.62	0.64	2.22	2.11	0.04	0.22	0.46	0.4	3.56	4.33
EGP01376	29.54	25.64	28.37	29.06	17.22	15.31	18.9	23.74	12.09	12.59	16.11	14.93	16.72	16.66	21.45	22.93
EGP01378	4.94	4.82	6.83	6.83	2.18	3.45	0.6	0.7	0.77	1.06	6.14	6.59	3.03	3.57	1.17	0.93
EGP01384	13.59	14.73	8.76	8.67	19.66	20.27	16.8	16.63	25.53	24.48	11.07	12.47	5.21	5.57	5.4	3.09
EGP01387	8.64	9.52	11.3	12.15	5.1	5.6	4.94	4.56	5.42	5.62	5.54	5.67	8.83	9.33	7.51	7.62
EGP01390	0.05	0	0.23	0.12	2.52	1.16	0.24	0.73	0.4	0.65	0.31	0.5	0.06	0.06	0	0
EGP01391	673.34	677.63	852.25	848.99	827.06	824.81	8.57	9.51	26.46	26.43	902.25	891.71	351.3	347.11	81.86	84.26
EGP01396	75.89	74.56	96.61	98.84	174.81	180.27	172.15	169.94	175.2	181.21	206.75	201.58	104.83	110.27	225.93	227.89
EGP01400	5.89	6.15	3.79	2.63	5.05	6.87	4.53	6.01	3.85	2.62	5.67	5.9	4.77	5.63	5.75	5.59
EGP01401	16.68	12.21	9.4	8.48	16.08	12.8	13.81	17.25	8.79	7.34	12.96	15.36	13.5	15.74	12.43	11.51
EGP01402	1.2	1.19	0.57	0.72	2.72	3.01	1.76	1.25	1.48	1.12	1.16	1.39	1.44	1	0.65	1.19
EGP01403	83.81	85.22	81.78	78.33	71.03	70.24	65.75	68.75	65.46	65.49	87.7	89.74	119.39	120.03	94.66	97.63
EGP01404	7.22	8.01	5.94	6.01	1.6	1.61	0.07	0.01	0.21	0.31	3.27	3.04	0.82	1.17	0.56	0.58
EGP01405	26.53	25.51	23.36	23.91	25.95	26.13	20.57	19.26	19.82	19.12	28.54	30.23	26.61	27.45	30.4	32.11
EGP01406	1.91	1.99	2.4	1.81	2.28	1.32	1.36	1.63	3.31	3.23	1.3	1.16	2.53	1.44	1.79	2.57
EGP01410	60.63	58.17	83.77	82.83	68.24	69.3	43.13	44.46	38.23	37.49	66.13	69.47	52.32	54.03	71.66	67.47
EGP01413	1.23	2.14	0.66	1.01	2.07	1.3	1.63	1.46	0.97	0.82	1.71	2.96	1.44	0.99	1.49	1.34
EGP01414	5.37	4.64	4.63	6.2	6.11	6.51	6.15	6.86	5.49	5.51	7.04	7.81	11.46	8.35	8.83	7.32
EGP01420	28.51	27.86	30.48	30.38	37.21	36.72	44.81	44.73	44.52	45.81	33.96	30.86	31.4	33.98	37.91	38.77
EGP01421	1.65	0.26	1.47	1.26	1.4	1.47	1.82	1.5	3.05	2.69	1.4	1.19	1.85	2.28	2.53	1.58
EGP01422	1.7	1.86	2.31	2.8	2	1.91	2.46	2.44	3.01	2.92	1.93	1.99	2.63	2.5	2.47	2.34
EGP01424	18.6	19.77	24.55	26.1	19.22	19.46	17.6	18.06	24.91	24.56	20.77	21.3	16.19	15.22	18.7	20.18
EGP01426	6.73	6.7	4.04	3.58	5.51	5.14	2.78	3.11	2.75	3.32	6.23	5.79	5.75	5.02	4.94	4.49
EGP01441	0	0	0.84	0.28	0	0	0	0	0	0	0	0.83	1.55	1.93	2.58	1.31
EGP01442	14.62	13.96	8.58	9.45	11.76	10.46	7.17	7.14	7.37	8.59	10.94	12.59	10.78	9.27	10	9.35
EGP01452	0	0	1.85	2.45	0	0	0.11	0	0	0	10.29	9.88	5.38	4.6	7.06	7.86
EGP01453	5.98	6.47	1.66	1.22	15.1	14.05	11.93	11.92	5.4	4.95	0	0	2.63	2.74	0	0
EGP01473	16.64	17.15	10.97	10.85	8.32	8.49	9.21	9.6	10.69	10.98	10.22	9.25	12.68	13.02	8.25	9.01
EGP01474	150.05	147.07	115.63	116.03	130.01	124.46	109.1	103.62	106.89	106.05	143.59	136.91	160.43	158.91	137.95	136.89
EGP01475	18.36	19.45	15.66	16.48	17.25	17.41	7.85	9.55	12.18	11.84	16.13	17.35	18.75	19.73	18.35	18.41
EGP01476	24.32	20.29	14.68	16.41	12.44	11.58	0.45	0.05	1.22	1.01	11.82	11.39	9.49	8.71	1.88	1.49
EGP01478	25.3	23.92	10.46	10.56	15.69	15.68	6.73	7.42	6.15	5.18	11.86	12.69	12.3	12.02	9.2	8.47
EGP01483	21.73	20.63	21.14	20.47	12.49	13.17	7.11	7.48	8.12	8.69	13.84	13.49	14.06	13.39	13.19	12.31
EGP01484	18.76	19.92	18.28	19.12	13.57	12.69	16.89	15.23	19.17	18.68	18.55	16.46	21.08	19.78	18.95	19.47
EGP01493	10.96	10.94	31.6	31.98	30.09	33.35	16.73	17.22	28.66	31.58	29.53	31.19	15.04	15.37	30.37	27.5
EGP01494	39.19	38.85	47.19	44.6	42.86	46.46	45.72	47.4	46.43	51.27	52.77	50.36	36.91	38.73	39.17	40.09
EGP01495	41.67	43.94	33.88	34.96	30.69	30.14	30.07	32.03	33.82	32.41	32.19	34.25	34.27	30.87	29.87	29.92
EGP01501	31.22	33.06	32.91	33.01	53.2	52.12	32.42	30.3	44.21	43.76	37.05	40.51	30.48	30.01	37.02	38.32
EGP01507	9.01	8.04	7.29	7.67	3.43	5.24	0.47	0.53	1.98	2.25	4.76	3.92	4.01	4.93	2.94	2.63
EGP01514	0.2	0.52	0.11	0	5.58	5.76	1.12	0.32	0	0	0.29	0.35	0.65	0.33	3.85	3.37
EGP01526	10.65	11.76	7.48	7.84	10.61	7.39	15.62	16.59	11.66	12.02	10.73	9.56	10.92	11.07	9.3	10.69
EGP01527	21.86	23.6	21.52	22.16	14.9	13.04	13.15	11.32	14.8	15.05	20.21	20.07	25.71	24.08	25.13	24.43
EGP01528	49.93	50.51	74.74	75.98	24.91	23.58	54.86	54.5	90.04	87.91	17	16.59	29.9	31.06	29.71	28.06
EGP01530	2.65	2.81	1.91	1.59	0.81	0.66	0.81	0.57	1.21	1.49	0.71	0.78	1.12	1.38	1.36	1.26
EGP01531	17.55	16.67	18.77	18.49	23.5	24.12	24.95	24.8	27.88	28.84	27.35	24.25	20.1	20.45	21.96	21.75
EGP01534	29.42	28.79	59.66	56.62	18.53	17.08	13.28	12.04	41.95	42.76	10.99	11.31	5.94	4.91	14.99	15.51
EGP01537	15.69	15.28	10.73	11.04	8.73	8.74	10.36	8.59	9.34	8.44	10.76	11.72	14.36	13.72	13	9.17
EGP01539	33.61	32.18	33.99	33.88	28.78	28.11	26.44	24.54	12.69	12.17	29.19	33.74	44.86	45.27	46.94	41.81
EGP01548	8.9	8.79	7.84	6.67	6.57	5.3	6.26	6.56	9.68	9.38	6.42	5.36	10.55	10.66	11.54	12.34
EGP01556	10.18	8.87	9.06	8.82	13.71	13.56	10.69	11.02	10.1	10.69	14.69	14.45	14.72	13.98	16.7	17.09
EGP01560	15.03	14.97	11.72	11.43	9.32	10.62	8.19	7.04	9.39	9.05	11.3	11.45	7.86	8.34	7.05	6.93
EGP01561	38.37	36.46	35.79	36.79	27.45	26.46	36.1	36.08	45.15	43.33	32.37	32.13	43.42	46.68	42.19	43
EGP01570	10.63	9.93	8.91	9.27	9.34	9.69	15.68	15.09	13.93	13.75	9.25	9.41	11.88	10.21	13.36	12.11
EGP01573	2.68	1.51	2.98	1.69	0.96	0.65	0.03	0.17	0.58	0.9	1.36	0.89	1.04	0.97	0.51	0.46
EGP01578	5.45	5.3	4.72	4.49	4.57	4.6	1.01	0.91	0.54	0.44	6.06	7.08	3.42	3.06	1.9	1.52
EGP01579	3.58	2.18	2.03	2.04	2.54	3.25	1.15	1.36	0.78	0.46	1.38	1.67	1.36	1.89	0.61	0.12
EGP01581	5.2	3.95	2.44	2.86	2.25	2.75	3.16	2.9	3.38	3.16	2.4	2.36	3.07	3.36	2.55	2.7
EGP01582	5.45	5.72	6.09	5.1	6.27	6.71	7.61	7.74	5.72	5.45	5.64	6.53	7.07	6.9	8.68	9.14
EGP01583	30.09	27.14	21.73	21.93	25.18	24.48	26.36	28.51	31.35	29.35	22.43	22.36	24.62	22.78	24.74	29.27
EGP01584	13.51	12.26	17.57	16.86	14.94	15.27	13.52	13.54	13.34	14.49	17.54	17.15	17.34	17.08	19.3	19.62
EGP01585	0.27	0.14	0.06	0.12	0.71	0.89	4.15	4.5	3.02	3.69	1.06	0.81	2.2	2.3	8.74	7.22
EGP01597	18.35	19.05	20.89	22.23	18.51	18.53	37.2	35.83	36.28	34.61	15.61	16.17	13.39	14.56	15.17	14.38
EGP01598	23.76	24.78	21.62	24.14	39.2	36.39	51.08	49.7	47.86	48.53	37.37	38.92	29.6	29.26	36.72	36.56
EGP01599	10.75	7.76	9.45	9.11	11.49	11.81	11.12	12.34	4.2	5.06	6.73	7.41	11.99	12.28	15.84	17.32
EGP01600	30.38	31.74	29.29	26.9	56	54.05	55.75	56.1	39.08	39.03	34.39	33.11	34.39	34.8	42.63	43.34
EGP01619	7.68	7.56	8.92	9.63	8.08	8.77	3.47	3.25	3.94	4.36	8.51	9.1	7.16	7.8	6.41	6.45
EGP01629	3.68	5.47	4.53	7.38	10.51	10.1	3.5	3.79	2.56	2.44	4.6	6.94	5.65	6.26	8.06	10.7
EGP01630	6.22	6.21	7.64	8.06	10.71	12.62	6.39	6.83	3.45	3.06	10.44	11.27	9.87	10.75	10.76	12.85
EGP01631	2.61	3.08	1.79	1.62	2.4	3.28	1.32	1.95	0.99	0.47	1.45	2.91	3.15	2	2.54	2.93
EGP01642	36.68	38.65	48.9	51.44	39.8	39.85	51.53	49.27	151.56	152.76	55.59	59.92	57.74	56.48	82.25	79.61
EGP01643	39.72	39.92	57.41	57.71	73.55	72.59	76.95	77.03	120.34	125.17	64.1	61.7	64.41	65.51	105.06	108.72
EGP01644	37.09	37.13	29.52	30.92	23.85	22.8	21.33	21.38	21.28	20.07	28.46	26.52	35.1	33.53	26.88	28.33
EGP01651	5.69	5.8	5.41	5.89	5.15	4.64	5.53	4.74	6.23	6.93	4.52	4.72	5.29	5.27	5.75	5.57
EGP01655	3.97	3.53	1.84	1.57	0.47	0.71	2.77	3.16	1.63	1.11	2.3	3.36	4.27	2.41	2.76	2.87
EGP01656	6.27	7.43	5.31	5.98	6.58	5.07	5.92	6.57	5.25	4.9	6.61	7.24	7.25	8.73	5.58	7.47
EGP01657	11	11.52	8.07	7.75	6.9	7.93	3.64	3.61	4.83	4.51	9.33	9.26	7.5	8.05	7.07	6.84
EGP01662	3.98	3.95	17.03	17.38	32.3	34.79	4.86	5.98	99.03	99.34	130.34	132.23	38.16	37.06	26.72	27.65
EGP01663	4.14	3.98	3.8	3.29	2.38	2.56	2.34	2.72	3.83	3.83	3.8	3.05	4.08	5.05	3.61	3.64
EGP01676	2.58	2.73	1.77	2.09	1.76	1.68	0.73	0.73	1.09	1.41	2.02	2.27	1.58	2.06	1.83	2.14
EGP01679	39.28	38.62	36.16	32.5	34.92	35.7	26.47	26.38	28.08	29.25	37.69	36.56	33.75	33.29	35.92	33.61
EGP01682	14.59	13.97	11.07	10.83	3.3	3.7	2.69	2.7	5.05	4.1	7.33	7.14	4.74	4.74	3.35	2.34
EGP01699	3.05	1.69	4.77	4.68	3.18	2.7	1.74	2.21	1.83	2.6	2.62	2.83	2.88	3.26	4.49	3.92
EGP01713	0.14	0.37	11.96	12.3	0.46	0.43	0.68	0.49	0.39	0.68	23.93	25.24	22.64	21.89	30.87	29.59
EGP01716	36.63	36.62	32.78	32.76	39.36	26.61	32.57	26.05	34.91	33.06	31.37	35.26	42.03	42.23	39.54	43.68
EGP01723	8.92	5.49	13.65	16.59	6.77	15.06	5.16	11.5	11.55	9.61	11.77	9.38	14.82	10.95	17.17	14.42
EGP01729	5.36	5.16	5.67	5.87	5.6	5.11	16.82	16.33	18.58	19.81	6.2	6.5	6.95	7.07	7.18	6.72
EGP01731	24.97	23.19	25.69	26.68	17.3	20.35	6.04	5.89	15.52	16.3	27.6	25.41	25.82	25.95	28.44	32.13
EGP01732	13.97	13.77	13.3	14.23	11.7	10.61	9.55	8.76	8.59	7.28	10.51	11.01	10.92	11.15	11.83	12.76
EGP01733	14.79	13.64	12.15	12.54	12.01	12.36	13.31	12.91	11.45	10.67	12.44	13.74	14.02	14.09	14.46	15.19
EGP01735	43.19	46.45	39.15	41.61	22.41	24.12	27.61	26.44	36.68	39.02	35.83	36.46	58.55	56.63	46.94	44.01
EGP01736	9	8.43	9.02	9.79	8.56	8.22	11.59	10.49	11.83	11.53	10.07	9.69	11.49	12.02	14.68	13.44
EGP01750	15.7	15.81	15.92	15.3	15.06	15.3	18.32	17.99	18.65	17.75	0	0.08	4.9	6.02	0.04	0.08
EGP01752	23.46	24.46	29.66	30.88	16.07	16	11.08	10.85	15.08	15.98	18.83	20.37	22.34	23.8	17.19	16.88
EGP01769	40.82	42.82	44.77	43.68	42.42	41.07	43.74	42.42	56.43	57.43	40.98	44.98	38.59	40.86	46.93	44.11
EGP01784	12.6	10.98	9.2	9.04	7.55	7.7	6.74	7.26	6.66	6.8	8.76	9.89	8.2	7.85	7.16	8.52
EGP01785	13.2	13.17	15.19	15.34	15.48	15.88	12.33	13.49	16.24	16.52	15.36	15.41	14.08	13.63	14.6	15.6
EGP01786	105.26	104.01	135.84	137.81	125.25	129.98	179.57	179.19	123.14	124.12	77.31	76.98	117.06	120.14	119.12	121.36
EGP01790	2.01	1.38	2.06	2.79	1.2	1.43	0.28	0.52	0.62	0.23	2.43	1.64	2.52	3.04	3.08	1.6
EGP01791	1.91	2.01	3.29	2.77	0.9	1.69	0.37	0	0.31	0.39	1.09	2.31	3.04	1.78	3.16	2.23
EGP01796	6.96	8.08	6.94	7.23	7.72	7.6	10.29	9.63	10.93	10.16	9.39	8	8.5	9.1	8.66	7.97
EGP01797	21.88	20.03	16.07	15.23	15.01	15.93	50.09	48.63	62.57	64.68	15.86	14.49	21.85	22.87	30.56	31.14
EGP01798	6.6	6.56	11.36	11.09	11.2	11.22	24.13	23.24	44.53	46.84	11.24	11.02	12.53	12.21	23.84	23.06
EGP01801	12.86	12.53	12.47	12.28	12.03	11.71	10.37	10.53	9.94	10.09	16.27	16.67	16.51	14.7	13.03	12.9
EGP01802	32.1	30.87	21.71	22.69	16.28	15.17	15.4	13.47	24.64	23.06	21.14	21.59	26.77	23.34	22.2	23.17
EGP01804	42.21	43.97	28.24	29.94	26.72	23.93	20.11	24.09	32.46	32.67	33.91	29.81	34.51	35.58	35.4	34.88
EGP01816	30.97	30.47	29.97	29.12	34.75	34.81	7.42	7.11	14.89	14.44	29.25	27.92	12.67	13	11.47	11.56
EGP01826	42.08	42.44	56.31	58.26	55.14	58.66	38.03	37.41	39.23	40.16	62.48	61.17	42.92	45.93	51.57	51.78
EGP01836	10.84	11.02	12.72	12.52	8.39	9.23	3.94	3.75	6.81	7	10.64	9.65	7	7	6.05	5.56
EGP01837	19.86	19.72	17.82	17.3	16.65	17.25	20.83	20.56	16.41	16.2	18.43	18.36	20.44	21.71	18.32	19.94
EGP01838	43.92	42.93	38.5	41.45	48.96	53.32	31.5	34.94	52.97	50.52	41.14	41.59	42.16	44.92	50.98	50.12
EGP01842	13.28	15.15	13.33	13.41	18.98	19.16	12.86	14.24	7.66	8.08	10.25	11.53	9.95	9.75	11.41	13.33
EGP01844	6.6	6.67	10.65	8.41	8.55	9.18	3.46	3.71	4.86	5.87	7.24	6.69	5.94	6.58	8.05	8.08
EGP01845	0	0	0	0.2	0	0	0	0	0	1.25	0.3	2.07	0.16	1.36	0	0
EGP01846	7.58	8.25	13.62	14.24	15.97	15.69	5.85	7.2	8.5	8.21	14.28	12.56	9.84	9.83	14.71	15.64
EGP01863	11.78	10.95	11.07	11.73	10.65	10.63	19.64	18.99	12.39	12.54	12.81	13.18	13.53	14.17	14.31	13.9
EGP01865	5.26	5.75	4.98	5.24	3.32	2.98	2.17	2.64	4.65	3.5	4.93	3.76	6.96	6.73	7.65	4.41
EGP01867	4.83	5.87	5.97	5.96	5.06	5.73	2.93	3.05	4.12	4.79	6.26	5.9	3.46	3.79	4.82	5.08
EGP01872	4.59	5.5	4.31	3.85	5.39	5	4.31	4.09	3.05	2.91	4.86	4.42	5.5	5.7	5.92	5.79
EGP01885	8.58	8.82	14.35	13.12	11.03	11.7	9.38	9.55	7.27	8.26	12.98	12.81	17.34	16.91	27.96	28.78
EGP01886	14.01	14.2	11.89	11.93	19.69	21.38	17.34	19.87	11.67	10.93	20.92	20	16.36	15.17	15.25	14.34
EGP01887	3.74	3.37	4.58	4.38	2.91	2.93	1.74	1.68	2.5	2.56	3.68	4.4	3.4	3.34	4.17	3.97
EGP01892	70.7	68.24	57.6	53.19	59.05	58.62	50.87	50.15	29.67	32.03	67.98	65.71	65.12	60.15	61.39	60.95
EGP01893	14.43	13.15	11.87	11.01	7.98	8.12	11.76	11.63	17.72	17.14	8.39	10.35	15.04	15.01	14.2	12.56
EGP01900	6.9	5.81	7.4	7.5	6.53	6.78	5.69	5.98	8.62	9.63	7.63	7.28	7.41	6.42	9.81	9.99
EGP01901	397	401.33	313.98	309.53	323.44	314.82	263.32	258.98	385.11	369.57	306.86	310.42	346	344.57	335.85	337.32
EGP01904	8.72	7.85	4.77	6.21	4.32	3.71	7.85	7.7	5.52	4.16	5.24	5.43	5.77	5.81	3.3	4.93
EGP01905	6.26	6.43	5.08	4.62	4.05	5.27	5.64	6.73	4.51	5.47	4.8	5.21	5.28	6.91	3.26	5.59
EGP01906	4.75	4.03	5.26	5.74	4.57	5.37	4.44	4.35	3.26	3.47	4.52	4.33	4.43	4.91	4.96	5.21
EGP01907	1.36	1.53	1.62	1.14	0.54	0.49	1.16	1.41	2.61	1.12	1.75	1.05	0.33	0.81	1.67	0.39
EGP01911	18.47	17.72	17.21	16.75	15.05	14.7	3.65	2.66	2.14	2.06	16.48	16.67	10.19	8.94	8.75	9.01
EGP01923	15.85	17.63	11.84	11.26	8.53	8.87	14.14	13.62	12.06	12.78	9.39	10.21	11.81	12.4	11.01	9.31
EGP01955	60.98	59.83	92.42	93.5	112.49	112.02	116.9	117	106.3	113.5	100.44	96.62	116.38	119.31	153.02	151.34
EGP01957	32.63	32.99	31.87	30.48	19.4	20.78	5.17	4.93	8.84	8.8	25.04	28.17	17.6	17.43	13.66	15.38
EGP01962	22.65	23.44	19.99	17.48	9.11	9.83	0.84	0.89	5.69	4.93	13.82	15.31	9.68	8.65	6.95	6.83
EGP01963	8.75	7.95	5.76	5.78	10.38	10.1	3.32	4.1	3.14	2.59	8.81	10.62	4.29	3.65	2.26	2.38
EGP01973	6.69	7.07	6.16	6.08	8.11	9.01	11.76	12.09	12.34	11.23	9.01	7.51	6.81	7.1	8.33	7.65
EGP01977	0.43	0.34	0.07	0	0.16	0	1.91	2.43	4.64	4.25	0.05	0.12	5.56	6.35	9.81	10.64
EGP01990	29.3	28.36	36.66	39.33	23.73	22.91	6.78	6.14	21.84	24.4	20.65	23.55	33.04	29.14	33.75	32.34
EGP01996	56.2	53.99	32.35	32.3	23.25	22.53	2.52	2.48	2.15	2.7	36.94	36.85	21.49	21.67	16.82	17.96
EGP02006	16.36	15.82	15.94	15.69	16.85	16.37	18.17	17.46	14.35	15.45	15.96	15.6	14.16	13.05	12.45	13.44
EGP02007	14.53	13.84	23.71	23.33	13.84	15.22	1.88	1.55	4.56	6.58	18.8	18.75	13.51	12.88	5.62	6.16
EGP02008	3.6	4.32	4.74	3.62	1.94	1.95	0.35	0.86	1.71	2.17	3.33	3.2	4.13	4.48	0.82	1.06
EGP02009	18.89	20	25.1	26.58	14.94	16.21	16.09	15.61	16.33	15.32	23.7	24.39	26.31	26.73	30.83	29.51
EGP02010	32.09	32.59	29.82	29.8	30.46	30.35	20.02	19.9	21.47	23.06	31.32	31.17	24.77	25.23	25.17	23.24
EGP02012	0.85	0.3	1.96	1.94	3.21	2.7	12.43	11.87	25.14	24.5	1.78	1.02	2.09	3.05	1.62	1.35
EGP02015	30.54	31.41	32.15	34.5	20.57	20.85	29.11	30.56	27.38	25.93	23.5	24.1	29.38	28.29	32.04	33.51
EGP02016	341.61	347.91	177.89	179.32	208.34	218.21	136.48	132.56	140.76	145.92	272.11	263.17	315.22	319.14	321.86	335.06
EGP02017	9.7	9.39	9.75	9.05	8.28	7.92	4.92	4.64	6.79	7.96	9.22	10.08	12.21	13.11	13.23	13.61
EGP02018	4.83	5.62	5.27	5.57	6.34	6.64	5.84	6.44	4.46	4.6	6.36	5.79	5.58	6.58	8.6	9
EGP02019	20.75	21.96	17.47	19.1	15.49	15.02	25.19	26.19	24.99	27.18	16.68	17.65	23.64	23.89	21.59	23.9
EGP02021	17.58	14.66	6.52	6.58	4.12	3.61	1.8	2.17	1.19	1.33	5.14	4.27	6.45	6.22	3.28	3.19
EGP02022	9.01	8.75	9.14	8.18	11.86	11.53	10.86	10.86	9.78	10.3	11.03	8.78	6.76	6.96	8.26	7.76
EGP02023	0.24	0.3	0.06	0.13	0.35	0.13	2.27	3.43	19.37	18.69	0.34	0.14	1.33	2.01	6.85	5.71
EGP02025	3.47	2.99	9.36	10.29	5.69	6.03	143.9	144.16	161.64	169.81	2.83	2.63	10.36	11.52	13.27	13.9
EGP02033	36.43	36.46	36.35	35.26	18.03	17.58	2.8	2.09	2.27	2.18	19.97	20.76	18.17	16.39	10.31	8.48
EGP02049	73.01	73.82	66.41	66.83	109.95	113.21	98.04	97.89	148.2	152.81	69.59	71.38	104.46	100.64	107.22	100.73
EGP02058	35.52	36.03	29.08	30.2	55.19	59.38	22.18	21.51	9.87	10.94	39.74	38.79	32.03	34.21	38.58	37.32
EGP02059	14.73	14.4	12.21	12.31	9.83	8.94	9.67	10.06	8.59	7.96	12.05	13.23	11.37	10.71	10.22	9.79
EGP02063	6.81	7.86	5.33	5.14	4.3	3.47	7.63	7.13	8.61	8.73	4.88	5.1	5.2	4.83	5.32	5.77
EGP02064	7.73	7.9	8.36	7.92	9.21	10.1	5.62	4.83	4.16	4.12	9.15	9.99	7.18	7.67	9.52	9.84
EGP02065	15.52	15.8	24.5	24.57	39.24	40.43	24.97	24.72	24.78	25.72	29.05	29.06	20.74	21.17	37.34	38.29
EGP02066	28.67	26.43	28.39	28.24	33.59	32.98	56.83	55.62	68.66	67.86	30.43	29.93	32.17	31.64	33.17	33.62
EGP02067	27.87	25.58	32.52	30.45	69.29	66.75	82.64	83.29	69.51	69.66	45.56	43.28	37.86	37.35	46.04	47.24
EGP02068	31.38	32.16	40.23	40.6	39.29	36.02	26.5	26.78	27.77	27.91	36.35	34.97	29.49	29.19	30.01	30.51
EGP02079	22.94	22.95	19.51	20.27	20.59	21.93	31.71	29.25	28.14	29.82	23.53	24.01	27.68	24.67	26.94	23.65
EGP02080	15.04	14.42	11.89	12.59	13.43	13.9	7.67	8.01	9.75	8.8	18.94	20.08	14.55	13.53	14.85	15.96
EGP02081	6.56	6.5	6.27	5.04	4.9	4.64	5.23	5.09	5.91	6.51	5.67	5.17	7.22	7.39	8.15	6.08
EGP02082	3.14	3.3	2.12	2.24	3.05	2.34	2.24	2.14	2.69	2.97	3.88	3.63	2.44	2.78	2.14	2.86
EGP02113	0	0	0	0.07	0	0	0.04	0	5.29	4.45	0	0	0.03	0	0	0
EGP02138	4.21	4.24	5.08	4.27	4.05	4.48	1.95	1.89	1.97	2.21	4.67	4.23	4.89	5.65	4.4	4.87
EGP02141	1.56	2.31	0.43	0.5	0.96	1.26	1.37	1.52	2.37	1.78	0.7	0.67	1.54	1.17	4.08	3.03
EGP02144	0.4	0.56	0.68	0.26	0.77	0.65	0.34	0.4	0.06	0.23	0.92	0.77	2.51	2.81	0.46	0.84
EGP02145	7.45	6.26	6.02	5.88	5.73	6.26	3.46	3.42	3.17	3.39	5.36	5.99	5.57	4.79	5.1	4.27
EGP02148	59.22	59.51	46.7	44.73	45.51	43.78	24.53	24.69	25.22	23.55	38.57	35.77	30.53	31.28	25.32	23.22
EGP02150	6.56	7.64	7.95	6.64	3.59	4.36	3.33	2.8	2.34	2.91	5.8	6.04	6.01	6.85	5.02	5.66
EGP02151	58.98	55.78	363.52	357.54	12.36	14.48	0.64	0.96	2.13	1.61	163.87	175.19	123.45	121.64	22.29	21.3
EGP02153	73.42	73.67	69.33	71.03	57.18	56.04	28.49	26.47	61.54	63.92	63.14	61.28	87.38	92.67	99.4	96.06
EGP02155	1.75	1.05	0.11	0.44	0.74	2.21	0.91	1.07	1.27	0.96	1.19	1.07	0.89	0.44	1.51	1.58
EGP02165	14.81	15	23.02	23.48	5.09	4.32	0.12	0.16	4.68	3.97	12.23	12.4	8.19	6.81	7.14	6.23
EGP02166	26.41	27.78	8.88	9.22	10.37	9.9	6.49	5.36	3.24	2.54	10.75	11.39	18.3	19.35	9.51	9.55
EGP02167	2.58	2.89	0.07	0.13	1.03	1.38	0.95	1.02	0.15	0.06	0	0	0	0	0	0
EGP02168	2.78	2.35	2.14	1.36	8	9.3	14.77	14.58	23.64	25.74	6.93	6.82	9.44	7.98	22.5	22.04
EGP02169	3.43	4.53	4.89	5.53	19.6	19.16	28.26	29.74	62.35	61.86	17.31	17.79	15.31	14.52	60.5	53.82
EGP02192	26.58	27.99	25.91	25.82	22.03	18.96	1.54	1.41	3.1	3.44	25.65	25.49	10.77	10.23	4.2	4.49
EGP02195	5.19	4.87	5.61	4.71	4.01	3.71	4.82	4.16	2.26	2.67	5.57	6	3.49	3.58	2.52	2.9
EGP02196	0	0.24	1.4	1.28	1.21	1	0.25	0.97	0.05	0.21	2.91	2.28	3.77	3.39	1.01	1
EGP02197	21.18	22.69	17.64	17.6	7.28	7.32	1.42	1.77	1.92	2.7	13.01	12.43	9.69	10.03	5.15	6.02
EGP02209	18.5	19.07	14.98	14.88	21.01	20.27	19.24	22.63	29.29	31.38	19.74	18.25	20.92	19.49	20.11	19.36
EGP02210	17.23	16.8	15.9	15.04	16.44	17.74	11.35	11	9.77	10.1	15.43	15.26	16.32	16.96	17.79	17.44
EGP02212	0.44	0.37	1.09	0.98	1.09	0.9	0.48	0.72	3.32	2.37	0.48	0.64	0.47	0.35	0.31	0.7
EGP02213	0.53	0.81	2.27	1.48	2.03	3.23	3.21	2.97	3.26	3.94	2.31	2.08	2.62	4.02	9.54	7.51
EGP02214	3.44	3.52	4.65	5.05	4.96	5.59	12.13	12.13	9.22	8.37	4.83	4.82	8.68	10.15	15.96	16.37
EGP02219	0.09	0.8	0.29	0.58	0.32	0.19	0.3	0.84	1.11	0.84	0	0	0.49	0.96	1	2.07
EGP02220	1.34	1.17	1.11	0.9	1.97	2.06	1.27	1.57	1.24	0.62	2.47	2.24	2.34	1.52	1.47	0.96
EGP02221	0.14	0.52	1.18	0.15	1.32	2.06	0.61	1	0.34	0.38	1.6	2.22	1.18	2.35	0.17	0.18
EGP02234	5.08	5.45	13.76	13.44	84.48	81.06	42.06	43.77	53	48.37	34.99	36.58	19.45	19.21	26.6	26.94
EGP02235	13.95	14.61	12.95	12.65	11.06	11.18	14.46	12.45	10.23	10.21	10.62	11.92	12.49	12.89	10.71	12.95
EGP02241	12.5	13.23	5.03	3.86	4.36	4.26	1.7	1.69	2.28	1.83	4.84	5.24	4.34	4.58	4.53	5.22
EGP02242	185.5	179.86	134.18	129.63	109.76	109.78	86.45	88.32	136.59	133.57	146.84	157.22	225.46	223.23	164.06	156.71
EGP02243	14.87	14.77	13.03	13.77	13.05	12.7	15.81	14.05	15.53	15.1	12.88	16.3	19.43	17.23	20.73	19.89
EGP02245	2.22	2.54	1.66	1.91	1.46	2.98	1.35	0.92	0.27	1.35	4.68	5.65	2.87	2.97	2.45	2.27
EGP02249	2.59	3.01	3.83	4.03	3.52	3.09	2.43	2.23	2.96	3.01	3.39	4.14	4.51	4.07	4.16	4.01
EGP02257	11.94	11.65	14.67	15.6	11.87	11.55	7.73	8.22	10.32	9.8	14.31	13.02	14.97	15.34	16.96	15.16
EGP02258	126.45	122.53	119.43	120.34	97.31	94.89	104.23	104.46	117.05	119.22	112.5	106.03	109.5	115.5	113.78	115.05
EGP02259	74.18	74.82	95.77	97.73	112.36	116.72	9.17	8.89	14.48	15.28	116.52	114.61	95.31	98.51	97.28	100.92
EGP02276	1.19	1.18	0.99	1.57	2.06	1.7	0.58	1.37	2.61	1.36	2.11	3.36	1.85	1.7	1.78	1.86
EGP02278	0.44	0.42	0.59	1.3	0.92	0.71	0.61	2.29	1.36	0.31	1.28	0.89	0.95	0.24	0.27	0.42
EGP02279	17.73	16.52	19.55	19.92	13.05	13.24	8.75	8.32	15.71	16.1	17.97	17.49	16.92	19.39	15.8	15
EGP02314	5.45	5.55	3.68	3.62	5.14	5.53	9.78	6.33	2.29	1.8	9.98	12.49	7.94	7.35	2.63	1.92
EGP02315	1.08	0.92	0.96	2.33	1.83	2.61	2.19	2.53	0.78	0.76	4.98	6.04	2.72	2.32	2.1	1.38
EGP02316	2.09	1.46	1.54	1.08	2.58	2.24	2.06	3.07	0.98	1.07	3.87	3.74	1.55	1.92	1.15	1.47
EGP02318	0.38	0.48	1.21	1.12	2.04	1.52	1.98	0.79	1.16	0.44	2.88	3.38	1.12	1.21	1.16	1.81
EGP02328	20.07	20.94	17.19	18.6	10.73	10.73	16.17	17.43	25.99	28.1	17.43	16.59	31.12	30.87	36.14	35.09
EGP02329	2.15	2.08	0.68	0.68	0.45	0.68	0	0	0.16	0	0.37	0.44	0.41	0.41	0.15	0.48
EGP02330	4.29	3.37	1.24	1.32	2.69	2.12	0	0	0.17	0	2.17	0.87	0.73	0.58	0.83	0.26
EGP02331	14.2	14.57	16.87	16.35	17.95	18.59	17.35	15.39	17.54	17.06	18.38	17.62	20.2	19.36	23.87	23.48
EGP02332	43.71	48.93	43.53	43.52	43.31	40.36	46.81	44.95	43.94	41.84	43.41	44.95	46.87	45.22	41.24	42.55
EGP02333	14.97	16.84	14.61	18.11	23.57	23.98	22.13	23.11	15.1	16.85	22.88	26.24	23.8	23.25	21.53	22.16
EGP02334	5.1	4.82	5.69	7.36	7.53	10.82	10.16	10.49	6.55	5.36	10.4	12.41	10.05	9.52	12.37	9.7
EGP02335	6.59	6.47	12.34	12.26	17.77	16.23	12.28	12.44	12.56	11.37	14.65	19.38	12.37	13.52	19.21	16.2
EGP02336	33.64	34.09	30.42	32.54	29.85	28.63	29.3	28.18	22.43	24.45	31.93	31.18	30.43	33.42	36.03	35.26
EGP02338	1.24	1.11	2.96	2.34	1.12	1.37	0.44	0.78	7.55	5.18	1.58	1.22	1.87	1.3	3.31	3.45
EGP02340	12.28	12.72	8.22	7.89	15.85	13.76	12.27	11.04	9.23	8.28	12.22	12.5	7.8	8.25	10.1	10.23
EGP02341	69.94	71.76	64.95	64.8	64.5	64.61	3.17	3.33	4.99	5.25	85.95	82.01	34.56	33.32	20.87	20.3
EGP02344	8.41	6.63	8.49	7.25	8.14	6.88	7.2	6.46	5.5	5.65	6.95	8.77	9.36	8.4	7.37	6.67
EGP02346	36.25	35.81	56.34	58.14	36.34	37.88	34.48	33.56	43.68	46.66	46.69	45.81	44.2	43.98	53.02	53.45
EGP02347	4.11	4.61	4.38	4.31	5.18	5.17	6.63	6.93	5.05	6.01	5.56	5.13	4.53	4.58	4.6	6.58
EGP02348	35.79	38.22	45.95	46.42	47.45	46.98	62.8	61.63	58.18	58.8	47.26	44.99	47.89	48.75	61.73	61.53
EGP02350	16.92	20.5	15.49	16.29	17.7	16.34	24.11	24.05	27.62	28.06	16.34	16.89	22.6	24.38	26.2	25.48
EGP02351	36.99	37.68	32.05	30.85	43.42	42.4	88.58	85.64	90.38	88.4	36.94	36.96	43.83	39.14	39.57	42.28
EGP02352	2.86	3.44	3.43	3.64	0.99	0.76	1.77	1.68	2.46	2.09	2.3	2.48	4.24	4.48	3.13	3.45
EGP02353	23.52	24.99	23.16	23.37	30.77	30.35	41	42.39	38.35	32.86	24.94	23.44	32.72	32.38	35.97	31.93
EGP02354	3.86	4.44	4.4	4.36	5.42	5.24	4.8	4.34	4.28	4.78	5.53	4.58	3.76	3.96	4.67	4.96
EGP02355	40.42	41.26	35.91	33.68	25	24.88	22.94	21.82	38.83	38.27	34.16	33.68	36.41	36.23	31.67	31.98
EGP02356	5.69	4.77	4.44	5.57	5.09	4.34	3.63	4.54	4.44	4.9	4.66	4.67	5.01	5.29	5.06	4.82
EGP02357	144.65	145.05	117.75	115.83	93.31	91.86	105.42	99.77	91.37	86.79	105.57	110.02	157.88	156.03	126.78	117.83
EGP02358	224.85	209.16	184.59	180.22	152.89	156.12	120.31	114.35	135.97	135.63	204.13	200.03	227.16	229.33	200.4	194.31
EGP02359	0.38	0.16	0.14	0.82	0.3	0.27	1.81	2.76	2.65	1.71	0.09	0.22	7.08	5.55	11.24	11.87
EGP02362	1.88	1.49	1.47	1.24	1.71	1.92	1.88	2.62	2.35	1.49	1.99	2.04	2.17	2.46	2.33	2
EGP02363	11.41	10.39	9.12	8.45	9.65	10.04	9.24	9.67	10.94	11.81	10.49	10.94	10.69	11.5	13.33	12.61
EGP02364	13.5	13.61	8.52	8.6	9.87	11.05	0.47	0.45	0.6	0.74	11.63	11.87	5.47	5.97	2.3	2.78
EGP02365	14.87	14.07	12.39	12.41	7.94	9.15	5.59	5.56	8.93	8.04	11.25	10.72	13.46	14.86	12.05	11.31
EGP02366	6.95	7.57	5.07	5.24	7.85	6.78	7.65	7.11	5.56	5.76	6.06	5.88	5.68	6.92	5.21	4.77
EGP02367	1.61	1.77	1.56	1.7	6.29	6.73	47.99	48	31.71	32.55	10.28	9.66	11.76	11.33	31.6	32.39
EGP02368	23.88	23.36	25.3	24.8	26.38	24.85	36.67	35.71	36.95	39.78	23.74	23.28	34.11	32.9	38.79	39.13
EGP02373	154.92	149.5	131.25	132.16	40.2	39.51	1.21	1.74	2.61	2.61	7.03	8.17	10.12	10.8	3.06	3.36
EGP02376	11.49	11.81	13.88	12.6	82.16	83.88	51.57	54.44	15.17	14.91	61.98	62.26	17.77	19.27	38.67	38.12
EGP02377	21.94	21.97	23.74	26.05	16.24	17.62	47.68	44.48	11.53	11.07	12.15	12.33	16.87	17.16	19.04	19.73
EGP02378	4.54	5.46	5.71	5.15	5.18	5.47	3	3.04	2.18	2.32	5.88	5.9	5.58	4.49	5.55	5.3
EGP02379	0.07	0.02	0.06	0.06	0.18	0.26	2.9	2.61	3	3.77	0.16	0.21	0.14	0.25	0.36	0.4
EGP02380	74.2	76.73	69.77	69.92	52.96	53.23	3.72	4.33	6.99	7.07	68.55	65.91	40.99	42.88	17.66	18.67
EGP02381	32.53	31.89	34.59	33.75	35.43	33.95	83.11	85.4	66.25	68.43	32.53	28.08	33.97	33.43	37.17	39.66
EGP02383	18.32	19.68	16.68	18	25.66	26.68	30.55	31.19	12.79	11.13	21.85	26.72	31.67	33.26	30.09	26.83
EGP02384	9.8	9.77	9.07	8.79	4.52	4.69	7.07	6.73	6.06	7.05	7.21	7.61	11.42	11.91	9.21	10.85
EGP02386	9.41	9.24	12.15	12.36	12.06	12.15	9.82	10.37	8.15	8.52	13.58	13.33	13.76	14.38	13.55	14.06
EGP02387	1.06	1.61	1.1	0.99	8.22	7.83	7.72	8.14	4.78	4.51	3.88	3.68	1.63	2.49	5	4.73
EGP02403	104.54	108.73	85.01	86.05	74.88	78.94	42.18	41.44	75.4	75.86	98.28	103.12	135.92	139.05	120.13	118.71
EGP02404	0.77	0.95	3.69	3.53	1.15	1.83	0.93	0.93	0.45	0.4	1.64	1.31	1.43	1.96	0.74	0.98
EGP02405	13.32	12.01	13.08	12.96	9.58	10.59	12.25	13.44	12.18	13.08	13.93	13.88	18.06	17.67	18.08	17.48
EGP02406	48.58	46.09	52.63	52.97	39.39	38.8	50.67	51.13	66.4	68.9	46.63	44.81	77.13	77.53	74.97	76.53
EGP02407	23.23	24.4	26.6	25.69	20.84	22.66	34.52	32.98	29.79	29.37	25.52	24.93	36.18	37.36	40.83	42.3
EGP02409	147.51	151.16	142.15	142.83	98.14	99.46	94.16	97.43	131.46	137.78	112.12	106.75	100.64	104.16	108.48	108.64
EGP02410	1.35	1.01	1.39	1.7	2.29	2.85	8.82	9.4	3.98	3.57	1.89	2.23	3.77	3.27	6.08	5.12
EGP02412	8.62	8.04	8.38	8.34	14.16	15.32	20.95	21.66	16.71	15.03	20.31	19.55	16.03	15.38	22.37	19.08
EGP02413	28.48	30.13	22.24	22.8	15.59	13.58	10.88	11.58	17.12	18.31	20.1	18.6	24.37	22.39	17.41	17.97
EGP02414	9.19	8.21	7.51	7.42	7.31	7.9	5.95	7.58	4.71	3.63	7.38	7.24	8.15	8.44	4.4	5.19
EGP02416	24.62	26.57	16.7	16.02	23.08	24.15	59.52	58.28	57.89	59.98	50.15	48.15	66.65	64.96	61.62	65.01
EGP02417	17.79	18.07	13.12	13.25	57.92	50.87	251.17	251.87	271	266.05	99.86	104.15	45.26	42.25	103.13	103.72
EGP02418	1.29	0.99	0.6	0.78	14.25	11.81	38.93	35.88	29.92	30.26	6.09	5.88	5.54	6.1	12.21	13.64
EGP02420	8.8	10.63	8.63	9.65	6.37	5.9	1.38	1.86	2.8	4.4	9.63	9.88	10.68	13.62	7.62	9.01
EGP02421	2.17	1.86	2.92	3.34	0	0.04	0	0.07	0.73	0.68	0.25	0.08	1.65	1.61	5.49	5.09
EGP02422	12.86	12.65	10.07	8.16	3.53	2.71	7.16	6.47	2.86	2.24	7.69	7.68	14.8	13.07	13.46	13.72
EGP02423	24.29	22.73	27.22	26.11	26.69	27.19	30.8	30.53	25.43	26.81	23.54	22.15	28.88	29.54	31.85	31.09
EGP02424	2.88	2.06	1.3	1.18	3.1	2.04	2.5	2.78	3.2	4.91	1.18	1.17	1.18	1.34	1.04	1.6
EGP02429	8.07	8.52	6.23	6.12	7.99	8.57	4.11	4.21	6.11	5.94	12.06	12.26	6.15	6.79	5.98	6.11
EGP02430	10.87	12.11	16.02	15.75	14.21	14.46	13.89	14.08	9.18	9.82	14.75	14.86	14	14.44	16.11	15.76
EGP02431	19.51	20.35	19.29	19.16	12.43	11.62	8.89	8.82	19.34	19.58	18.18	16.35	16.69	16.25	16.83	16.93
EGP02432	101.55	98.13	110.87	116.13	67.45	64.52	177.01	173.36	295.96	303.23	59.8	59.59	99.75	103.37	151.91	151.97
EGP02433	0.23	0.15	6.98	5.79	10.48	9.02	1.45	1.13	1.76	1.49	9.64	9.19	11.28	10.23	2.39	3
EGP02434	42.48	41.96	35.79	32.38	43.09	43.8	52.4	51.65	43.27	45.16	40.59	43.48	53.7	53.33	57.22	58.58
EGP02435	1.97	1.94	2.89	2.86	1.13	1.14	0.33	0.43	0.39	0.56	0.92	0.84	1.16	0.93	0.84	0.74
EGP02436	13.64	13.7	16.01	15.69	10.81	10.97	6.01	5.18	7.13	7.49	13.32	13.2	8.76	9.65	8.9	9.62
EGP02437	18.25	18.54	19.44	20.38	22.38	22.75	18.6	17.41	20.11	20.4	20.66	20.42	18.91	19.7	19.15	18.95
EGP02439	8.47	8.73	6.77	7.21	7.23	7.51	9.63	9.58	10.72	9.8	7.48	7.21	8.62	9.21	9.25	8.28
EGP02440	12.71	13.5	16.81	16.69	12.87	13.03	14.38	14.61	18.15	18.3	18.75	17.29	19.72	21.56	19	18.48
EGP02441	3.77	3.39	6.34	7.26	6.05	6.43	17.75	15.7	8.81	10.12	5.51	6.55	7.21	8.87	12.84	12.41
EGP02442	1.09	2.01	0.74	0.53	1.36	1.59	13.86	15.71	1.59	2.21	0.94	1.37	1.23	0.58	1.46	0.82
EGP02443	86.83	90.75	26.77	27.41	22.92	23.76	3.31	3.75	3.52	2.1	20.6	19.82	4.7	5.26	5.1	4.67
EGP02444	9.18	9.27	4.7	3.93	4.32	3.92	1.55	1.42	1.85	1.53	5.18	5.43	2.65	3.24	2.41	1.94
EGP02445	11.98	12.86	12.32	11.17	15.28	16.45	9.83	10.03	11.61	13.07	12.36	13.17	12.25	11.3	12.07	14.11
EGP02447	30.1	34.87	14.04	14.12	20.68	17.35	3.97	3.18	2.29	1.83	22.23	26.92	21.08	22.7	8.04	8.8
EGP02448	20.36	22.31	16.25	16.78	19.57	21.66	3.4	2.7	3.15	2.67	25.43	29.51	15.1	15.72	10.93	11.22
EGP02450	24.44	21.77	19.82	21.87	26.58	28.01	47.93	52.38	38.63	38.83	22.27	22.93	27.9	26.39	25.32	25.93
EGP02451	81.16	82.35	62.52	62.34	37.84	35.21	21.11	20.55	21.12	19.57	35.2	38.04	37.15	37.33	23.79	21.88
EGP02452	13.96	13.16	7.87	9.72	9.89	9.62	16.3	14.13	9.25	8.39	8.76	9.59	11.66	12.18	9.96	8.49
EGP02453	19.71	19.43	35.27	35.22	35.79	35.82	88.35	84.14	256.8	259.28	34.28	31.92	34.6	35.2	43.09	43.78
EGP02454	3.6	3.23	2.94	3.54	3.33	3.22	1.17	1.03	3.46	3.44	1.45	1.69	1.25	1.12	0.81	0.75
EGP02455	15.75	14.29	17.11	16.89	18.44	17.87	17.41	16.11	17.57	17.75	18.63	17.41	17.76	18.37	19.15	18.82
EGP02456	57.75	52.72	55.79	55.79	57.58	54.81	91.31	85.36	87.29	81.93	65.19	66.43	86	85.5	116.74	115.8
EGP02457	29.55	27.92	17.01	17.63	19.49	19.3	3.99	2.96	2.67	2.71	37.27	36.74	16.31	15.45	7.78	9.22
EGP02458	2.69	3.85	7.56	9.4	7.8	9.78	2.29	2.75	1.96	2.37	10.94	11.01	7.1	8.56	10.84	11.39
EGP02459	2.09	3.08	3.56	3.38	2.9	3.67	1.1	0.89	1.06	0.93	5.52	5.61	3.94	4.99	5.19	4.56
EGP02460	4.9	3.94	5.9	5.6	8.53	6.65	2.32	2.9	1.68	1.15	8.28	11.03	7.81	7.96	8.59	8
EGP02461	19.67	22.32	19.89	18.17	22.64	22.9	20.8	18.61	25.44	21.76	20.69	23.2	18.6	17.96	19.21	17.86
EGP02463	58.92	58.25	48.54	48.47	51.08	51.25	75.82	75.19	72.12	75.19	53.81	52.49	57.22	57.93	55.91	53.91
EGP02464	5.82	5.73	6.25	6.19	8.11	7.72	6.62	6.17	3.95	4.82	7.76	6.93	6.32	6.51	6.85	7.33
EGP02465	1.53	1.42	6.87	6.05	5.21	4.64	0.16	0.58	2.07	1.43	3.51	2.55	2.73	2.87	3.97	4.17
EGP02466	57.13	57.6	89.7	86.88	35.36	36.7	18.23	18.71	32.08	30.2	38.39	38.38	43.58	44.76	38.79	40.68
EGP02467	50.62	50.3	48.34	44.11	39.55	39.95	60.81	59.55	52.06	54.84	46.82	48.56	54.11	54.26	56.5	57.67
EGP02474	4.52	4.86	4.62	4.22	3.79	4.05	1.72	2.1	2.59	2.86	4.53	4.33	4.99	5.5	5.54	5.29
EGP02475	7.08	6.23	5.73	5.64	5.97	6.73	3.02	3.53	4.53	4.68	7.76	6.57	7.28	7.41	9.9	8.07
EGP02476	21.64	24.15	17.27	15.97	14.24	15.79	8.47	7.64	11.18	11.51	20.22	20.76	15.49	15.43	10.3	11.48
EGP02477	116.15	113.92	117.9	115.78	115.39	118.17	53.92	51.36	66.55	68.09	98.13	95.6	69.47	66.95	74.08	72.17
EGP02478	9.24	10.32	11.29	11.21	13.19	12.74	23.58	22.8	27.45	24.27	12.47	11.4	10.38	9.9	8.16	10.06
EGP02479	7.66	7.57	6.96	7.19	5.78	6.43	9.83	10.12	8.04	7.96	6.09	6.15	8.28	8.09	8.26	8.14
EGP02480	11.8	12.66	8.63	9.24	8.75	7.88	6.35	6.45	5.43	5.76	9.33	9.52	9.04	10.18	7.15	7.27
EGP02481	18.43	17.42	14.25	15.28	19.65	20.02	13.27	13	17.99	15.18	18.58	19.28	14.87	15.23	17.53	18.81
EGP02482	4.31	4.25	4.12	4.71	3.84	3.7	1.85	1.88	1.03	1.47	5.39	6.56	3.62	3.66	2.45	1.99
EGP02483	0.4	0.51	1.05	0.48	0.37	0.38	0.69	0.14	0.83	0.87	0.71	0.52	1.35	1.43	2	2.43
EGP02484	240.46	245.75	253.78	257.3	257.73	257.27	130.81	128.7	159.82	168.39	265.02	256.28	233.71	227.43	213.17	212.86
EGP02485	4.29	4.96	6.13	6.52	7.95	7.66	11.18	11.12	16.79	17.67	6.95	7.34	9.97	9.64	20.9	20.6
EGP02487	1.32	0.76	1.92	2.32	1.15	1.41	0.79	1.12	0.44	0.45	2.78	2.49	1.42	1.02	2.35	1.53
EGP02488	0.93	1.85	0.99	0.43	2.22	1.99	1.75	1.51	0.65	0.62	0.58	1.22	0.71	0.99	0.49	1.18
EGP02489	8.69	9.03	13.79	13.87	9.08	9.95	11.87	12.37	10.07	10.52	10.62	10.01	16.22	17.1	18.32	18.77
EGP02490	53.92	54.23	39.42	41.01	52.53	52.58	11.39	12.08	7.25	6.8	61.15	60.24	23.67	22.55	12.44	11.44
EGP02491	15.89	18.02	11.78	10.89	11.96	13.3	13.06	15.36	15.29	13.25	12.6	13.31	13.49	13.05	11.68	10.11
EGP02493	69.5	65.76	63.33	62.37	54.55	52.23	54.47	56.73	46.68	50.75	58.03	59.4	69.64	67.97	62.51	63.86
EGP02495	7.63	8.27	6.49	6.01	4.16	4.07	0.27	0.39	0.33	0.41	5.18	4.8	5.71	5.18	3.89	3.42
EGP02496	16	16.18	16.52	16.37	27.12	27.18	32.12	30.55	27.07	26.31	25.5	24	23.35	24.82	30.83	31.77
EGP02497	2.53	3.25	4.1	4.02	13.29	13.37	50.53	53.03	25.51	25.89	4.19	5.16	7.83	6.95	11.97	12.07
EGP02498	25.83	26.29	22.03	21.93	29.6	29.21	52.12	52.99	38.28	38.23	24.72	24.06	21.94	21.4	23.44	23.45
EGP02500	38.17	38.08	33.59	32.33	25.96	27.18	27.05	26.63	35.04	33.18	28.47	29.99	39.67	39.85	34.04	39.68
EGP02501	12	12.76	12.8	12.66	18.94	18.15	37.47	36.45	47.28	46.89	18.68	19.33	21.46	21.22	28.62	30.78
EGP02502	14.62	14.14	14.12	14.13	10.23	11.22	7.04	8.05	10.99	9.87	14.61	15.75	16.16	18.27	14.22	14.27
EGP02503	11.65	12.4	12.72	12.4	7.75	7.91	5.89	5.4	11.55	12.28	10.21	8.75	6.93	6.81	5.15	5.26
EGP02505	19.77	17.4	5.84	6.06	16.67	15.87	14.96	15.24	11.88	12.94	19.36	20.85	15.03	14.41	12.73	12.76
EGP02506	0.04	0	0.93	0.71	0.05	0.22	0.05	0	0.1	0.15	8.92	6.67	2.06	2.35	0.05	0
EGP02507	11.73	11.13	14.76	16.82	18.22	15.62	17.04	17.34	14.94	14.87	13.67	14.15	10.74	9.14	14.89	15.28
EGP02508	8.68	9.79	9.09	9.71	7.73	7.83	8.89	7.82	8.27	7.42	7.35	7.14	9.45	8.94	12.02	9.74
EGP02511	11.02	12.28	5.12	5.39	12.69	13.67	5.91	5.91	9.65	9.21	3.05	4.4	6.7	4.26	5.93	5.49
EGP02512	3.91	4.97	4.34	4.13	8.01	8.95	57.48	57.54	125.99	113.48	6.55	10.52	61.62	57.86	30.43	30.16
EGP02513	27.26	25.93	28.42	29.16	56.45	57.94	90.24	86.7	47.33	48.67	40.7	42.01	35.63	38.07	41.79	40
EGP02514	12	11.88	14.5	14.5	2.6	3.25	2.76	2.29	5.14	4.19	5.47	5.84	10.75	10.36	5.15	6.39
EGP02515	29.38	28.88	34.7	35.74	27.6	26.47	29.17	28.42	33.72	34.97	31.64	31.16	32.45	33.94	39.23	39.93
EGP02516	8.05	8.63	7.74	8.64	9.12	9.15	7.56	7.32	8.54	8.8	9.65	10.01	10.62	11.51	9.75	8.8
EGP02517	19.43	18.89	25.38	23.28	7.44	6.74	1.2	1.35	0.9	0.89	11.54	11.05	4.16	4.03	2.14	1.88
EGP02518	13.82	13.47	16.21	14.69	15.02	16.46	18.18	14.71	26.76	24.04	24.25	24.05	21.38	22.96	22.08	20.89
EGP02519	30.13	30.31	45.57	42.79	26.36	24.8	22.3	23.75	63.1	57.99	33.25	35.72	54.43	53.4	50.65	47.19
EGP02520	8.02	5.81	14.39	13.45	11.46	10.31	30.64	32.45	45.19	44.69	11	10.41	26.39	24.04	31.12	27.58
EGP02521	4.86	4.62	2.75	3.84	4.35	3.66	0.67	0.6	0.91	0.51	2.99	3.72	1.77	1.51	0.99	1.11
EGP02522	8.28	8	9.73	10.33	9.88	11.27	10.82	10.52	12.72	12.82	8.14	9.04	8.01	8.33	9.09	9.12
EGP02523	13.1	14.33	32.14	32.02	29.16	26.72	94.19	96.07	139.11	143.78	26.18	27.47	11.09	9.98	22.06	21.78
EGP02524	29.04	27.46	36.34	37.63	32.25	34.58	62.88	67.62	75.93	76.01	24.9	25.55	45.91	44.98	66.91	64.76
EGP02525	8.4	9.03	10.88	8.9	10.36	12.8	17.45	18.56	17.2	16.52	13.13	11.79	10.28	11.41	16.96	16.78
EGP02527	6.84	6.34	7.56	8.25	4.74	4.77	7.96	6.67	7.94	6.85	5.92	6.42	11.12	11.47	9.13	10.64
EGP02528	8.28	7.39	14.61	15.15	5.06	5.47	2.29	2.52	7.53	7.89	7.79	7.64	9.44	8.54	12.02	12.68
EGP02529	65.42	66.07	60.33	63.5	22.71	21.79	33.48	32.66	61.31	59.46	34.77	35.26	44.6	44.05	79.49	78.2
EGP02530	3.02	1.5	2.94	1.97	0.78	1.83	0.58	0.95	1.94	1.71	1.52	2.12	1.55	1.26	4.82	3.68
EGP02533	38.86	40.14	36.2	36.87	45.78	46.08	40.73	41.29	44.42	45.75	40.03	40.62	28.29	29.89	31.49	31.83
EGP02534	61.85	64.05	74.5	71.79	35.46	35.07	10.42	9.59	14.86	16.18	50.28	48.6	36.63	38.4	24.88	25.85
EGP02535	1.34	1.26	2.9	2.78	1.15	0.87	20.41	20.29	18.29	17.16	7.79	8.01	6.54	6.14	7.05	7.9
EGP02536	4.36	3.88	9.41	8.56	2.76	2.95	3.98	3.81	2.38	2.1	18.69	20.34	10.67	9.7	3.8	4.02
EGP02537	0.26	0.5	1.58	0.88	0.25	0.23	11.84	12.49	7.69	8.13	2.15	1.81	2.03	2.3	1.81	3.06
EGP02538	0.12	0	0.32	0.13	0	0.07	1.99	1.75	1.52	2.37	0.09	0.07	0.2	0.65	0.22	0.39
EGP02540	1.07	0.92	1.46	1.38	3.39	2.77	3.36	2.84	3.39	2.62	2.54	2.41	1.95	1.98	2.33	2.02
EGP02543	24.94	24.3	33.51	31.66	31.53	32.06	17.97	18.46	25.13	26.42	26.49	23.96	22.96	21.52	25.26	25.05
EGP02544	87.2	85.18	74.59	72.51	60.02	60.51	5.4	5.28	6.24	5.93	68.45	66.53	44.83	44.15	28.92	29.23
EGP02545	30.24	30.17	27.79	28.17	22.43	23.6	17.86	18.27	24.18	23.02	24.17	23	35.89	35.44	44.82	46.2
EGP02546	22.59	22.17	26.23	26.11	9.89	9.69	0.31	0.51	3.72	3.39	16.87	16.84	12.22	12.4	9.03	8.05
EGP02549	10.5	8.38	9.2	8.66	15.04	15.78	16.08	15.68	9.23	11.88	15.28	14.31	13.97	11.66	11.5	12.12
EGP02552	18.38	15.57	6.02	4.54	16.6	16.16	48.04	48.66	31.86	31.69	8.73	9.51	8.15	9.89	14.48	16.05
EGP02554	0.17	0.19	2.22	1.61	0	0.14	0.98	0.64	0.92	0.69	4.75	5.49	5.45	4.74	8.06	8.26
EGP02556	0.17	0.19	2.22	1.61	0	0.14	0.98	0.64	0.92	0.69	4.75	5.49	5.45	4.74	8.06	8.26
EGP02558	3.4	2.9	2.48	2.56	5.39	5	13.99	14.16	15.55	12.33	6.64	6.46	6.04	6.05	9.54	9.36
EGP02559	6.7	8.75	5.51	5.66	7.06	6.73	11.4	10.88	12.53	11.63	7.2	7.82	7.4	8.23	11.04	10.55
EGP02562	9.79	10.18	6.92	6.83	7.28	7.28	7.52	8.77	7.72	8.91	10.73	10.33	6.9	7.59	7.02	6.89
EGP02563	23.74	23.98	25.06	23.52	29.72	28.09	13.73	14.26	21.58	21	31.82	34.52	32.07	34.15	29.19	29.25
EGP02565	118.38	114.93	104.41	97.18	60.16	62.98	33.11	30.82	49.21	45.89	86.39	85.97	110.76	112.88	74.99	71.38
EGP02566	12.3	12.73	30.82	32.38	21.19	20.75	5.62	6.71	4.06	3.88	35.54	34.16	26.83	25.8	34.64	30.54
EGP02567	120.65	123.25	99.75	104.16	102.9	101.46	184.49	185.26	142.11	145.52	99.83	105.26	115.56	110.36	95.01	92.87
EGP02569	32.99	31.47	51.96	57.35	97.11	99.31	102.93	111.52	279.1	253.88	80.65	79.9	95.29	78.96	164.75	146.31
EGP02570	0.97	1.1	1.72	1.63	1.33	2.09	0.27	0.79	0.75	0.77	2.44	2.45	1.12	0.89	0.81	0.89
EGP02571	3.61	3.14	3.11	2.48	3.24	1.9	2.13	1.67	3.29	2.33	3.35	2.39	3.27	3.75	1.97	1.49
EGP02575	14.53	14.99	18.19	19.3	25.32	26.26	34.96	34.12	36.78	36.99	24.78	23.43	16.05	17.28	24.2	24.38
EGP02576	194.19	194.42	168.29	173.17	100.85	104.01	25.8	26.99	103.28	100.89	129.19	126.38	73.41	74.13	54.22	49.2
EGP02577	45.2	45.31	43.6	44.47	49.14	50.37	71.56	69.05	61.96	60.65	46.08	46.01	46.8	48.99	50.82	49.68
EGP02578	15.28	15.16	14.11	14.94	9.09	9.49	10.18	8.66	10.44	11.86	13.57	14.79	12.52	13.3	9.52	9.08
EGP02579	0.91	0.61	1.1	1.82	0.72	0.71	0.33	0.38	0.07	0.06	2.01	1.32	1.17	1.81	2.74	3.54
EGP02580	0.06	0	0.08	0.34	2.33	1.6	54.88	55.86	31.72	29.03	2.27	2.08	4.31	4.32	32.64	27.64
EGP02582	22.87	22.63	22.32	24.42	17.44	16.61	7.74	6.47	9.9	12.58	14.85	16.14	17.73	18.93	24.62	23.84
EGP02583	111.32	111.18	252.74	245.92	159.31	157.43	112.4	111.25	141.89	137.21	116.96	120.93	220.01	223.47	219.15	220.86
EGP02584	0.04	0.2	0.41	0.49	0.64	0.4	6.55	7.78	7.12	7.46	0.7	0.38	0.28	0.13	1.45	1.65
EGP02585	52.34	46.31	43.71	42.07	41.76	42.85	37.32	40.99	39.19	39.5	42.72	39.71	50.1	46.03	31.35	34.81
EGP02586	77.43	77.27	136.91	133.95	30	29.75	214.01	207.41	220.37	214.82	55.6	52.43	146.12	146.25	142.09	144.98
EGP02587	6.19	5.39	5.09	4.51	7.23	7.38	7.72	7.51	6.7	7.3	6.72	8.18	6.81	7.16	6.01	5.3
EGP02588	17.76	15.73	22.31	24.44	19.06	22	3.37	3.76	8.87	8.63	21.2	19.8	11.06	10.33	8.36	7.61
EGP02589	5.75	5.7	10.61	10.94	8.32	8.96	6.06	5.88	6.15	7.23	7.63	8.6	7.27	7.44	8.74	8.72
EGP02590	18.97	21.65	28.08	30.1	89.68	89.37	45.6	45.54	19.8	18.09	54.5	54.58	46.65	46.89	62.25	60.43
EGP02591	7.32	7.56	5.63	6	9.13	10.2	4.4	5.06	4.36	5.23	9.19	9.35	5.43	5.63	5.29	5.46
EGP02592	149.81	150.22	160.67	167.8	178.96	183.16	228.39	225.96	184.99	191.98	193.7	186.31	212.72	216.8	179.32	181.81
EGP02593	28.73	29.64	20.92	20.81	16.85	16.55	2.63	2.78	4.12	4.17	17.6	17.83	18.06	17.19	8.11	7.87
EGP02594	31.41	28.79	25.63	26.57	20.53	16.9	24.08	22.31	21.83	20.84	21.76	25.6	36.08	35.54	29.69	33.22
EGP02595	195.1	203.62	123.64	115.74	136.31	131.6	115.25	115.92	94.22	90.8	141.44	143.2	145.78	143.07	117.29	125.16
EGP02596	13.79	13.86	12.16	13.41	16.16	17.63	17.94	16.76	10.68	11.31	13.63	14.96	14.48	13.56	16.16	17.32
EGP02598	12.09	12.44	11.92	11.66	12.37	14.65	11.56	12.29	9.35	8.9	13.27	11.83	14.63	12.65	14.59	14.1
EGP02599	22.33	22.56	25.89	25.72	24.6	25.75	30.39	29.56	27.75	29.79	26.39	26.25	32.54	34.9	39.9	39.33
EGP02600	245.75	259.97	244.51	242.82	200.94	207.71	85.38	86.25	105.5	110.69	240.96	235.18	152.37	150.52	127.18	135.45
EGP02601	12.05	13.07	13.19	11.14	9.17	10.04	6.97	6.51	14.36	14.33	11.51	9.46	10.74	10.61	5.86	6.41
EGP02602	6.08	6.17	6.37	5.14	4.85	5.03	7.94	7.96	8.19	7.62	6.53	6.83	10.42	10.53	9.03	8.95
EGP02603	9.59	10.05	6.14	8.23	10.14	10.17	5.6	4.82	7.17	7.3	9.12	8.84	7.55	8.01	7.56	7.4
EGP02604	27.93	27.46	28.8	26.73	20.9	21.59	17.73	17.7	13.05	12.36	24.27	22.11	29.67	29.9	20.8	23.49
EGP02607	15.79	17.12	18.89	16.36	16.69	16.49	23.77	22.33	18.05	18.55	17.88	17.41	23.04	23.32	21.69	23.9
EGP02608	6.99	8.25	6.5	6.73	9.41	9.57	7.26	7.34	5.11	4.87	8.7	7.48	7.69	7.62	7.99	7.32
EGP02609	4.58	5.87	4.12	4.97	3.74	3.82	4.56	5.25	4.8	4.71	3.49	4.5	7.3	6.18	5.54	8.05
EGP02610	21.5	17.37	21.01	23.23	24.02	21.63	18.16	26.84	78.24	61.14	16.54	24.45	24.18	21.01	27.14	18.85
EGP02611	3.36	3.15	2.7	3	1.6	1.88	1.81	2.1	2.13	2.02	2.48	2.41	3.4	3.24	2.74	2.86
EGP02612	14.04	13.11	12.09	11.62	12.28	11.44	12.74	12.98	10.35	10.55	12.92	13.74	15.29	13.33	11.67	13.14
EGP02613	164.91	167.98	167.94	173.49	146.66	147.06	148.79	157.61	67.61	66.72	203.34	207.17	227.6	217.5	246.46	236.24
EGP02616	113.35	117.52	46.9	46.8	38.18	39.46	117.67	128.1	92.8	78.14	50.3	51.25	59.11	51.6	37.09	32
EGP02618	75.35	74.66	69.47	70.3	61.89	63	60.38	61.56	55.81	59.79	78.6	75.62	103.16	104.34	85.3	88.46
EGP02620	27.49	25.19	24.53	25.3	26.52	23.45	24.01	25.24	18.28	19.05	24.6	26.63	25.52	26.06	22.61	25.18
EGP02621	177.31	181.83	141.78	146.22	223.49	231.71	5.64	4.97	13.08	13.01	166.61	164.17	88.29	89.19	16.33	17.25
EGP02622	2.09	2.29	1.79	1.53	0.99	0.95	0.16	0.2	0.41	0.29	1.35	1.55	1.68	1.46	0.52	0.88
EGP02623	12.73	12.23	9.61	10.19	7.08	7.33	4.6	4.88	7.24	7.43	8.61	8.72	4.5	4.35	2.17	2.55
EGP02624	7.41	7.39	8.07	8.68	7.74	8.44	6.5	7.25	7.77	8.38	9.22	9.03	8.95	9.12	8.39	9.97
EGP02625	13.22	12.91	24.25	24.15	20.28	19.72	19.57	21.55	13.91	13.85	32.85	31.56	25.59	25.53	30.81	33.95
EGP02627	4.1	4.4	4.97	4.85	1.24	1.45	2.61	2.28	1.69	1.59	3.3	3.19	5.55	5.18	4.88	4.73
EGP02628	17.38	17.82	22.08	23.95	17.59	18.27	14.2	13.77	13.93	14.26	23.57	23.81	22.67	23.42	22.62	22.71
EGP02629	15.58	15.25	14.14	13.28	12.49	10.86	11.34	11.6	12.78	13.52	9.37	10.93	12.93	13.31	12.6	13.55
EGP02630	2.54	2.09	18.79	15.4	0.35	1.18	1.53	1.49	1.3	0.94	25.74	24.54	18.54	18.25	14.34	15.74
EGP02631	4.38	3.62	9.41	8.65	1.5	2.15	3.24	2.98	2.85	2.2	6.95	8.54	12.88	12.51	10.73	8.95
EGP02632	7.4	6	21.26	24.74	6.24	5.19	8.65	8.23	6.76	6.95	22.36	19.96	24.78	28.45	28.07	27.59
EGP02633	1.58	1.71	4.39	4.4	2.23	3.57	2.42	2.37	1.96	1.66	1.82	2.85	3.41	4.71	1.93	2.19
EGP02634	3.17	3.74	3.07	2.52	5.6	6.47	6.15	5.34	5.3	3.09	4.38	6.11	4.23	4.44	4.35	5.3
EGP02635	11.79	10.27	10.05	8.94	6.9	7.29	3.88	2.99	2.78	2.47	12.67	10.71	4.62	5.68	2.59	3.04
EGP02638	3.5	3.28	2.94	2.82	1.05	0.97	0.54	0.87	1.54	1.89	2.71	2.63	4.82	4.95	3.15	3.35
EGP02639	67.29	65.08	72.43	70.51	70.39	70.6	134.15	137.54	124.38	125.37	49.42	49.14	51.56	51.08	59.87	60.2
EGP02640	10.32	10.38	9.32	10.12	11.74	10.61	10.28	10.23	6.53	6.91	7.9	8.28	7.34	7.32	11.31	10.73
EGP02642	79.85	77.82	41.47	38.76	32.19	32.5	4.2	4.65	7.44	7.16	29.71	27.22	24.09	24.3	15	15.56
EGP02643	6.75	6.13	8.49	8.93	6.37	6.34	7.25	7.84	4.08	4.32	9.01	9.56	10.81	11.01	9.2	9.06
EGP02644	1.54	1.52	1.59	1.46	1.61	1.92	2.84	2.75	3.35	3.57	1.4	1.7	3.93	3.54	3.53	3.95
EGP02645	0.14	0.07	0.07	0.12	0.12	0.04	0.12	0.14	0.74	0.58	0.2	0.22	1.6	1.51	4.32	3.99
EGP02646	5.9	6.91	6.63	6.99	8.91	9.9	22.59	22.17	26.19	27.32	9.25	8.39	5.72	6.22	8.8	7.7
EGP02648	13.36	13.84	14.51	14.55	11.3	12.99	10.81	9.9	11.93	11.95	17.48	17.19	15.21	15.54	14.26	12.51
EGP02649	47.69	40.48	40.79	36.92	36.31	37.49	35.31	35.76	26.8	24.48	28.02	34.29	35.24	34.46	54.01	53.7
EGP02650	6.43	6.07	7.6	7.81	4.01	2.96	0.99	1.26	1.91	2.57	6.71	5.63	9.19	6.31	3.99	4.64
EGP02652	7.61	7.71	12.64	13.23	18.21	19.05	14.35	14.58	7.65	8.91	10.89	10.65	13.97	13.95	19.87	21.08
EGP02653	1.83	2.06	1.84	1.2	1.82	1.63	2.57	2.74	1.25	0.19	1.77	2.81	2.73	3.47	2.24	2.46
EGP02654	5.47	5.13	5.33	5.28	4.48	4.82	1.75	2.06	12.48	13.21	5.33	5.91	2.06	2.56	2.86	2.91
EGP02655	17.86	18.32	21.5	23.29	18.99	20.17	13.32	14.06	14.45	17.16	23.04	24.23	18.7	16.96	21.39	20.72
EGP02656	0.06	0.15	0.06	0	0.21	0.31	0.13	0.18	1.3	1.09	0.51	0.41	6.94	7.09	7.54	7.04
EGP02657	0.26	0.18	0.52	0.37	0.31	0.34	2.13	2.25	12.77	13.93	0.46	0.5	0.09	0.2	0.11	0.2
EGP02658	38.58	38.05	15.18	14.1	30.67	31.3	12.77	12.19	2.33	2.18	36.75	35.24	17.2	17.98	10.91	10.52
EGP02659	3.41	3.56	2.73	1.97	2.19	2.41	2.91	2.46	2.49	2.5	6.01	6.9	2.89	3.26	5.38	4.36
EGP02660	28.05	26.65	20.35	21.2	17.18	17.43	11.27	11.14	12.12	10.11	18.33	19.5	16.38	17.35	11.13	11
EGP02661	12.12	11.04	14.41	15.11	6.1	6.1	10.04	9.07	37.68	41.17	6.29	5.97	9.39	9.44	10.24	9.71
EGP02663	2.18	2.24	1.19	1.55	4.36	4.2	6.64	5.95	100.13	96.44	0.88	0.78	4.59	4.49	10.63	11.28
EGP02664	29.76	27.37	23.66	21.26	24.04	24.78	25	24.38	33.52	32.5	26.5	29.03	38.38	40.26	36.68	35.45
EGP02665	32.05	31.51	24.2	24.64	19.71	19.62	19.12	19.86	16.08	16.15	21.26	21.05	25.79	24.94	13.81	15.05
EGP02667	37.93	37.67	40.72	39.37	33.54	31.17	27.93	27	47.25	46.16	34.12	36.33	39.39	38.03	37.6	39.81
EGP02668	11.99	11.74	8.93	8.82	8.32	8.62	8.52	7.71	6.59	6.69	11.48	11.35	11.95	12.35	11.01	11.88
EGP02669	25.73	27.9	18.52	18.51	15.87	15.84	9.51	10.14	13.43	13.42	14.6	14.93	17.29	15.85	12.66	13.87
EGP02670	153.49	162.56	155.76	147.88	147.08	146.22	2.66	3.2	105.65	99.71	157.03	155.16	81.96	81.88	37.67	38.66
EGP02671	382.71	379.79	181.61	188.48	125.03	119.14	35.46	36.73	79.2	65.44	94.69	95.6	215.99	211.34	203.93	219.7
EGP02672	11.35	13.62	12.84	10.52	9.44	10.28	7.6	6.78	7.28	6.86	12.82	12.28	15.51	17.19	14.48	17.2
EGP02674	10.08	9.13	10.53	9.83	7.63	8.78	4.96	5.89	8.82	9.65	11.14	9.54	10.43	10.81	11.75	9.88
EGP02675	113.79	118.95	144.79	146.28	64.91	65.57	12.52	11.87	54.63	53.18	125.02	120.02	60.55	56.94	50.25	49.76
EGP02677	10.48	10.81	30.81	32.21	14.35	13.28	4.38	3.31	4.67	4.39	14.05	14.36	13.44	13.24	8.6	8.46
EGP02678	4.74	4.22	4.81	3.96	5.79	6.03	1.02	0.96	1.6	0.9	5.66	5.95	3.18	2.46	2.18	2.18
EGP02679	3.75	3.83	4.43	4.81	4.69	4.42	2.71	2.88	2.83	3.1	4.6	5.2	3.69	3.38	4.26	3.58
EGP02680	14.1	14.53	14.42	14.62	19.16	18.79	26.53	27.79	22.01	22.88	15.33	15.38	10.26	9.42	10.53	10.67
EGP02681	1.68	1.95	4.35	4.2	3.91	3.94	0.77	0.69	2.7	2.29	3.96	4.56	2.63	2.18	1.97	2.28
EGP02682	4.33	3.52	6.04	6.65	11.34	12.8	31.09	30.98	28.82	30.6	5.65	5.3	5.68	6.3	17.12	17.05
EGP02684	16.34	14.35	15.67	15.19	17.35	16.36	17.26	18	14.07	13.11	19.17	17.32	17.62	17.1	16.14	15.07
EGP02685	2.65	2.86	1.25	1.21	0.79	0.71	0.21	0.4	0.62	0.14	0.85	0.63	1	1	1.14	1.59
EGP02689	12.9	10.38	9.67	10.59	8.95	8.2	14.89	14.36	11.49	10.24	11.45	9.51	8.05	7.08	10.09	12.64
EGP02690	1.43	1.52	1.32	1.71	33.82	34.3	216.12	223.07	159.02	161.11	7.52	7.91	3.28	2.9	13.34	12.78
EGP02691	13.47	12.89	13.2	13.45	14.65	14.95	20.29	20.99	22.67	21.96	14.08	14.31	15.56	15.64	19.48	20.78
EGP02692	11.18	12.19	13.03	14.51	11.85	12.26	8.55	8.98	9.13	8.94	11.08	12.23	8.87	9.59	13.56	13.18
EGP02693	11.4	11.48	12.49	11.57	6.94	6.92	5.09	4.57	7.69	8.05	9.67	9.47	13.21	12.92	11.54	11.45
EGP02694	9.84	10.64	10.7	11.42	7.57	8	6.76	6.8	17.39	17.09	6.88	8.27	7.98	7.81	8.19	8.78
EGP02697	21.14	19.78	19.85	21.33	14.68	15.33	7.67	6.79	11.45	12.02	18.38	20.23	10.28	8.93	9.37	10.38
EGP02698	64.67	56.64	36.29	35.84	41.24	41.52	37.08	40.01	24.82	20.85	46.5	53.37	108.9	102.87	84.14	74.72
EGP02699	20.18	20.45	21.98	20.66	13	14.59	3.36	2.99	5.86	6.42	24.01	25.81	25.04	24.79	13.37	15.1
EGP02701	4.44	4.07	2.27	2.31	1.69	1.52	0.06	0.08	1.26	0.97	0.95	1.59	2.03	1.87	1.05	1.12
EGP02702	17.78	16.42	24.24	24.87	22.81	24.23	16.05	16.53	6.53	5.62	20.96	21.87	18.11	17.27	20.82	18.58
EGP02703	67.34	68.27	60.51	62.42	59.31	60.05	21.01	21.81	35.4	37.3	69.38	69.28	55.33	51	42.97	43.86
EGP02704	34.46	33.21	30.37	32.11	88.09	87.77	314.97	315.09	210.21	214.58	42.41	43.98	43.22	42.67	81.11	83.3
EGP02707	18.88	17.81	20.78	22.7	11.92	11.7	3.79	3.84	3.04	2.94	14.91	13.84	17.08	18.35	20.17	18.12
EGP02708	7	6.05	8.36	7.7	9.82	9.75	10.52	10.78	10.26	10	9.76	9.53	12.56	11.49	10.09	11
EGP02709	14.62	14.47	23.06	21.64	5.06	4.19	2.83	3.06	7.45	5.58	16.85	17.86	17.05	16.48	2.49	2.39
EGP02710	71.09	75.46	39.83	34.75	50.99	52.25	6.81	6.63	3.19	3.06	67.72	70.96	39.55	35.78	14.97	12.03
EGP02711	2.01	2.49	13.33	13.62	1.8	1.61	0.29	0.3	0.57	0.74	9.8	9.76	12.19	11.16	8.99	9.55
EGP02712	15.27	13.89	10.79	10.83	23.57	24.35	17.81	17.77	3.24	2.94	8.11	7.41	10.36	9.1	14.45	12.44
EGP02715	36.23	37.49	45.71	43.97	20.93	20.86	11.44	10.5	17.56	18.46	24.1	22.11	23.09	23.58	17.31	18.12
EGP02716	7.83	7.91	8.42	8.17	12.25	12.76	13.58	12.98	11.05	11.43	9.8	10.43	7.78	7.04	10.97	12.1
EGP02717	66.59	62.82	66.28	64.83	56.33	54.1	69.05	68.31	76.46	78.29	66.9	63.18	57.14	60.14	73.1	70.2
EGP02718	0.88	1.08	0.97	0.72	2.72	2.74	4.7	5.94	6.95	6.62	2.48	2.21	1.11	1.02	1.43	2.44
EGP02719	8.37	8.51	8.38	8.33	6.37	6.48	4.96	5.11	25.65	23.59	7.12	6.84	9.12	9.43	9.34	8.8
EGP02720	12.36	10.74	6.79	7.38	0.27	0.55	11.27	11.11	264.76	265.04	1.41	1.39	11.01	11.07	8.13	11.39
EGP02721	8.71	8.57	9.98	9.76	7.77	8.17	9.78	10.09	17.46	17.28	8.5	8.8	9.65	10.76	10.32	9.95
EGP02722	48.88	49.4	50.84	50.36	47.02	44.87	139.47	136.7	138.57	140.53	48.97	47.04	65.25	67.34	90.89	92.93
EGP02723	1.82	2.26	3.43	3.07	6.46	6.25	22.55	21.84	23.24	22.53	3.92	4.2	3.63	3.02	6.51	6.17
EGP02724	0.9	1.86	2.47	3.64	3.85	3.44	29.93	33.06	2.02	2.1	2.62	2.28	2.49	1.63	5.53	4.1
EGP02725	0.09	0.28	0.14	0.28	0.16	0.09	2.96	3.38	0.43	0.73	0.57	0.4	0.65	1.07	1.97	1.61
EGP02726	7.35	8.42	20.51	21.3	5.9	5.04	37.99	39.77	142.24	145.08	6.55	6.49	7.16	7.25	17.79	15.77
EGP02728	119.38	122.76	89.09	90.6	77.01	76.91	16.87	18.09	27.45	24.54	105.88	109.95	65.37	68.6	26.53	28.88
EGP02729	22.82	24.64	22.8	23.08	15.2	14.06	6.25	5.15	8.2	8.04	19.25	19.52	14.93	14.71	9.9	10.34
EGP02730	5.31	5.1	4.48	5.08	6.05	5.63	11.94	11.1	16.72	15.2	4.95	4.9	6.33	6.77	6.18	6.44
EGP02731	88.93	88.82	75.66	78.04	70.6	71.92	36.16	38.12	39.73	39.53	82.82	87.85	83.81	83.38	78.19	79.3
EGP02734	5.64	6.42	5.34	5.64	6.31	5.28	2.16	1.4	4.88	4.73	7.05	7.21	3.29	4.61	4.34	3.37
EGP02735	19.66	20.3	16.81	16.35	14.3	13.59	12.35	12.5	9.35	9.94	13.53	14.4	14.85	15.07	12.85	14.01
EGP02737	183.48	187.01	135.37	145.9	143.25	146.42	133.48	136.32	130.25	130.18	150.56	146.49	125.66	127.1	111.27	113.74
EGP02738	2.33	2	0.53	0.53	0.94	0.58	0.85	1.29	0.79	0.77	0.67	0.92	0.98	0.86	0.34	0.39
EGP02739	65.82	62.01	53.96	53.76	48.92	47.9	42.59	44.24	49.19	47.08	42.52	48.34	51.9	52.24	45.77	50.86
EGP02740	34.81	34.96	29.57	27.92	28.59	26.59	25.09	24.2	25.49	26.72	37.36	36.02	34.4	32.06	27.7	27.32
EGP02741	195.19	198.48	226.59	218.93	221.07	214.55	263.42	260.87	318.6	317.36	204.89	207.05	223.62	226.18	242.83	244.16
EGP02742	184.61	186.68	146.4	151.71	116.72	114.13	13.59	15.35	11.34	11.19	163.43	171.8	142.33	141.99	63.96	72.05
EGP02744	23.99	25.58	23.41	23.71	21.91	20.86	10.45	9.8	10.53	11.67	25.52	25.76	17.47	17.48	16.67	16.61
EGP02745	24.84	23.01	15.78	14.96	15.5	15.34	9.25	8.77	6.4	7.06	15.05	14.19	12.14	12.43	8.66	9.08
EGP02746	24.76	23.45	26.44	25.99	25.33	23.96	19.48	21.89	10.03	9.86	21.66	24.3	30.32	26.5	28.2	32.5
EGP02748	2.26	3.18	6	5.29	7.41	8.27	19.43	19.12	8.76	8.2	12.26	12.92	10.31	11.15	25.38	26.31
EGP02750	2.54	2.96	2.37	2.63	2.84	3.29	3.56	3.23	2.1	1.71	2.8	3.31	3.82	4.22	4.65	6.02
EGP02751	7.46	7.89	6.34	6.38	15.04	13.73	7.42	11.37	2.18	2.8	9.64	11.04	7.51	9.66	7.79	9.95
EGP02752	49.52	51.32	51	51.31	40.95	40.72	10.54	10.32	14.98	16.14	54.51	53.89	38.99	38.33	26.12	25.34
EGP02753	3	2.27	3.13	3.08	3.52	3.55	2.82	3.29	2.66	2.38	3.72	3.58	3.21	3.85	4.82	4.36
EGP02754	4.09	4.04	2.82	2.83	3.43	3.58	4.31	4.47	2.78	2.68	2.95	2.68	3.79	3.96	4.16	3.24
EGP02756	47.92	47.74	30.27	34.97	30.51	31.64	44.96	42.28	40.9	38.75	40	39.38	58.67	59.85	52.03	48.94
EGP02757	21.91	24.09	24.25	20.95	24.74	23.33	13.77	12.55	21.84	19.19	24.99	23.67	23.27	21.5	25.21	24.22
EGP02758	8.59	8.93	8.74	8.93	4.29	4.29	5.31	5.1	6.65	6.29	6.9	7.1	10.96	10.68	8.45	8.1
EGP02759	6.45	7.12	6.65	5.79	6.34	6.73	4.31	4.39	5.34	5.61	6.47	6.77	6.04	6.31	6.39	6.95
EGP02760	28.2	26.35	57.78	58.73	15.88	16.26	0.34	0.51	5.89	4.57	57.54	55.87	26.24	22.57	4.56	4.86
EGP02761	5.24	6.11	9.06	9.26	6.18	5.08	6.89	6.68	12.6	11.94	5.66	6.5	13.09	13.46	9.43	7.9
EGP02762	11.16	10.84	9.47	10.01	12.59	12.65	10.21	9.62	7.56	7.09	9.36	9.6	10.24	9.35	7.97	9.33
EGP02763	33.74	33.94	33.24	33.65	29.88	29.77	38.12	36.55	44.65	44.64	32.63	34.35	37.63	37.58	36.49	38.45
EGP02764	71.35	71.11	66.38	63.13	70.94	66.79	76.43	74.56	54.7	57.64	59.89	63.38	70.88	68.46	60.73	60.69
EGP02766	1.95	1.81	1.09	0.97	2.65	2.65	6.57	6.68	10.29	9.76	1.39	1.68	1.79	1.74	2.6	3.23
EGP02767	3.64	3.87	2.66	2.47	4.62	3.34	1.8	1.9	1.65	1.44	3.51	4.12	3.74	3.74	4.22	4.58
EGP02768	8.9	9.58	8.39	8.7	8.38	8.04	5.22	5.75	2.89	3.67	7.12	7.61	7.85	8.57	8.38	8.67
EGP02769	11.32	11.58	12.31	13.14	11.07	10.89	9.5	9.95	6.82	6.34	11.04	10.63	10.93	11.5	11.63	11.62
EGP02771	11.11	11.37	12.72	11.34	24.06	24.52	28.31	30.2	19.72	19.84	18.83	18.84	12.18	11.38	21.82	22.81
EGP02772	43.54	44.43	40.87	42.82	32.81	31.46	10.57	11.18	9.01	10.09	34.2	32.24	23	23.94	23.91	24.59
EGP02773	16.7	17.1	17.7	18.82	17.7	17.79	27.22	27.32	24.12	24.75	19.7	20.32	20.87	22.67	22.91	24.54
EGP02774	0.8	0.69	0.76	1.2	1.33	1.75	146.15	162.47	249.4	230.63	1	0.89	1.88	1.41	13.87	11.24
EGP02775	14.24	14.16	13.86	15.97	4.76	5.04	4.31	5.31	8.88	10.35	12.09	14.01	25.84	28.39	19.04	18.22
EGP02776	6.53	6.64	4.05	4.11	2.65	2.66	0.13	0.19	0.37	0.33	3.64	3.31	1.18	1.19	0.36	0.7
EGP02777	55.6	56.78	64.41	62.36	59.72	58.28	79.91	78.01	54.23	57.92	60.48	57.86	68.38	68.49	69.47	73.49
EGP02778	31.25	32.12	29.14	23.76	38.81	34.18	29.26	29.32	21.75	22.26	26.42	27.4	39.06	35.57	35	33.85
EGP02779	4.7	5.04	6.87	6.85	2.28	2.37	0.3	0.45	1	1.04	5.14	4.82	5.59	5.7	2.71	2.73
EGP02780	22.18	21.76	26.61	28.2	13.34	13.08	2.07	1.88	8.46	9.68	16.89	16.19	32.41	33.93	34.07	33.18
EGP02781	72.34	68.53	63.12	63.48	44.27	38.21	31.81	33.6	56.21	52.2	71.02	98.29	99.11	112.04	94.03	83.04
EGP02782	1.91	0.86	1.46	1.03	0.81	0.15	0.3	0.14	0.5	0.25	0.59	1.1	1.47	2.77	0.5	0.52
EGP02783	1.89	2.52	2.71	3.16	1.53	2.08	1.95	1.92	1.43	1.61	2.4	2.08	2.93	3.01	2.87	2.54
EGP02784	23.16	22.95	22.43	21.38	20.66	21.25	37.33	36.85	36.83	38.04	20.03	19.11	24.03	22.66	22.43	19.58
EGP02785	3.73	3.76	2.19	2.6	1.89	2.09	1.37	2.17	2.24	2.28	2.54	2.02	4.09	3.42	3.21	3.22
EGP02786	9.58	9.49	6.95	6.49	5.09	5.6	1.17	1.13	1.97	2.09	6.21	6.57	3.56	2.85	2.52	2.01
EGP02787	17.2	18.05	22.21	21.12	21.53	23.98	24.45	26.39	31.14	28.89	22.23	23.18	21.43	22.3	26.33	24.14
EGP02788	27.5	26.71	10.95	9.55	8.52	8.79	7.97	7.82	3.41	3.79	11.24	12.41	16.8	11.98	6.24	4.77
EGP02789	4.28	3.65	3.24	2.51	2.7	2.58	3.85	3.8	4.02	3.19	2.93	4.22	3.6	3.49	2	1.79
EGP02790	7.2	7.72	4.55	5.39	4.24	3.96	3.4	3.68	4.31	4.39	5.95	4.8	11.66	9.75	6.08	6.21
EGP02791	123.53	116.98	248.18	248.26	166.28	163.31	47.27	49.11	47.37	47.38	183.07	185.58	265.49	248.05	133.83	132.45
EGP02792	115.51	117.48	182.83	189.9	615.19	596.55	233.27	226.16	222.48	215.13	718.29	731.41	958.3	941.63	1232.79	1184.33
EGP02794	5.37	5.51	4.12	3.96	5.98	5.53	7.3	8	25.43	25.31	8.56	10.97	14.98	14.54	43.05	43.23
EGP02796	0.8	0.23	1.11	1.31	3.69	2.73	0.88	1.08	0.26	0.55	2.84	2.6	3.22	3.11	5.41	5.71
EGP02797	2.87	3.01	3.23	2.83	2.44	3	2.26	2.71	2.08	2.58	2.54	2.71	2.92	3.29	3.59	3.42
EGP02798	35.18	36.58	45.66	45.61	47.39	49.89	23.08	23.65	26.04	25.92	45.46	46.25	30.08	30.03	35.76	35.9
EGP02799	58.37	58.96	67.51	68.91	48.18	51.03	7.09	6.65	9.2	9.5	63	61.5	26.52	27.46	19.03	19.86
EGP02800	2.11	1.84	2.96	2.97	3.09	3.08	4.19	4.16	2.99	2.76	3.02	2.81	4.27	4.73	4.63	5.14
EGP02801	1.77	1.96	1.44	1.37	2.57	2.35	3.08	3.32	2.46	2.04	3.51	2.16	3.62	3.49	3.18	3.5
EGP02802	293.75	298.54	168.21	166.91	60.36	59.96	5.53	5.52	12.85	12.95	100.75	105.83	143.44	140.64	42.95	39.44
EGP02803	0.11	0.14	0.49	0.49	0	0.06	0	0	0.21	0.1	0.08	0.52	0.55	0.06	4.3	5.17
EGP02804	19.34	19.72	23.77	23.8	9.48	8.85	0.7	1.06	21.72	21.88	23.14	22.66	39.97	38.48	11.35	10.35
EGP02805	10.46	10.97	4.18	3.85	6.92	5.81	0.47	0.44	7.66	10.71	6.02	7.12	3.91	3.01	2.29	1.93
EGP02806	134.38	131.72	112.09	110.72	139.47	139.29	46.8	45.23	58.53	59.95	132.04	135.64	137.69	140.98	136.03	131.14
EGP02807	24.96	26	22.14	20.47	8.23	7.44	0.38	0.36	0.11	0.04	3.63	4.61	9.3	9.39	4.95	4.86
EGP02808	28.66	28.17	31.7	35.45	12.57	13.6	3.06	3.18	8.27	7.18	17.31	19.12	19.49	19.55	14.93	16.1
EGP02810	16.91	14.69	17.36	16	21.99	23.52	43.09	44.01	33.42	36.44	20.99	19.6	20.27	18.15	23.71	25.68
EGP02811	14.62	15.86	20.17	18.63	16.64	17.33	19.78	19.86	22.84	21.22	19.1	18.83	18.07	18.72	20.9	21.8
EGP02812	6.27	6.86	6.64	6.63	5.72	5.23	6.99	7.39	7.54	7.3	6.25	4.76	6.04	6.55	5.51	7.01
EGP02813	11.45	10.58	14.23	13.11	32	31.2	55.82	56.92	49.39	45.5	18.81	21.49	21.4	21.46	37.77	38.47
EGP02814	1.22	1.26	2.01	1.77	1.85	2.26	1.37	1.53	20.68	19.34	3.09	3.11	20.85	19.32	40.03	42.58
EGP02816	2.86	2.95	2.68	2.58	2.74	2.33	0.15	0.19	3.83	4.8	0.57	0.65	23.85	25.47	9.89	12.07
EGP02820	32.97	36.68	71.86	68.53	91.23	90.06	238.36	257.21	525.87	492.31	71.82	72.62	85.02	80.1	58.15	57.09
EGP02821	1.1	0.83	0.45	0.32	0.61	0.87	1.19	0.89	3.96	3.7	0.81	1.22	1.42	2.01	2.12	2.85
EGP02823	32.97	33.09	29.15	27.29	27.26	26.17	13.35	12.84	15	14.09	29.82	27.86	16.51	15.34	14.42	16.46
EGP02826	3.36	3.37	1.54	1.6	3.13	3.23	29.94	28.13	28.75	30.49	4.29	4	6.81	8.32	10.49	11.07
EGP02827	1.13	1.51	3.34	3.81	2.86	3.27	1.66	1.64	0.93	0.99	4.33	4.38	4.64	4.59	6.26	5.3
EGP02828	1.02	0.88	2.41	3.03	2.02	1.29	2.79	3.46	0.82	1.24	4.75	5.26	5.4	5.17	4.26	3.27
EGP02829	10.05	10.84	14.43	15.05	23.45	23.68	20.89	24.19	18.61	17.08	17.5	20.26	16.61	14.92	21.01	20.09
EGP02832	25.46	26.35	15.7	16.23	25.03	24.81	4.53	3.89	1.49	1.9	14.92	16.8	11.6	12.52	7.58	7.63
EGP02833	29.59	29.43	29.86	31.84	26.77	25.84	19.61	19.12	18.05	22.5	23.39	23.55	21.57	21.36	21.64	22.4
EGP02834	3.52	3.79	4.15	4.37	4.54	4.47	5.85	5.86	6.92	6.86	4.97	5.2	6.03	5.98	7	7.36
EGP02835	16.78	16.43	16.81	15.88	15.31	16.99	11.79	11.94	14.38	14.44	1.48	2.04	4.13	4.62	6.88	6.06
EGP02838	13.34	13.45	13.12	12.12	19.84	18.58	25.45	20.97	16.63	18.25	13.03	12.39	21.74	21.59	24.71	25.93
EGP02840	59.93	57.05	21.59	22.82	10.93	11.34	3.88	4.36	20.12	20.24	9.31	12	25.58	25.99	14.33	13.61
EGP02841	0.96	0.99	0.7	0.73	1.9	1.46	7.04	6.49	4.5	3.96	0.69	0.44	0.38	0.22	0.43	0.8
EGP02842	59.32	57.6	52.64	49.76	48.79	47.11	50.44	51.04	62.41	65.93	46.6	47.85	59.9	60.35	62.76	60.97
EGP02843	15.66	15.84	12.53	13.7	10.41	9.97	4.9	4.36	5.46	6.88	11.76	11.32	12.35	13.14	9.7	7.9
EGP02844	152.57	153.88	142.67	146.79	65.53	63.42	2.52	1.85	9.42	8.12	100.24	104.27	66.73	66.95	33.7	32.97
EGP02845	86.07	89.63	88.58	87.16	66.35	65.89	20.85	21.69	25.25	27.33	102.49	102.36	54.8	57.23	42.6	41.94
EGP02848	9.04	9.63	10.16	10.16	9.07	9.64	13.43	13.89	10.22	10.79	10.46	9.33	10.84	11.71	10.6	12.26
EGP02849	6.39	6.24	6.85	6.59	7.51	8.36	6.4	5.94	5.8	5.72	8.92	8.9	7.66	7.67	7.36	7.15
EGP02850	7.73	8.51	6.17	6.11	4.43	4.89	1.4	1.07	2.62	2.7	5.83	6.38	5.11	4.96	3.38	3.61
EGP02851	10.44	8.76	5.74	5.69	8.99	8.33	0.16	0.23	0.36	0.54	5.4	6.16	3.1	2.3	2.95	1.96
EGP02852	239.83	238.24	202.94	202.76	191.41	185.42	136.12	128.56	171.5	170.86	169.82	175.62	167.04	167.72	178.7	161.56
EGP02855	11.76	11.31	15.22	13.54	3.9	4.65	9.75	9.53	4.38	4.13	6.78	7.21	13.52	14.86	9.06	9.47
EGP02856	15.86	17.37	21.83	22.24	12.12	11.99	3.64	3.44	4.26	4.47	17.51	17.7	13.62	13.69	12.03	13.39
EGP02857	0.51	0.65	0.7	0.68	4.05	4.84	40.51	41.66	53.17	56.34	2.17	2.35	6.22	6.85	16.51	18.69
EGP02858	19.92	20.64	18.08	18.77	23.17	23.06	15.64	15.5	17.02	18.08	16.78	17.11	13.38	13.98	15.24	16.05
EGP02859	6.87	6.92	8.14	7.72	9.95	10.89	11.33	11.9	8.2	7.89	11.13	9.4	11.49	12.52	14.02	14.79
EGP02860	27.2	27.18	23.72	24.39	22.14	21.46	18.7	18.25	19.88	18.39	20.28	21.86	22.86	23.87	20.72	20.24
EGP02865	0.24	0.07	0.79	0.51	2.09	2.25	2.99	3.35	2.12	2.16	1.19	1.81	0.37	0.17	0.84	0.8
EGP02866	0.1	0.13	0.78	0.5	0.75	1.2	6.85	7.25	5.1	5.28	0.94	1.32	0.78	0.78	2.93	3.29
EGP02868	15.04	18.16	10.04	12.85	12.77	12.2	18.92	21.3	15.22	16.75	15.72	13.71	13.21	13.4	12.87	12.31
EGP02869	31.48	31.18	40.97	38.57	48.67	48.97	89.83	90.07	84.96	84.09	60.55	59.34	59.97	60.31	80.21	77.77
EGP02871	17.33	15.77	19.31	18.51	27.83	28.18	27.87	29.28	13.65	12.64	17.62	17.77	19.63	20.5	25.23	26.11
EGP02872	38.32	39.57	30.86	31.42	100.09	92.55	115.81	110.19	70.39	66.36	56.18	56.42	49.07	47.16	67.18	64.32
EGP02873	12.44	12.1	12.6	13.4	9.65	10.26	10.52	11.38	9.52	9.02	11.93	11.11	21.14	20.7	16.54	16.71
EGP02874	38.43	40.1	43.97	43.48	20.72	18.7	0.75	0.72	0.48	0.79	29.46	31.76	24.91	25.42	5.82	6.14
EGP02875	6.63	6.9	7.87	8.62	2.65	2.98	1.58	1.31	2.71	2.46	6.63	6.17	10.67	10.95	6.1	6.05
EGP02876	50.32	50.23	68.54	67.67	73.53	72.61	31.32	32.17	39.94	41.84	76.9	75.35	47.64	46.64	55.6	56.98
EGP02877	0.68	1	0.36	0.49	2.16	1.69	1.12	1.53	1.11	0.63	1.15	1.57	1.82	0.85	2.35	1.87
EGP02878	0.82	1.33	1.62	1.51	1.68	2.75	1.8	1.82	2.88	1.74	2.37	4.05	1.63	2.37	1.29	1.04
EGP02879	2.91	2.93	3.3	3.39	1.04	1.29	0.07	0.03	0.09	0.11	1.4	2.07	0.68	0.7	0.57	0.54
EGP02880	25.64	24.38	18.5	17.87	28.51	28.94	26.9	29.57	20.05	15.97	25.13	25.62	28.24	28.55	22.25	21.3
EGP02881	12.11	13.17	10.99	10.5	8.15	8.58	13.02	11.18	11.38	10.75	10.7	10.84	11.3	10.91	7.29	8.83
EGP02885	3.49	3.51	6.94	7.15	13.31	15.1	3.75	4.33	15.94	15.92	13.25	13.55	7.33	6.42	7.7	9.51
EGP02886	16.06	17.19	15.18	16.34	10.4	11.41	8.17	6.11	8.47	9.34	13.56	11.71	9.73	10.36	8	8.69
EGP02888	7.08	7.66	6.13	6	2.19	2.06	2.69	2.5	4.27	4.11	4.04	4.29	10.27	10.22	7.59	6.7
EGP02889	9.75	10.08	7.87	7.75	6.87	7.26	2.59	2.91	3.5	3.61	8.83	8.07	6.44	6.78	4.04	4.29
EGP02891	6.57	5.99	5.62	5.76	6.8	6.74	6.39	6.17	5.69	7.11	6.9	7.19	7.34	7.46	8.27	8.53
EGP02892	37.74	40.82	46.28	45.39	36.37	31.19	21.39	20.15	33.17	33.97	37.51	39.07	40.75	40.5	33.13	37.26
EGP02893	4.73	4.58	3.42	4.1	9.04	10.03	7.98	8.38	4.32	4.63	6.17	7.07	3.74	3.78	6.88	4.3
EGP02894	20.48	21.01	16.75	16.71	16.36	16.46	19.12	20.35	13.34	14.32	13.78	13.99	14.76	14.22	12.93	13.53
EGP02896	6.99	6.62	5.53	5.65	5.76	6.12	11.2	10.09	12	9.13	5.55	5.17	6.31	5.83	7.51	5.61
EGP02897	0	0	0	0	1.54	0.93	10.71	9.83	4.29	5.37	2.74	1.62	3.74	2.41	5.7	6.46
EGP02898	13.97	14.33	6.88	7.82	8.53	6.93	3.28	3.65	2.64	2.83	6.35	6.57	5.43	4.86	3.93	4.13
EGP02899	2.2	3.53	1.51	1.56	2.78	1.82	0.18	0.3	0.36	0.23	2.47	1.82	0.76	0.58	0.81	0.64
EGP02902	17.61	19.59	16.3	16.6	12.48	13.6	9.84	11.34	11.55	11.32	17.93	17.49	20.23	19.33	15.55	18.54
EGP02904	51.96	51.82	41.55	40.32	49.79	48.69	46.36	42.41	39.48	37.99	53.45	60.74	56.76	55.83	44.74	43.06
EGP02905	0.52	0.23	0.95	0.46	5.08	4.78	29.63	30.78	26.49	27.06	6.12	5.86	6.82	6.88	27.22	24.74
EGP02908	25.11	27.32	11.68	10.77	19.81	23.48	12.21	10.43	10.52	9.78	3.35	3.15	5.6	5.06	3.1	4.29
EGP02909	8.2	7.63	6.13	5.21	7.86	7	10.4	8.78	12.76	12.08	5.28	5.45	6.35	6.56	8.05	9.02
EGP02910	9.6	9.1	14.15	13.24	77.75	74.75	213.51	211.06	353.28	337.08	47.71	54.06	58.32	58.5	205.61	205.45
EGP02911	32.36	35.72	23.26	21.61	33.9	33.09	7.31	6.09	6.33	4.98	27.12	29.2	18.38	19.38	11.9	10.54
EGP02912	0.29	0.59	0.95	0.65	1.7	1.76	1.76	1.18	2.11	1.26	0.93	1.32	1.27	0.65	1.88	1.77
EGP02913	46.67	48.26	46.84	43.64	89.12	93.53	264.93	259.95	178.25	184.83	69.81	68.07	98.28	101.2	146.01	145.23
EGP02914	11.05	10.74	14.23	15.88	23.96	23.89	41.99	43.89	33.39	32.99	19.34	18.69	14.03	14.8	24.04	24.93
EGP02915	0.08	0	0	0	0.29	0	0.27	0	2.82	1.9	0	0	0.35	0.09	2.1	1.77
EGP02916	0.58	0.74	0.21	0.42	4.71	4.7	148.24	154.34	121.48	114.55	3.93	3.58	6.53	6	134.9	132.79
EGP02917	22.46	19.3	30.28	29.36	36.13	40.07	38.58	41.24	22.32	21.23	34.06	41.61	35.36	37.54	23.51	26.64
EGP02918	13.19	10.65	5.74	6.55	3.64	3.2	2.09	2.83	8.77	7.29	2.47	3.24	5.4	7.02	2.3	2.28
EGP02919	0	0	0.21	0.51	0.81	0.21	26.09	24.71	17.76	15	0.34	0.69	1.25	1.19	3.7	4.1
EGP02920	10.45	10.99	14.52	14.81	6.82	6.61	3.93	4.85	3.16	3.69	8.38	8.39	16.08	16.35	14.24	13.58
EGP02921	1.68	1.39	1.8	1.4	0.74	0.91	0.11	0.09	0.12	0	2.72	2.95	2.69	2.67	1.06	1.22
EGP02922	27.42	27.67	28.35	28.22	21.24	18.73	14.22	12.38	18.15	19.84	22.04	19.9	30.68	32.67	25.46	27.16
EGP02923	39.15	40.44	40.16	40.11	39.99	37.16	11.34	11.84	14.41	13.67	41.6	41.29	32.58	35.03	25.32	27.39
EGP02924	178.11	168.07	107.1	95.06	112.14	110.17	3.25	3.25	1.71	2.05	124.95	122.71	62.2	61.51	30.82	31.42
EGP02925	1.81	1.82	2.13	2.18	0.78	0.66	0	0	0	0	1.73	1.68	0.74	0.64	0.23	0.26
EGP02926	8.99	9.29	9.33	8.64	7.57	6.88	5.19	4.62	10.11	10.51	8.35	8.67	5.95	5.4	6.61	8
EGP02928	1.5	1.23	0.82	1.68	2.31	1.96	1.58	2.32	0.9	1.05	0.73	0.69	2.15	1.43	2.78	2.21
EGP02929	11.25	11.58	13.14	12.92	8.55	7.41	1.66	1.49	3.95	3.99	6.73	6.78	7.23	6.45	8	8.29
EGP02930	18.71	17.02	19.2	19.39	18.51	18.23	18.6	20.13	20.54	19.82	20.33	18.13	27.64	29	34.65	34.47
EGP02932	0.88	0.43	0.52	0.63	0.47	1.3	3.64	3.44	2.64	2.58	0.92	0.67	0.84	1.3	2.38	2.05
EGP02933	46.22	47.13	54.52	53.15	65.59	65.22	79.34	79.37	62.74	65.73	58.59	61.87	59.86	61.97	74.54	77
EGP02934	13.43	12.82	16.95	15.93	11.95	12.65	10.83	9.48	16.84	16.16	18.51	18.95	26.87	26.57	29.36	28.21
EGP02938	0.64	0.54	1.05	0.84	2.12	3	7.42	7.32	14.53	14.9	1.05	1.02	2.43	1.31	6.56	7.27
EGP02939	22.75	21.58	18.59	19.23	61.98	61.3	47.1	48.85	29.78	29.33	40.62	38.17	19.3	19.99	35.06	35.82
EGP02940	1.24	1.09	1.24	1.4	1.74	1.86	2.26	1.73	1.77	2.03	1.77	1.68	1.68	1.44	1.21	1.07
EGP02941	3.85	4.18	3.95	3.93	3.98	5.09	3.88	3.95	2.28	2.14	4.77	4.89	4.06	3.72	3.15	3.91
EGP02944	35.17	27.27	12.07	11.7	10.88	10.48	4.18	3.99	2.65	2.68	10.68	11.3	11.12	11.39	5.66	6.13
EGP02945	9.38	6.91	20.23	19.42	20.67	20.55	51.45	53.5	116.08	105.44	13.54	14.07	22.31	24.85	10.16	11.91
EGP02946	18.11	18.79	17.38	16.97	16.4	20.72	10.42	10.25	7.42	9.39	19.37	18.82	19.87	20.37	15.65	16.53
EGP02947	76.36	76.51	50.1	50.39	56.25	53.47	11.63	12.73	9.23	9.22	66.39	63.81	39.08	35.61	19.53	18.08
EGP02948	18.22	16.04	11.76	12.74	17.44	17.48	22.02	19.2	17.31	16.71	13.52	14.1	18.52	16.21	13.03	14.11
EGP02950	4.77	4.39	3.88	3.21	5.95	6.61	2.58	2.17	1.92	2.56	6.3	6.1	5.2	5.15	3.56	4.47
EGP02952	29.41	28.26	18.26	18.84	29.02	29.04	7.65	6.95	5.7	6.1	21.88	21.99	14.4	15.96	11.73	12.36
EGP02954	3.22	3.13	3.46	3.33	4.22	4.43	2.09	3.28	0.51	0.66	3.35	4.01	6.09	5.82	9.57	9.35
EGP02955	7.15	5.88	9.57	9.75	6.11	5.95	5.52	4.72	3.71	5.14	4.46	5.93	5.65	6.35	6.15	5.77
EGP02956	8.2	8.37	9.08	9.71	10.89	9.45	11.16	9.88	10.41	11.44	10.48	11	10.45	10.78	10.59	10.6
EGP02957	46.5	47.96	50.97	50.94	37.81	38.16	21.57	21.68	20.26	22.15	45.71	44.48	38.09	40.63	40.55	41.71
EGP02958	22.09	24.58	14.04	13.11	20.16	20.88	9.9	9.64	3.14	2.72	18.05	15.39	17.74	14.86	7.55	5.59
EGP02959	12.56	15.26	9.4	8.03	2.37	2.12	0.07	0.34	59.01	57.69	0.86	0.76	4.91	5.09	5.83	4.98
EGP02960	31.29	31.03	12.12	13.08	26.83	26.47	14.58	12.43	28.47	31.48	20.53	18.44	18.58	18.31	17.84	16.64
EGP02961	7.25	8.44	4.52	3.57	6.32	5.66	1.66	2.51	4.47	4.5	2.85	3.84	3.58	4.36	4.81	2.51
EGP02962	12.06	10.4	9.1	11.28	11.77	10.76	19.16	18.18	18.15	18.95	11.11	10.07	14.71	15.15	15.78	15.57
EGP02963	2.17	1.98	2.46	2	1.68	1.83	2.58	2.86	2.95	2.8	2.41	1.94	1.46	1.72	1.53	1.6
EGP02964	5.07	5.59	4.98	5.11	4.63	5.06	4.78	4.31	5.54	5.2	4.61	5.54	5.37	5.74	4.9	4.46
EGP02965	3.84	3.57	7.71	8.07	15.7	16.24	4.83	3.99	7.25	6.55	10.76	10.73	6.31	5.53	9.27	9.59
EGP02966	16.29	17.53	21.81	21.9	12.59	12.01	16.21	16.79	6.03	6.58	19.82	19.91	55.58	55.23	48.38	45.98
EGP02967	15.85	18.05	14.44	13.85	13.15	14.01	11.73	11.81	12.57	12.84	16.7	15.53	11.77	14.32	10.65	12.15
EGP02969	16.41	15.64	23.27	25.41	19.62	20.4	11.74	11.02	9.75	9.84	27.69	26.83	19.21	21.48	16.03	16.34
EGP02970	11.31	11.06	10.58	10.89	11.73	10.83	10.17	10.94	8.55	9.37	9.89	9.59	11.06	11.42	9.9	10.27
EGP02971	12.69	11.62	17.45	15.97	7.33	6.68	4.27	4.28	8.31	9.29	11.49	10.97	27.7	26.73	19.48	21.59
EGP02972	17.53	17	20.49	20.88	29.26	28.04	22.8	22.77	14.34	14.92	21.74	23.44	21.07	21.39	21.83	22.4
EGP02973	6.86	6.72	7.31	7.13	8.62	7.08	1.74	1.93	5.81	5.59	9.45	10.06	10.91	11.05	7.74	8.48
EGP02974	20.82	21.91	27.63	27.3	23.93	25.31	21.81	21.42	23.09	23.77	23.2	23.77	18.17	19.21	24.26	25.05
EGP02975	147.65	152.18	229.87	236.53	80.27	83.34	36.98	34.15	49.02	45.87	117.44	117.91	201.87	198.02	88.44	86.92
EGP02976	3.48	3.58	3.11	1.11	1.12	1.41	0.41	3.02	2.31	2.71	2.72	3.9	3.94	3.01	3.11	1.2
EGP02977	17.86	17.5	20.26	20.67	26.64	26.68	37.89	40.96	42.78	42.41	27.81	28.09	25.41	26.51	30.94	31.47
EGP02978	21.37	22.35	15.49	15.9	17.91	16.64	22.36	21.33	16.28	15.95	14.22	15.77	15.9	16.29	14.29	13.48
EGP02979	0.03	0.06	1.69	1.75	2.16	2.17	0.03	0.13	0.06	0.16	1.31	1.42	2.59	1.93	0.21	0.19
EGP02981	28.55	27.29	26.23	24.93	33.8	32.88	22.11	23.11	24	25.38	33.75	34.59	21.61	22.45	26.81	27.79
EGP02982	32.94	37.26	28.54	26.42	32.37	33.72	35.03	33.43	40.2	39.06	25.78	26.98	34.01	32.74	30.83	28.99
EGP02983	19.81	19.3	19	18.99	12.79	12.63	9.59	9.88	15.86	16.02	13.85	13.16	20.54	22.01	23.53	22.11
EGP02984	2.1	2.53	0.16	0.18	2.54	1.98	1.48	1.88	2.04	1.69	0.12	0.05	0	0.02	0.03	0.03
EGP02985	2.06	1.31	0.29	0.65	1.44	1.19	1.42	2.05	1.16	1.28	0	0.3	0.83	0.57	1.37	0.88
EGP02989	2.78	2.09	0.28	0.37	1.87	2.76	3.15	2.58	2.75	2.02	0	0	0	0	0	0
EGP02991	4.89	4.48	2.46	2.36	5.32	4.81	4.99	4.57	3.57	3.53	2.14	1.99	3.23	2.6	2.39	2.7
EGP02992	2.3	2.54	0	0.43	1.67	2.36	2.2	2.37	0.86	1.49	0	0	0.11	0.11	0	0.26
EGP02993	3.57	3.47	0.94	0.8	3.3	3.11	3.5	3.42	2.19	2.56	0.09	0.12	0.85	0.33	0.63	0.8
EGP02995	0.75	1.01	3.89	4.19	1.16	1.38	0.96	0.7	0.91	1.2	3.95	4.83	4.11	4.62	4.9	5.63
EGP02996	13.93	15.16	14.2	14.91	9.14	9.52	10.51	10.14	8.7	8.55	16.15	16.45	22.1	21.5	17.96	17.41
EGP02997	6.81	4.89	8.67	9.76	6.05	7.52	4.85	4.89	4.19	3.88	8.98	10.34	11.05	11.97	11.11	9.64
EGP02998	0.3	0.25	0.86	0.99	1.67	0.25	0.88	0.52	0.74	0.56	1.6	1.27	2.47	0.53	2.2	2.55
EGP03000	0.07	0.22	1.48	2.3	0.98	0.86	0.52	0.27	0.29	0.49	2.15	1.45	1.15	1.44	1.57	2.28
EGP03001	2.17	2.15	1.85	2.26	2.17	2.06	0.4	0.81	1.7	1.19	1.73	2.04	1.15	1.29	1.2	1.62
EGP03004	14.38	13.85	13.42	12.14	30.11	30.63	28.4	28.34	13.95	12.28	19.35	19.17	17.36	16.64	17.85	19.74
EGP03005	7.25	7.15	7.15	5.86	6.12	5.95	1.38	2.02	10.16	9.67	6.57	6.98	7.88	7.3	4.69	5.32
EGP03006	126.15	129.26	114.29	118.54	84.11	83.28	34.93	32	62.54	62.08	111.6	111.16	95.27	95.75	88.71	93.65
EGP03007	5	4.63	3.93	4.65	5.44	5.53	4.63	6.36	6.02	5.75	4.81	5.58	5.56	5.67	4.16	6.13
EGP03008	17.12	19.76	20.28	22.2	16.77	20.86	10.89	9.72	13.98	14.7	19.71	18.6	20.24	19.75	21.31	22.97
EGP03010	29.38	23.72	28.21	28.48	26.98	26.3	23.9	27.52	17.26	17.07	21.34	21.69	32.78	27.68	28.25	33.36
EGP03011	17.15	19.93	16.6	19.99	19.43	22.39	12.38	15	14.82	15.18	19.29	20.7	22.59	20.14	21.16	21.65
EGP03012	33.67	32.18	29.23	31.9	39.74	39.14	54.85	57.04	51.88	52.86	35.1	34.44	40.71	39.35	39.44	39.11
EGP03013	1.04	1.05	1.18	1.24	0.5	0.59	0.87	0.95	0.95	0.73	1.15	0.79	2.01	2.49	1.1	1.57
EGP03015	11.37	13.2	18.42	17.38	9.77	9.34	7.85	8.42	9.65	8.82	17.73	17.4	16.87	16.56	16.98	16.42
EGP03016	21.13	20.59	19.52	19.67	16.5	16.76	19.15	18.77	16.21	16.52	20.56	19.25	20.69	21.6	18.06	17.66
EGP03017	40.69	38.38	46.7	50.36	33.48	33.28	19.11	18.22	20.31	20.89	39.51	40.04	31.26	29.5	25.57	25.79
EGP03018	24.67	25.6	30.5	30.78	28.33	28.02	14.04	13.31	13.43	15	28.47	28.41	24.26	23.42	23.84	24.48
EGP03019	10.05	11.71	14.14	12.87	9.56	10.12	9.6	10.76	15.32	13.8	13.16	12.69	20.04	16.77	17.67	16.48
EGP03020	75.36	71.84	58.84	62.03	62.59	55.23	89.77	88.19	72.08	74.52	58.83	59.78	79.21	82.06	73.79	67
EGP03021	97.23	98.37	90.46	91.38	63.13	61.08	46.31	46.34	73.72	72.3	71.61	73.39	76.59	76.44	62.31	64.76
EGP03022	30.12	29.41	20.32	17.46	17.77	17.62	13.26	13.54	15.66	14.07	20.49	20.2	18.57	17.91	12.42	12.94
EGP03023	1.33	1.33	0.18	0.26	0.27	0.28	0.05	0.2	2.8	2.46	0.29	0.16	1.19	1.09	2.08	1.7
EGP03048	4.41	4.29	5.07	3.94	4.34	4.7	2.02	1.69	2.23	2.09	5.12	4.51	3.54	3.62	3.27	3.1
EGP03049	4.75	5.85	1.64	1	1.23	0.7	0.62	0.39	3.21	4.73	1.01	0.59	1.5	1.94	0.91	0.71
EGP03050	10.44	9.94	8.26	9.2	6.65	6.96	6.64	6.24	7.7	7.28	6.75	6.78	7.92	8.1	6.46	7.07
EGP03051	9.66	7.61	4.95	5.57	5.39	5.25	6.16	6.18	6.9	6.55	6.29	6.58	7.36	8.42	7.56	6.07
EGP03054	1.92	2.01	1.35	1.54	1.13	1.04	0.46	1.09	0.87	1.06	1.45	1.74	1.6	1.72	0.83	1.15
EGP03055	19.91	17.7	14.22	14.81	17.47	16.88	18.01	20.15	20.57	19.48	13.77	13.85	14.19	15.3	17.25	16.31
EGP03056	165.31	161.52	134.29	133.9	154.79	152.2	164.47	160.91	204.91	213.49	131.55	133.67	139	138.73	144.63	141.87
EGP03057	9.17	9.66	8.98	7	9.73	9.74	13.55	13.76	15.95	16.84	7.09	7.76	8.78	9.05	9.5	8.67
EGP03058	15.56	14.12	10.15	10.5	8.17	8.46	1.99	1.54	1.81	1.74	11.28	10.92	9.54	9.46	6.19	5.82
EGP03060	0.42	0.49	0.86	0.57	1.05	1.17	1.86	1.9	148.36	150.67	1.28	1.79	43.88	40.11	259.68	239.55
EGP03061	1.1	1.31	0.54	0.26	0.94	1.15	0.24	0.18	3.27	3.51	1.46	1.8	11.91	12.99	29.62	27.36
EGP03062	6.8	6.34	0.28	0.46	1.53	1.37	0.33	0.51	48.2	54.1	2.15	2.58	35.1	35.87	33.89	30.44
EGP03063	10.32	10.09	21.08	21.63	37.25	38.07	56.31	58.79	2.3	2.9	26.86	24.2	26.73	24.97	24.18	22.52
EGP03064	39.43	36.12	34.63	32.99	12.73	12.95	7.14	6.63	4.19	4.46	15.05	17.07	22.9	21.03	12.83	12.87
EGP03065	21.13	21.29	23.08	22.21	10.7	12.72	4.64	5.51	1.04	0.51	31.95	33.52	63.73	60.99	38.51	33.83
EGP03066	41.84	39.4	104.46	106.44	69.39	70.92	107.65	99.05	43.46	40.17	49.36	54.45	117.74	114.93	139.24	133.33
EGP03067	0.12	0.03	0	0.03	0.65	0.56	1.58	2.01	13.36	11.43	0.21	0.14	0.3	0.38	1.94	1.72
EGP03069	2.27	2.84	0.87	0.84	11.57	12.55	5.35	5.52	15.99	16.61	0.08	0	0	0	0	0
EGP03071	0.98	0.68	0.71	0.84	0.55	0.85	1.4	0.96	1.93	1.71	1.04	1.22	1.94	1.98	2.31	2.56
EGP03073	3.42	3.91	6.33	4.51	4.25	4.26	6.31	6.4	6.57	7.56	5.51	6.47	8.79	9.71	12.71	15.04
EGP03075	22.46	22.71	26.57	26.01	22.15	21.84	16.32	15.46	13.43	14.91	24.9	24.12	18.78	18.69	15.88	17.24
EGP03076	29.76	28.62	29.33	28.44	29.81	31.51	37.55	34.12	36.46	37.88	25.49	25	36.81	36.41	32.48	30.91
EGP03077	53.91	56.71	37.71	38.09	32.91	33.63	3.69	3.66	8.26	8.6	42.42	40.91	23.83	23.71	8.82	9.27
EGP03078	18.67	18.93	9.89	10.99	16.79	17.27	25.27	24.89	20.73	22.68	11.77	10.8	10.49	11.32	9.2	9.07
EGP03079	28.41	24.4	26.08	25.66	17.51	16.83	18.91	19.78	25.68	24.21	22.45	21.45	29.2	29.71	29.7	28
EGP03080	18.7	16.7	6.49	6.22	8.26	8.14	2.79	2.31	1.21	1.54	11.87	11.36	6.51	6.85	4.83	4.15
EGP03081	56.31	56.73	72.28	70.5	48.16	51.17	61.38	60.65	45.28	43.49	57.04	58.8	53.97	56.57	75.14	66.01
EGP03082	17.05	16.4	29.53	28.85	38.74	35.08	91.38	91.46	74.2	76.53	34.27	37.52	51.18	49.99	79.55	76.98
EGP03083	0	0.05	0.04	0	0.32	0.04	2.32	2.11	0.84	1.19	0	0	0.04	0.12	0.51	0.38
EGP03086	8.36	8.74	6.49	7.72	13.13	12.56	17.57	16.65	15.81	15.75	7.42	8.96	9.49	9.05	11.28	11.37
EGP03087	5.15	4.75	5.45	4.99	6.05	5.73	4.83	5.02	3.15	3	5.07	5.68	6.81	6.19	5.93	5.52
EGP03088	3.51	4.07	3.68	3.95	3.05	2.71	2.07	1.71	1.53	1.18	3.77	4.32	4.45	3.59	2.97	2.64
EGP03089	227.12	224.61	163.99	156.34	206.23	200.68	287.14	301.47	208.84	209.1	191.45	197.78	243.71	243.87	181.72	181.2
EGP03090	177.74	183.04	251.46	251.76	174.26	175.18	61.17	61.21	55.71	56.49	185.23	185.22	155.01	159.16	133.26	138.19
EGP03091	129.78	130.89	147.3	146.19	174.79	180.87	214.56	211.16	192.69	194.01	163.53	162.19	142.56	144.7	144.78	148.53
EGP03092	7.98	8.79	8.23	8.02	5.98	6.01	12.63	15.2	11.51	12.44	6.5	6.52	10.83	11.21	8.66	8.94
EGP03093	14.61	13.3	9.13	11.26	12.53	11.8	8.58	8.03	8.89	8.9	11.56	14.44	12.58	13.81	11.59	11.29
EGP03094	70.7	70.8	70.04	69.73	60.6	63.48	48.37	46.38	57.48	52.92	56.43	57.71	68.37	67.23	72.85	70.77
EGP03095	17.21	16.76	17.74	18.08	14.69	14.44	6.73	6.33	9.37	8.62	16.58	16.8	16.05	15.56	14.06	14.77
EGP03096	8.19	7.25	4.27	3.17	4.44	5.51	7.44	10.98	14.07	14.71	4.56	7.8	11.06	10.48	6.18	5.83
EGP03097	17.7	16.46	17.47	18.25	9.79	9.75	3.5	4.24	5.56	4.8	12.25	12.82	5.97	6.25	6.48	6.27
EGP03098	24.91	25.93	35.23	34.76	24.75	24.99	28.35	28.22	33.73	33.67	32.12	29.58	41.21	42.43	43.79	43.27
EGP03099	21.45	21.94	27.25	25.75	25.6	24.65	27	25	25.04	25.99	27.61	27.84	26.99	27.19	24.43	25.82
EGP03100	8.39	8.27	6.15	5.81	3.6	3.37	5.18	5.45	4.01	5	3.92	4.53	4.61	3.79	3.09	2.85
EGP03101	14.64	14.5	15.45	16.15	15.64	17.5	17.3	17.76	5	4.88	15.07	15.6	24.13	23.27	27.83	28.99
EGP03102	26.21	25.12	28.31	28.15	35.42	37.35	55.75	54.01	48.15	49.08	32.33	32.66	31.43	33.44	38.33	35.34
EGP03103	92.78	90.67	67.92	61.65	59.98	58.08	47.67	49.75	88	81.57	75.19	75.8	124.16	114.72	91.09	91.22
EGP03107	15.14	15.63	14.64	14.65	10.1	11.38	7.36	8.49	8.84	8.02	18.81	16.09	14.32	13.9	10.77	12.37
EGP03108	4.87	5.5	13.7	14.14	5.77	6.56	1.19	0.91	5.58	6.33	3.39	4.02	1.18	0.89	1.73	1.98
EGP03109	47.07	46.27	54.6	55	95.62	94.39	125.08	128.85	57.6	62.14	100.85	99.26	64.13	63.99	80.85	81.67
EGP03110	26.07	25.59	29.88	30.12	20.97	20.05	16.36	15.47	15.66	16.57	25.02	24.88	26.93	27.67	24.48	23.83
EGP03112	28.04	26.4	10.33	8.34	8.48	7.39	4.87	5.49	4.63	4.03	10.01	10.06	13.31	11.09	6.12	5.77
EGP03113	2.37	1.13	0.38	0.32	0.71	0.57	0	0.12	0.15	0.17	0.34	0.14	0.7	0.06	0.15	0.38
EGP03114	5.33	5.39	1.66	1.74	1.65	1.22	0.72	0.68	1.18	0.72	1.3	1.93	1.61	1.54	1.54	0.92
EGP03115	6.4	6.52	8.19	8.07	8.54	8.87	20.01	19.95	14.87	15.14	6.88	6.69	8.82	8.72	12.02	12.65
EGP03118	5.5	3.61	5.24	3.9	3.64	4.31	1.51	1.12	0.36	0.46	2.85	2.49	6.44	4.2	5.05	4.51
EGP03119	1.42	1.17	1.43	1.54	0.87	1.15	0.71	0.85	0.83	0.55	3.1	3.25	5.88	5.84	1.97	2.01
EGP03120	17.12	17.41	16.83	18.26	15.79	16.95	14.56	14.05	17.31	18.11	21.93	20.88	15.1	16.27	16.45	16.3
EGP03121	8.57	8.82	8.32	8.83	8.79	7.11	8.62	7.43	7.32	7.47	9.14	8.09	11.02	10.92	8.8	9.85
EGP03122	21.44	20.77	19.44	18.72	30.7	32.18	8.37	9.3	8.83	8.89	37.66	37.4	18.57	18.41	19.05	17.57
EGP03123	7.62	7.57	6.13	6.42	6.33	6.63	3.95	4.35	4.13	4.3	7.73	7.57	7.52	7.99	7.11	7.31
EGP03125	81.54	80.99	89.48	93.21	58.67	62.17	24.34	23.1	122.75	123.42	71.44	73.25	129.37	131.09	179.01	180.24
EGP03128	2.74	2.96	1.63	1.16	1.87	1.56	0.13	0.29	0.7	0.47	1.68	1.59	0.55	0.56	0.67	1.04
EGP03132	6.16	7.11	9.04	9.44	13.39	12.65	1.57	1.74	5.37	5.05	18.18	17.94	10.04	8.89	10.34	10.55
EGP03133	10.11	9.49	10.49	8.95	9.66	9.6	7.02	5.63	10.44	11.41	11.51	10.77	9.94	10.45	12.89	12.29
EGP03134	4.44	4.87	3.65	4.24	5.78	5.1	14.58	15.08	14.17	14.88	5.89	4.91	6.61	6.97	9.69	7.92
EGP03137	96.28	93.49	101.35	96.04	69.84	65.52	16.4	15.78	34.34	34.24	88.39	90.1	58.3	58.64	42.75	40.82
EGP03138	13.27	14.24	11.95	11.95	14	15.39	15.83	17.27	19.78	19.78	16.72	16.48	17.2	17.55	16.13	16.52
EGP03139	13.14	13.14	9.02	9.73	39.73	41.06	104	102.75	35.35	33.79	26.25	27.84	18.65	18.19	51.35	55.8
EGP03140	22.55	22.52	20.04	22.07	21.45	19.86	27.08	27.17	22.25	21.49	22.7	21	28.18	27.2	22.28	23.7
EGP03142	5.83	5.1	4.1	4.69	2.58	2.73	1.78	2.19	3.3	3.46	4.27	5.07	5.7	4.2	4.23	2.96
EGP03146	20.72	23.27	18.38	17.45	20.5	18.61	13.03	11.97	17.8	16.17	21.29	22.49	18	21.17	20.81	19.26
EGP03148	14.8	14.16	10.01	10.36	7.8	8.33	2.39	1.68	2.45	2.54	8.18	8.2	3.7	3.77	3.23	3.32
EGP03149	143.66	139.52	120.32	117.48	135.08	138.99	117.49	113.36	116.78	110.02	140.07	135.21	148.69	156.19	140.03	140.77
EGP03151	2.59	1.96	0.9	0.9	0	0.23	0.39	0	0.17	0.13	0.41	0.24	0.08	0.6	0	0.09
EGP03153	21.62	17.41	18.05	16.59	16.58	17.65	28.91	30.61	28.1	26.68	20.64	20.29	17.58	16.22	20.68	18.67
EGP03157	0.73	0.61	0.3	0.25	0.61	0.52	0.25	0.18	4.65	4.2	1.55	1.4	7.03	6.59	14.85	15.11
EGP03160	16.83	16.78	13.46	14.46	12.48	14.23	14.17	14.39	14.77	15.05	12.39	16.07	17.43	21.44	18.84	18.17
EGP03166	4.37	4.82	3.27	2.98	2.91	2.87	1.89	2.46	1.94	1.42	2.88	2.59	3.03	2.84	3.02	3.66
EGP03167	6.1	6.55	4.2	3.69	3.57	3.89	1.26	0.67	1.3	1.17	2.98	3.25	4.16	4.76	2.01	1.53
EGP03170	36.35	36.83	3.67	3.67	72.71	78.21	110.59	113.52	57.01	55.42	0.12	0.21	0.12	0.05	0.07	0.02
EGP03172	70.35	67.64	87.44	92.87	78.07	76.12	111.03	112.71	143.47	134.58	83.75	88.47	99.18	94.4	97.17	92.28
EGP03173	15.83	15.61	10.84	10.75	17.11	15.27	22.75	25.35	46.29	44.41	13.58	13.86	16.08	15.3	26.11	22.45
EGP03174	5.86	5.98	5.94	7.13	14.8	15.23	1.35	2.79	4.53	4.28	11.62	12.75	4.16	4.59	4.37	3.18
EGP03175	1.33	1.33	0.99	1.12	4.27	3.01	9.28	8.18	9.5	9.23	2.8	4.27	17.07	16.75	19.29	16.46
EGP03176	5.77	5.75	5.49	6.13	4.61	5.57	6.59	7.21	10.6	10.18	6.38	6.46	8.77	8.92	14.01	15.84
EGP03180	30.81	30.3	20.09	17.36	14.83	17.53	16.85	18.06	20.87	20.66	20.74	19.62	29.76	32.32	20.6	22.52
EGP03181	7.77	7.43	13.06	12.55	19.28	17.44	54.13	60.95	42.03	35.86	24.35	27.05	32.38	32.18	41.42	41.01
EGP03188	25.98	23.51	20.3	18.79	15.15	13.35	8.71	10.65	13.53	13.73	15	15.29	21.39	19.86	15.57	14.51
EGP03189	9.01	10.34	9.63	8.81	10.97	11.04	10.41	10.04	10.52	10.23	10.97	10.32	14.03	14.5	11.88	14.15
EGP03190	3.86	1.63	0.83	0.42	1.08	0.28	0.57	1.87	0.32	0.48	0.75	0.74	1.38	0.96	0.79	0.16
EGP03196	11.84	12.25	11.65	9.85	11.25	11.85	9.11	10.58	13.8	13.68	13.09	12.43	14.36	12.12	15.61	18.1
EGP03197	53.97	49.03	45.5	45.49	30.1	30.25	20.68	23.42	27.77	28.6	33.7	31.7	38.8	39.84	40.39	40.42
EGP03198	6.44	5.54	4.95	4.56	4.48	3.9	4.1	3.89	2.8	2.31	4.24	3.4	5.34	5.06	5.64	6.33
EGP03199	22.24	22.07	14.77	15.09	35.95	38.34	23.78	22.34	28.69	26.8	23.85	26.64	17.17	16.13	25.45	23.4
EGP03200	22.14	22.48	23.7	24.08	8.07	8.51	1.02	0.98	6.27	5.95	16.54	16.67	10.53	10.7	5.93	6.08
EGP03201	28.15	27.93	23.75	22.36	25.22	24.97	35.58	35.54	84.59	83.03	18.45	20.05	43.4	41.62	48.41	47.02
EGP03202	69.77	77.69	53.79	49.11	53.8	56.49	60.92	61.62	249.14	209.74	36.52	44.03	95.71	100.05	118.73	109.91
EGP03206	1.51	1.84	1.97	1.17	4.57	4.11	0.29	0.39	0.6	0.49	2.87	3.02	1.11	1.49	0.62	0.55
EGP03207	11.8	12.94	10.92	11.86	6.86	7.11	1.62	1.86	4.68	5.34	8.39	9	5.12	5.37	9.07	9.71
EGP03209	9.12	9.25	5.16	4.73	2.99	3.42	1.56	1.31	0.57	0.49	5.28	4.78	4.05	3.96	2.86	3.46
EGP03211	4.31	5.67	1.42	1.54	12.53	14.3	17.27	18.4	394.44	392.02	1.7	1.04	18.71	18.25	44.96	49.96
EGP03214	21.46	20.08	34.53	31.18	11.26	11.61	5.39	6.07	20.11	21.87	34.09	32.84	55.25	58.18	56	55.24
EGP03215	79.74	78.9	29.8	31.6	48.88	48.23	17.82	18.55	29.35	31.84	30.36	31.38	35.53	37.47	42.26	40.74
EGP03216	0.46	0.19	2.5	3.07	0.63	0.34	0.31	0.8	0.97	0.28	4.91	4.13	11.2	8.85	8.24	5.52
EGP03217	10.04	9.49	19.23	16.63	2.57	2.8	3.35	2.88	5.05	4.93	24.97	24.13	26.46	27.38	30.5	27.16
EGP03218	0.83	0.61	32.95	28.43	0	0.35	0.34	0.08	0.54	0.43	48.88	53.85	62.7	59.1	69.12	69.63
EGP03220	1.1	0.67	1.57	2.44	0.27	0.36	0	0	1.02	0.91	0.16	0.17	0.77	0.81	0.19	0.24
EGP03222	17.35	11.01	17.45	21.25	9.3	7.65	15.01	14.04	13.51	12.1	18.68	22.09	30.73	26.99	30.15	22.46
EGP03226	16.77	15.35	14.93	14.74	12.85	12.58	1.64	1.6	5.26	4.77	14.04	14.63	8.17	7.79	3.63	4.33
EGP03227	3.7	3.12	6.64	6.94	3.41	4.18	2.49	2.24	6.97	6.33	5.08	4.85	4.97	5.26	5.9	5.61
EGP03230	2.07	0.58	0.98	1.36	0.69	0.37	0.13	0	0.14	0.11	0.17	0.27	0.49	0.49	0.28	0
EGP03231	2.35	2.39	1.65	2.02	0.64	0.93	0.3	0.07	0	0.31	1.17	1.16	1.52	1.15	0.08	0
EGP03233	14.92	16.52	11.06	11.42	6.96	7.19	4.22	2.84	12.46	13.49	11.71	12.14	16.36	14.52	12.34	11.18
EGP03235	0.18	0.35	1.17	1.31	2.13	1.74	23.7	22.9	47.7	45.76	2.32	2.67	2.02	1.41	5.7	6.68
EGP03236	25.32	24.76	25.95	24.7	46.9	45.41	59.61	61.22	43.52	45.71	32.64	34.68	31.29	29.1	32.74	32.88
EGP03242	2.46	2.16	2.79	2.53	1.26	0.99	0.52	0.78	2.22	2.54	1.16	0.81	1.02	0.91	2.03	2.49
EGP03243	9.02	9.45	2.13	3.21	6.13	6.01	1.15	1.06	1.1	1.23	3.66	3.56	1.67	2.07	1.5	1.3
EGP03250	12.68	12.41	3.52	4.41	3.18	4.78	1.05	1.08	1.18	1.55	4.13	3.98	4.22	3.67	1.88	1.77
EGP03255	40.13	39.54	18.43	14.59	12.53	10.99	6.99	7.54	3.7	4.23	16.48	17.07	19.36	18.43	10.17	8.48
EGP03257	33.94	35.26	27.59	28.01	32.25	30.55	41.97	43.46	30.18	28.76	32.89	32.38	31.76	31.72	29.29	29.79
EGP03258	7.36	8.27	7.96	7.86	33.93	33.17	41.91	38.26	12.08	11.19	17.2	18.22	8.72	9.11	10.98	11.67
EGP03259	27.23	27.54	26.23	26.11	19.83	20.08	22.57	20.6	32.46	31.82	19.44	19.25	26.61	26.2	33.51	33.81
EGP03260	302.46	308.24	400.19	405.46	211.15	204.35	154.93	159.22	389.1	390.67	210.88	208.26	229.88	226.11	158.81	159.92
EGP03262	19.49	20.63	26.09	25.4	21.58	21.9	9.3	10.07	10.23	11.65	21.6	22.73	16.18	16	18.83	19.36
EGP03263	24.8	23.92	31.38	32.45	10.6	11.2	9.73	10.08	27.11	26.63	11.77	9.85	23.97	23.99	16.25	16.25
EGP03265	11.61	12.1	9.62	9.46	17.29	15.73	10.78	10.96	11.53	11.23	13.95	12.66	10.95	9.95	12.96	11.74
EGP03266	22.93	23.65	18.96	18.66	17.06	19.44	11.38	9.34	25.32	25.26	21.75	20.23	22.9	22.55	19.13	17.72
EGP03267	24.96	24.37	31.62	28.69	39.41	37.46	47.48	42.73	28.51	29.14	30.36	27.42	34.6	29.52	42.5	42.94
EGP03268	15.49	15.34	18.77	18.02	49.1	44.71	38.42	38.73	6.9	5.61	13.35	19.35	5.89	6.89	16.01	18.57
EGP03269	49.84	49.89	36.75	36.3	41.47	39.17	16.28	16.33	14.81	13.81	34.83	37.16	28.65	28.43	25.59	24.79
EGP03270	4.07	4.05	3.7	4.73	3.25	2.86	3.78	3.74	3.39	3.35	3.15	3.62	7.48	6.29	5.02	4.53
EGP03276	50.78	49.07	23.14	21.82	47.21	47.22	41.41	37.54	36.1	34.91	18.21	17.07	20.44	20.51	15.44	16.12
EGP03278	14.98	16.93	11.83	13.06	9.96	9.75	7.07	6.88	9.75	9.97	12.23	11.05	11.03	12.52	11.48	10.76
EGP03283	0.57	0.13	0.79	1.29	0.8	0.57	0.31	0.07	0.44	0.66	0.46	0.53	1.1	1.25	2.86	3.61
EGP03284	26.6	26.61	24.84	27.06	14.32	13.1	4.05	4.39	12.29	12.62	17.66	17.98	17.34	17.63	10.37	9.52
EGP03286	9.62	10.12	9.67	9.87	9.5	9.35	10.3	9.88	10.86	12.4	10.12	10.52	11.13	12.24	11.51	12.45
EGP03287	11.9	13.1	11.35	8.72	10.5	10.49	10.86	10.18	8.83	8.07	10.34	11.74	11.43	12.44	13.06	12.36
EGP03288	19.13	19.75	16.48	18.11	19.78	19.44	31.07	34	30.24	30.32	18.86	18.67	14.59	15.56	16.18	15.98
EGP03289	24.72	24.22	26.09	24.84	36.18	34.28	25.21	24.15	16.7	17.84	32.34	33.26	27.01	29.72	34.04	35.5
EGP03292	12.77	13.64	13.45	14.37	18.31	18.31	14.1	14.11	14.93	17.45	13.5	15.15	9.21	10.24	8.34	9.12
EGP03302	2.53	2.38	2.35	2.44	2.38	1.81	0.7	1.16	0.82	0.95	2.37	2.28	2.28	2.46	2.3	1.54
EGP03303	40.13	39.32	41.02	42.02	52.69	48.8	61.74	61.47	55.2	49.94	43.26	46.13	45.17	46.05	59.94	55.39
EGP03304	1.64	2.08	1.24	1.31	1.72	1.76	3.76	3.93	2.89	2.84	1.56	1.44	2.46	1.87	2.11	2.27
EGP03306	4.63	4.99	6.02	5.92	2.88	2.93	0.11	0.17	2.18	2.87	3.76	3.2	1.8	1.57	1.3	0.88
EGP03307	12.76	12.52	14.29	14.57	8.98	9.91	8	8.59	8	8.07	12.25	10.12	10.12	9.98	8.28	8.26
EGP03310	273.68	273.7	216.06	212.59	175.08	178.34	216.29	223.04	286.8	279.66	196.31	198.28	323.34	317.33	276.9	276.45
EGP03311	6.62	7.15	5.68	5.59	6.69	6.59	4.96	4.63	7.37	7.92	5.98	5.61	6.05	5.65	5.3	6.1
EGP03312	4.16	4.72	3.92	3.49	6.52	6.09	5.27	5.31	4.2	4.54	5.79	5.63	4.39	3.86	5.16	5.16
EGP03314	3.32	2.66	2.06	1.94	1.7	0.93	0.85	0.63	0.77	1.12	1.99	1.92	1.43	1.34	1.09	0.86
EGP03315	52.89	53.85	50.72	49.35	31.06	30.54	13.53	14.09	23.18	22.6	47.32	50.26	35.47	37.2	33.69	30.19
EGP03320	1.83	1.71	2.9	2.93	2.45	2.52	1.28	1.87	1.62	1.43	3.84	3.37	1.65	1.91	3.12	2.52
EGP03321	1.08	1.76	2.31	1.33	1.94	2.73	0.42	0.48	1.43	0.72	1.68	1.69	0.91	2.06	0.95	2.46
EGP03330	13.58	14.03	14.3	13.98	12.8	14.01	11.43	11.62	14.93	14.84	14.08	14.01	14.26	14.73	17.63	17.7
EGP03334	62.03	60.15	57.55	54.62	41.74	43.01	28.95	28.67	31.36	30.96	51.72	52.31	52.7	51.89	37.65	37.95
EGP03335	25.52	26.32	28.58	27.99	27.37	27	17.48	18.26	16.96	18.46	26.32	28.11	26.21	27.58	25.75	25.67
EGP03357	13.49	13.76	14.51	14.72	14.81	15.46	12.34	11.41	13.54	13.21	13.43	12.56	18.4	19.61	20.73	22.22
EGP03362	39.91	41.75	52.72	54.17	50.35	52.98	32.32	31.11	42.5	44.24	57.12	55.1	47.44	47.02	62.5	63.02
EGP03369	26.56	26.39	27.12	26.18	33.07	32.71	39.29	36.21	60.65	59.42	29.42	28.61	28.42	27.21	35.09	32.09
EGP03374	0.21	0.84	0.12	0.22	0.18	0.16	0.15	0.32	2.31	2.16	0.11	0.17	0.04	0.04	0.3	0.18
EGP03376	33.92	32.64	22.3	22.79	28.3	26.39	44.47	41.18	24.21	23.1	26.84	25.61	31.01	31.71	33.36	32.26
EGP03377	10.89	9.51	8.46	6.68	5.91	5.75	7.99	9.26	9.7	8.48	8.74	9.23	12.05	11.35	10.03	10.89
EGP03378	4.44	4.81	8.05	8.13	12.94	15.96	11.44	11.49	17.82	17.22	11	10.27	8.46	9	12.15	12.96
EGP03381	0.93	0.5	2.03	2.08	0.09	0.19	0.35	0.3	1.46	1.7	0.26	0.33	0.73	1.07	0.39	0.23
EGP03382	3.64	3.64	2.71	2.94	0.36	0.29	0.48	0.35	2.92	2.89	0.39	0.31	1.26	1.39	0.29	0.09
EGP03400	102.12	101.44	127.16	130.3	68.25	70.7	64.84	63.33	108.64	109.47	111.07	113.35	213.05	218.71	211.92	213.83
EGP03405	34.24	35.69	33.65	33.7	24.82	24.68	6.14	6.4	15.2	13.44	24.22	24.85	49.57	44.3	47.55	45.62
EGP03407	4.11	4.35	3.25	3.34	4.37	4.85	3.74	3.87	4.31	4.13	6.19	5.98	4.87	5.14	5.62	5.17
EGP03408	87.89	92.41	99.07	100.45	157.76	155.66	246.98	250	191.32	188.16	126.29	126.41	132.01	129.05	146.84	146.15
EGP03409	265.59	275.74	305.39	305.29	488.18	492.24	782.47	780.63	367.24	381.74	517.22	499.98	477.22	486.25	412.95	424.88
EGP03410	8.89	7.91	12.88	13.78	23.34	23.1	112.12	109.57	75.13	75.27	15.54	15.28	14.45	13.94	24.83	23.5
EGP03411	57.15	58.67	54.93	55.39	51.61	51.29	61.05	61.6	49.19	46.18	48.08	49.46	59.07	55.93	54.06	55.38
EGP03414	4.37	4.98	6.11	5.83	7.57	7.5	13.22	16.47	10.43	10.04	6.33	6.46	10.59	10.12	14.9	13.76
EGP03415	0.3	0.19	2.08	1.85	2.68	2.72	0.9	0.85	1.01	2.29	1.41	1.38	0.56	0.4	1.28	0.95
EGP03416	0.35	0.29	2.16	2.54	3.17	3.89	1.97	2.22	3.69	3.01	1.42	3.2	2.36	2.1	4.59	2.65
EGP03417	1.75	1.67	1.87	3.02	4.09	4.98	4.63	4.87	4.75	5.22	4.07	3.8	3.21	3.94	4.19	4.31
EGP03420	9.89	9.93	12.48	13.52	48.6	46.16	59.37	60.53	40	35.68	25.44	28.1	17.17	14.63	23.02	24.84
EGP03422	8.23	7.6	8.08	7.37	7.1	6.43	5.57	6.05	6.8	6.14	7.19	7.83	8.57	9.05	8.02	8.94
EGP03423	59.4	57.31	59.86	63.27	50.01	51.97	78.6	77.61	90.47	95.93	55.3	56.49	73.38	68.7	87.76	90.47
EGP03424	0.41	0.42	0	0.04	0.15	0.13	4.19	3.36	2.98	2.33	0.48	0.33	0.44	0.39	0.6	0.63
EGP03435	27.09	26.36	30.55	30.24	24.52	27.1	23.17	21.95	32.76	33.25	26.03	25.29	25.83	23.75	21.58	24.59
EGP03436	13.51	15.34	11.73	9.07	7.56	6.95	4.91	4.75	5.64	6.29	8.96	9.43	9.68	9.99	7.54	7.7
EGP03440	42.76	41.52	37.03	38.06	32.28	29.81	19.66	17.27	29.8	31.36	36	33.82	31.28	31.98	27.46	26.14
EGP03441	5.92	5.16	4.85	5.03	3.43	3.44	2.69	2.94	3.38	3.16	4.1	3.99	5.03	4.35	4.46	4.41
EGP03449	11.89	13.1	8.72	9.44	7.5	8.25	8.77	10.25	6.91	7.31	9.74	10.58	10	11.4	8.97	7.55
EGP03450	144.9	155.17	127.8	125.27	121.02	111.1	85.42	86.39	122.93	125.19	111.8	110.95	103.51	102.45	99.81	101.43
EGP03451	19.86	19.69	12.49	12.6	22.81	22.47	17.95	19.45	18.3	15.57	22.04	21.58	18.91	18.93	17.74	15.32
EGP03464	5.85	5.5	2.92	2.73	2.37	2.1	2.58	2.62	1.7	2.23	3.23	3.11	2.08	2.69	3.06	2.99
EGP03466	4.29	5.92	4.09	5.12	5.47	7.72	2.36	4.36	1.72	1.91	5.14	3.99	5.92	5.88	8.03	4.4
EGP03467	1.88	1.06	2.35	1.91	2.5	3.02	1.15	2.82	1.8	1.46	3.03	3.02	3.26	2.57	4.35	4.13
EGP03505	5.27	5.09	3.56	4.47	3.9	4.14	8.4	9.04	6.27	5.97	5.61	4.22	6.55	5.71	7.11	5.21
EGP03511	11.15	11.33	13.12	14.41	16.61	17.26	16.57	17.96	15.33	16.06	18.09	18.42	14.13	14.59	19.75	20.73
EGP03522	19.37	19.45	16.73	16.46	24.57	23.63	19.67	20.53	12.68	12.98	23.55	24.38	23.73	24.42	26.59	27.18
EGP03524	8.94	10.05	10.08	10.74	8.08	8.43	7.89	7.87	9.42	9.56	9.16	9.28	8.84	8.64	10.28	9.62
EGP03574	5.75	6.04	13.71	14.16	9.61	10.14	10.23	9.04	13.33	12.09	10.91	9.57	16.55	16.98	12.02	13.22
EGP03581	1.59	1.85	2.49	2.44	0.25	0.37	0.35	0.25	1.37	1.18	0.38	0.79	1.62	1.22	0.91	1.25
EGP03584	14.83	14.66	11.95	13.58	12.38	12.24	11.59	11.25	10.15	10.59	10.86	11.86	11.37	12.51	12.92	11.87
EGP03601	0.3	0.36	0.65	0.54	1.86	2.31	1.38	1.11	2.41	2.76	0.38	0.61	0.54	0.71	0.74	0.98
EGP03603	26.95	26.82	21.59	18.92	17.4	17.28	9.88	11.65	12.92	12.97	26.24	20.7	16.48	17.99	13.14	12.66
EGP03618	68.48	67.84	39.41	39.76	26.08	24.67	6.23	6.16	18.59	19.71	30.79	34.44	50.27	49.54	35.96	33.6
EGP03629	9.09	8.54	8.7	7.34	8.74	8.46	6.65	7.34	6.59	6.96	9.26	8.09	7.63	7.11	7.9	9.15
EGP03630	49.61	51.34	32.13	32.37	20.03	17.53	20.65	21.14	46.34	45.68	24.05	20.08	38.34	36.55	28.72	26.96
EGP03631	9.35	7.97	7.98	8.18	6.38	4.37	8.03	6.89	8.08	8.64	5.11	6.81	7.96	7.39	8.51	7.93
EGP03632	5.43	5.72	5.17	4.77	5.96	6.22	5.38	5.69	4.22	4.35	5.56	5.95	6.33	6.7	7.58	6.57
EGP03633	39.35	39.91	34.88	35.78	26.66	24.88	11.46	13.18	21.9	22.56	29.74	33.16	25.6	25.36	26.01	20.97
EGP03636	54.48	55.66	47.49	50.4	78.49	74.62	49.4	48.41	37.62	35.62	65.85	61.55	49.63	48	47.89	46.22
EGP03645	3.64	3.08	2.59	2.52	2.38	2.28	1.51	1.4	4.18	4.66	1.25	1.24	1.16	1.5	2.14	2.23
EGP03646	5.74	6.25	5.89	5.81	5.52	5.51	13.19	14.08	9.63	11.06	5.88	5.7	8.95	9.43	10.05	11.34
EGP03655	31.24	30.91	33.22	33.14	30.23	31.18	24.87	23.64	26.27	26.15	33.61	30.78	31.01	33.3	32.72	32.61
EGP03660	5	4.7	1.29	0.8	1.88	1.49	0.41	0.48	0.68	0.43	2.15	1.5	1.79	1.49	0.68	1.06
EGP03661	6.77	5.79	2.43	2.79	2.24	2.41	1.39	1.12	1.36	1.44	2.38	3.3	1.89	2.55	1.72	1.79
EGP03674	5.13	5.98	2.37	3.1	16.04	18.27	1.01	1.08	9.04	9.42	3.95	2.81	9.73	9.34	0.7	1.01
EGP03678	33.12	33.3	27.13	26.87	28.57	27.52	25.86	25.31	22.79	20.13	23.9	31.74	33.77	32.89	27.93	20.03
EGP03697	41.17	38.54	37.52	36.26	22.61	23.7	6.32	5.4	11.09	11.05	32.52	35.38	15.73	16.42	12.65	14.12
EGP03701	4.13	1.55	0.65	1.53	1.58	1.51	0	0	0.64	0.9	0.83	0.35	0.12	0	0.69	1.11
EGP03709	25.01	24.34	3.24	2.92	20.71	19.62	7.51	8.78	9.92	11.62	0	0.1	0.05	0	0.11	0.06
EGP03718	7.62	7.9	9.73	9.38	13.25	13.65	29.64	29.43	31	32.02	12.28	12.28	10.2	11.41	17.92	18.06
EGP03742	10.45	10.8	10.2	10.49	7.66	7.91	7.27	6.62	7.08	6.97	8.36	9.04	10.51	11.01	10.45	10.42
EGP03743	5.97	6.47	5.67	6.21	6.59	6.2	7.4	7.81	5.43	5.16	6.2	6.48	5.79	6.06	6.1	5.49
EGP03744	3.17	3.71	4.72	5.11	7.93	6.88	10.72	12.27	4.65	3.57	4.06	5.55	8.81	11.16	14.17	14.37
EGP03746	17.49	19.96	8.37	7.34	9.64	9.77	7.53	10.34	7.46	6.34	11.15	11.09	16.58	13.68	11.34	12.34
EGP03747	11.83	12.48	7.63	6.66	7.17	7.49	5.78	7.09	4.66	5.48	9.76	9.36	7.7	8.05	9.67	10.31
EGP03748	2.85	1.99	1.48	1.48	1.87	1.48	1.42	2.49	3.51	3	3.07	1.49	2.08	2.17	4.4	3.17
EGP03749	1.88	2.02	2.62	3.07	3.69	3.92	2.83	2.96	4.95	5.58	3.33	3.58	3.73	4.07	8.09	7.26
EGP03757	31.6	31.27	29.17	29.78	44.92	47.72	101.32	100.52	61.65	59.08	39.54	40.6	47.13	42.71	42.2	46.58
EGP03758	56.35	55.04	61.93	61.39	42.07	42.47	50.04	46.34	50.12	54.36	48.23	48.64	56.76	57.57	52.52	55.89
EGP03770	1.97	2.08	1.75	1.82	2.03	1.76	2.89	2.73	1.42	1.22	2.22	2.21	2.12	2.57	1.94	2.03
EGP03798	50.33	49.61	50.08	42.51	23.39	21.26	37.08	39.41	70.43	64	34.07	33.58	43.98	43.36	24.67	28.56
EGP03823	52.47	54.12	45.64	44.33	56.52	57.11	73.1	72.95	64.58	60.81	52.08	55.13	68.03	68.12	71.63	73.66
EGP03837	14.71	13.85	15.07	14.43	18.6	18.16	24.73	24.73	19	18.96	13.73	14.6	14.92	14.21	15.46	15.83
EGP03842	23.36	22.39	22.93	21.8	16.51	17.58	13.75	15.01	15.1	15.22	17.74	20.14	17.97	20.4	17.78	18.34
EGP03862	8.65	8.99	9.24	8.81	10.43	8.82	9.23	9.57	8.4	7.85	8.7	9.15	8.83	8.39	10.59	10.01
EGP03882	5.12	4.01	1.79	2.32	2.06	2.48	3.39	4.32	3.99	3.31	2.9	3.42	2.97	4.19	2.11	2.91
EGP03885	2.92	3.67	3.07	3.06	3.16	3.42	5.36	6.07	4.8	4.23	3.47	3.65	4.41	4.65	4.02	4.02
EGP03898	6.75	7.05	5.44	5.6	33.1	30.73	84.38	83.81	19.29	20.65	19	19.04	8.85	8.59	3.32	3.86
EGP03921	2.27	2.2	2.94	3.18	2.14	2.31	0.17	0.26	0.55	0.38	5.86	6.24	1.91	1.84	1.28	0.86
EGP03922	9.28	8.8	9.25	7.56	9.91	8.91	6.03	6.41	7.52	7.68	10.01	10.37	10.37	9.32	9.75	9.4
EGP03923	23.62	24.03	17.58	17.16	11.97	12.35	6.88	6.12	11.14	9.94	13.03	18.22	19.2	20.38	12.86	13.4
EGP03925	12.49	11.25	11.94	11.54	11.28	11.17	2.83	3.58	10.2	10.76	12.3	12.91	10.22	11.25	17.53	17.15
EGP03932	16.43	17.29	19.26	20.75	20.49	21.99	36	33.69	38.18	40.12	19.96	20.28	20.77	23.68	31.05	31.75
EGP03952	19.91	19.5	20.73	19.93	32.49	30.56	79.05	78.52	47.03	46.73	25.79	26.74	24.57	23.82	32.4	34.06
EGP03953	10.58	11.5	10.56	10.56	5.75	6.16	1.39	1.42	2.17	2.09	8.57	9.3	4.16	4.21	3.06	2.82
EGP03964	5.56	5.57	5.28	4.6	4.2	3.88	7.12	6.42	4.01	5.04	4.56	3.84	6.02	5.67	4.03	3.87
EGP03965	1.73	1.43	1.69	1.27	1.71	1.53	2.04	2.26	1.33	1.72	1.02	1.36	1.89	1.82	1.2	1.41
EGP03974	4.8	4.92	5.93	5.85	6.25	6.02	8.43	7.63	5.77	6.38	8.77	7.24	7.59	8.01	7.76	9.34
EGP03991	24.92	26.08	31.14	30.89	32.63	32.38	20.34	19.82	11.09	11.01	26.04	25.17	16.75	17.07	25.91	24.49
EGP03994	9.45	10.07	12.75	12.71	12.36	11.8	12.61	13.03	16.57	16.13	11.85	11.67	12.06	11.56	14.08	15.01
EGP03995	14.77	16.12	19.03	20.71	18.87	18.7	17.28	17.14	19.54	19.67	18.6	19.15	15.3	16.08	19.19	19.14
EGP04004	2.45	2.33	2.4	1.54	1.91	1.42	15.32	16.87	24.53	23.22	1.19	0.59	2.93	3.35	3.84	3.13
EGP04011	5.88	6.41	7.87	7.52	12.17	11.61	16.78	15.08	51.66	50.1	9.6	10.24	8.32	8.24	8.38	8.89
EGP04033	1.98	2.17	2.52	3.09	2.62	2.47	5.84	5.43	9.98	8.62	4.24	3.94	6.33	6.6	5.41	4.94
EGP04037	70.18	72.39	57.96	58.35	58.43	51.87	56.54	55.14	51.42	52.24	65.44	59.99	74.41	71.5	62.73	60.67
EGP04039	8.86	10.13	12.1	12.2	9.71	9.92	17.83	17.91	13.28	11.97	11.24	10.66	13.23	13.25	15.18	14.36
EGP04041	25.91	27.1	28.66	29.11	25.95	25.67	40.69	41.91	34.58	37.06	28.16	28.76	35.15	35.35	38.14	38.54
EGP04045	7.27	7.22	8.08	8.05	5.6	6.05	1.26	1.41	1.64	2.31	9.16	9.95	8.13	8.05	3.13	3.19
EGP04046	27.98	27.75	30.83	31.54	27	28.51	39.66	39.53	37.18	38.46	29.2	28.41	29.25	30.77	35.93	35.31
EGP04057	20.12	18.16	18.78	17.37	6.1	5.91	0.22	0.44	1.24	1.49	8.94	10.53	12.04	11.66	3.69	2.53
EGP04058	16.71	15.47	28.93	28.18	41.73	42.86	43.85	45.44	41.28	41.7	35.92	38.55	22.12	23.14	38.47	36.06
EGP04059	11.64	12.43	10.44	11.13	10.87	10.29	13.06	11.72	12.83	13.78	11.61	11.24	11.05	10.3	13.43	12.49
EGP04063	16.31	17.66	15.33	13.63	11.58	9.19	7.8	8.91	18.29	15.77	15.04	13.26	17.22	19.07	14.22	15.8
EGP04064	1.79	1.86	3.37	3.39	1.66	1.53	3.23	3.97	2.11	2.4	4.11	4.46	6.74	5.95	5.87	5.87
EGP04078	63.86	62.83	56.4	53.02	64.52	62.88	21.16	19.75	16.41	16.44	70.97	72.43	56.57	56.82	45.34	43.99
EGP04081	7.29	5.8	6.1	5.32	5.74	5.91	8.4	8.08	6.89	5.76	6.79	7.02	8.82	8.28	7.13	5.35
EGP04082	5.26	5.43	4.54	4.24	6.53	7	94.9	99.11	86.82	88.81	5.09	5.96	13.95	13.76	39.29	33.38
EGP04083	35.3	33.26	33.82	34.64	29.47	32.41	17.78	18.6	23.19	22.52	31.04	32.67	25.66	25.52	29.34	28.87
EGP04084	20.13	17.54	24.64	26.21	22.44	25.43	29.32	30.9	56.08	55.46	24.73	23.52	24.73	22.94	30.68	30.96
EGP04085	8.51	8.81	9.47	8.54	9.82	9.19	8.64	8.23	8.25	8.51	8.9	9.12	8.68	8.91	9.38	10.77
EGP04086	18.39	20.01	21.84	22.7	24.15	23.98	17.55	16.82	11.55	12.99	16.95	13.94	18.18	17.35	19.34	19.22
EGP04088	36.18	36.97	41.43	41.78	37.29	35.37	16.35	16.31	19.54	17.11	44.61	42.81	34.97	36.64	28.34	30.19
EGP04090	6.85	7.2	6.38	6.14	3.45	3.83	1.19	1.03	1.47	1.86	4.55	4.6	3.77	4.28	3.42	2.48
EGP04091	289.77	277.52	297.52	292.5	291.83	264.92	342.27	330.3	526.49	499.93	223.34	227.35	238.57	228.34	286.42	280.93
EGP04095	33.44	31.68	29.89	28.22	1540.32	1488.22	4299.16	4246.15	2335.47	2369.28	574.4	579.8	435.65	431.15	1628.23	1693.75
EGP04096	5.71	5.51	5.62	5.38	4.93	5.23	7.43	7.53	7.75	8.23	5.14	4.62	5.33	5.19	5.27	5.3
EGP04108	27.06	27.95	25.55	26.73	11.59	11.94	13.25	14.2	14.85	15.38	19.41	19.5	32.15	32.36	26.4	24.64
EGP04110	27.72	29.55	25.85	25.53	18.02	17.57	16.53	17.73	16.89	16.74	20.16	20.41	18.83	19.69	13.99	13.38
EGP04113	6.46	8.07	6.77	5.7	6.46	5.47	5.5	6.62	6.6	6.92	5.04	7.36	9.28	7.88	7.81	9.38
EGP04114	7.66	7.24	6.67	5.75	7.92	8.64	11.08	12.01	10.12	10.83	8.61	7.7	8.08	7.24	7.21	8.12
EGP04116	26.19	26.58	36.23	36.72	23.44	23.12	13.17	13.26	26.08	27.84	22.89	22.99	10.32	10.86	8.42	9.63
EGP04120	115.49	115.99	79.25	80.45	50.77	50.8	8.47	7.09	11.64	12.09	51.49	49.37	29.67	30.93	21.41	20.67
EGP04126	6.23	5.17	2.65	2.68	2.52	2.76	3.5	3.16	4.54	4.82	3.78	2.98	4.2	3.71	4.96	4.51
EGP04129	79.86	83.34	91.5	90.62	81.54	80.07	66.79	62.66	73.43	76.78	93.92	90.88	87.71	88.94	91.41	90.14
EGP04133	3	2.67	1.53	1.78	0.75	0.72	0.3	0.74	0.5	0.33	1.49	2.17	2.07	2.1	0.6	0.91
EGP04135	5.97	4.62	6.05	4.84	6.71	8.28	4.34	3.41	2.24	2.3	8.8	12.02	6.63	8.21	6.5	6.06
EGP04136	2.02	0.34	0.87	1.16	0.48	1.73	0.89	1.4	0	0.5	0.98	1.25	1.02	2.16	1.49	1.03
EGP04142	2.15	2.53	1.15	1.82	2.48	2.39	0.17	0	0.19	0.36	0.89	1.33	0.25	0.33	0.85	0.88
EGP04143	12.52	13.14	13.1	12.15	4	3.29	0.06	0.08	0.35	0.43	6.19	5.9	1.92	1.48	0.96	1.03
EGP04144	15.88	15.59	19.2	19.08	17.25	16.38	22.06	20.28	27.74	28.61	16.49	15.83	17.08	19.07	23.87	22.9
EGP04145	0.31	0.55	2.26	2.27	0.22	0.47	0.2	0.45	0.15	0.17	1.71	1.65	1.74	1.06	0.15	0.08
EGP04146	3.46	4.14	6.59	5.12	3.69	4.11	2.83	2.9	3.53	3.53	4.56	4.45	4.47	4.57	5.3	4.92
EGP04151	9.24	9.07	13.51	12.92	12.36	12.89	25.05	26.31	38.02	40.27	13.7	14.57	18.5	18.96	36.34	37.54
EGP04153	16.19	16.77	20.58	18.7	19.86	19.55	30.28	29.21	26.41	28.32	17.64	18.45	20.79	21.47	24.71	25.62
EGP04154	22.23	18.71	15.67	13.6	33.38	29.85	71.02	69.54	72.43	72.48	21.58	18.44	24.1	20.77	31.36	30.32
EGP04156	0.79	1.19	0.84	0.28	0.09	0.6	2.19	1.98	2.26	2.02	0.16	0.13	0.2	0.08	0.05	0.1
EGP04163	7.72	7.42	7.97	7.85	6.54	8.01	12.51	13	16.66	16.85	7.61	8.14	9.85	9.24	12.26	13.23
EGP04164	7.57	7.17	7.1	6.74	6.6	8.37	5.94	5.74	4.97	6.24	7.92	9.31	9.01	8.16	7.3	6.89
EGP04165	86.57	86.92	49.35	45.93	59.56	60.13	13.13	16	6.18	7.09	53.04	53.3	40.15	38.93	42.75	43.49
EGP04169	8.66	7.81	6.99	7.27	13.69	10.82	11.79	10.55	8.46	7.94	6.95	12.47	10.86	12.41	10.52	11.33
EGP04175	16.61	14.79	16.71	15.87	12.61	11.8	10.72	11.02	11.38	10.67	18.81	16.41	19.63	19.65	17.78	18.62
EGP04179	103.55	98.18	63.44	58.57	137.27	140.3	304.2	310.56	221.22	216.79	256.56	244.72	307.55	306.82	211.91	207.44
EGP04180	49.77	51	63.13	60.93	52.79	50.69	60.57	60.36	53.95	55.72	56.14	55.7	45	44.72	44.17	45.97
EGP04181	2.74	5.28	4.77	5.41	6.34	3.51	3.19	5.85	5.46	4.02	6.61	7.51	6.91	8.67	7.82	7.37
EGP04184	0.29	0.28	0	0	0.09	0.24	5.92	7.5	0.82	1.1	1.18	1.45	0.79	0.87	2.08	1.6
EGP04185	0.88	1	0.66	0.75	8.48	5.35	7.71	8.28	3.67	3.91	6.86	6.17	1.79	2.15	2.9	4.14
EGP04187	19.34	17.42	23.22	25.44	23.52	23.75	23.24	23.27	31.48	32.64	21.11	23.73	25.88	25.69	35.91	35.69
EGP04195	31.41	27.95	36.26	34.35	31.63	33.58	42.99	45.1	51.33	50.72	27.08	27.73	14.23	15.69	31.59	30.52
EGP04196	4.19	4.49	3.5	2.81	2.3	2.22	2.54	3.48	2.04	1.58	4.46	4.35	1.86	1.81	1.79	1.47
EGP04197	29.28	27.85	22.08	21.24	37.86	37.09	122.99	126.01	32.8	32.68	42.28	41.59	58.5	56.11	54.44	52.27
EGP04199	29.44	33.64	29.49	28.97	29.52	31.24	26.98	29.7	37.55	37.36	30.78	32.94	35.11	34.89	43.7	41.01
EGP04201	10.72	10.09	13.39	13.94	24.36	26.6	542.01	538.24	225.22	232.66	14	13.5	12.57	12.58	24.66	26.92
EGP04205	5.5	5.13	2.72	2.55	6.42	6.47	0.88	0.66	0.74	0.73	5.88	4.98	4.29	3.47	1.68	1.3
EGP04208	6.94	6.82	3.37	3.54	2.57	1.93	2.33	2.13	2.73	3.81	4.13	3.97	6.75	8.05	2.04	2.08
EGP04209	69.29	71.05	71.33	69.06	79.2	75.08	37.22	36.09	49.22	46.94	81.12	83.07	62.03	61.12	56.27	53.91
EGP04210	2.89	3.34	3.18	3.21	1.76	1.66	0.28	0.26	0.56	0.69	2.44	2.45	1.48	1.23	1.07	0.85
EGP04213	1.91	2.06	2.41	2.52	2.44	2.7	3.69	3.07	0.38	0.61	3.4	4.1	3.23	3.89	2.17	2.27
EGP04215	0.22	0.14	0.18	0.24	0.07	0.35	3.46	2.47	6.05	5.65	0.4	0.32	0.89	0.83	0.14	0.49
EGP04219	13.15	10.58	12.23	10.6	11.47	13.63	52.49	53.34	56.27	56.94	11.95	12.56	17.2	17.87	23.58	23.39
EGP04221	135.96	143.83	129.91	130.78	30.25	30.74	0	0.18	6.13	8.18	94.81	93.39	65.96	62.86	7.82	7.17
EGP04224	21.13	20.72	19.88	15.57	13.17	11.84	12.07	11.35	10.08	10.41	12.56	15.39	13.51	12.87	11.08	12.31
EGP04225	28.08	28.02	11.9	12.35	13.79	14.13	14.86	13.78	9.68	10.25	21.31	21.57	20.09	20.73	10.35	9.78
EGP04226	26.08	24.78	29.84	29.95	38.95	40.91	88.74	91.01	47.4	45.76	30.72	26.88	39.66	37.21	58.11	58.19
EGP04227	122.87	123.53	44.4	43.5	38.64	36.54	12.55	13.25	8.1	9.05	51.2	48.99	39.96	39.05	22.1	22.3
EGP04228	4.57	4.82	3.13	1.96	1.7	1.33	1.81	1.9	0.14	0.2	3.92	4.39	7.39	6.56	2.46	2.19
EGP04229	103.41	101.27	72.88	68.63	50.52	49.25	37.95	41.85	69.66	58.66	64.13	71.31	95.57	96.09	76.85	69.29
EGP04233	6.11	5.48	5.81	6.12	7.1	8.25	8.07	8.89	6.9	6.03	7.18	6.08	8.33	7.92	8.83	9.46
EGP04234	1.46	1.57	1.75	1.91	3.39	3.7	3.56	5.34	0.16	0.29	4.05	4.81	7.2	6.92	7.93	7.52
EGP04235	20.91	22.97	14.25	13.05	8.5	6.89	13.47	13.84	8.82	10.62	16.25	14.49	14.39	15.19	14.42	14.69
EGP04236	25.11	25.89	36.3	35.71	12.2	13.29	1.22	1	3.89	3.93	26.45	27.96	21.73	21.71	14.7	13.57
EGP04237	32.6	31.72	31.19	31.2	37.27	38.74	320.03	316.14	273.07	261.09	80.42	88.41	83.95	88.12	166.64	162.18
EGP04239	30.71	30.31	28.4	31.16	25.41	24.85	23.11	21.83	24.32	27.9	30.49	28.82	34.09	32.88	33.45	33.3
EGP04241	7.36	6.64	10.03	9.89	11.69	12.71	36.87	38.93	49.85	49.65	15.65	17.29	19.87	18.16	50.73	45.48
EGP04244	2.32	2.53	2.93	2.84	2.7	3.1	43.83	47.33	60.44	64.52	2.24	3.01	3.78	2.93	6.55	7.07
EGP04253	0.64	0.38	0.56	0.57	0.19	0.27	2.25	1.91	2.85	2.9	0.13	0.16	1.28	0.98	1.99	2.02
EGP04257	27.95	28.6	24.45	25.42	42.99	42.62	65.19	67.63	43.94	42.16	31.05	32.65	34.39	33.32	35.75	38.95
EGP04258	9.41	9.43	8.49	7.59	6.07	6.68	6.75	6.73	7.56	10.31	6.33	7.24	9.9	8.71	9.31	9.05
EGP04259	5.17	5.5	6.29	6.06	5.4	5.9	8.02	7.77	8.3	8.13	5.4	4.99	6.77	6.09	6.93	7.09
EGP04260	0.2	0.08	0.91	0.67	1.25	1.12	0.68	1.08	5.06	4.19	0.99	0.87	3.12	4.12	5.08	5.62
EGP04262	45.85	48.34	56.38	56.95	69.04	70.16	86.41	88.23	90.3	94.06	61.03	58.12	49.99	51.53	63.28	63.2
EGP04263	48.35	49.72	48.28	43.61	38.85	39.43	45.75	47.84	48.5	49	40.52	36.02	31.72	30	31.83	31.44
EGP04264	7.91	7.1	11.02	10.84	14.23	13.53	10.42	10.63	4.21	4.41	9.49	10.34	9.81	10.45	13.18	11.97
EGP04265	0.05	0.24	8.41	9.86	15.42	13.73	0.82	0.61	0.41	0.74	6.03	5.71	5.26	7.52	1.13	1.26
EGP04266	3.4	2.96	16.34	16.47	1.04	1.61	0.3	0.25	2.33	2.57	7.68	6.93	12.15	9.79	3.05	3.33
EGP04269	0.3	0.48	0.45	0.2	0.77	1.26	1.88	1.14	2.48	2.15	0.28	1.23	0.41	0.2	0.14	0.29
EGP04270	25.09	22.74	23.36	22.63	26.32	25.39	24.79	24.17	30.74	31.45	23.84	24.13	23.63	24.08	25.32	25.1
EGP04272	23.07	23.09	32.56	33.44	21.26	22.76	14.77	13.67	15.38	16.38	28.26	29.13	25.29	25.23	28.08	27.55
EGP04276	32.81	31.72	28.13	27.59	25.58	23.88	19.13	19.5	21.63	21.35	27.45	28.27	28.74	28.8	24.63	25.3
EGP04279	25.15	21.32	8.25	6.88	20.84	17.36	6.45	5.07	5.11	4.86	14.87	15.45	13.66	12.79	5.2	5.61
EGP04281	8.46	9.17	8.63	8.17	6.9	6.08	5.6	6.2	7.7	7.77	6.07	6.9	9.46	9.95	10.21	9.95
EGP04282	8.65	9.04	6.74	6.75	5.97	6.07	2.63	2.83	4.51	3.82	7.04	6.09	6.92	5.97	5.37	5.75
EGP04286	18	19.62	6.94	7.04	25.57	23.27	6.64	7.5	15.36	15.12	13.67	13.42	16.94	15.26	5.05	5.26
EGP04288	26.89	27.22	24.68	26.97	27.99	27.13	21	19.82	20.66	21.49	28.43	30.41	24.04	24.37	22.51	20.91
EGP04289	4.42	4.34	3.04	2.84	3.33	3.51	0.16	0.03	0.45	0.39	2.84	2.92	1.63	1.65	0.63	0.63
EGP04293	4.37	4.19	5.66	5.47	4.38	5.35	5.36	5.23	4.85	4.58	4.37	4.59	4.59	5.22	6.33	6.86
EGP04294	0	0.05	0.98	0.58	0	0	0.14	0.04	0.1	0.08	3.33	2.99	0.36	0.13	0.05	0
EGP04295	31.69	31.69	29.44	29.35	13.71	14.09	5.93	5.67	8.07	7.87	18.3	17.92	16.9	18.67	12.71	11.6
EGP04301	6.88	6.8	7.54	8.13	7.64	7.78	10.25	9.84	12.77	12.94	10.03	8.57	7.55	8.21	8.25	8.42
EGP04305	11.35	10.65	22.33	19.44	9.22	9.66	0.22	0.26	0.09	0.09	7.48	7.08	4.07	3.29	5.55	4.76
EGP04309	0.57	0.44	1.15	2.04	0.78	0.93	2.2	2.41	1.29	1.88	1.74	2.53	3.43	2.99	2.66	2.29
EGP04313	9.5	11.22	8.96	9.46	9.51	8.93	27.7	27.55	25.73	26.84	13.16	11.28	11.71	11.89	14.33	14.24
EGP04316	16.07	15.23	15.44	16.77	14.05	14.45	15.34	16.83	17.63	19.3	15.18	15.1	17.16	15.91	18.13	16.6
EGP04317	8.97	9.09	11.14	11.34	13.76	14.82	11.61	11.83	14.04	14.13	13.16	13.52	10.87	11.55	12.86	13.77
EGP04318	6.81	6.29	3.87	3.63	1.82	1.63	15.04	15.29	24.18	23.61	3.21	2.91	12.64	10.86	22.44	23.03
EGP04319	13.09	12.09	10.24	10.04	9.05	10.06	19.87	20.65	19.42	18.35	9.25	8.13	13.49	12.13	11.91	12.44
EGP04320	26.6	26.64	22.24	21.24	18.65	19.33	5.34	5.94	11.74	10.84	19.1	19.37	13.18	14.02	9.94	10.59
EGP04322	47.11	48.49	60.65	62.42	181.2	174.84	404.55	396.64	364.05	369.27	75.96	79.17	76.78	74.07	112.53	110.19
EGP04323	38.4	36.6	37.25	38.26	42.93	41.85	19.75	22.01	28.71	26.7	43.3	40.8	28.06	28.38	22.63	24.84
[truncated: 18,942 more rows]
