# Supplementary material for: Weighted Gene Co-Expression Analysis Network-Based Analysis on the Candidate Pathways and Hub Genes in Eggplant Bacterial Wilt-Resistance: A Plant Research Study
Source: Int J Mol Sci. 2021 Dec 10;22(24):13279. doi: 10.3390/ijms222413279 (PMC8706084; doi:10.3390/ijms222413279)
Supplement: Supplementary file 1 [file ijms-22-13279-s001.zip › Additonal file S1/Table S5. Indianred4.glist.xlsx]

## Sheet: Sheet1
GeneID	Module	All.kTotal	All.kWithin	MM.coral	MM.navajowhite2	MM.palevioletred2	MM.lightsteelblue	MM.darkgreen	MM.floralwhite	MM.darkseagreen3	MM.darkolivegreen4	MM.orange	MM.lightyellow	MM.darkolivegreen	MM.lightpink3	MM.saddlebrown	MM.ivory	MM.magenta4	MM.darkolivegreen2	MM.indianred4	MM.darkgrey	MM.antiquewhite4	MM.brown4	MM.grey	MM.coral.pvalue	MM.navajowhite2.pvalue	MM.palevioletred2.pvalue	MM.lightsteelblue.pvalue	MM.darkgreen.pvalue	MM.floralwhite.pvalue	MM.darkseagreen3.pvalue	MM.darkolivegreen4.pvalue	MM.orange.pvalue	MM.lightyellow.pvalue	MM.darkolivegreen.pvalue	MM.lightpink3.pvalue	MM.saddlebrown.pvalue	MM.ivory.pvalue	MM.magenta4.pvalue	MM.darkolivegreen2.pvalue	MM.indianred4.pvalue	MM.darkgrey.pvalue	MM.antiquewhite4.pvalue	MM.brown4.pvalue	MM.grey.pvalue	Symbol	CK0-1-1	CK0-1-2	CK1-1-1
EGP10511	indianred4	531.076	183.861	0.0979005	-0.0239838	-0.584458	0.135275	0.31089	-0.278411	0.548317	-0.142456	-0.300624	-0.377536	-0.587208	-0.38138	-0.393397	0.0859704	-0.259587	0.818475	0.890907	0.0889957	0.353547	-0.301579	0.0605586	0.71832	0.929746	0.0174241	0.617419	0.241191	0.296423	0.0278668	0.59868	0.257899	0.149402	0.0167767	0.144967	0.131681	0.751567	0.331597	0.000106184	3.67915e-06	0.743095	0.17916	0.256315	0.8237	--	0.45	0.34	0.43
MSTRG.21114	indianred4	526.443	183.617	0.16775	0.0687581	-0.485769	0.0750403	0.358961	-0.223992	0.572291	-0.182457	-0.244622	-0.471423	-0.523488	-0.390206	-0.368419	0.122066	-0.195314	0.749817	0.927378	-0.0293048	0.287969	-0.36349	0.0470679	0.534601	0.800252	0.0564399	0.782393	0.172127	0.404302	0.0205249	0.498826	0.361192	0.0652757	0.0374306	0.135125	0.160287	0.652459	0.468508	0.000823526	2.35386e-07	0.914208	0.279448	0.166387	0.862577	SSTLH1	0.04	0.02	1.73
MSTRG.20048	indianred4	538.365	183.543	0.180025	0.0491606	-0.498789	0.0887444	0.329207	-0.237628	0.560452	-0.172681	-0.264394	-0.472999	-0.551264	-0.42663	-0.398012	0.132095	-0.219565	0.775107	0.927458	0.012141	0.326629	-0.334366	0.0554131	0.504663	0.856525	0.0492153	0.743798	0.213103	0.37551	0.0239354	0.52248	0.322397	0.0642586	0.0268697	0.0993592	0.12681	0.625788	0.413894	0.000420277	2.33634e-07	0.964406	0.216923	0.205588	0.838488	RPL14A	0.25	0.34	2.17
MSTRG.26440	indianred4	597.678	183.424	0.230634	0.0431608	-0.517722	0.145581	0.292901	-0.26305	0.546116	-0.154174	-0.299241	-0.441709	-0.615784	-0.455231	-0.436088	0.104561	-0.284547	0.828269	0.935661	0.0891549	0.372213	-0.315983	0.044687	0.390133	0.873896	0.0399681	0.590599	0.270924	0.324954	0.0286298	0.568611	0.260203	0.0867279	0.0110973	0.0764187	0.0912942	0.699959	0.285458	7.40365e-05	1.03122e-07	0.74265	0.155694	0.233161	0.869472	--	26.61	28.17	29.1
EGP30821	indianred4	588.194	183.414	0.169716	0.0162801	-0.553502	0.16988	0.269561	-0.281519	0.561987	-0.110204	-0.289619	-0.377596	-0.617283	-0.430094	-0.433091	0.0600298	-0.322343	0.84912	0.909057	0.132967	0.371218	-0.304886	0.0417682	0.529754	0.952282	0.0261307	0.52935	0.312673	0.290838	0.02347	0.684523	0.27658	0.149333	0.0108479	0.096349	0.0937971	0.825218	0.223371	3.17207e-05	1.0817e-06	0.623488	0.15689	0.250878	0.877936	--	2.3	2.78	2.96
EGP14537	indianred4	501.912	182.298	0.0800385	-0.0129071	-0.56591	0.0926919	0.313261	-0.283558	0.572879	-0.131909	-0.26271	-0.386157	-0.542429	-0.370263	-0.379134	0.0991482	-0.235604	0.791951	0.885211	0.052485	0.332531	-0.306791	0.0625411	0.768256	0.962161	0.0223129	0.732781	0.237431	0.287209	0.0203657	0.626279	0.325603	0.139581	0.0299436	0.158044	0.147548	0.714869	0.37971	0.00025579	5.17227e-06	0.846926	0.208241	0.247779	0.818017	SSTLH1	0.17	0.22	0.28
MSTRG.19285	indianred4	585.746	182.28	0.231562	0.0399193	-0.506147	0.122271	0.276869	-0.272129	0.551988	-0.146857	-0.287802	-0.449892	-0.59718	-0.468932	-0.432209	0.124406	-0.276894	0.823557	0.933296	0.0852228	0.38219	-0.299231	0.0609658	0.388176	0.883304	0.0454502	0.651912	0.299218	0.307905	0.0266289	0.587312	0.279741	0.0803775	0.0145845	0.0669079	0.0945433	0.6462	0.299172	8.83016e-05	1.31923e-07	0.753665	0.144044	0.260219	0.822532	WRKY51	0.11	0.06	0
MSTRG.17246	indianred4	575.705	180.068	0.167687	0.000722027	-0.558309	0.15283	0.269713	-0.28488	0.551453	-0.123941	-0.300506	-0.399271	-0.616723	-0.444805	-0.442192	0.0902335	-0.304015	0.842807	0.908328	0.127378	0.387608	-0.289271	0.0364499	0.534758	0.997883	0.0245967	0.572028	0.312389	0.28487	0.0268066	0.647441	0.258094	0.125503	0.0109406	0.0842843	0.0863438	0.739637	0.252302	4.15216e-05	1.14162e-06	0.63828	0.137973	0.277183	0.89339	At4g27290	0.07	0.02	0.17
EGP07060	indianred4	598.021	178.537	0.271183	0.0787899	-0.477203	0.165731	0.290641	-0.230178	0.540113	-0.159564	-0.294835	-0.449505	-0.613664	-0.463511	-0.416767	0.0882343	-0.29406	0.824935	0.944247	0.083924	0.356182	-0.330182	0.0840741	0.309656	0.771782	0.0616025	0.539603	0.27481	0.391099	0.0307919	0.555001	0.267626	0.0806701	0.0114577	0.0705614	0.108293	0.745225	0.268945	8.39123e-05	3.87181e-08	0.757313	0.175715	0.211669	0.756892	EAS3	0.46	0.32	0.38
EGP07285	indianred4	544.771	178.468	0.101481	0.00173479	-0.590812	0.173979	0.314507	-0.275638	0.564845	-0.113947	-0.281355	-0.353147	-0.610334	-0.369307	-0.431211	0.0327601	-0.303288	0.82544	0.887882	0.108704	0.326928	-0.338463	0.0174251	0.70843	0.994913	0.0159568	0.519311	0.235471	0.301459	0.0226224	0.674348	0.291131	0.179687	0.0120424	0.159204	0.0953925	0.904133	0.253497	8.23486e-05	4.41866e-06	0.688615	0.216478	0.199743	0.94893	--	0.34	0.31	0.95
EGP28134	indianred4	556.7	178.012	0.244804	0.11084	-0.463263	0.163673	0.358425	-0.194652	0.546368	-0.187492	-0.274362	-0.431927	-0.576408	-0.378734	-0.35087	0.0528344	-0.251637	0.783132	0.942023	0.0139166	0.277812	-0.391841	0.0956112	0.360824	0.682791	0.0707316	0.544719	0.172815	0.470047	0.0285417	0.486844	0.303795	0.0947824	0.0194314	0.14801	0.182707	0.845918	0.347141	0.000333504	5.06133e-08	0.959204	0.297506	0.133354	0.724666	MIK2	0.34	0.39	0.12
EGP16422	indianred4	508.051	177.898	0.167982	0.0637769	-0.477616	0.0635462	0.35703	-0.222589	0.563989	-0.190448	-0.247038	-0.471294	-0.509591	-0.385644	-0.347575	0.133424	-0.180048	0.742063	0.922378	-0.0370111	0.290852	-0.352195	0.0976224	0.53403	0.814479	0.0613455	0.815139	0.174614	0.407328	0.0228739	0.479873	0.356317	0.0653595	0.0437637	0.140154	0.187134	0.622284	0.504608	0.000996887	3.70096e-07	0.891757	0.274447	0.180946	0.71909	--	0	0.16	0
MSTRG.19732	indianred4	484.529	177.172	0.0584714	-0.0576591	-0.585593	0.0913708	0.297404	-0.289218	0.539832	-0.14558	-0.298181	-0.378954	-0.548879	-0.378872	-0.361178	0.124604	-0.222622	0.80048	0.870331	0.0748611	0.367487	-0.262758	0.0770544	0.829692	0.832027	0.0171546	0.736463	0.263283	0.277275	0.0308962	0.590603	0.261976	0.147756	0.0276745	0.147851	0.169301	0.645672	0.407258	0.000195528	1.16514e-05	0.782901	0.161429	0.325512	0.776688	--	1.72	1.85	0.87
MSTRG.12774	indianred4	557.709	176.318	0.260715	0.140949	-0.438538	0.130163	0.375512	-0.19451	0.568544	-0.190681	-0.242955	-0.460739	-0.551066	-0.375877	-0.358871	0.0664441	-0.230331	0.755271	0.951078	-0.030031	0.253393	-0.416641	0.0502701	0.329426	0.602593	0.0892836	0.630892	0.151775	0.470376	0.0215608	0.479326	0.364577	0.0724846	0.0269357	0.151345	0.172243	0.806854	0.390774	0.000717077	1.57951e-08	0.912089	0.343672	0.108411	0.853319	At3g47570	2.45	2.35	1.02
EGP09899	indianred4	563.074	175.052	0.222555	0.0428694	-0.505374	0.193699	0.290715	-0.225792	0.516109	-0.163383	-0.323242	-0.391946	-0.614955	-0.420106	-0.36176	0.0608848	-0.295145	0.836387	0.920054	0.108487	0.35715	-0.31133	0.114988	0.407403	0.874741	0.0458351	0.472265	0.274684	0.400436	0.0407004	0.545442	0.222009	0.13324	0.0112371	0.105208	0.168564	0.822765	0.2671	5.39697e-05	4.52135e-07	0.689209	0.17446	0.240491	0.671526	--	6.98	6.36	3.83
EGP13603	indianred4	469.305	174.933	0.0328419	-0.0572964	-0.582643	0.00859125	0.336611	-0.307418	0.561409	-0.165307	-0.263529	-0.423908	-0.497464	-0.356119	-0.365661	0.178301	-0.151268	0.746609	0.868912	-0.00547535	0.34199	-0.277861	0.0342324	0.903895	0.833069	0.0178621	0.974809	0.202372	0.246763	0.0236445	0.540655	0.324042	0.101771	0.0499172	0.175796	0.163681	0.50882	0.576009	0.000891982	1.2525e-05	0.983944	0.1948	0.297418	0.899844	KTI5	0.44	0.19	0.54
EGP33824	indianred4	545.193	174.319	0.247332	0.117671	-0.439114	0.101808	0.350055	-0.195484	0.561147	-0.190513	-0.247349	-0.503445	-0.547615	-0.431031	-0.390079	0.115299	-0.219486	0.751265	0.947832	-0.0242615	0.287513	-0.381044	-0.0227735	0.355727	0.664276	0.0888155	0.70753	0.183796	0.468112	0.0237237	0.479721	0.355692	0.0468071	0.0281086	0.0955459	0.135264	0.670684	0.414065	0.000794092	2.45497e-08	0.928934	0.280244	0.145352	0.933283	RLP6	0	0	0.32
EGP10042	indianred4	614.406	173.648	0.211695	0.0991747	-0.532904	0.227036	0.326617	-0.248474	0.588099	-0.100461	-0.250474	-0.357428	-0.638733	-0.3723	-0.461578	-0.0314218	-0.357261	0.83	0.92052	0.106306	0.282065	-0.411351	0.0330864	0.431239	0.714796	0.0335502	0.397774	0.216942	0.353437	0.0165711	0.711244	0.349449	0.1741	0.00773806	0.15559	0.0718984	0.908034	0.174315	6.9307e-05	4.34578e-07	0.695174	0.289862	0.113433	0.903182	RBOHC	16.09	16.21	17.81
EGP18044	indianred4	604.795	173.183	0.213891	0.0188418	-0.543974	0.2064	0.256058	-0.269817	0.532072	-0.120505	-0.319518	-0.373213	-0.648315	-0.446068	-0.434687	0.0519541	-0.342593	0.866945	0.911227	0.164629	0.390877	-0.292571	0.10883	0.426362	0.944783	0.0293875	0.443115	0.338446	0.312196	0.0338803	0.656649	0.227687	0.154499	0.00660113	0.083302	0.0924581	0.848458	0.193963	1.38256e-05	9.18835e-07	0.542339	0.134396	0.27149	0.688271	LECRK41	0.47	0.21	0.18
MSTRG.11483	indianred4	573.876	172.165	0.254044	0.0285358	-0.499788	0.144782	0.285829	-0.238902	0.502577	-0.190115	-0.335508	-0.470475	-0.619421	-0.482107	-0.414503	0.141979	-0.259703	0.822864	0.934542	0.0896214	0.398723	-0.283921	0.0880996	0.342392	0.916451	0.0486908	0.592661	0.283198	0.372878	0.047249	0.480656	0.203948	0.0658932	0.0104998	0.0586062	0.110421	0.599918	0.331374	9.05813e-05	1.16e-07	0.741346	0.126071	0.286565	0.745602	LRK10	0.52	0.31	0.32
EGP00814	indianred4	666.656	171.911	0.282663	0.086313	-0.49341	0.237342	0.250813	-0.233182	0.545852	-0.110626	-0.296537	-0.407533	-0.666331	-0.488698	-0.473031	0.0257795	-0.381143	0.866976	0.93681	0.164173	0.369835	-0.333627	0.0444524	0.288797	0.750607	0.0521114	0.376102	0.348774	0.384772	0.0287225	0.683373	0.264742	0.117155	0.00482492	0.0547505	0.0642383	0.924499	0.145238	1.38042e-05	9.11775e-08	0.543475	0.158563	0.206654	0.870152	RPP13L4	7.26	7.15	9.49
EGP30372	indianred4	468.939	171.832	0.0249696	-0.0543662	-0.598033	0.0576962	0.403367	-0.248767	0.515547	-0.222691	-0.308592	-0.427409	-0.528955	-0.309483	-0.337627	0.152123	-0.125476	0.732739	0.870922	-0.0295707	0.302996	-0.319716	0.0321614	0.926865	0.841503	0.0144079	0.83192	0.121315	0.352851	0.0409581	0.407109	0.244872	0.0986763	0.0351385	0.24344	0.200927	0.573828	0.643344	0.00124376	1.13034e-05	0.913432	0.253977	0.227382	0.905878	NCL	0.25	0.25	0.42
MSTRG.26745	indianred4	646.684	171.642	0.200709	-0.0178621	-0.566624	0.195457	0.196975	-0.314447	0.539522	-0.0790871	-0.317946	-0.364209	-0.660131	-0.495495	-0.482455	0.0723784	-0.37612	0.894319	0.898168	0.220704	0.445835	-0.240567	0.0939299	0.456062	0.947651	0.0221069	0.468176	0.464658	0.235564	0.0310113	0.770942	0.230111	0.165488	0.0053866	0.0509742	0.0583977	0.789948	0.15106	2.97316e-06	2.31741e-06	0.411415	0.0834828	0.369455	0.729336	TPM-1	15.12	13.58	30.63
MSTRG.1841	indianred4	503.846	170.368	0.214127	0.0995789	-0.453677	0.0976716	0.352743	-0.214157	0.564959	-0.177621	-0.237931	-0.450542	-0.523708	-0.376282	-0.346857	0.0931553	-0.211885	0.750949	0.926695	-0.0231538	0.272414	-0.375088	0.178124	0.425839	0.713679	0.0775563	0.718954	0.18022	0.425772	0.0225891	0.510464	0.374884	0.0798874	0.037336	0.15087	0.188108	0.731491	0.430816	0.000800447	2.50868e-07	0.932172	0.307378	0.152275	0.509247	ycf2-A	0	0.24	0
EGP05469	indianred4	497.603	169.735	0.163248	0.0247628	-0.50785	0.0562208	0.323896	-0.260288	0.556398	-0.174599	-0.262491	-0.4724	-0.532459	-0.419028	-0.397084	0.160433	-0.195329	0.760294	0.910827	0.00476166	0.339732	-0.310532	0.0920105	0.545779	0.927469	0.0446103	0.836163	0.221021	0.330246	0.025198	0.517799	0.326021	0.0646437	0.0337266	0.106198	0.12778	0.552818	0.468472	0.000629302	9.47202e-07	0.986037	0.197955	0.241763	0.73468	WIN1	0.25	0	0.55
EGP09323	indianred4	542.49	168.289	0.284158	0.150044	-0.415521	0.12485	0.384291	-0.173518	0.546148	-0.215357	-0.253187	-0.48343	-0.546178	-0.380647	-0.341563	0.084333	-0.208016	0.73986	0.953333	-0.0493423	0.249972	-0.415303	0.0320064	0.286145	0.579135	0.109461	0.645014	0.141669	0.520435	0.0286186	0.423122	0.344079	0.0578166	0.0286082	0.145806	0.195394	0.756164	0.439473	0.00105123	1.14212e-08	0.856	0.350448	0.109666	0.90633	XA21	0.57	0.43	0.31
EGP24061	indianred4	601.706	168.013	0.338568	0.145961	-0.423224	0.18448	0.332565	-0.182399	0.529421	-0.193295	-0.286999	-0.474942	-0.612662	-0.444558	-0.396323	0.0667117	-0.280508	0.795145	0.963907	0.0364638	0.305796	-0.387416	0.0566728	0.199595	0.589621	0.102383	0.493995	0.208192	0.498966	0.0349483	0.473209	0.281145	0.0630208	0.0116314	0.0844776	0.128578	0.80609	0.292648	0.00023164	1.94463e-09	0.89335	0.249395	0.138186	0.834863	CHIT3	52.52	49.43	31.42
EGP24490	indianred4	619.126	167.212	0.293483	0.117791	-0.452092	0.195781	0.239098	-0.256355	0.582497	-0.0849867	-0.244168	-0.378631	-0.605453	-0.454322	-0.421053	0.01654	-0.370239	0.845381	0.931099	0.131468	0.342677	-0.339751	0.0630747	0.26993	0.663954	0.0787284	0.467423	0.372475	0.337867	0.0178976	0.754328	0.362112	0.14813	0.0129415	0.0770823	0.104344	0.951521	0.158073	3.72581e-05	1.64542e-07	0.627443	0.193845	0.197929	0.816489	EXO70H1	2.73	3.19	0.93
EGP11124	indianred4	529.05	166.714	0.0393505	-0.135139	-0.678229	0.128613	0.264614	-0.35324	0.508466	-0.123036	-0.352218	-0.349293	-0.635083	-0.406107	-0.463506	0.129553	-0.271607	0.850824	0.847886	0.172227	0.441681	-0.214294	0.0664411	0.884957	0.617774	0.00387866	0.635	0.32198	0.179564	0.0443094	0.649861	0.180915	0.184817	0.00820998	0.118568	0.0705649	0.632508	0.308871	2.94357e-05	3.34655e-05	0.52359	0.0867506	0.425471	0.806863	At1g64065	1.38	1.29	2.77
EGP22105	indianred4	529.476	166.474	0.262466	0.172624	-0.404786	0.141446	0.393476	-0.154319	0.564316	-0.201853	-0.230408	-0.454275	-0.528103	-0.349841	-0.314782	0.04118	-0.220216	0.730894	0.946772	-0.0580121	0.212551	-0.443804	0.0244218	0.326069	0.522621	0.119887	0.601303	0.131597	0.568244	0.0227775	0.453445	0.390612	0.0771166	0.0354886	0.184082	0.235039	0.879643	0.412475	0.00129807	2.81817e-08	0.831012	0.429334	0.0850691	0.928466	STP-1	0.46	0.67	0.3
EGP21333	indianred4	684.077	166.454	0.27368	0.0375129	-0.518385	0.225577	0.200013	-0.276252	0.533884	-0.0892564	-0.314488	-0.393737	-0.67748	-0.522894	-0.495227	0.0556494	-0.396372	0.8925	0.92053	0.215617	0.430304	-0.270896	0.0882538	0.305046	0.890298	0.03967	0.400896	0.457658	0.30034	0.0331647	0.742366	0.2355	0.131318	0.00393342	0.037686	0.0511193	0.837808	0.128527	3.33364e-06	4.34185e-07	0.42255	0.0961685	0.310189	0.74517	GNS1	3.88	3.44	11.56
MSTRG.6186	indianred4	580.817	165.948	0.0672975	-0.0868995	-0.638471	0.151319	0.182549	-0.3894	0.579998	-0.0195774	-0.279039	-0.274552	-0.612502	-0.420323	-0.468392	0.0549806	-0.370095	0.886729	0.842021	0.233756	0.438727	-0.212609	0.0898883	0.804418	0.748963	0.00777129	0.575879	0.498605	0.136004	0.0185154	0.942631	0.295289	0.303446	0.0116591	0.105009	0.0672654	0.839733	0.158248	4.73153e-06	4.29032e-05	0.383568	0.0891297	0.429205	0.740601	RLP14	1.09	0.81	0.45
EGP19313	indianred4	472.352	165.43	0.100229	0.0204837	-0.535797	0.155428	0.370788	-0.170708	0.509598	-0.201621	-0.307	-0.435971	-0.574612	-0.371452	-0.362248	0.0797512	-0.21341	0.761195	0.891325	0.0209228	0.28632	-0.354314	0.006965	0.711884	0.93998	0.0324219	0.565432	0.157409	0.527317	0.0437602	0.453974	0.24744	0.0913906	0.0199027	0.156608	0.167949	0.769067	0.427428	0.000614532	3.58566e-06	0.938695	0.282335	0.178153	0.979576	RGA3	0	0.1	0.38
EGP12874	indianred4	559.921	165.272	0.278206	0.0834116	-0.435442	0.102985	0.418661	-0.126949	0.451105	-0.322589	-0.351733	-0.577355	-0.571767	-0.426478	-0.327786	0.192534	-0.116884	0.720282	0.958753	-0.0770984	0.304297	-0.362097	0.0574561	0.296794	0.758754	0.0918293	0.704289	0.106535	0.639422	0.079465	0.222997	0.181558	0.0191864	0.0206674	0.0994927	0.215204	0.474985	0.666402	0.00164931	4.88261e-09	0.776564	0.251841	0.168139	0.83261	At1g53440	24.13	24.28	25.99
MSTRG.19731	indianred4	479.626	164.784	0.131098	-0.0339301	-0.539852	0.0312293	0.282068	-0.304483	0.537965	-0.161195	-0.284204	-0.458257	-0.536651	-0.442498	-0.404624	0.199458	-0.193215	0.77412	0.888884	0.0417085	0.394675	-0.247692	-0.0442166	0.628419	0.900725	0.0308887	0.908595	0.289858	0.251537	0.031595	0.550909	0.286064	0.0742386	0.0320942	0.086101	0.120049	0.458934	0.473395	0.000432138	4.16101e-06	0.878109	0.13032	0.355003	0.870835	--	0	0.52	0
EGP30371	indianred4	497.475	164.179	0.116103	0.0603831	-0.53663	0.204633	0.44129	-0.119796	0.497609	-0.238015	-0.318352	-0.441813	-0.603488	-0.323979	-0.363085	0.0320722	-0.208053	0.743265	0.904049	-0.0123048	0.226132	-0.428037	-0.0147988	0.66851	0.824204	0.0321024	0.447114	0.0870628	0.658554	0.0498402	0.37471	0.229483	0.0866453	0.0133179	0.220895	0.166896	0.906138	0.43939	0.000968215	1.55292e-06	0.963926	0.399707	0.0981282	0.95662	NCL	3.31	2.98	5.5
EGP09131	indianred4	510.237	163.971	0.0941426	-0.0509496	-0.565798	-0.0162933	0.16689	-0.444624	0.648685	-0.00344827	-0.177907	-0.363637	-0.49615	-0.45786	-0.480878	0.166004	-0.288789	0.815501	0.855119	0.125081	0.433936	-0.199464	0.05344	0.728745	0.851357	0.0223451	0.952243	0.53673	0.0844258	0.00656005	0.989888	0.509772	0.166203	0.0506207	0.0745224	0.0593469	0.538924	0.27802	0.000117977	2.42809e-05	0.644397	0.0930862	0.458919	0.844172	RPP13	0.92	0.83	0.32
MSTRG.11484	indianred4	666.397	163.739	0.32972	0.0871481	-0.468319	0.219045	0.230101	-0.238634	0.526704	-0.124961	-0.309751	-0.436061	-0.666354	-0.524135	-0.473853	0.0648069	-0.36956	0.865731	0.943172	0.165622	0.401203	-0.304562	0.0558698	0.212349	0.748266	0.0673136	0.415029	0.391261	0.373431	0.0360692	0.644717	0.243011	0.0913162	0.0048229	0.0371537	0.0637122	0.811532	0.158896	1.46837e-05	4.41304e-08	0.539871	0.123515	0.251408	0.837173	LRK10	0.3	0.34	0.47
EGP33474	indianred4	546.398	163.614	0.257753	0.0545368	-0.480006	0.205905	0.290452	-0.204577	0.488352	-0.184621	-0.340993	-0.396194	-0.618297	-0.422094	-0.334514	0.0632464	-0.287751	0.830721	0.920741	0.106398	0.358729	-0.306525	0.127817	0.335148	0.841012	0.0598762	0.444233	0.275137	0.447241	0.0549484	0.493658	0.196189	0.128714	0.0106816	0.1034	0.205376	0.815998	0.27983	6.74112e-05	4.26429e-07	0.694921	0.172425	0.24821	0.637114	AATL1	1.13	1.56	0.4
MSTRG.24898	indianred4	459.496	163.415	0.0529434	-0.0658832	-0.592221	0.118794	0.300444	-0.261152	0.511258	-0.158643	-0.321848	-0.386016	-0.571901	-0.387389	-0.373428	0.118007	-0.227331	0.799356	0.860291	0.0888829	0.369102	-0.260289	0.0537819	0.845604	0.808456	0.0156448	0.661251	0.258197	0.328585	0.0429642	0.557316	0.224123	0.139738	0.0206307	0.138215	0.154244	0.663369	0.397146	0.000202719	1.90989e-05	0.74341	0.159454	0.330245	0.843187	--	0.1	0.29	0.3
EGP12845	indianred4	518.604	163.379	0.14223	0.0580393	-0.522577	0.105275	0.527902	-0.142672	0.474336	-0.325504	-0.325953	-0.488115	-0.548187	-0.2489	-0.292135	0.115744	-0.0726516	0.675387	0.917004	-0.138249	0.196911	-0.44538	0.0780028	0.599268	0.830934	0.0378229	0.697999	0.0355717	0.598121	0.0634048	0.218604	0.217933	0.0550838	0.0279115	0.352586	0.272237	0.66948	0.789172	0.00408978	5.82795e-07	0.609631	0.464806	0.0838361	0.774006	SAG39	2.61	2.85	3.37
EGP08888	indianred4	543.441	163.342	0.312997	0.164667	-0.392622	0.14979	0.342956	-0.174509	0.549401	-0.187356	-0.247428	-0.455901	-0.550459	-0.399435	-0.331563	0.0585421	-0.249604	0.76154	0.950828	-0.0102747	0.263477	-0.399897	0.0801576	0.237849	0.542245	0.132513	0.579786	0.193459	0.518018	0.0274967	0.487166	0.355533	0.0759317	0.0271395	0.125334	0.20965	0.829489	0.351179	0.000608961	1.63587e-08	0.969874	0.32414	0.124856	0.76792	PIF3	0.72	1.16	0.04
EGP16205	indianred4	688.734	163.009	0.24421	0.0874589	-0.527357	0.27635	0.25278	-0.237277	0.565603	-0.070315	-0.276776	-0.366834	-0.689249	-0.46513	-0.520075	-0.0332042	-0.426591	0.873529	0.916655	0.195174	0.344589	-0.361985	-0.0046389	0.362027	0.747396	0.0357971	0.300162	0.344881	0.376236	0.0224017	0.795817	0.299387	0.162232	0.00314119	0.0694554	0.0389171	0.902839	0.0993937	9.86977e-06	5.99578e-07	0.468833	0.191208	0.16828	0.986396	At2g02240	3.58	4.07	7.44
EGP26423	indianred4	528.193	162.821	0.0990341	-0.0338042	-0.643705	0.239727	0.406804	-0.221801	0.466661	-0.210541	-0.38036	-0.359252	-0.683021	-0.306368	-0.41637	0.024442	-0.254705	0.811679	0.879101	0.0946841	0.306326	-0.367326	0.0894697	0.715185	0.901091	0.00713019	0.371181	0.117876	0.409034	0.0684207	0.433814	0.146135	0.171754	0.00354257	0.248466	0.108665	0.928407	0.341094	0.000134718	7.31153e-06	0.72724	0.248533	0.161627	0.74177	9DC1	0.15	0.09	0.41
EGP05897	indianred4	441.976	162.486	0.0897801	0.0660601	-0.467373	0.00457431	0.403173	-0.217436	0.579362	-0.197202	-0.198322	-0.446618	-0.424893	-0.294216	-0.274808	0.130485	-0.109885	0.671741	0.887129	-0.121156	0.217848	-0.38009	0.0571212	0.740903	0.807951	0.067944	0.986586	0.121511	0.418551	0.0186751	0.464133	0.461549	0.0828765	0.100893	0.26868	0.302977	0.63004	0.685391	0.00437414	4.62112e-06	0.654901	0.417648	0.146445	0.833573	HSP22.0	0.76	0.92	0.58
EGP14462	indianred4	429.023	162.338	0.0189103	-0.0376224	-0.565106	0.0284138	0.345548	-0.278115	0.563198	-0.160439	-0.248424	-0.399766	-0.480089	-0.325862	-0.335481	0.141353	-0.156196	0.731397	0.855452	-0.0140894	0.305816	-0.299333	0.0635839	0.944583	0.88998	0.0225463	0.916808	0.189892	0.296958	0.0231081	0.552803	0.353537	0.124992	0.0598256	0.218068	0.203987	0.601545	0.563489	0.00128305	2.39146e-05	0.958698	0.249362	0.260048	0.815031	AGL66	0	0	0.08
EGP30996	indianred4	530.604	162.242	0.172866	0.0124475	-0.589464	0.210586	0.455916	-0.190805	0.446866	-0.275629	-0.388265	-0.414815	-0.662974	-0.293678	-0.371024	0.0610045	-0.193154	0.775613	0.910561	0.0183552	0.281319	-0.397812	0.100837	0.522028	0.963508	0.0162596	0.433712	0.0759213	0.479037	0.0826853	0.301477	0.137249	0.110126	0.00512292	0.269596	0.157124	0.822421	0.473536	0.000414309	9.66451e-07	0.946207	0.291196	0.127018	0.710207	MPK7	17.12	17.72	17.22
EGP33339	indianred4	511.717	162.173	0.123738	-0.00686158	-0.550679	0.0482308	0.216774	-0.365206	0.621931	-0.0452147	-0.203378	-0.403713	-0.542976	-0.46409	-0.503379	0.13196	-0.299274	0.809529	0.877181	0.110004	0.392163	-0.262574	-0.000998281	0.647983	0.97988	0.0270653	0.859213	0.420003	0.164247	0.0101025	0.867943	0.449967	0.120965	0.029746	0.0701644	0.0468403	0.626142	0.260147	0.000144974	8.12118e-06	0.685069	0.133006	0.325861	0.997072	FAR1	10.77	11.01	11.39
EGP15730	indianred4	490.568	161.951	0.118274	0.0689662	-0.51577	0.100928	0.494653	-0.15371	0.514664	-0.276003	-0.283596	-0.470474	-0.52835	-0.263816	-0.313298	0.0938304	-0.107675	0.679714	0.907748	-0.119918	0.192247	-0.444771	0.0335515	0.662652	0.799659	0.0408559	0.709956	0.0514313	0.569791	0.0413654	0.300794	0.287141	0.065894	0.0353869	0.323495	0.237373	0.729613	0.691428	0.00377191	1.19128e-06	0.658227	0.475656	0.0843114	0.901827	XA21	0.31	0.32	0.62
EGP23822	indianred4	420.144	161.662	-0.0545498	-0.111621	-0.64245	0.0661115	0.340851	-0.308572	0.530946	-0.152041	-0.295913	-0.316039	-0.511851	-0.272683	-0.3086	0.10983	-0.1709	0.762952	0.81919	0.0433041	0.327636	-0.265067	0.0810081	0.840974	0.680665	0.0072799	0.807804	0.196388	0.244904	0.0343307	0.574037	0.265798	0.233073	0.0426827	0.306883	0.244857	0.685542	0.526843	0.000586554	0.000103499	0.87348	0.215426	0.32112	0.765522	--	0.37	0.59	0.3
EGP28509	indianred4	439.741	161.245	-0.0479602	-0.13537	-0.652808	0.0579707	0.271959	-0.34724	0.547573	-0.106103	-0.28883	-0.326746	-0.528652	-0.3491	-0.37873	0.135062	-0.21681	0.796134	0.816723	0.104521	0.389991	-0.214449	0.0616539	0.859996	0.617167	0.00611599	0.831131	0.30822	0.187589	0.0281232	0.69573	0.277948	0.216749	0.0352627	0.185077	0.148016	0.617976	0.419924	0.000224555	0.000113006	0.700069	0.135359	0.425126	0.820559	PLP2	0.32	0.08	0.43
EGP08728	indianred4	531.031	160.567	0.257183	0.114063	-0.414197	0.0738024	0.408626	-0.133755	0.501971	-0.277885	-0.283642	-0.584216	-0.532269	-0.431725	-0.360474	0.180269	-0.128284	0.695652	0.951679	-0.099122	0.271429	-0.386624	-0.0168561	0.336254	0.674032	0.110711	0.785904	0.116081	0.621412	0.0475594	0.297375	0.287058	0.0174819	0.0338018	0.0949539	0.170196	0.504076	0.635874	0.00276762	1.45094e-08	0.714942	0.3092	0.139063	0.950596	XA21	0.31	0	0.33
EGP10632	indianred4	480.108	160.509	0.153298	0.0278939	-0.486587	0.0198353	0.363355	-0.22131	0.530042	-0.227206	-0.270975	-0.528961	-0.504969	-0.417853	-0.373555	0.206174	-0.12784	0.710518	0.911061	-0.0603636	0.320049	-0.319379	-0.0130133	0.570838	0.918325	0.0559644	0.941876	0.166557	0.410099	0.0346958	0.397413	0.310043	0.0351359	0.0460379	0.107283	0.154092	0.443625	0.637053	0.00203737	9.30528e-07	0.82426	0.226872	0.2279	0.96185	CRK9	0	0.05	0.13
EGP10159	indianred4	497.774	160.474	0.254404	0.158412	-0.394757	0.100338	0.316574	-0.219056	0.605053	-0.133193	-0.187193	-0.413596	-0.489992	-0.370264	-0.315093	0.0489704	-0.251684	0.746845	0.92556	-0.0205508	0.248777	-0.389034	0.0290345	0.341685	0.557897	0.130233	0.711585	0.232239	0.415004	0.0130173	0.622891	0.48755	0.111282	0.0540161	0.158043	0.234551	0.857075	0.347048	0.000886793	2.78488e-07	0.939783	0.352831	0.136405	0.914996	BCB	0.91	0.77	0.55
EGP06790	indianred4	520.352	160.356	0.226199	0.068054	-0.474703	0.190261	0.263919	-0.244398	0.542758	-0.119541	-0.27839	-0.334593	-0.576653	-0.384546	-0.323998	0.0200752	-0.317928	0.828334	0.89907	0.113158	0.331001	-0.314854	0.120253	0.399563	0.802259	0.0631721	0.480313	0.323299	0.361646	0.0298245	0.659239	0.296461	0.205262	0.0193679	0.141383	0.220867	0.941175	0.230138	7.38548e-05	2.1829e-06	0.676487	0.21047	0.234926	0.657325	N	1.63	1.04	0.49
EGP33746	indianred4	420.445	160.243	-0.0438006	-0.0996049	-0.608235	-0.0299069	0.292286	-0.355858	0.589252	-0.106972	-0.223474	-0.377891	-0.456263	-0.343847	-0.374584	0.180443	-0.159631	0.739412	0.823965	0.0180729	0.353199	-0.237472	0.0408733	0.872041	0.713607	0.0124228	0.912451	0.271978	0.176135	0.0163078	0.69335	0.405418	0.148989	0.0756697	0.192229	0.152871	0.503656	0.554831	0.00106257	8.69821e-05	0.947034	0.179618	0.375832	0.880534	--	0.14	0.1	0.31
MSTRG.7593	indianred4	541.451	159.72	0.0818037	-0.0964209	-0.620076	0.185685	0.197585	-0.325643	0.513578	-0.0812918	-0.342362	-0.290706	-0.627614	-0.423766	-0.402904	0.0663677	-0.342343	0.885563	0.843734	0.230929	0.447383	-0.194894	0.104597	0.76328	0.72242	0.010395	0.491127	0.463249	0.218396	0.0418702	0.764722	0.194283	0.274698	0.00924657	0.101898	0.121783	0.807072	0.194309	5.06695e-06	3.99421e-05	0.38951	0.0822874	0.469482	0.69986	--	0.15	0.19	0.08
EGP30586	indianred4	429.364	159.378	-0.0706247	-0.112463	-0.652676	0.0480654	0.279269	-0.367835	0.590487	-0.0688447	-0.23836	-0.289806	-0.501767	-0.306307	-0.379482	0.0957401	-0.230098	0.782513	0.80638	0.0896867	0.348982	-0.247843	0.0454527	0.794935	0.678376	0.00612981	0.859692	0.294876	0.161002	0.0160294	0.800005	0.373997	0.276255	0.0476643	0.248565	0.147146	0.724308	0.391268	0.000339628	0.000161155	0.741164	0.185235	0.3547	0.867254	TPS10	0.3	0.61	0.41
EGP26363	indianred4	551.284	159.357	0.057379	-0.0839191	-0.677191	0.274725	0.329392	-0.2532	0.465635	-0.155445	-0.396718	-0.290706	-0.701938	-0.331966	-0.418643	-0.0013287	-0.320104	0.862972	0.849961	0.19179	0.363107	-0.302217	0.0387663	0.832832	0.757327	0.00395476	0.30313	0.21283	0.344052	0.0691129	0.56539	0.128163	0.274699	0.00243669	0.209062	0.106553	0.996103	0.226786	1.68012e-05	3.05753e-05	0.476726	0.166867	0.25526	0.886654	ephA	0.15	0.04	0.25
EGP00089	indianred4	569.586	159.173	0.173721	0.11443	-0.473966	0.143586	0.191711	-0.319164	0.688127	0.03802	-0.122007	-0.312611	-0.530489	-0.427473	-0.467471	-0.0292191	-0.413987	0.825386	0.882442	0.140843	0.303612	-0.34782	-0.013919	0.519941	0.67304	0.0636402	0.595753	0.476911	0.228231	0.00321064	0.888824	0.652617	0.238459	0.034515	0.0986207	0.0678782	0.914458	0.110911	8.25143e-05	6.06503e-06	0.602871	0.252964	0.186803	0.959197	ANN5	2.52	2.72	3.09
MSTRG.29377	indianred4	529.492	159.04	0.299062	0.182703	-0.370054	0.0269452	0.315544	-0.236867	0.637043	-0.126624	-0.13771	-0.526326	-0.477137	-0.451502	-0.432725	0.127912	-0.225907	0.714599	0.949403	-0.0642871	0.260354	-0.398718	0.0890106	0.260502	0.498236	0.158297	0.921095	0.233846	0.377085	0.00795385	0.640287	0.611038	0.0362269	0.0616434	0.0791684	0.0941058	0.636862	0.400188	0.00186704	1.9903e-08	0.813019	0.330119	0.126076	0.743054	--	0.11	0	0.08
EGP01053	indianred4	646.02	158.875	0.188531	-0.0401986	-0.586507	0.256652	0.194917	-0.294718	0.496687	-0.0885453	-0.362247	-0.309927	-0.69147	-0.464474	-0.446079	0.0300364	-0.397589	0.913143	0.876678	0.264163	0.449326	-0.228958	0.126563	0.484389	0.882493	0.01694	0.337288	0.469431	0.267825	0.0503328	0.744355	0.16795	0.242729	0.00300729	0.0699017	0.0832934	0.912073	0.127251	7.92838e-07	8.34531e-06	0.322836	0.0808054	0.393684	0.640448	NUDT2	4.26	4.59	2.5
EGP16821	indianred4	634.597	158.419	0.305858	0.072814	-0.474994	0.19102	0.208608	-0.271845	0.544996	-0.0996956	-0.289485	-0.417406	-0.644082	-0.520134	-0.47503	0.0727998	-0.37035	0.861149	0.928296	0.170072	0.410476	-0.285676	-0.0237167	0.249294	0.788711	0.0629877	0.478532	0.438143	0.30843	0.0290241	0.713357	0.276811	0.107698	0.00708575	0.0388911	0.0629652	0.788751	0.157939	1.83364e-05	2.1587e-07	0.528879	0.114278	0.283467	0.930526	CYP71D55	0.14	0.02	0.03
MSTRG.14603	indianred4	433.887	158.314	0.0225372	-0.0413292	-0.563709	0.0416492	0.420881	-0.206243	0.494792	-0.249499	-0.303274	-0.455829	-0.498272	-0.304246	-0.304347	0.168736	-0.0858927	0.695237	0.862152	-0.070816	0.276688	-0.325464	0.100532	0.933974	0.87921	0.0229566	0.878281	0.104501	0.443468	0.0513556	0.35139	0.253519	0.075984	0.0494885	0.251925	0.25176	0.532169	0.751785	0.00279074	1.74778e-05	0.794391	0.299546	0.218664	0.711048	--	0.5	0.75	1.01
EGP00818	indianred4	483.486	157.837	0.099437	0.0153364	-0.534198	0.150002	0.491472	-0.0889299	0.427436	-0.334733	-0.375682	-0.499978	-0.575177	-0.306763	-0.290572	0.123445	-0.0922636	0.696516	0.899631	-0.083524	0.236941	-0.395979	0.0243379	0.714071	0.955045	0.0330419	0.579244	0.053185	0.743279	0.0986529	0.205061	0.151575	0.0485919	0.0197534	0.247824	0.27493	0.648767	0.733974	0.00272013	2.10257e-06	0.758438	0.376932	0.128941	0.928711	RPP13L4	13.48	14.43	23.65
EGP17136	indianred4	403.699	157.773	-0.047807	-0.0783523	-0.593239	0.00257065	0.349666	-0.292598	0.556609	-0.156866	-0.246743	-0.377088	-0.455377	-0.293575	-0.312072	0.152524	-0.12781	0.714866	0.826151	-0.0233418	0.301503	-0.279476	0.037109	0.860439	0.773018	0.0154223	0.992461	0.184316	0.271444	0.025131	0.561795	0.356911	0.149926	0.0763123	0.269772	0.239312	0.572806	0.637133	0.00185631	8.01918e-05	0.931622	0.256441	0.294501	0.891473	CRRSP55	0	0	0
MSTRG.254	indianred4	551.079	157.709	0.290381	0.0550682	-0.446002	0.0849877	0.307206	-0.202395	0.485078	-0.236555	-0.323834	-0.569578	-0.585977	-0.524733	-0.426289	0.216654	-0.193402	0.766169	0.945955	0.0171622	0.389898	-0.288262	0.0709819	0.275261	0.839481	0.0833534	0.754325	0.247107	0.452207	0.0568441	0.377734	0.221114	0.0212709	0.0170642	0.0368989	0.0996591	0.420266	0.472958	0.00053804	3.12858e-08	0.9497	0.135461	0.278937	0.793919	CRK2	0.6	0.82	1.28
MSTRG.12764	indianred4	565.025	157.423	0.352512	0.177141	-0.364134	0.108497	0.366429	-0.13798	0.528826	-0.233629	-0.250573	-0.578304	-0.5518	-0.471656	-0.398966	0.139567	-0.198317	0.724212	0.972789	-0.0610904	0.272794	-0.403995	0.140373	0.180526	0.511626	0.165582	0.689179	0.162732	0.610333	0.0351913	0.383835	0.349252	0.0189432	0.0266914	0.0651245	0.125818	0.606192	0.461559	0.00151121	2.75643e-10	0.822175	0.306678	0.120682	0.604091	At3g47570	0.04	0.01	0.12
EGP19312	indianred4	582.074	157.038	0.310322	0.164329	-0.41972	0.237824	0.410662	-0.0601065	0.476392	-0.264423	-0.324414	-0.544743	-0.643532	-0.445838	-0.409578	0.0545149	-0.245259	0.752203	0.965676	-0.00958555	0.247825	-0.447247	-0.02517	0.242098	0.543087	0.105561	0.375105	0.114099	0.824997	0.0621086	0.322341	0.22024	0.0291137	0.00715071	0.0834802	0.115151	0.841075	0.359902	0.000775467	1.37437e-09	0.971894	0.354737	0.0823918	0.926279	RGA1	0.33	0.5	1.41
EGP33312	indianred4	490.458	157.008	0.168285	-0.0458942	-0.489915	-0.05301	0.317192	-0.270109	0.481114	-0.256115	-0.315755	-0.561093	-0.486967	-0.46489	-0.346616	0.319936	-0.0694762	0.714128	0.899981	-0.0508714	0.410271	-0.212533	0.0956891	0.533281	0.865975	0.0540596	0.845412	0.231279	0.311652	0.0592039	0.338336	0.233517	0.0237402	0.0557448	0.0696185	0.188437	0.227044	0.798206	0.00188607	2.05368e-06	0.851583	0.114477	0.429374	0.724449	--	8.77	9.07	5.52
EGP09320	indianred4	434.425	156.996	0.0404323	0.0936913	-0.509678	0.0674781	0.388742	-0.244522	0.649686	-0.0993156	-0.135369	-0.362216	-0.453557	-0.257017	-0.358886	0.0106	-0.215214	0.696328	0.864106	-0.0627185	0.169677	-0.439545	-0.0317263	0.881814	0.73	0.0437214	0.803902	0.136725	0.361393	0.0064499	0.714407	0.617171	0.167989	0.0776444	0.336578	0.172223	0.968921	0.423438	0.0027304	1.59017e-05	0.817509	0.529851	0.088466	0.907146	XA21	0.81	0.9	1.24
MSTRG.20421	indianred4	538.532	155.82	0.25013	-0.00834261	-0.479532	0.0256252	0.308193	-0.234738	0.462017	-0.257832	-0.343711	-0.595337	-0.569442	-0.529539	-0.430099	0.289309	-0.135641	0.751252	0.928782	0.00098643	0.425546	-0.238048	0.156556	0.350133	0.975538	0.0601657	0.92495	0.245513	0.381516	0.0715932	0.334993	0.192415	0.0149719	0.0213089	0.0349	0.0963447	0.277116	0.616457	0.000794342	2.06112e-07	0.997107	0.100315	0.374641	0.562579	CLT2	0.79	1.1	1.65
EGP14568	indianred4	477.974	155.579	-0.00613717	-0.0934995	-0.62146	-0.0240274	0.166491	-0.486051	0.673757	0.0395975	-0.152608	-0.283935	-0.472334	-0.386884	-0.470299	0.127213	-0.295799	0.81022	0.809888	0.139854	0.412629	-0.196028	0.0516793	0.982003	0.730534	0.010176	0.929618	0.537719	0.056276	0.00421503	0.884239	0.572592	0.286539	0.0646868	0.138774	0.0660084	0.63872	0.265991	0.000141608	0.000143219	0.605444	0.112205	0.46685	0.849251	ETR2	8.66	8.65	5.66
EGP27653	indianred4	622.263	154.663	0.212843	0.0655533	-0.577665	0.329305	0.364756	-0.196834	0.494016	-0.157772	-0.348996	-0.324262	-0.724242	-0.336829	-0.445048	-0.0733543	-0.367155	0.847282	0.902432	0.152639	0.285186	-0.415884	0.0154444	0.428685	0.809399	0.0191068	0.212958	0.164806	0.464984	0.0517791	0.559509	0.185216	0.220469	0.00151019	0.202061	0.084095	0.787176	0.161837	3.4349e-05	1.73786e-06	0.572513	0.284329	0.10912	0.954729	PXC3	0.44	0.56	0.88
MSTRG.8028	indianred4	565.423	153.096	0.326705	0.158494	-0.418625	0.143993	0.473385	-0.110146	0.475725	-0.311933	-0.309932	-0.56616	-0.592385	-0.373364	-0.372152	0.118763	-0.143461	0.698169	0.968092	-0.106022	0.223507	-0.460276	0.11704	0.21681	0.55769	0.106569	0.594699	0.0640112	0.684681	0.0625268	0.239533	0.242721	0.0222407	0.0156089	0.15432	0.155768	0.661334	0.596078	0.00263103	8.29964e-10	0.695952	0.405347	0.0728093	0.665978	XA21	0.2	0.13	0.35
EGP21048	indianred4	492.679	152.95	0.274397	0.18213	-0.337683	0.0408524	0.227482	-0.250263	0.660815	-0.0599463	-0.109853	-0.442738	-0.435382	-0.45823	-0.36237	0.0843191	-0.284289	0.743194	0.92203	-0.0033958	0.280455	-0.348103	0.0307556	0.303731	0.499608	0.200848	0.880594	0.396823	0.349869	0.0053222	0.825457	0.68548	0.0859102	0.0918795	0.0742579	0.167795	0.756203	0.285913	0.000969876	3.81508e-07	0.990042	0.292742	0.186421	0.909976	DTX49	2	2.08	1.28
EGP28000	indianred4	553.538	152.754	0.0919574	0.0166456	-0.531939	0.0756875	0.111183	-0.429416	0.707501	0.101337	-0.109317	-0.247646	-0.492578	-0.427897	-0.469972	0.0150424	-0.416476	0.848712	0.833029	0.198623	0.379873	-0.24253	0.0704642	0.734828	0.951212	0.0339332	0.780559	0.681855	0.096933	0.00217122	0.708827	0.686942	0.355097	0.0525703	0.0982503	0.0662227	0.955906	0.108565	3.22893e-05	6.16333e-05	0.460855	0.146696	0.365441	0.795392	EP3	6.45	6.67	5.14
EGP32516	indianred4	560.919	152.293	0.355335	0.14628	-0.351653	0.0245438	0.344732	-0.17536	0.521599	-0.250796	-0.251162	-0.618536	-0.511314	-0.500808	-0.385943	0.228702	-0.141761	0.700429	0.96791	-0.0905581	0.315973	-0.348548	0.0654985	0.176817	0.588799	0.181664	0.928109	0.19101	0.515948	0.0382482	0.348809	0.348082	0.0106428	0.0429374	0.0481601	0.13982	0.394228	0.600484	0.00251301	8.63271e-10	0.73873	0.233176	0.185819	0.809556	STH-2	22.03	20.59	22.25
MSTRG.14653	indianred4	477.661	151.638	0.187812	0.0920851	-0.448239	0.129674	0.407225	-0.0981912	0.493208	-0.254534	-0.287582	-0.546123	-0.551006	-0.414252	-0.374731	0.125683	-0.162599	0.705288	0.920772	-0.0590391	0.250283	-0.394684	0.0911648	0.486088	0.734472	0.0816325	0.632188	0.11746	0.717516	0.0522225	0.34143	0.280125	0.0286272	0.026956	0.110659	0.152696	0.642793	0.547398	0.00227386	4.2532e-07	0.828062	0.349828	0.130311	0.737037	--	0	0.02	0.92
EGP12757	indianred4	623.911	151.137	0.392884	0.120377	-0.424722	0.231284	0.353685	-0.11457	0.424717	-0.280673	-0.387375	-0.554955	-0.68721	-0.50736	-0.425261	0.119399	-0.252257	0.795188	0.973602	0.0519748	0.35039	-0.361617	0.0575025	0.132231	0.656991	0.101045	0.388763	0.178978	0.67266	0.101049	0.292351	0.13823	0.0256594	0.00326832	0.0448504	0.100567	0.65962	0.345914	0.000231326	2.23423e-10	0.848398	0.183348	0.168746	0.832477	SPBC29A10.10c	1.3	1.18	1.93
EGP09208	indianred4	439.558	151.013	-0.0684199	-0.180925	-0.685373	0.0584841	0.228323	-0.387347	0.538079	-0.0782555	-0.301875	-0.300882	-0.54525	-0.37091	-0.409585	0.146132	-0.240739	0.816888	0.793396	0.158834	0.436781	-0.165855	0.0648224	0.801216	0.502499	0.00338643	0.829656	0.395032	0.138262	0.0315523	0.773292	0.255826	0.257471	0.0289345	0.157262	0.115145	0.589178	0.369102	0.00011235	0.000244613	0.556836	0.0907223	0.539295	0.811488	ZOX1	0.02	0.13	0.24
EGP29509	indianred4	572.885	150.052	0.149624	0.0621398	-0.52433	0.22416	0.195965	-0.318113	0.625207	0.0220897	-0.19599	-0.210974	-0.576549	-0.355171	-0.395662	-0.0883362	-0.434438	0.861863	0.850487	0.20442	0.315419	-0.322244	0.084464	0.580211	0.819167	0.0370704	0.403941	0.466997	0.229852	0.00960184	0.935283	0.466938	0.432845	0.0193948	0.177031	0.129275	0.74494	0.0926658	1.77216e-05	2.98763e-05	0.447597	0.234041	0.223521	0.755796	--	0.66	0.62	0.34
EGP23820	indianred4	487.288	149.811	0.0108152	-0.154722	-0.653975	-0.00575715	0.166036	-0.4619	0.591449	-0.0245918	-0.24567	-0.350243	-0.537159	-0.455839	-0.51082	0.200449	-0.269851	0.825947	0.814386	0.172255	0.485118	-0.141593	0.0661662	0.96829	0.567221	0.00599472	0.983118	0.538844	0.0716742	0.0158151	0.927969	0.359073	0.183543	0.0319008	0.0759767	0.0431734	0.456657	0.312133	8.08044e-05	0.000122673	0.523523	0.0568208	0.600921	0.807648	NPF3.1	0.66	0.56	0.8
EGP21091	indianred4	500.164	149.809	0.10171	0.0965313	-0.519521	0.271562	0.319503	-0.181854	0.581238	-0.074438	-0.229089	-0.269628	-0.585438	-0.302073	-0.357864	-0.116053	-0.370323	0.804782	0.862178	0.113677	0.217931	-0.418007	0.00804146	0.707801	0.722113	0.0391629	0.308955	0.227709	0.50027	0.0182066	0.784101	0.393405	0.312547	0.0171912	0.255498	0.173538	0.668645	0.157971	0.000169924	1.74556e-05	0.675081	0.417465	0.10714	0.976421	MSH4	4.18	4.62	5.31
EGP26206	indianred4	403.124	149.709	-0.0961566	-0.127022	-0.663995	0.0771249	0.301191	-0.328244	0.556129	-0.0946259	-0.266754	-0.288973	-0.514991	-0.289824	-0.364408	0.0847615	-0.217591	0.773389	0.792458	0.0890275	0.335363	-0.252268	0.0586589	0.723152	0.639228	0.00503079	0.776489	0.256958	0.214524	0.0252836	0.727402	0.317933	0.2777	0.0412139	0.276223	0.16524	0.75496	0.418209	0.00044109	0.000251823	0.743006	0.204156	0.345892	0.829154	At2g43860	2.21	1.82	2.92
EGP19001	indianred4	407.635	149.647	0.0562744	0.0346218	-0.453925	-0.100289	0.340351	-0.281415	0.616415	-0.151592	-0.142775	-0.466349	-0.352915	-0.336299	-0.29694	0.205977	-0.0834423	0.646126	0.861071	-0.131392	0.258753	-0.314009	0.0290385	0.836009	0.89871	0.0773737	0.711719	0.197087	0.291023	0.0109918	0.575181	0.597855	0.0686311	0.179993	0.202817	0.264064	0.444071	0.758668	0.00684827	1.84044e-05	0.627642	0.33321	0.236252	0.914985	LDHA	2.25	2.95	1.51
EGP19155	indianred4	679.793	149.197	0.132943	0.0161406	-0.602088	0.230638	0.184214	-0.370957	0.627698	0.0468936	-0.211114	-0.236662	-0.647222	-0.40418	-0.545169	-0.0659452	-0.470357	0.89072	0.847653	0.259189	0.364497	-0.31001	0.0494036	0.62355	0.95269	0.0135913	0.390125	0.494629	0.157206	0.00923428	0.863082	0.432533	0.377511	0.00672369	0.120495	0.0289631	0.808279	0.0659706	3.72154e-06	3.3805e-05	0.332366	0.165129	0.242596	0.855823	PUP11	1.05	1.63	1.89
EGP16095	indianred4	414.615	149.131	-0.0921783	-0.123929	-0.689438	0.128718	0.424606	-0.253378	0.480146	-0.206487	-0.344267	-0.30977	-0.560639	-0.207724	-0.314797	0.0694854	-0.148739	0.741154	0.805092	0.0256464	0.277486	-0.320219	0.049368	0.734212	0.647474	0.0031296	0.634721	0.101148	0.343703	0.0597912	0.442919	0.19165	0.242981	0.0238784	0.440131	0.235016	0.798179	0.582479	0.00101901	0.000168196	0.924888	0.298098	0.22661	0.855926	--	11.44	11.39	25.15
MSTRG.21276	indianred4	627.354	148.876	0.368241	0.139142	-0.40087	0.234818	0.224032	-0.184089	0.518376	-0.129753	-0.291361	-0.450635	-0.644386	-0.536403	-0.439936	0.0460283	-0.373672	0.842298	0.944215	0.146038	0.368962	-0.323849	0.0141883	0.160505	0.6073	0.123857	0.381349	0.404216	0.494928	0.0396736	0.631978	0.273569	0.0798178	0.00704998	0.032189	0.0881507	0.865587	0.153953	4.24123e-05	3.88699e-08	0.589421	0.159624	0.221091	0.958408	CEVI57	2.44	2.33	2.8
MSTRG.22587	indianred4	645.439	148.458	0.268861	0.0872302	-0.498421	0.295573	0.228972	-0.245228	0.538418	-0.0723352	-0.294481	-0.287663	-0.666567	-0.411997	-0.41072	-0.0638345	-0.429966	0.881565	0.89637	0.214615	0.346954	-0.333229	0.0502248	0.31398	0.748036	0.0494095	0.266374	0.393654	0.359966	0.0314245	0.790071	0.268227	0.279983	0.00480448	0.112811	0.114042	0.814314	0.0964593	6.37342e-06	2.60649e-06	0.42476	0.187977	0.207229	0.85345	XA21	0.44	0.39	0.18
EGP08726	indianred4	493.301	148.364	0.218304	0.129189	-0.454836	0.165136	0.463307	-0.0952959	0.494975	-0.274702	-0.292669	-0.516648	-0.575947	-0.346662	-0.365615	0.0726795	-0.166994	0.697943	0.93156	-0.0819365	0.201645	-0.459518	0.0486107	0.416648	0.633473	0.0767065	0.54108	0.0707013	0.725541	0.0512561	0.303172	0.271322	0.0404548	0.0195514	0.188374	0.163739	0.789093	0.536472	0.00264306	1.57184e-07	0.762906	0.453919	0.0733436	0.858115	FLS2	0	0	0.45
EGP00949	indianred4	401.84	147.494	-0.113317	-0.152438	-0.688557	0.0575995	0.404211	-0.290092	0.490658	-0.202164	-0.327708	-0.332513	-0.519092	-0.225025	-0.313278	0.13107	-0.110029	0.723616	0.795631	0.00451573	0.304738	-0.278437	0.0623953	0.676058	0.573024	0.00318392	0.832198	0.120464	0.275761	0.053641	0.452734	0.215319	0.208267	0.0393535	0.402081	0.237405	0.628494	0.685	0.0015315	0.000228133	0.986758	0.251121	0.296375	0.818435	NPF6.4	0.82	0.63	1.5
EGP33735	indianred4	400.89	146.719	-0.0837814	-0.168736	-0.639579	-0.071465	0.219773	-0.427016	0.58875	-0.0627843	-0.222286	-0.345631	-0.440385	-0.372108	-0.393302	0.221752	-0.169334	0.755664	0.786247	0.0732139	0.422036	-0.150735	0.0761602	0.757714	0.532169	0.0076319	0.792545	0.413441	0.0990201	0.016422	0.817321	0.407983	0.189779	0.0877884	0.155821	0.131783	0.40914	0.530694	0.00070988	0.000304096	0.787575	0.103453	0.577371	0.77922	--	16.86	18.72	9.03
EGP06150	indianred4	709.603	146.524	0.322233	0.229822	-0.415876	0.267553	0.244639	-0.232619	0.657685	0.0055801	-0.14025	-0.335626	-0.618192	-0.426926	-0.513106	-0.122189	-0.475429	0.83179	0.924224	0.14455	0.239454	-0.45664	0.00364456	0.223538	0.391851	0.109127	0.316431	0.361156	0.385953	0.00562204	0.983637	0.604412	0.203778	0.0106987	0.0990991	0.0420911	0.652131	0.0627135	6.46809e-05	3.14303e-07	0.593261	0.371743	0.075398	0.989312	NIC1	19.67	18.64	26.33
EGP29971	indianred4	689.771	145.661	0.117349	-0.00750561	-0.585652	0.144461	0.0939772	-0.444468	0.680757	0.116484	-0.152389	-0.24571	-0.589605	-0.471239	-0.580472	-0.00626482	-0.481878	0.893628	0.832106	0.281412	0.4225	-0.236542	0.0405683	0.665145	0.977991	0.0171408	0.593491	0.729205	0.0845484	0.00369831	0.667481	0.573149	0.358992	0.0162277	0.0653958	0.0183969	0.981629	0.0587441	3.10595e-06	6.3892e-05	0.29103	0.103034	0.37776	0.881419	At3g47570	2.6	2.3	3.19
EGP06847	indianred4	685.943	145.588	0.355085	0.11393	-0.431519	0.203334	0.145004	-0.291026	0.580609	-0.0274613	-0.232459	-0.391182	-0.633877	-0.552534	-0.510972	0.0360873	-0.437115	0.876578	0.920327	0.213951	0.411143	-0.281339	0.144315	0.177143	0.674394	0.0951293	0.450067	0.59209	0.274146	0.0183627	0.919588	0.386289	0.134065	0.00837081	0.0264484	0.0431008	0.894445	0.090447	8.39037e-06	4.41782e-07	0.426229	0.113633	0.291159	0.593867	JAZ7	1.52	1.77	1.02
EGP10958	indianred4	411.954	145.093	-0.10736	-0.167095	-0.719488	0.104881	0.397711	-0.296295	0.474161	-0.194786	-0.355291	-0.308367	-0.568109	-0.227484	-0.345456	0.104241	-0.147447	0.752768	0.792169	0.0524955	0.321221	-0.276933	0.0645094	0.692289	0.536221	0.00167842	0.69908	0.127124	0.265151	0.0635165	0.469734	0.176875	0.245233	0.0216836	0.39682	0.190019	0.700838	0.585794	0.000764428	0.000254078	0.846896	0.225079	0.299102	0.812383	NHL26	2.41	2.23	3.34
EGP23273	indianred4	406.537	145.052	0.10437	0.113472	-0.436469	0.124576	0.463567	-0.109819	0.51935	-0.244448	-0.242992	-0.368115	-0.447133	-0.188468	-0.145078	0.0119219	-0.121265	0.662552	0.873073	-0.127173	0.130317	-0.445798	0.0778156	0.700482	0.675637	0.090979	0.645745	0.0705226	0.685573	0.0392388	0.361544	0.3645	0.160659	0.0824797	0.484537	0.591897	0.965048	0.654607	0.00516132	1.01091e-05	0.638825	0.630485	0.0835116	0.774535	--	3.27	4.55	1.93
EGP12736	indianred4	411.974	144.737	0.0920699	0.000316964	-0.557543	0.130282	0.428605	-0.227716	0.483435	-0.235601	-0.321922	-0.329124	-0.538265	-0.203992	-0.235075	0.0563614	-0.148698	0.729531	0.857017	-0.0260467	0.243842	-0.365091	0.0403346	0.734514	0.99907	0.0248364	0.630578	0.0976351	0.396326	0.057814	0.379717	0.224011	0.213226	0.031482	0.448569	0.380812	0.835759	0.582583	0.00133941	2.2257e-05	0.923719	0.362772	0.164389	0.882098	PIX13	8.29	8.01	7.29
EGP00182	indianred4	409.622	144.559	0.0645436	-0.053911	-0.514757	0.048478	0.424884	-0.159807	0.413851	-0.327781	-0.374302	-0.447789	-0.477345	-0.281998	-0.159117	0.200896	-0.0272051	0.683132	0.85854	-0.0901152	0.296167	-0.279049	0.0954015	0.812286	0.842815	0.0413224	0.858498	0.100901	0.554389	0.11104	0.215212	0.153205	0.0819766	0.0615141	0.289982	0.556122	0.455633	0.920336	0.00353509	2.07376e-05	0.739967	0.265368	0.295272	0.725248	At5g55050	4.94	4.74	2.93
MSTRG.20957	indianred4	385.129	144.477	-0.0634067	-0.120986	-0.626958	0.0238263	0.245666	-0.366388	0.575028	-0.0636369	-0.233687	-0.308207	-0.481909	-0.340742	-0.376916	0.128707	-0.220024	0.769785	0.792128	0.0934836	0.370001	-0.211184	0.0281235	0.815539	0.655357	0.0093423	0.930206	0.35908	0.162782	0.0197928	0.81488	0.383713	0.24549	0.0587251	0.19654	0.150127	0.634751	0.412894	0.0004875	0.000254398	0.730578	0.158361	0.432377	0.917655	--	0	0	0
EGP10379	indianred4	420.851	144.286	0.154812	-0.0344134	-0.485934	0.0526034	0.212827	-0.285148	0.509298	-0.143706	-0.293601	-0.410541	-0.507244	-0.455912	-0.318363	0.183608	-0.21654	0.788247	0.862788	0.0866388	0.42099	-0.185079	0.135627	0.566993	0.899317	0.0563439	0.846585	0.428721	0.284396	0.0439051	0.595444	0.269728	0.114216	0.0449078	0.0759242	0.229466	0.496074	0.420517	0.000286364	1.69512e-05	0.749693	0.104402	0.492569	0.616493	ATL13	2.82	2.44	2.36
EGP32517	indianred4	545.168	143.714	0.349871	0.0910445	-0.381339	-0.0402349	0.266444	-0.282843	0.544775	-0.193048	-0.231045	-0.602627	-0.500327	-0.545145	-0.446937	0.285323	-0.15894	0.721679	0.94552	-0.0389159	0.395745	-0.267668	0.101378	0.184041	0.737373	0.145014	0.882388	0.318519	0.288478	0.0291026	0.473784	0.389267	0.0134855	0.0484096	0.0289715	0.0826311	0.284088	0.556568	0.00159908	3.30538e-08	0.886219	0.129188	0.316215	0.708715	STH-2	29.36	28.06	24.23
EGP16108	indianred4	399.193	143.53	-0.0193717	-0.052663	-0.564211	-0.0148797	0.401394	-0.23549	0.527681	-0.21632	-0.255448	-0.463781	-0.453536	-0.31101	-0.334879	0.194591	-0.0714344	0.663448	0.837309	-0.0878955	0.275194	-0.3105	0.0242629	0.943233	0.846413	0.0228086	0.956383	0.12332	0.379947	0.035663	0.421	0.339638	0.0703757	0.0776596	0.241001	0.20485	0.470187	0.792632	0.00507994	5.20106e-05	0.746173	0.302271	0.241814	0.92893	CYP83B1	0.09	0.09	0.33
EGP23494	indianred4	701.577	143.309	0.111635	-0.0755112	-0.629979	0.139902	0.0829736	-0.472756	0.629669	0.0848026	-0.217706	-0.249701	-0.623634	-0.488894	-0.584926	0.0445354	-0.460641	0.913669	0.823535	0.31453	0.486794	-0.177436	0.0741406	0.680626	0.781058	0.00890773	0.605319	0.759986	0.0644149	0.00895161	0.754845	0.417958	0.350987	0.00983961	0.0546388	0.0173125	0.869911	0.0725529	7.60945e-07	8.83719e-05	0.235434	0.0558445	0.510912	0.784945	At1g53430	11.27	11.17	11.82
EGP25660	indianred4	537.072	143.288	0.125082	-0.036926	-0.569642	0.112156	0.130554	-0.406257	0.609463	0.0263717	-0.21559	-0.294269	-0.57556	-0.464675	-0.496749	0.0683743	-0.390367	0.863385	0.836451	0.227601	0.436543	-0.206274	-0.0184454	0.644394	0.892005	0.0212531	0.679211	0.629859	0.118419	0.0121991	0.922769	0.422608	0.268588	0.0196529	0.0697646	0.0502991	0.801346	0.134949	1.64689e-05	5.38317e-05	0.396569	0.0909181	0.4434	0.945943	FAD2	0.82	0.88	0.8
EGP19183	indianred4	518.537	142.548	0.148632	-0.155656	-0.595359	0.0189853	0.272568	-0.293323	0.399169	-0.261431	-0.423861	-0.567341	-0.615462	-0.544997	-0.473723	0.349827	-0.122063	0.778867	0.874007	0.0822728	0.522651	-0.131047	0.101732	0.582754	0.564854	0.0149672	0.944363	0.307095	0.270203	0.125609	0.32805	0.101813	0.0219017	0.0111515	0.0290238	0.0637952	0.184101	0.652467	0.000377556	9.62463e-06	0.761959	0.0377909	0.628555	0.707739	NAC071	2.79	2.3	3.78
EGP26892	indianred4	467.346	142.271	-0.0267189	-0.138038	-0.699094	0.263544	0.311513	-0.253429	0.442967	-0.146383	-0.404155	-0.241753	-0.667686	-0.295436	-0.362231	-0.00199206	-0.299001	0.849126	0.800139	0.204093	0.36551	-0.257453	0.0791497	0.921756	0.610182	0.00258222	0.324013	0.2402	0.343601	0.0857289	0.588532	0.12052	0.367028	0.00470865	0.266606	0.16797	0.994158	0.260604	3.17115e-05	0.000197687	0.448341	0.163869	0.33573	0.770765	mat1	1.77	1.65	2.78
EGP10610	indianred4	566.657	141.75	0.187143	0.0412239	-0.521484	0.353658	0.252949	-0.172965	0.471606	-0.113041	-0.354045	-0.243571	-0.66964	-0.362443	-0.3155	-0.0968008	-0.407823	0.87863	0.862235	0.227084	0.327664	-0.317967	0.0948759	0.487669	0.879516	0.0382981	0.179014	0.344548	0.521787	0.065157	0.676806	0.178505	0.363324	0.00454499	0.167703	0.233915	0.721366	0.11687	7.50352e-06	1.7408e-05	0.397673	0.215384	0.230078	0.726707	SOBIR1	2.65	2.47	1.9
EGP21995	indianred4	559.21	141.554	0.305477	0.267732	-0.337397	0.206483	0.267883	-0.16055	0.658236	-0.0343781	-0.107532	-0.401549	-0.532258	-0.433061	-0.432668	-0.0769911	-0.398736	0.76418	0.927592	0.0473606	0.192387	-0.468879	-0.107329	0.249914	0.316095	0.201254	0.442927	0.315812	0.552525	0.00556832	0.89942	0.691818	0.123162	0.0338063	0.0938223	0.094154	0.776868	0.126057	0.000567625	2.30705e-07	0.86173	0.47533	0.0669425	0.692374	RDR1	6.01	6.09	7.98
EGP12841	indianred4	544.247	140.213	0.358667	0.229234	-0.339502	0.139872	0.459109	-0.0684847	0.501891	-0.296733	-0.260825	-0.572842	-0.545444	-0.381118	-0.334403	0.0917439	-0.154128	0.667589	0.971121	-0.137574	0.1819	-0.487794	-0.0316488	0.172505	0.393098	0.198279	0.605396	0.0736332	0.801031	0.0476005	0.264412	0.329213	0.0203758	0.0288659	0.145267	0.205535	0.735423	0.568729	0.00471693	4.1622e-10	0.611395	0.500159	0.055268	0.907372	NCL	0.87	0.73	1.54
EGP13085	indianred4	544.986	139.988	0.386819	0.203191	-0.312287	0.164209	0.416008	-0.0251055	0.443087	-0.324553	-0.316396	-0.596639	-0.559257	-0.444438	-0.291651	0.126687	-0.152768	0.692425	0.973409	-0.0985986	0.236205	-0.423319	0.09123	0.138846	0.450393	0.238972	0.543385	0.109003	0.926468	0.085634	0.220031	0.232517	0.0146974	0.0243023	0.0845718	0.27307	0.640118	0.572184	0.00295115	2.34971e-10	0.716389	0.378461	0.102298	0.736856	--	13.51	14.26	14.44
EGP23787	indianred4	559.09	138.347	0.378914	0.21843	-0.295251	0.0389382	0.4291	-0.0898674	0.504341	-0.308194	-0.237385	-0.643756	-0.483672	-0.436122	-0.32538	0.19544	-0.0910333	0.635129	0.975029	-0.183615	0.218262	-0.434094	0.0151438	0.147802	0.416373	0.266919	0.886155	0.097206	0.740659	0.0463535	0.245511	0.376013	0.00712416	0.057673	0.0912656	0.218789	0.468214	0.737404	0.00820391	1.51979e-10	0.496057	0.416739	0.0929537	0.955609	R1A-10	15.34	16.61	17.51
EGP28061	indianred4	421.352	137.171	-0.08208	-0.0341337	0.544339	-0.234723	-0.480957	0.0734801	-0.421774	0.295779	0.373611	0.401312	0.602771	0.251415	0.268094	-0.0156384	0.162231	-0.713191	-0.868581	0.0280191	-0.200697	0.424431	0.0667318	0.762502	0.900132	0.0292574	0.381548	0.059299	0.786819	0.10369	0.266025	0.154026	0.123404	0.0134574	0.34758	0.315416	0.954161	0.548316	0.00192443	1.27358e-05	0.91796	0.45609	0.101304	0.806033	--	2.69	2.14	1.94
EGP26355	indianred4	502.279	137.098	0.249678	0.00469818	-0.514853	0.0394492	0.380103	-0.246944	0.45394	-0.281179	-0.345617	-0.576319	-0.593901	-0.451566	-0.458903	0.256679	-0.116768	0.719427	0.919838	-0.0327991	0.377238	-0.299602	0.0541581	0.351033	0.986223	0.0412776	0.88467	0.146431	0.356505	0.0773623	0.291445	0.189798	0.0194545	0.0152791	0.0791202	0.0737794	0.337236	0.666714	0.00168068	4.60511e-07	0.90402	0.14975	0.2596	0.842103	CAMTA5	1.97	1.97	2.33
EGP10586	indianred4	398.369	136.086	0.0575071	0.0230285	-0.545948	0.0436082	0.469282	-0.26559	0.538197	-0.22054	-0.24186	-0.330653	-0.45849	-0.139221	-0.230924	0.068226	-0.0908697	0.661186	0.842055	-0.115735	0.181451	-0.406837	0.0658185	0.832464	0.932538	0.0286888	0.872599	0.0666766	0.32013	0.0315076	0.411771	0.36681	0.210979	0.0740726	0.607093	0.389522	0.801769	0.737861	0.0052875	4.28428e-05	0.669506	0.501237	0.117844	0.808641	QS	13.15	12.77	6.71
EGP13443	indianred4	449.646	135.938	0.141126	0.145624	-0.413097	0.0844331	0.539528	-0.0620037	0.497918	-0.318429	-0.245255	-0.498685	-0.452235	-0.220602	-0.215946	0.0827	-0.0469472	0.597129	0.899891	-0.219734	0.100017	-0.498937	-0.0481355	0.602134	0.59049	0.111757	0.755883	0.0310093	0.819557	0.049676	0.229364	0.35991	0.0492701	0.0786219	0.411636	0.421824	0.760756	0.862927	0.014595	2.0662e-06	0.413526	0.71247	0.0491377	0.859489	--	1.8	1.69	1.68
EGP14779	indianred4	451.773	135.918	0.0340102	-0.175302	-0.598669	-0.149071	0.212932	-0.428964	0.530007	-0.142519	-0.270564	-0.51398	-0.465684	-0.503391	-0.477871	0.383563	-0.096584	0.727464	0.823721	0.0340529	0.506861	-0.097514	0.00415634	0.900491	0.516088	0.0142774	0.581627	0.428488	0.0973233	0.0347101	0.598519	0.310805	0.0416829	0.0690798	0.0468343	0.061188	0.14249	0.721967	0.00140418	8.77698e-05	0.900367	0.0450966	0.71939	0.987811	RH7	196.33	194.79	207.11
EGP02792	indianred4	370.565	135.608	-0.0534004	0.0194074	-0.523568	-0.120615	0.332412	-0.374139	0.707111	-0.0369259	-0.0436032	-0.356747	-0.321909	-0.243767	-0.363783	0.124176	-0.133118	0.633207	0.802932	-0.111396	0.203619	-0.349803	0.00842121	0.844287	0.943128	0.0373961	0.656353	0.208413	0.153398	0.00218899	0.892005	0.872613	0.17498	0.224031	0.362924	0.16602	0.646814	0.62309	0.00846118	0.000180572	0.681275	0.449418	0.184133	0.975307	PER53	13.23	14.87	14.53
EGP24093	indianred4	746.536	135.455	0.389781	0.115199	-0.437439	0.319404	0.181351	-0.191289	0.484934	-0.101301	-0.333954	-0.409813	-0.72631	-0.568552	-0.503768	0.00219891	-0.454146	0.893236	0.92815	0.249623	0.412417	-0.300168	0.020636	0.135587	0.670956	0.0901811	0.227862	0.501476	0.4779	0.0569286	0.708928	0.206182	0.114922	0.0014414	0.0215586	0.0466431	0.993551	0.0772114	3.18349e-06	2.1889e-07	0.351142	0.112407	0.258656	0.939534	--	0.29	0.37	0.67
EGP26204	indianred4	374.663	134.682	-0.0659407	-0.0137995	-0.567337	0.0780386	0.478328	-0.15044	0.507435	-0.234448	-0.258227	-0.395332	-0.463586	-0.197996	-0.267075	0.0749688	-0.0815778	0.639872	0.816258	-0.111493	0.164494	-0.402283	0.00940431	0.808292	0.959547	0.0219029	0.773905	0.0609052	0.578123	0.0448135	0.382121	0.334228	0.129624	0.0705095	0.462299	0.317329	0.782596	0.763916	0.00759529	0.000114875	0.681013	0.542675	0.122413	0.972426	BEAT	0.19	0.26	0.98
EGP20771	indianred4	358.47	134.375	-0.0389806	-0.110094	-0.611799	0.148594	0.317096	-0.246078	0.467181	-0.167179	-0.342383	-0.256911	-0.526307	-0.254449	-0.224194	0.0546215	-0.199588	0.775791	0.79241	0.0930132	0.326193	-0.243527	0.159089	0.886031	0.684823	0.0117824	0.582852	0.231428	0.358249	0.0680722	0.536015	0.194254	0.336783	0.036235	0.341596	0.403867	0.840768	0.458634	0.000412231	0.000252193	0.731887	0.217573	0.363413	0.556193	2ODD19	0.39	0.74	0.11
EGP12868	indianred4	637.843	134.244	0.25647	-0.119591	-0.626908	0.159509	0.217553	-0.345662	0.407214	-0.184817	-0.442975	-0.47067	-0.746051	-0.56231	-0.580999	0.225163	-0.28989	0.875082	0.885553	0.231413	0.555131	-0.1572	0.100116	0.337643	0.659104	0.00934969	0.555137	0.418293	0.189737	0.11747	0.493191	0.0857229	0.065766	0.000904347	0.0233731	0.018266	0.401785	0.27611	9.0911e-06	5.07005e-06	0.38849	0.025603	0.560952	0.712195	NIP1-1	18.05	20.5	26.72
EGP10999	indianred4	491.864	134.199	0.163216	0.254767	-0.429068	0.210344	0.430253	-0.157117	0.674699	-0.0642787	-0.078997	-0.317808	-0.503933	-0.20696	-0.392462	-0.165867	-0.323133	0.688821	0.882008	-0.0560188	0.0414801	-0.592623	-0.0185282	0.545859	0.340973	0.0972332	0.434253	0.0962126	0.561163	0.00414231	0.813043	0.771197	0.230324	0.0465598	0.44185	0.132684	0.539265	0.222173	0.00316756	6.21595e-06	0.836744	0.878772	0.0155566	0.945701	PUB44	3.79	3.03	5.31
EGP26178	indianred4	675.236	133.363	0.324835	0.049627	-0.490935	0.301859	0.174097	-0.250317	0.476103	-0.0900006	-0.350828	-0.330286	-0.709837	-0.50208	-0.450284	-0.000493268	-0.437419	0.902447	0.893041	0.269707	0.430213	-0.259278	0.0409373	0.219607	0.855177	0.0534858	0.255852	0.519022	0.349761	0.0622895	0.740287	0.182763	0.211516	0.00206695	0.0475036	0.0800817	0.998553	0.090198	1.73607e-06	3.22275e-06	0.3124	0.0962464	0.332195	0.880348	ROQ1	0.59	0.44	0.07
EGP19357	indianred4	558.798	132.647	0.361968	0.165535	-0.335524	0.0692321	0.391633	-0.0773083	0.464703	-0.305526	-0.282664	-0.691281	-0.546202	-0.529339	-0.424896	0.23079	-0.120688	0.662759	0.965883	-0.115721	0.283306	-0.38576	0.0150017	0.168302	0.540088	0.203925	0.798901	0.133577	0.77597	0.0697458	0.249834	0.288795	0.00301851	0.0285996	0.0349819	0.100891	0.389805	0.656156	0.00514242	1.31829e-09	0.669545	0.287655	0.140024	0.956026	--	0	0.07	2.53
EGP02209	indianred4	399.32	132.495	-0.0510707	-0.187578	-0.67845	0.149778	0.454088	-0.177266	0.327345	-0.348565	-0.491642	-0.365423	-0.595161	-0.225913	-0.2105	0.159573	-0.0534637	0.730261	0.803699	0.0146203	0.3382	-0.246283	0.0981481	0.851007	0.48664	0.00386267	0.579816	0.0772538	0.511323	0.215858	0.185796	0.0530905	0.163977	0.0150092	0.400176	0.433904	0.554977	0.844104	0.00131714	0.000176091	0.957143	0.200115	0.357835	0.717635	PECT1	23.66	21.93	20.49
EGP11570	indianred4	348.08	132.044	-0.0789883	-0.118605	-0.570293	-0.0972264	0.349297	-0.312015	0.524489	-0.192992	-0.244796	-0.391341	-0.373529	-0.265119	-0.231489	0.237066	-0.0262667	0.651269	0.789375	-0.087595	0.312165	-0.221374	0.0411295	0.771221	0.661758	0.0210722	0.720187	0.184812	0.239403	0.0370024	0.473915	0.360839	0.133893	0.154123	0.321022	0.388331	0.376674	0.923076	0.00627885	0.000276752	0.747015	0.239166	0.40996	0.87979	UGT74B1	0.2	0.43	0.09
EGP16206	indianred4	677.206	131.988	0.123691	-0.0275978	-0.633233	0.259759	0.170817	-0.401838	0.585651	0.0428973	-0.255818	-0.156833	-0.665993	-0.351803	-0.494718	-0.088555	-0.47763	0.905925	0.813633	0.30376	0.387348	-0.273077	0.0430115	0.648111	0.919189	0.00845774	0.331265	0.527047	0.122866	0.017141	0.87466	0.338916	0.561879	0.00485431	0.181466	0.0513957	0.744328	0.0613373	1.35934e-06	0.000125931	0.252721	0.13826	0.306157	0.874329	PDR1	14.27	14.33	11.89
EGP33048	indianred4	608.902	131.938	0.481548	0.275125	-0.269814	0.157288	0.354862	-0.0755832	0.51373	-0.240538	-0.236827	-0.621367	-0.575538	-0.522595	-0.426747	0.109641	-0.239423	0.708622	0.99434	-0.0622634	0.247842	-0.446997	0.0404434	0.0589422	0.302396	0.312202	0.560729	0.177435	0.780854	0.0417994	0.369514	0.377169	0.0101907	0.0196587	0.0378152	0.0992563	0.686059	0.371805	0.00212068	4.91553e-15	0.818813	0.354703	0.0825845	0.881782	CYP92C6	0	0	1.43
EGP12872	indianred4	545.573	131.711	0.266771	0.108654	-0.377727	0.0512299	0.541285	-0.0280922	0.377235	-0.448139	-0.367194	-0.638559	-0.498093	-0.328051	-0.205884	0.239068	0.0430237	0.594907	0.938324	-0.238284	0.205302	-0.413576	0.0579531	0.317901	0.688751	0.14918	0.850548	0.0303606	0.917746	0.149754	0.0817089	0.161789	0.00776006	0.0495832	0.214811	0.444282	0.372536	0.874294	0.0150633	7.72598e-08	0.374154	0.445598	0.111301	0.831182	At1g53440	49.18	48.28	47.68
EGP16382	indianred4	515.468	131.093	0.244904	0.209651	-0.431111	0.20804	0.559548	-0.0306519	0.492297	-0.300293	-0.259958	-0.529859	-0.588304	-0.272327	-0.390131	0.0030594	-0.15478	0.639133	0.932208	-0.151631	0.0859768	-0.580466	0.029745	0.360621	0.435803	0.0954773	0.439418	0.0242126	0.910279	0.0527263	0.258449	0.330881	0.0347699	0.0165241	0.307539	0.135207	0.991028	0.567073	0.00768774	1.47302e-07	0.575081	0.75155	0.0183983	0.912923	ACO3	1.75	1.45	3.09
EGP26179	indianred4	707.381	130.345	0.248949	-0.010268	-0.531849	0.280746	0.0977778	-0.318859	0.507349	-0.0147515	-0.326539	-0.254979	-0.683321	-0.501911	-0.451975	-0.00888946	-0.47679	0.934286	0.851184	0.338062	0.476087	-0.189173	0.147733	0.352488	0.969894	0.0339691	0.292221	0.71866	0.228701	0.0448559	0.956758	0.217058	0.340557	0.00352235	0.0475903	0.078816	0.973935	0.0618597	1.19136e-07	2.89712e-05	0.200311	0.0622995	0.482874	0.58506	ROQ1	0.67	0.88	0.26
EGP11520	indianred4	466.984	129.868	0.22258	0.211714	-0.422275	0.193443	0.552241	-0.0811959	0.518403	-0.26845	-0.229578	-0.401444	-0.524654	-0.153507	-0.252815	-0.0551484	-0.150287	0.639299	0.905781	-0.160145	0.0516313	-0.57644	0.0823096	0.407348	0.431196	0.103237	0.472863	0.0265452	0.764992	0.0396616	0.314748	0.392369	0.123269	0.0369326	0.570305	0.344811	0.83925	0.578514	0.00766692	1.37346e-06	0.55354	0.849389	0.0194232	0.761855	JGB	3.15	3.23	2.42
EGP29670	indianred4	472.987	129.544	0.301945	0.18467	-0.325948	0.0986445	0.168724	-0.2722	0.644653	-0.012709	-0.116053	-0.340776	-0.451323	-0.43216	-0.322237	0.0153055	-0.352307	0.773061	0.888514	0.0738616	0.293274	-0.320093	-0.0125757	0.255711	0.493541	0.21794	0.716262	0.532198	0.307773	0.00701873	0.962742	0.668645	0.196492	0.0793018	0.0945846	0.223532	0.955136	0.180797	0.000445158	4.25449e-06	0.785736	0.270287	0.226804	0.963132	HAT22	3.79	3.97	0.87
EGP09657	indianred4	777.182	128.99	0.236375	-0.0330097	-0.609266	0.392966	0.20419	-0.232952	0.418979	-0.103661	-0.429611	-0.297882	-0.809023	-0.483137	-0.52351	-0.0404106	-0.469016	0.937628	0.861492	0.345564	0.448263	-0.256263	0.0928952	0.378107	0.903406	0.0122348	0.132143	0.44812	0.385254	0.106242	0.70243	0.0967646	0.262479	0.000147479	0.0579909	0.0374209	0.881877	0.0668523	8.34178e-08	1.80387e-05	0.189871	0.0816138	0.338047	0.732215	TIFY10B	10.29	10.89	16.42
EGP16830	indianred4	485.714	128.886	0.0657375	-0.180282	-0.695115	0.0715124	0.40033	-0.280866	0.368167	-0.30689	-0.456566	-0.522425	-0.668347	-0.40893	-0.501839	0.282013	-0.0899356	0.74278	0.846271	0.0449978	0.438605	-0.224273	0.0212838	0.808873	0.504043	0.00279754	0.79241	0.124411	0.292006	0.160595	0.247619	0.0754512	0.0378886	0.00465274	0.115784	0.0476277	0.289956	0.740468	0.000979688	3.58711e-05	0.868571	0.0892286	0.403696	0.937639	EMB1444	18.21	18.19	25.3
EGP30713	indianred4	387.852	127.988	0.156021	0.152242	-0.373405	-0.0265025	0.193324	-0.355771	0.740723	0.0574535	0.00600599	-0.315385	-0.341877	-0.350186	-0.357197	0.0325537	-0.2966	0.709966	0.8421	-0.00189341	0.231088	-0.341349	0.168268	0.563931	0.573525	0.15427	0.922387	0.47314	0.176249	0.00102965	0.832618	0.982388	0.234095	0.194956	0.18362	0.174398	0.904734	0.264636	0.00206133	4.27624e-05	0.994447	0.389176	0.195692	0.533322	--	2.35	2.13	0.86
EGP00914	indianred4	637.907	127.915	0.191013	0.119395	-0.501948	0.316037	0.210251	-0.283321	0.612904	0.0377706	-0.191286	-0.140511	-0.609565	-0.296191	-0.382077	-0.19672	-0.494752	0.864679	0.835683	0.232401	0.257338	-0.381748	0.0672926	0.478548	0.659631	0.0475716	0.233076	0.434461	0.287628	0.0115891	0.889549	0.477907	0.603732	0.0121807	0.265328	0.144173	0.465249	0.0513774	1.54626e-05	5.55058e-05	0.386411	0.335954	0.144547	0.804432	HSR201	46.98	45.51	32.18
EGP10837	indianred4	361.287	127.672	0.0286879	0.0690217	-0.467138	0.0471518	0.495326	-0.152021	0.520908	-0.250815	-0.218531	-0.352351	-0.389633	-0.116808	-0.123026	0.0493327	-0.0460651	0.605666	0.830019	-0.184465	0.105411	-0.43554	0.0836302	0.916008	0.799501	0.0681008	0.862335	0.0510658	0.574087	0.0385503	0.348771	0.416151	0.180739	0.13575	0.666605	0.649888	0.856028	0.86548	0.012901	6.92561e-05	0.494031	0.697625	0.0917479	0.758139	ROMT	0.47	0.52	0.18
EGP23759	indianred4	319.768	127.529	-0.0919143	0.0140408	-0.509448	-0.0386146	0.322218	-0.308087	0.665508	-0.0460397	-0.0841922	-0.270282	-0.319318	-0.192744	-0.236777	0.0461802	-0.158237	0.649556	0.776048	-0.0748193	0.180426	-0.340236	-0.0484886	0.734948	0.95884	0.0438328	0.887095	0.223561	0.245684	0.00489663	0.865554	0.75656	0.311329	0.227994	0.474494	0.377272	0.865147	0.558337	0.00646417	0.000409236	0.78302	0.503699	0.197248	0.858468	--	0.33	0.35	0.09
EGP19060	indianred4	424.513	126.287	0.203008	0.00617878	-0.495428	0.048103	0.444788	-0.188865	0.413275	-0.328171	-0.353351	-0.523855	-0.54058	-0.332539	-0.312773	0.220374	-0.0479491	0.671776	0.891267	-0.0983173	0.295945	-0.332241	0.181143	0.45081	0.981881	0.0510106	0.859583	0.0842977	0.483601	0.111588	0.214632	0.179418	0.0372731	0.0306194	0.208229	0.238203	0.412133	0.860028	0.0043713	3.59849e-06	0.717167	0.265744	0.208663	0.501974	--	5.5	6.96	4.87
EGP22178	indianred4	447.945	126.266	0.120393	0.125227	-0.412472	0.122826	0.595069	0.0200577	0.418136	-0.395994	-0.311275	-0.502128	-0.460219	-0.172514	-0.128141	0.079763	0.0108289	0.570671	0.883553	-0.249797	0.0714703	-0.501558	0.0263455	0.656948	0.644007	0.112355	0.650425	0.0150287	0.941226	0.107021	0.128925	0.240579	0.0474791	0.0728497	0.522889	0.636253	0.769034	0.96825	0.0209679	5.69227e-06	0.350796	0.79253	0.047772	0.922846	UGT89A2	6.41	5.71	5.94
MSTRG.28174	indianred4	477.245	126.135	0.308392	0.0543376	-0.39267	0.21392	0.210276	-0.12298	0.41278	-0.203196	-0.369662	-0.474624	-0.609975	-0.551286	-0.333615	0.127308	-0.286807	0.812612	0.900546	0.139385	0.413836	-0.22612	0.107618	0.245193	0.841585	0.132461	0.426297	0.434404	0.650013	0.112061	0.450381	0.158773	0.0632223	0.0121067	0.0268623	0.206671	0.638467	0.28148	0.000130462	1.97694e-06	0.606667	0.111054	0.399733	0.691582	--	19.69	19.31	19.04
EGP10141	indianred4	801.477	125.652	0.389004	0.0653499	-0.460568	0.298859	0.112208	-0.250234	0.479256	-0.0611911	-0.338154	-0.399233	-0.73697	-0.618938	-0.554937	0.0385559	-0.480054	0.919486	0.905992	0.312973	0.483012	-0.227525	0.105814	0.136438	0.80998	0.0726044	0.260841	0.679068	0.349927	0.0603345	0.821886	0.200181	0.125543	0.00112618	0.0105776	0.0256654	0.887266	0.0598472	4.74393e-07	1.35286e-06	0.237887	0.0580657	0.396731	0.696522	WRKY40	2.71	3.42	5.1
EGP05280	indianred4	398.074	125.522	0.229704	0.150891	-0.351181	0.0410861	0.349119	-0.140357	0.552897	-0.201314	-0.189921	-0.531202	-0.441556	-0.414329	-0.326244	0.140588	-0.15284	0.657894	0.904714	-0.102555	0.233454	-0.376928	0.0733738	0.392102	0.57697	0.182292	0.879916	0.185051	0.604134	0.0263291	0.454675	0.481113	0.0342282	0.0868503	0.110586	0.217498	0.603532	0.572002	0.00560161	1.48178e-06	0.705473	0.3842	0.150113	0.787121	CHIT3	0.43	0.32	0.56
EGP30729	indianred4	422.088	125.111	0.122629	0.0623473	-0.506496	0.227257	0.577551	-0.0407818	0.374368	-0.381577	-0.396049	-0.37425	-0.560556	-0.117058	-0.126481	0.00383149	-0.0658232	0.655365	0.865648	-0.127887	0.124263	-0.47148	0.0869238	0.65095	0.818573	0.0452769	0.397303	0.019136	0.880799	0.153126	0.144743	0.128867	0.153267	0.0239037	0.665931	0.640668	0.988764	0.808628	0.00585284	1.47434e-05	0.636927	0.646581	0.0652387	0.748895	LRK10	1.84	1.27	0.84
MSTRG.11022	indianred4	463.039	124.66	0.237352	0.030251	-0.404335	-0.189416	0.141371	-0.441976	0.657244	-0.0350933	-0.0909372	-0.541664	-0.382299	-0.562737	-0.513094	0.331294	-0.178584	0.701878	0.871893	-0.00858895	0.438537	-0.175029	0.127717	0.376082	0.911447	0.12034	0.482302	0.601498	0.0865155	0.00566535	0.897338	0.737672	0.030222	0.14392	0.0232454	0.0420964	0.210042	0.508136	0.00243966	1.07501e-05	0.974816	0.0892838	0.516752	0.63738	--	0.51	0.4	0.19
EGP06126	indianred4	693.5	124.622	0.258735	0.131824	-0.442732	0.241471	0.0933145	-0.331997	0.658197	0.108338	-0.13085	-0.218409	-0.581326	-0.452376	-0.47974	-0.112028	-0.531761	0.879434	0.849563	0.270527	0.340193	-0.306833	0.135207	0.333243	0.626503	0.0859154	0.367605	0.731048	0.209017	0.00557207	0.689616	0.629074	0.416419	0.0181849	0.0785177	0.0600388	0.679558	0.0340042	7.17855e-06	3.11127e-05	0.310874	0.197308	0.247711	0.617596	ATL54	3.89	4.5	3.32
MSTRG.19286	indianred4	384.386	124.41	0.174954	-0.020859	-0.498151	0.15075	0.236762	-0.239464	0.463734	-0.150479	-0.326699	-0.372018	-0.570852	-0.422201	-0.334113	0.109816	-0.25919	0.798472	0.84706	0.126141	0.387897	-0.224434	0.0960872	0.516935	0.938882	0.0495526	0.577331	0.377305	0.371721	0.0704081	0.578024	0.21682	0.155929	0.020918	0.103304	0.205953	0.685579	0.332364	0.000208524	3.46781e-05	0.641573	0.137654	0.40335	0.723345	WRKY51	0.44	0.08	0.05
EGP28420	indianred4	585.157	124.203	0.227634	0.213692	-0.435785	0.257998	0.254337	-0.275263	0.68254	0.0536409	-0.0909994	-0.183225	-0.545099	-0.268251	-0.400562	-0.206039	-0.467107	0.799575	0.854615	0.131799	0.169053	-0.468561	0.0111851	0.3965	0.426803	0.0915452	0.334672	0.341817	0.302145	0.00357523	0.843593	0.737499	0.49699	0.0289878	0.315121	0.124172	0.443929	0.0681215	0.000201296	2.48439e-05	0.626569	0.531386	0.067153	0.967207	CYP81Q32	9.34	8.89	7
EGP21200	indianred4	374.444	124.075	0.039605	-0.108247	-0.54964	-0.142588	0.198858	-0.430152	0.587147	-0.0741348	-0.182333	-0.45661	-0.417492	-0.456975	-0.458529	0.304841	-0.13812	0.70865	0.807357	0.0219857	0.434665	-0.147086	0.0610271	0.884217	0.689863	0.0274159	0.598339	0.460312	0.0962993	0.0167909	0.784961	0.499122	0.0754191	0.107618	0.0751566	0.0740451	0.250952	0.609967	0.0021194	0.000155985	0.935587	0.0924765	0.586724	0.822357	--	0.4	0.24	0.67
EGP23810	indianred4	608.565	124.062	0.273872	0.0855798	-0.524484	0.454874	0.397859	-0.0180126	0.352819	-0.261716	-0.456666	-0.396601	-0.798627	-0.390355	-0.419208	-0.0864327	-0.357982	0.832683	0.901289	0.168448	0.273382	-0.424999	0.101325	0.304694	0.752663	0.0370047	0.076679	0.12697	0.94721	0.18012	0.327504	0.0753792	0.128286	0.000207499	0.134963	0.106032	0.750271	0.173386	6.24716e-05	1.87964e-06	0.532879	0.305594	0.100799	0.708861	CXE6	3.17	3.77	6.71
EGP12985	indianred4	507.546	123.738	0.239885	0.308361	-0.306036	0.119382	0.586883	0.00427482	0.557935	-0.292113	-0.144184	-0.507628	-0.424049	-0.178359	-0.22458	-0.0203994	-0.0830564	0.545671	0.92396	-0.29161	-0.0324628	-0.636436	-0.0159188	0.370855	0.245242	0.249005	0.659667	0.0168521	0.987464	0.0247134	0.272276	0.594207	0.0447192	0.101645	0.508679	0.403036	0.940226	0.759753	0.0287862	3.21801e-07	0.27314	0.904999	0.00803247	0.95334	EMB3004	17.07	16.99	20.84
EGP19377	indianred4	452.417	123.687	0.219213	0.133728	-0.376177	-0.104664	0.124227	-0.43087	0.762758	0.0805858	0.0159646	-0.422662	-0.368003	-0.497293	-0.516982	0.148062	-0.30855	0.721281	0.864759	0.0265789	0.335904	-0.278234	0.00646729	0.414662	0.621482	0.150992	0.699676	0.646677	0.095683	0.000589584	0.766712	0.953206	0.102889	0.160796	0.0500084	0.0403028	0.584216	0.244938	0.00161326	1.54022e-05	0.922164	0.203382	0.296742	0.981036	NUDT3	18.33	18.98	18.15
EGP17094	indianred4	622.125	123.66	0.307884	0.0635661	-0.457477	0.301902	0.145353	-0.241804	0.489772	-0.062973	-0.323693	-0.277614	-0.662945	-0.470464	-0.379008	-0.0349655	-0.44824	0.896359	0.869813	0.273388	0.410579	-0.246419	0.0969204	0.246012	0.815082	0.0747963	0.255782	0.591188	0.366924	0.0541404	0.81678	0.221327	0.297866	0.0051255	0.0659005	0.147694	0.89771	0.0816314	2.60844e-06	1.19642e-05	0.305584	0.114178	0.357563	0.721035	--	2.58	2.5	1.64
EGP05248	indianred4	488.532	122.927	0.320604	0.262717	-0.274808	-0.0570336	0.401967	-0.165261	0.630899	-0.187321	-0.0694998	-0.624311	-0.384127	-0.411536	-0.409915	0.172833	-0.109287	0.578225	0.939977	-0.228804	0.150342	-0.476257	0.0481721	0.226021	0.32559	0.302977	0.833825	0.122735	0.540768	0.00877866	0.487248	0.798139	0.00973667	0.141853	0.113254	0.114823	0.522108	0.687024	0.0189634	6.41632e-08	0.394011	0.578373	0.062193	0.859383	MMK2	16.54	15.69	17.37
EGP18859	indianred4	756.551	121.864	0.158277	-0.0429926	-0.589268	0.199722	0.0421994	-0.439305	0.606059	0.103402	-0.224206	-0.224328	-0.646665	-0.513489	-0.581799	-0.00140422	-0.51687	0.92665	0.812465	0.363327	0.488768	-0.174231	-0.0195645	0.558238	0.874384	0.0163041	0.458325	0.876685	0.0886602	0.012827	0.703143	0.403841	0.403579	0.00678676	0.0419117	0.0180684	0.995882	0.0403536	2.51928e-07	0.000131122	0.166591	0.0547108	0.518695	0.942669	PATROL1	8.31	8.97	8.59
EGP02387	indianred4	403.99	121.793	0.0198631	0.136024	-0.535891	0.18887	0.483276	-0.193298	0.617775	-0.103263	-0.134329	-0.242556	-0.491601	-0.086497	-0.326432	-0.151159	-0.244117	0.662981	0.816881	-0.0677056	0.0387887	-0.555635	0.0249665	0.941795	0.615452	0.0323855	0.483589	0.0579082	0.473201	0.0107669	0.703525	0.619902	0.36539	0.0531133	0.750091	0.217217	0.576287	0.362216	0.00512226	0.000112374	0.803253	0.886589	0.0254413	0.926874	PUP1	1.4	0.93	1.38
MSTRG.596	indianred4	507.948	121.709	0.320038	0.176941	-0.367795	0.183435	0.375494	-0.0338285	0.470547	-0.250743	-0.280196	-0.628196	-0.605871	-0.523265	-0.479207	0.116902	-0.222212	0.696039	0.940178	-0.0330002	0.253362	-0.422127	-0.0375425	0.226889	0.512111	0.161052	0.496488	0.151796	0.901021	0.0658466	0.348915	0.293207	0.00916231	0.0128624	0.037526	0.0603645	0.666351	0.408145	0.00274626	6.27114e-08	0.903434	0.343733	0.103371	0.890212	--	0.28	0.62	2.95
EGP11780	indianred4	424.306	121.594	-0.0347833	-0.152519	-0.743418	0.219781	0.386688	-0.291687	0.434829	-0.179491	-0.397604	-0.267624	-0.673795	-0.235803	-0.427716	0.0285599	-0.237306	0.79621	0.786346	0.144191	0.334241	-0.298243	0.12974	0.89824	0.57282	0.000964615	0.413422	0.138991	0.273008	0.0923399	0.505948	0.127236	0.316297	0.00421203	0.379297	0.0984078	0.916381	0.376177	0.000224018	0.000303198	0.59419	0.205768	0.261873	0.632013	KNAT6	1.57	1.29	1.95
MSTRG.23578	indianred4	455.377	121.517	0.0806899	-0.142433	-0.524299	-0.224949	0.286011	-0.373786	0.482727	-0.239093	-0.271587	-0.600729	-0.399072	-0.471649	-0.397969	0.463506	0.0347769	0.63673	0.83122	-0.0989985	0.457903	-0.119172	0.101697	0.766419	0.59874	0.0370835	0.402244	0.282878	0.153817	0.0582351	0.372486	0.308908	0.0138608	0.125709	0.0651295	0.126855	0.0705645	0.898259	0.00799436	6.61253e-05	0.715283	0.074491	0.660231	0.707835	--	0	0	0
EGP21403	indianred4	542.415	120.965	0.147391	0.221933	-0.466952	0.290878	0.335163	-0.185738	0.674145	0.0219981	-0.0881862	-0.238645	-0.564022	-0.252368	-0.457853	-0.231005	-0.443389	0.757371	0.847103	0.0854255	0.0963604	-0.542386	0.00564671	0.585939	0.408748	0.0682255	0.274402	0.204443	0.491002	0.00418495	0.93555	0.745359	0.373408	0.0228642	0.345695	0.0745273	0.389351	0.0853963	0.000679239	3.46144e-05	0.753096	0.722587	0.0299593	0.983441	--	3.27	3.52	6.13
EGP18443	indianred4	526.802	119.701	0.215295	0.0168916	-0.531761	0.263739	0.267094	-0.15322	0.443102	-0.160953	-0.357799	-0.485737	-0.710655	-0.543369	-0.563822	0.0773315	-0.341339	0.816257	0.879005	0.17958	0.388174	-0.298209	0.0260097	0.423258	0.950492	0.0340041	0.323642	0.317295	0.571036	0.0856229	0.551515	0.173621	0.0564588	0.00203145	0.0296044	0.0229231	0.775905	0.195706	0.000114881	7.3506e-06	0.505735	0.137349	0.26193	0.923827	CHD4	17.03	16.54	19.97
EGP20635	indianred4	375.203	119.103	0.144227	0.0171631	-0.476678	0.0687812	0.319577	-0.18085	0.48719	-0.208323	-0.286808	-0.522139	-0.530848	-0.458458	-0.40868	0.184056	-0.166946	0.70112	0.866416	-0.00450244	0.333147	-0.289085	-0.0798055	0.594095	0.949697	0.0619298	0.800186	0.227596	0.502678	0.0556158	0.438782	0.281479	0.0380129	0.0343704	0.0740957	0.116029	0.495005	0.536592	0.00247784	1.41936e-05	0.986797	0.207348	0.277507	0.768914	LARP6B	9.7	9.52	10.94
EGP10977	indianred4	544.453	118.928	0.101601	-0.0398146	-0.55053	-0.0474562	0.0249378	-0.573078	0.735131	0.173295	-0.0543973	-0.25815	-0.458546	-0.478214	-0.579968	0.113952	-0.406318	0.828053	0.787658	0.224414	0.458627	-0.15203	0.0629619	0.7081	0.883608	0.0271154	0.861454	0.926958	0.0203122	0.00117612	0.520981	0.841413	0.334377	0.0740325	0.0609759	0.0185227	0.674335	0.118358	7.46476e-05	0.000291497	0.403393	0.073975	0.574066	0.816812	PEPR1	2.19	2.19	1.75
EGP29908	indianred4	339.732	118.87	-0.189495	-0.0906631	-0.647127	0.0322862	0.241543	-0.414631	0.675068	0.0655975	-0.100482	-0.133628	-0.400949	-0.18268	-0.347612	-0.0263694	-0.280466	0.734378	0.712815	0.0958817	0.249748	-0.279067	0.0135908	0.482115	0.738437	0.00673435	0.905514	0.367457	0.1103	0.00411408	0.809273	0.711186	0.621747	0.123775	0.498293	0.187085	0.922776	0.292723	0.00119707	0.00194002	0.723915	0.350893	0.295238	0.960158	--	1.32	1.58	1.04
EGP28523	indianred4	866.037	118.389	0.231472	-0.00195973	-0.526302	0.239895	-0.00575183	-0.414914	0.596786	0.12195	-0.221821	-0.202338	-0.646439	-0.541232	-0.540794	-0.0328067	-0.561419	0.947527	0.818131	0.399511	0.497666	-0.158848	0.0570998	0.388365	0.994253	0.0362371	0.370835	0.983133	0.110033	0.0146667	0.65277	0.408992	0.452336	0.00681251	0.0303799	0.0305409	0.903997	0.0236415	2.55528e-08	0.000107495	0.125255	0.0498099	0.556801	0.833635	--	4.21	3.21	2.26
EGP04939	indianred4	638.757	117.945	0.253089	0.0101776	-0.56911	0.237572	0.170625	-0.345926	0.538311	-0.0227537	-0.288189	-0.322773	-0.70591	-0.484974	-0.586922	0.0150439	-0.444737	0.884721	0.858024	0.274235	0.431585	-0.263036	0.036441	0.344271	0.970159	0.0214017	0.375625	0.52752	0.189377	0.0314646	0.933341	0.279065	0.222719	0.00224462	0.0569055	0.0168432	0.955902	0.084338	5.32162e-06	2.12427e-05	0.304027	0.095073	0.32498	0.893416	At1g02150	8.93	9.69	10.06
MSTRG.10390	indianred4	343.11	117.546	-0.156674	-0.29001	-0.717053	-0.0249474	0.221891	-0.426724	0.468444	-0.119257	-0.341974	-0.266214	-0.479746	-0.309153	-0.311123	0.229775	-0.133494	0.767816	0.720961	0.133656	0.472306	-0.0667013	0.19061	0.562281	0.275902	0.00177032	0.92693	0.408839	0.0992763	0.0672309	0.660002	0.194821	0.318951	0.0600353	0.24397	0.240821	0.39195	0.6221	0.000514507	0.00162473	0.621673	0.0647046	0.80612	0.479493	--	0.27	0.42	0.2
EGP08322	indianred4	488.548	117.279	0.179886	0.0783055	-0.4754	0.0191447	0.117388	-0.483974	0.729376	0.119845	-0.0453766	-0.234004	-0.451792	-0.37946	-0.476166	0.0155789	-0.396555	0.792264	0.819389	0.146187	0.340029	-0.274573	0.00257925	0.504997	0.77315	0.0627316	0.943897	0.66504	0.0574944	0.00134418	0.658422	0.867474	0.38305	0.0789522	0.147171	0.0622499	0.954335	0.128334	0.000253333	0.000102761	0.589036	0.197539	0.303407	0.992436	GAD4	3.07	4	1.55
EGP23874	indianred4	516.981	115.719	0.275482	0.298696	-0.366076	0.326458	0.528843	0.0555088	0.504169	-0.24851	-0.227289	-0.471257	-0.606316	-0.274955	-0.374086	-0.132862	-0.261588	0.652318	0.923913	-0.100205	0.0237466	-0.639105	-0.127403	0.301745	0.261114	0.163168	0.217178	0.0351845	0.838213	0.0464402	0.353366	0.397234	0.065384	0.0127788	0.302708	0.153461	0.623763	0.327749	0.00616747	3.23153e-07	0.711951	0.930439	0.00769121	0.638215	LRK10L-2.1	0.46	0.51	2.11
EGP28820	indianred4	394.468	115.404	-0.0838963	-0.0466759	-0.56716	-0.0137098	0.0906155	-0.481436	0.745809	0.171906	-0.0227073	-0.172871	-0.380157	-0.344615	-0.448188	0.0158936	-0.373558	0.775716	0.733845	0.170398	0.33752	-0.2101	0.0311283	0.757391	0.863712	0.0219535	0.959809	0.73857	0.0590101	0.000909756	0.524377	0.933477	0.522017	0.146369	0.191171	0.081671	0.953414	0.154089	0.000413103	0.00121211	0.528077	0.201079	0.434799	0.908889	--	0.42	0.18	0.04
EGP02821	indianred4	534.774	115.014	0.264597	0.199435	-0.422383	0.210842	0.63313	0.0317811	0.40546	-0.404652	-0.327817	-0.584444	-0.603318	-0.245167	-0.348364	0.0463144	-0.0687285	0.589399	0.929754	-0.213537	0.0663785	-0.594027	-0.0017986	0.32201	0.458987	0.103139	0.433141	0.00847168	0.906986	0.119213	0.120021	0.215158	0.0174276	0.0133509	0.360088	0.186067	0.864758	0.800336	0.0162745	1.87701e-07	0.427146	0.807041	0.0152519	0.994725	RLK1	0.45	0.43	1.26
EGP21595	indianred4	497.591	114.872	0.179929	-0.106032	-0.483232	-0.165231	0.291385	-0.303237	0.4279	-0.290309	-0.324103	-0.67602	-0.462478	-0.548483	-0.439898	0.47672	0.0183711	0.646345	0.863745	-0.0826184	0.478976	-0.129651	0.112337	0.504893	0.695924	0.0579344	0.540843	0.273528	0.25358	0.0982477	0.275384	0.220709	0.004042	0.0712732	0.0278099	0.0881814	0.0619034	0.946161	0.00682328	1.61831e-05	0.760986	0.0605066	0.632247	0.678719	CYP76A2	0.2	0.02	0.31
EGP23881	indianred4	588.994	113.788	0.280332	-0.0331368	-0.511613	0.277295	0.115817	-0.27802	0.430491	-0.0869846	-0.388096	-0.298773	-0.689287	-0.513877	-0.409664	0.0457182	-0.416577	0.90859	0.844931	0.315205	0.497351	-0.155166	0.168118	0.292963	0.903035	0.0427957	0.298443	0.669284	0.297131	0.0960076	0.748724	0.137435	0.260985	0.0031389	0.0417308	0.115067	0.866485	0.108471	1.11974e-06	3.79748e-05	0.234377	0.0499775	0.566097	0.533693	LRK10L-1.1	0.89	0.58	0.41
EGP24239	indianred4	665.092	113.606	0.144498	0.163754	-0.47303	0.318669	0.177302	-0.286157	0.680417	0.129454	-0.0913785	-0.0792135	-0.554441	-0.265056	-0.392041	-0.27505	-0.548157	0.843527	0.799869	0.239094	0.19409	-0.416307	0.0558768	0.593395	0.544518	0.0642386	0.228993	0.511236	0.282621	0.00372215	0.632771	0.736441	0.770585	0.0258256	0.32114	0.133138	0.302535	0.0279218	4.02903e-05	0.000199409	0.372483	0.471353	0.108723	0.837153	PER52	62.81	62.72	49.15
EGP24068	indianred4	642.091	113.551	0.156321	0.098662	-0.483538	0.291518	0.116259	-0.325339	0.642085	0.117414	-0.144612	-0.0806014	-0.559121	-0.317481	-0.364239	-0.204834	-0.536123	0.875082	0.793987	0.286568	0.288836	-0.316251	0.0779174	0.563171	0.716214	0.0577524	0.273299	0.668089	0.218852	0.00732397	0.66497	0.5931	0.766668	0.0243443	0.230831	0.16545	0.446659	0.0322965	9.09082e-06	0.000240166	0.281899	0.277938	0.232743	0.774248	JAR4	24.97	24.27	12.45
EGP15734	indianred4	409.425	113.549	0.167353	0.270642	-0.33281	-0.0392465	0.27504	-0.306859	0.813349	0.075083	0.113325	-0.387476	-0.324546	-0.331477	-0.4746	-0.0166654	-0.297937	0.62475	0.85539	-0.102464	0.102951	-0.490679	-0.106475	0.535585	0.31066	0.207836	0.885259	0.302552	0.247669	0.000127174	0.782272	0.676036	0.138119	0.220042	0.209776	0.0632372	0.951154	0.262386	0.00967048	2.39832e-05	0.705723	0.704384	0.0536296	0.694711	--	14.61	15.42	18.44
MSTRG.19283	indianred4	788.907	112.975	0.324461	-0.00127332	-0.509409	0.306308	0.0648412	-0.310168	0.471091	-0.0133307	-0.344195	-0.296254	-0.728748	-0.57276	-0.525065	0.0115858	-0.505649	0.942477	0.8522	0.378533	0.51185	-0.169373	0.213257	0.22017	0.996266	0.0438514	0.248563	0.811434	0.242344	0.0654914	0.96092	0.191749	0.26522	0.00136365	0.020398	0.0367579	0.966032	0.0456979	4.79599e-08	2.76934e-05	0.148244	0.042683	0.5306	0.427766	WRKY51	1.23	0.88	0.16
EGP26590	indianred4	493.88	112.876	0.237555	-0.0553842	-0.564688	0.137851	0.520599	-0.123423	0.270681	-0.457721	-0.516607	-0.579564	-0.676938	-0.339227	-0.350272	0.254665	-0.00977066	0.681284	0.893531	-0.0723869	0.336448	-0.325132	0.121666	0.37566	0.838571	0.0226683	0.610669	0.0386863	0.648826	0.310588	0.0746217	0.040473	0.0186242	0.00397351	0.198666	0.183504	0.341172	0.971352	0.00366158	3.125e-06	0.789924	0.202605	0.219162	0.653532	der	6.21	6.75	6.87
EGP23875	indianred4	688.822	111.458	0.366988	0.28603	-0.327987	0.305615	0.188846	-0.140712	0.634604	0.0273727	-0.114648	-0.392839	-0.617093	-0.523981	-0.557497	-0.131895	-0.519458	0.806054	0.90758	0.168606	0.230589	-0.452243	-0.116865	0.162043	0.282844	0.214906	0.24969	0.483645	0.603211	0.00827348	0.919847	0.672448	0.132279	0.0108793	0.0372191	0.0248507	0.626315	0.0391907	0.000162916	1.20597e-06	0.53249	0.390229	0.0786162	0.666452	LRK10	1.72	1.6	3.87
EGP15464	indianred4	374.247	111.401	0.131114	0.106152	-0.427638	0.198199	0.441986	0.0127832	0.434485	-0.277576	-0.297757	-0.52708	-0.547089	-0.368444	-0.33792	0.0618978	-0.154852	0.649368	0.86643	-0.0716367	0.174903	-0.430808	0.00252663	0.628377	0.695595	0.0984767	0.461832	0.0865076	0.962524	0.0926266	0.297934	0.262689	0.0359123	0.0282906	0.160256	0.200513	0.819861	0.566892	0.0064847	1.41839e-05	0.792057	0.517061	0.0957364	0.99259	PIN2	1.01	1.13	187.28
EGP30587	indianred4	350.325	109.983	0.0987681	0.203679	0.597461	0.238598	-0.279615	0.428798	-0.528625	0.160091	0.214767	0.450231	0.331843	0.342382	0.337952	-0.384924	-0.0257709	-0.619069	-0.750368	0.0818944	-0.40801	0.113657	-0.0992001	0.71592	0.449282	0.0145263	0.373506	0.294251	0.0974674	0.035274	0.553675	0.424425	0.0801218	0.209242	0.194254	0.200467	0.140958	0.924524	0.0105566	0.000812224	0.763024	0.116686	0.675135	0.714726	sst4	15.59	14.36	16.35
EGP27841	indianred4	341.822	109.593	0.0248791	0.15976	-0.407013	-0.0271974	0.211373	-0.353862	0.80486	0.134988	0.0968941	-0.254045	-0.298337	-0.274407	-0.397691	-0.0495722	-0.321223	0.662538	0.782545	-0.0181516	0.138889	-0.400303	0.00627822	0.927129	0.554507	0.11767	0.920358	0.431957	0.178746	0.000169489	0.61817	0.721108	0.342389	0.261714	0.303712	0.127145	0.855336	0.225075	0.0051626	0.000339308	0.946803	0.607959	0.124439	0.98159	MAPKKK3	0.83	0.55	0.61
EGP08884	indianred4	381.614	109.361	0.126936	0.12743	-0.497273	0.159507	0.537016	-0.152166	0.506081	-0.251386	-0.244855	-0.34118	-0.516873	-0.10921	-0.26042	-0.037761	-0.133248	0.628282	0.849297	-0.133682	0.0831227	-0.525684	-0.105768	0.639455	0.638142	0.0500193	0.555143	0.031955	0.573719	0.0454827	0.347638	0.36072	0.195928	0.0403522	0.687233	0.329992	0.889577	0.622746	0.00914987	3.14764e-05	0.621604	0.759567	0.0364967	0.696647	--	0.28	0.41	0.22
EGP01629	indianred4	337.241	109.102	0.129189	0.0924934	-0.48909	0.176309	0.453914	-0.131575	0.484999	-0.218398	-0.259731	-0.388311	-0.541577	-0.233616	-0.322407	0.00144586	-0.176229	0.668246	0.84699	-0.0591667	0.154976	-0.452868	-0.0210775	0.633474	0.733334	0.0545275	0.513643	0.0773816	0.627159	0.056891	0.416442	0.33132	0.137199	0.0302536	0.383862	0.223274	0.99576	0.513837	0.00466129	3.47836e-05	0.827695	0.566578	0.0781527	0.938243	--	2.25	1.95	1.79
MSTRG.20983	indianred4	592.364	108.714	0.520959	0.0842458	-0.137899	-0.20866	0.258569	-0.0938633	0.230625	-0.407572	-0.292389	-0.915437	-0.393162	-0.697128	-0.462632	0.605064	0.131215	0.413397	0.803695	-0.212992	0.422552	-0.122481	0.112424	0.0385281	0.756409	0.610544	0.438025	0.333565	0.729522	0.390153	0.117118	0.271801	6.61493e-07	0.131933	0.00268683	0.071167	0.0130152	0.628111	0.111472	0.000176115	0.428355	0.102988	0.651348	0.678482	Os03g0733400	0	0.02	3.02
EGP31246	indianred4	449.64	108.408	0.206316	-0.113034	-0.539118	0.123289	0.131568	-0.305526	0.422555	-0.129982	-0.378168	-0.431789	-0.628701	-0.571957	-0.470742	0.221544	-0.28729	0.843184	0.832559	0.232658	0.5417	-0.0943224	0.177273	0.443304	0.676825	0.031162	0.649185	0.627177	0.249835	0.102985	0.631371	0.148668	0.0948994	0.00908958	0.0206156	0.0657193	0.409592	0.280635	4.0873e-05	6.27762e-05	0.385871	0.0302089	0.728245	0.511306	PSK	1.14	0.74	0.47
EGP26884	indianred4	491.339	108.177	0.1995	0.081828	-0.485164	0.281023	0.608884	0.0915502	0.281387	-0.468343	-0.46726	-0.584882	-0.670898	-0.290032	-0.312766	0.0836749	-0.0564226	0.629446	0.896899	-0.12855	0.153554	-0.492345	0.0416989	0.458836	0.763211	0.0567937	0.291726	0.0123042	0.735963	0.291074	0.0672974	0.0680191	0.0173232	0.00444207	0.275863	0.238214	0.758014	0.835583	0.00898316	2.51842e-06	0.635167	0.570187	0.0526996	0.878137	mat1	1.41	1.07	4.54
EGP25737	indianred4	574.186	108.051	0.206359	-0.0608736	-0.60709	0.39979	0.251162	-0.195638	0.352531	-0.171007	-0.47987	-0.260964	-0.782828	-0.394588	-0.403493	-0.0399167	-0.398825	0.898996	0.828421	0.306345	0.421654	-0.244775	0.0741357	0.443207	0.822797	0.0126343	0.124966	0.348083	0.467755	0.180501	0.526581	0.0599592	0.328947	0.0003365	0.130413	0.121188	0.883312	0.125965	2.19357e-06	7.36126e-05	0.248502	0.103799	0.360881	0.784959	At4g19520	2.8	1.52	2.13
EGP28135	indianred4	341.53	107.589	0.0747529	0.174812	-0.408005	0.121881	0.49669	-0.136063	0.566704	-0.187185	-0.146261	-0.238862	-0.372834	-0.0236313	-0.0784654	-0.102749	-0.127632	0.594403	0.81231	-0.175353	0.00622348	-0.523857	-0.0149885	0.783208	0.517282	0.116691	0.652955	0.050331	0.615351	0.0220841	0.487571	0.588846	0.372961	0.154951	0.930776	0.772698	0.70494	0.637605	0.0151711	0.000131828	0.515966	0.98175	0.0372722	0.956064	MIK2	2.86	2.58	0.67
EGP21665	indianred4	462.269	107.396	0.180646	-0.0752869	-0.605676	0.0380255	0.499411	-0.245672	0.357983	-0.374365	-0.419672	-0.559699	-0.624908	-0.319548	-0.445301	0.277891	-0.00888987	0.655354	0.866281	-0.0891007	0.334083	-0.323205	0.121506	0.503168	0.781694	0.0128992	0.888807	0.0488883	0.359068	0.173384	0.153129	0.105606	0.0241662	0.00964667	0.22764	0.0838975	0.297364	0.973934	0.00585397	1.42895e-05	0.742802	0.205996	0.222065	0.653961	PER21	14.76	14.8	24.6
EGP16420	indianred4	844.085	107.214	0.166236	0.151153	-0.501342	0.405799	0.16453	-0.230434	0.633398	0.120451	-0.146596	-0.134289	-0.65566	-0.358068	-0.510837	-0.283021	-0.606295	0.876898	0.806993	0.312276	0.231295	-0.414582	0.0295361	0.53835	0.576301	0.0478838	0.118874	0.542585	0.390555	0.00843538	0.656794	0.587983	0.620007	0.00582309	0.173275	0.0431653	0.288161	0.0127827	8.24662e-06	0.000157892	0.238989	0.388738	0.110346	0.913533	NFP	28.19	27.9	39
MSTRG.13214	indianred4	598.79	106.831	0.611472	0.19273	-0.0668708	-0.108163	0.286521	0.00474263	0.225384	-0.419041	-0.28603	-0.928098	-0.43386	-0.704072	-0.463398	0.514368	0.0729819	0.414177	0.835408	-0.215635	0.354613	-0.212291	0.0405364	0.01184	0.474527	0.805636	0.690092	0.281983	0.986092	0.40131	0.106185	0.282843	2.19965e-07	0.0931506	0.00233189	0.0706391	0.0415023	0.788234	0.11073	5.6118e-05	0.422509	0.177761	0.429913	0.881512	--	0.01	0	4.52
MSTRG.235	indianred4	551.143	106.324	0.593939	0.160657	-0.0973363	-0.180755	0.235649	-0.114928	0.293352	-0.356063	-0.243259	-0.88046	-0.397949	-0.697345	-0.468443	0.540059	0.0593057	0.447514	0.838279	-0.194763	0.400635	-0.167759	0.0857141	0.0152709	0.552256	0.719883	0.502908	0.379616	0.67169	0.270154	0.175869	0.363957	6.78064e-06	0.126876	0.00267511	0.0672315	0.030812	0.827296	0.0821869	5.00139e-05	0.469787	0.124097	0.534581	0.752286	--	0.48	0.72	3.29
EGP33475	indianred4	344.924	105.936	0.0619729	-0.0426559	-0.498929	0.074371	0.504839	-0.117107	0.339315	-0.397599	-0.409	-0.384223	-0.457535	-0.140608	-0.0352139	0.156901	0.0408342	0.615998	0.814801	-0.151338	0.218383	-0.318287	0.00880694	0.819645	0.875361	0.0491418	0.784291	0.0461029	0.665798	0.198541	0.127241	0.115715	0.141746	0.0747546	0.60348	0.896987	0.561706	0.880647	0.0110614	0.000120905	0.57583	0.416476	0.229583	0.974177	NAC022	1.83	1.58	0.72
EGP17359	indianred4	981.919	105.917	0.318588	0.0184715	-0.499085	0.31262	-0.00706646	-0.355311	0.528723	0.0807098	-0.281284	-0.238704	-0.71489	-0.590509	-0.565853	-0.0382898	-0.585457	0.962448	0.831082	0.435353	0.517317	-0.159611	0.121201	0.229118	0.945867	0.0490598	0.238444	0.979279	0.176849	0.0352336	0.766363	0.291257	0.373286	0.00185536	0.0160245	0.0223293	0.888039	0.0171867	2.55656e-09	6.64784e-05	0.0919033	0.0401508	0.554881	0.65478	WRKY70	15.87	15.81	10.18
EGP04545	indianred4	453.396	105.832	0.116533	-0.199105	-0.611874	-0.153295	0.289102	-0.426578	0.419944	-0.255537	-0.359745	-0.564905	-0.519352	-0.469741	-0.486742	0.450622	-0.00932716	0.684324	0.821157	-0.00996835	0.519899	-0.0998889	0.0168579	0.667348	0.459744	0.0117691	0.570845	0.277476	0.0994045	0.105356	0.339465	0.171124	0.0226051	0.039238	0.0663743	0.0558749	0.0798275	0.972652	0.00345538	9.64026e-05	0.970772	0.0389951	0.712823	0.95059	--	7.43	7.18	7.1
MSTRG.2875	indianred4	529.629	105.75	0.333591	0.0268218	-0.35644	-0.139923	0.300515	-0.233681	0.434914	-0.309651	-0.289801	-0.729107	-0.454327	-0.580019	-0.420612	0.447646	0.000604338	0.621227	0.909019	-0.129428	0.428012	-0.196103	0.0912444	0.206706	0.921455	0.175379	0.605264	0.25808	0.383725	0.0922687	0.243171	0.276263	0.0013525	0.0770787	0.0185101	0.104746	0.0820861	0.998228	0.0102127	1.08475e-06	0.632839	0.0981499	0.466677	0.736815	--	3.5	3.44	6.03
EGP13094	indianred4	564.319	105.729	0.326468	0.177863	-0.303461	-0.00432103	0.562716	-0.0044456	0.391015	-0.455064	-0.3037	-0.708615	-0.451693	-0.337855	-0.240374	0.268948	0.0838393	0.519863	0.936507	-0.31736	0.154757	-0.454698	0.0187869	0.217164	0.509879	0.253212	0.987329	0.0232517	0.986963	0.134246	0.0765401	0.25282	0.00212098	0.0790257	0.200604	0.369852	0.313817	0.757552	0.0390113	9.42115e-08	0.231019	0.567132	0.0768075	0.944944	--	10.72	10.81	11.69
EGP21199	indianred4	540.813	105.661	0.116101	-0.0650859	-0.603321	0.148644	0.0896211	-0.476218	0.595646	0.0814901	-0.211943	-0.168998	-0.587717	-0.399314	-0.498953	-8.7422e-05	-0.443111	0.874066	0.776049	0.301953	0.447805	-0.178607	0.102829	0.668515	0.810735	0.0133503	0.582723	0.741347	0.0622176	0.0149064	0.764163	0.430686	0.531522	0.0166589	0.125458	0.0491291	0.999744	0.0856155	9.59431e-06	0.000409217	0.255697	0.0819643	0.508081	0.704718	DPB	11.67	12.07	10.68
EGP09622	indianred4	402.493	105.569	0.00650751	-0.165156	-0.541344	-0.288886	0.0570033	-0.58109	0.658109	0.0416422	-0.0890677	-0.431086	-0.320969	-0.521094	-0.509912	0.394383	-0.147085	0.698894	0.754222	0.0628018	0.52604	-0.0210939	0.0770694	0.980918	0.541028	0.0303389	0.277851	0.833912	0.0182433	0.00558065	0.878302	0.742894	0.0954992	0.225463	0.0384686	0.0436088	0.13063	0.586726	0.0025927	0.000736629	0.817271	0.0363471	0.938195	0.776646	DNAJB6	10.62	10.71	9.13
MSTRG.19652	indianred4	600.126	105.037	0.470401	0.0717016	-0.168457	-0.177996	0.293655	-0.0544573	0.226239	-0.428692	-0.314908	-0.92128	-0.410711	-0.685083	-0.454172	0.586604	0.135283	0.422721	0.812955	-0.218388	0.404458	-0.145774	0.0975441	0.0659418	0.791872	0.532857	0.509556	0.269636	0.841241	0.399479	0.097559	0.234842	4.07133e-07	0.114051	0.00340538	0.0771925	0.0169172	0.617398	0.102835	0.000128921	0.416465	0.120216	0.590102	0.719307	--	0.39	0.56	9.19
EGP16015	indianred4	408.064	104.729	0.257766	0.0369402	-0.511881	0.105411	0.352085	-0.242472	0.460598	-0.214089	-0.310076	-0.518189	-0.628526	-0.436295	-0.523319	0.167467	-0.199143	0.720038	0.881077	0.022759	0.338553	-0.334294	-0.0845899	0.335121	0.891963	0.0426681	0.697627	0.181091	0.36556	0.0725832	0.425924	0.242491	0.0397577	0.0091147	0.091123	0.037503	0.535301	0.459657	0.00165821	6.55078e-06	0.933326	0.199616	0.205691	0.755442	--	8.88	9.53	10.14
EGP31612	indianred4	274.418	104.139	-0.166714	-0.114863	-0.617178	0.00525669	0.257148	-0.350209	0.591046	-0.0191114	-0.157714	-0.245419	-0.404002	-0.252932	-0.350474	0.0730206	-0.203339	0.695603	0.715821	0.0578126	0.282851	-0.239516	0.0518498	0.537166	0.671866	0.0108652	0.984585	0.336323	0.183589	0.0159046	0.943995	0.559655	0.359579	0.120675	0.34458	0.183235	0.788124	0.450055	0.00277037	0.00181835	0.831585	0.288464	0.371614	0.848759	NLTP1	0.13	0.22	0.42
MSTRG.23741	indianred4	546.996	103.789	0.576528	0.152075	-0.125673	-0.151366	0.257264	-0.103751	0.291693	-0.368457	-0.265665	-0.874896	-0.423555	-0.688786	-0.471273	0.52099	0.0508576	0.465436	0.850063	-0.185846	0.398776	-0.182631	0.117005	0.0194002	0.573951	0.642819	0.575759	0.336098	0.702183	0.272997	0.160241	0.319988	9.18166e-06	0.102086	0.00316973	0.0653736	0.0385143	0.851623	0.0692474	3.04382e-05	0.490746	0.126016	0.498408	0.666073	--	0	0	0.58
EGP24493	indianred4	406.908	103.514	0.135224	-0.0224722	-0.411366	-0.181531	0.407262	-0.222761	0.445989	-0.334003	-0.26175	-0.604229	-0.342284	-0.346572	-0.227579	0.38915	0.110009	0.54857	0.84159	-0.235486	0.300834	-0.241096	0.190958	0.617552	0.934164	0.113418	0.501044	0.117423	0.406958	0.0833631	0.206111	0.327438	0.0131749	0.19439	0.188497	0.396616	0.136278	0.685054	0.02778	4.36754e-05	0.379957	0.257549	0.368371	0.478677	MAKR4	8.1	8.34	7.71
EGP25372	indianred4	582.966	103.455	0.612095	0.162865	-0.0416563	-0.152017	0.262842	0.00264735	0.176455	-0.434505	-0.29158	-0.937647	-0.397253	-0.705687	-0.441495	0.567318	0.121547	0.367505	0.78869	-0.227241	0.372607	-0.157524	0.111877	0.0117303	0.546734	0.878261	0.574098	0.32535	0.992236	0.513289	0.0926103	0.273192	8.32427e-08	0.127603	0.00225506	0.0868992	0.0219083	0.653852	0.161406	0.000282559	0.397338	0.155223	0.560134	0.679968	--	1.78	2.82	10.33
EGP01585	indianred4	507.377	103.419	0.264307	-0.128518	-0.537732	0.155272	0.0857719	-0.352923	0.385922	-0.120929	-0.420108	-0.354975	-0.658455	-0.554092	-0.417936	0.200914	-0.32256	0.882207	0.820343	0.296503	0.58716	-0.0468296	0.168098	0.322561	0.635252	0.0316833	0.565827	0.752124	0.179983	0.139843	0.65551	0.105206	0.177287	0.00554698	0.0259387	0.107206	0.455593	0.223042	6.14633e-06	9.92909e-05	0.2648	0.0167878	0.863267	0.533744	BHLH41	1.1	0.86	0.48
EGP25613	indianred4	570.755	103.07	0.465673	0.0685877	-0.194677	-0.184909	0.285717	-0.10385	0.265965	-0.402924	-0.304771	-0.891377	-0.418505	-0.673876	-0.460838	0.574351	0.110396	0.453826	0.830161	-0.203016	0.416861	-0.150846	-0.0284134	0.0690874	0.800738	0.469987	0.492974	0.283395	0.701912	0.319422	0.121763	0.251066	3.57428e-06	0.106679	0.00420578	0.0724148	0.0199719	0.683999	0.0774465	6.88781e-05	0.450791	0.108206	0.577086	0.916809	--	0	0	1.92
MSTRG.5420	indianred4	546.139	103.055	0.585884	0.159424	-0.102547	-0.166713	0.25489	-0.0888182	0.270017	-0.373554	-0.255272	-0.896001	-0.412767	-0.693321	-0.489183	0.538347	0.0683689	0.42777	0.824661	-0.201316	0.386426	-0.179533	0.071916	0.017086	0.555351	0.705494	0.537167	0.340732	0.743592	0.311824	0.154093	0.339984	2.66949e-06	0.112072	0.00289926	0.0544743	0.0314513	0.801362	0.0983612	8.47699e-05	0.454671	0.139282	0.505847	0.791263	--	0.21	0.27	2.49
EGP25788	indianred4	595.468	102.947	0.616124	0.184874	-0.0332128	-0.129688	0.277773	0.0299049	0.179004	-0.434933	-0.284338	-0.946739	-0.406025	-0.706082	-0.453393	0.545397	0.111115	0.363731	0.795182	-0.233694	0.348313	-0.186627	0.0807204	0.0110403	0.493056	0.902814	0.632152	0.297578	0.912457	0.507123	0.0922531	0.285826	2.83039e-08	0.11865	0.00223659	0.0777651	0.0288825	0.682041	0.166086	0.000231369	0.383699	0.186137	0.488891	0.766333	--	0.02	0.04	10.37
EGP00187	indianred4	372.248	102.754	-0.0166706	0.175134	-0.500734	0.225004	0.514391	-0.107069	0.606211	-0.107855	-0.108141	-0.242659	-0.468441	-0.0568586	-0.305469	-0.203806	-0.239899	0.612883	0.789902	-0.100464	-0.0392257	-0.607546	-0.0367759	0.951139	0.516498	0.0481981	0.402125	0.0414918	0.693085	0.0127985	0.690935	0.690153	0.365179	0.0672328	0.834328	0.249927	0.448993	0.370826	0.0115928	0.000272349	0.711234	0.885319	0.0125496	0.892442	GGR	5.61	5.17	7.23
EGP00192	indianred4	468.471	102.424	0.289037	0.363297	-0.30274	0.238451	0.474841	-0.0126891	0.610987	-0.144304	-0.0848368	-0.455469	-0.513968	-0.276372	-0.411661	-0.142853	-0.286644	0.61097	0.906069	-0.133609	-0.0163779	-0.656687	-0.181364	0.27759	0.166629	0.254397	0.373809	0.063085	0.9628	0.011926	0.593897	0.754749	0.0762454	0.0416881	0.300121	0.113134	0.597651	0.281767	0.0119289	1.34535e-06	0.621798	0.951996	0.00572039	0.501445	--	4.63	4.22	5.96
EGP06587	indianred4	343.209	102.382	0.112003	0.252417	-0.312976	-0.066033	0.405983	-0.243409	0.726661	-0.057568	0.0575158	-0.31881	-0.235405	-0.118339	-0.200124	-0.0219672	-0.131166	0.536083	0.819509	-0.242314	0.00230818	-0.518124	-0.00503634	0.679625	0.345598	0.237882	0.808028	0.118692	0.363653	0.00143001	0.832289	0.832439	0.228777	0.380126	0.662475	0.457404	0.935641	0.628239	0.0323119	0.000102321	0.365882	0.993231	0.039787	0.985231	NFD4	12.27	13.38	3.77
EGP14659	indianred4	602.183	101.645	0.611825	0.193327	-0.0322419	-0.111638	0.293468	0.0546849	0.173588	-0.445495	-0.290312	-0.951977	-0.413528	-0.701099	-0.450283	0.532207	0.110612	0.361233	0.798591	-0.239396	0.333299	-0.203479	0.0740421	0.0117778	0.473132	0.905643	0.680617	0.269954	0.840585	0.520263	0.0837464	0.275379	1.39068e-08	0.111347	0.00247887	0.0800825	0.0338268	0.683412	0.169232	0.000207734	0.371861	0.207128	0.449737	0.785224	--	0.07	0.07	28.44
EGP25447	indianred4	616.62	101.478	0.314327	0.323446	-0.303704	0.168515	0.15487	-0.255306	0.776379	0.152413	0.0666566	-0.355988	-0.485828	-0.478423	-0.607539	-0.134907	-0.516425	0.747023	0.874049	0.108225	0.17261	-0.47771	-0.00317761	0.235754	0.221701	0.252813	0.532714	0.566846	0.339917	0.00040541	0.573089	0.806247	0.175966	0.0564057	0.0608464	0.0125509	0.618385	0.0405563	0.000882891	9.6032e-06	0.689923	0.522655	0.0612872	0.990681	Tm-2(2)	2.41	2.75	4.59
MSTRG.23258	indianred4	540.792	101.329	0.496	0.0210508	-0.156542	-0.298405	0.193116	-0.201869	0.240058	-0.364584	-0.269494	-0.874063	-0.344859	-0.690097	-0.460019	0.667628	0.153079	0.404293	0.757767	-0.192116	0.48138	-0.0351348	0.109339	0.0507017	0.938321	0.562615	0.261601	0.473624	0.453407	0.3705	0.16502	0.312798	9.59595e-06	0.190837	0.00308949	0.0729904	0.00471364	0.571395	0.120382	0.000672278	0.475963	0.0590438	0.897217	0.686881	--	0.04	0.07	3.25
EGP29819	indianred4	347.111	100.989	0.151531	0.223095	-0.306326	-0.16554	0.342822	-0.323047	0.748825	-0.0335307	0.0810597	-0.394781	-0.21796	-0.219871	-0.289781	0.0924881	-0.113232	0.536591	0.829523	-0.236399	0.0871473	-0.44626	0.0142656	0.575338	0.406235	0.248533	0.540076	0.193645	0.222303	0.000844221	0.901888	0.765376	0.130208	0.417401	0.413227	0.276298	0.733349	0.676287	0.0321173	7.05828e-05	0.378057	0.748268	0.0831535	0.958181	CGS1	81.4	83.74	54.64
MSTRG.20120	indianred4	556.002	100.12	0.664821	0.23155	0.0117852	-0.113045	0.236583	0.0244235	0.211736	-0.398764	-0.256756	-0.920096	-0.396043	-0.724199	-0.432761	0.509304	0.0611019	0.386388	0.810448	-0.210463	0.349832	-0.190016	0.0355911	0.00495716	0.388202	0.965448	0.676795	0.377675	0.928461	0.431147	0.126029	0.337085	4.50554e-07	0.128874	0.00151165	0.0940755	0.0439024	0.822142	0.139325	0.000140514	0.433986	0.184094	0.48089	0.895889	At5g13770	4.16	4.13	8.77
EGP32177	indianred4	552.01	100.064	0.304365	-0.062396	-0.471248	0.118643	0.0136296	-0.408945	0.473331	-0.0271715	-0.317566	-0.308065	-0.593294	-0.565131	-0.417376	0.161587	-0.381522	0.882933	0.819273	0.30618	0.574431	-0.0509011	0.14832	0.25173	0.818433	0.0653898	0.661657	0.960045	0.115769	0.0640457	0.920434	0.230698	0.24572	0.0154104	0.022539	0.107726	0.549927	0.144805	5.89784e-06	0.00010319	0.248771	0.0199508	0.851497	0.583553	ACT-2	34.97	33.32	12.71
EGP20013	indianred4	473.404	99.7629	0.35619	0.0950073	-0.437281	0.172086	0.212619	-0.270126	0.500953	-0.106086	-0.268249	-0.449668	-0.641193	-0.522566	-0.540668	0.0938858	-0.347637	0.792627	0.885551	0.147018	0.387781	-0.29347	0.00106468	0.175703	0.726342	0.090311	0.523935	0.429184	0.31162	0.0480845	0.695777	0.315125	0.0805466	0.00743239	0.0378277	0.0305871	0.729459	0.187051	0.000250506	5.07047e-06	0.586899	0.137783	0.269952	0.996878	--	15.72	14.13	16.71
MSTRG.13729	indianred4	509.534	99.3939	0.351819	0.0513457	-0.334409	-0.132651	0.305043	-0.216336	0.437897	-0.304344	-0.271775	-0.733603	-0.448454	-0.575461	-0.425438	0.43398	-0.00390987	0.609893	0.907388	-0.138678	0.404999	-0.215482	0.149697	0.181443	0.850213	0.205526	0.62432	0.250622	0.420965	0.0898065	0.251764	0.308559	0.00121896	0.0814683	0.0196789	0.10041	0.0930497	0.988534	0.0121216	1.22299e-06	0.60851	0.119674	0.422846	0.580025	--	0.07	0.11	0.28
EGP04940	indianred4	773.583	99.2359	0.31712	0.052838	-0.462775	0.351191	0.0529453	-0.289988	0.491842	0.0279353	-0.302384	-0.187047	-0.687974	-0.487926	-0.424673	-0.0957877	-0.547659	0.929484	0.821738	0.383503	0.442805	-0.205583	0.0679617	0.23139	0.845908	0.0710683	0.182279	0.845599	0.27594	0.0529791	0.918204	0.254985	0.487897	0.00322024	0.0551924	0.101088	0.724176	0.0280932	1.9266e-07	9.4389e-05	0.142556	0.0858575	0.444961	0.802523	--	11.58	11.61	7.35
MSTRG.5109	indianred4	575.231	99.065	0.650212	0.240114	-0.0299082	-0.0595381	0.298587	0.0539101	0.217134	-0.420178	-0.277092	-0.92234	-0.44296	-0.693549	-0.45417	0.465821	0.0497181	0.409025	0.838871	-0.216211	0.31498	-0.251177	0.147973	0.00639268	0.370385	0.912447	0.826629	0.261296	0.842817	0.419213	0.105142	0.298813	3.71338e-07	0.0857348	0.00288615	0.0771942	0.0689869	0.854914	0.115691	4.88285e-05	0.421241	0.234729	0.348053	0.584443	--	0.06	0.11	10.51
EGP24070	indianred4	888.517	99.0312	0.276608	0.0999573	-0.43246	0.312772	-0.0130726	-0.34143	0.611795	0.158953	-0.165251	-0.131045	-0.6118	-0.48494	-0.460803	-0.155241	-0.616871	0.926584	0.800884	0.396275	0.403169	-0.223746	0.117004	0.299692	0.712634	0.0943304	0.238204	0.961676	0.19558	0.0117831	0.556536	0.540793	0.62856	0.0117823	0.0569254	0.0724395	0.565905	0.010916	2.53468e-07	0.000192994	0.128629	0.121515	0.404832	0.666077	CNGC13	8.27	7.56	4.91
EGP21714	indianred4	385.691	98.7985	-0.15857	-0.176594	-0.757074	0.16136	0.237675	-0.440849	0.562893	0.0407843	-0.234673	-0.0717423	-0.563628	-0.179978	-0.427144	-0.0620978	-0.344003	0.802783	0.68505	0.233556	0.326028	-0.24013	0.0569824	0.557498	0.512952	0.000684483	0.550497	0.375412	0.0874156	0.0231989	0.880792	0.381652	0.791756	0.0229804	0.504777	0.098908	0.819287	0.192014	0.000181455	0.00340751	0.383987	0.217821	0.370351	0.833972	LECRKS4	0.58	0.83	0.62
MSTRG.26530	indianred4	526.332	98.6325	0.564606	0.0880606	-0.174976	-0.1525	0.0998661	-0.225409	0.340935	-0.230404	-0.23539	-0.821302	-0.45966	-0.798443	-0.604717	0.526975	-0.0756786	0.553486	0.822783	-0.025879	0.518498	-0.0765327	0.153254	0.0226926	0.745711	0.516882	0.572869	0.712886	0.401256	0.19627	0.390619	0.380156	9.58981e-05	0.073243	0.00020872	0.0130814	0.0359558	0.780584	0.026136	9.08517e-05	0.924208	0.0396193	0.778165	0.57095	--	10.87	6.41	21.04
MSTRG.20194	indianred4	591.531	98.6153	0.559357	0.157978	-0.066754	-0.125323	0.301082	0.0452405	0.17186	-0.453332	-0.30463	-0.949562	-0.411089	-0.694251	-0.446742	0.54739	0.127715	0.360615	0.790666	-0.241079	0.344792	-0.188721	0.00560718	0.0242715	0.558991	0.805969	0.643751	0.257139	0.867868	0.524489	0.0778099	0.251297	1.94781e-08	0.113685	0.00284616	0.0827812	0.0281863	0.637385	0.170017	0.000266075	0.368406	0.190928	0.48394	0.983557	--	0.5	0.52	6.22
MSTRG.20196	indianred4	596.175	98.601	0.633435	0.252394	-0.0437148	-0.0252332	0.325653	0.0843548	0.225257	-0.431539	-0.289107	-0.924984	-0.464954	-0.687094	-0.451869	0.436744	0.0361573	0.423316	0.858065	-0.218612	0.295342	-0.284926	0.0612319	0.00843041	0.345643	0.87229	0.926095	0.218381	0.756103	0.401583	0.0951126	0.277468	2.93493e-07	0.0695747	0.00327572	0.0788943	0.0907523	0.894241	0.102301	2.12014e-05	0.415975	0.266765	0.284787	0.821769	At1g12700	0.34	0.31	6.72
EGP27608	indianred4	747.527	98.3368	0.268735	0.260202	-0.394568	0.342547	0.179184	-0.186683	0.675057	0.108508	-0.0723032	-0.271543	-0.616842	-0.438176	-0.582432	-0.231886	-0.578913	0.813089	0.850032	0.219129	0.191095	-0.472761	-0.0966608	0.314215	0.330411	0.130434	0.194025	0.506688	0.48876	0.0041149	0.689149	0.790162	0.30899	0.0109207	0.0895786	0.0179135	0.387493	0.0187884	0.000128328	3.04804e-05	0.414846	0.478355	0.0644117	0.721754	RPV1	3.35	3.58	5.26
EGP28612	indianred4	510.131	97.8909	0.60153	0.223599	0.0157544	-0.264816	0.15819	-0.113395	0.33923	-0.269047	-0.104551	-0.900493	-0.28219	-0.735088	-0.505324	0.554107	0.0567439	0.354127	0.775054	-0.230517	0.356004	-0.155793	0.0306483	0.0137015	0.405148	0.953821	0.321595	0.558457	0.675846	0.198662	0.313632	0.699987	1.98406e-06	0.28964	0.0011773	0.0458599	0.0259337	0.834658	0.178397	0.000420917	0.390381	0.175945	0.564508	0.910289	DUT	2.35	2.48	7.18
MSTRG.7130	indianred4	542.452	97.7257	0.661981	0.180045	-0.0492609	-0.0870801	0.263439	0.00260761	0.162176	-0.428645	-0.31354	-0.90988	-0.452112	-0.703365	-0.465833	0.519945	0.0724081	0.400093	0.800556	-0.18402	0.374768	-0.17889	0.138806	0.00521381	0.504615	0.856235	0.748457	0.324213	0.992353	0.548455	0.0975998	0.236992	1.01727e-06	0.0787135	0.00236621	0.0689788	0.0389748	0.789864	0.124654	0.000195046	0.495092	0.152653	0.507398	0.608177	--	0.32	0.2	1.46
EGP21542	indianred4	607.678	97.5995	0.715743	0.579291	-0.010574	0.412396	0.308088	0.106778	0.487064	-0.113377	-0.0863936	-0.456196	-0.58374	-0.426521	-0.420592	-0.237649	-0.455985	0.612157	0.895526	-0.00289852	0.00597652	-0.637962	-0.0472357	0.00182144	0.0186929	0.968997	0.112428	0.245682	0.693882	0.0556882	0.675894	0.750381	0.0757184	0.0175963	0.0994546	0.104764	0.375466	0.0758708	0.0117195	2.7524e-06	0.9915	0.982474	0.00783595	0.862092	At3g28580	69.82	68.43	121.09
EGP10542	indianred4	626.826	97.4366	0.490775	0.0974941	-0.108426	-0.169251	0.341518	0.0397684	0.141317	-0.500182	-0.336225	-0.958738	-0.389155	-0.651988	-0.405969	0.598013	0.20491	0.333901	0.772609	-0.282118	0.347653	-0.165994	0.0269493	0.0535753	0.719446	0.689373	0.5309	0.195456	0.883743	0.601638	0.0484853	0.202923	4.89495e-09	0.136272	0.00620231	0.118706	0.014412	0.446487	0.206259	0.000450814	0.289768	0.187028	0.53895	0.921083	NLE1	1.47	1.5	12.42
EGP25999	indianred4	497.263	97.1347	0.610765	0.579377	0.0275321	0.171409	0.2216	-0.0464164	0.684381	0.0196026	0.109852	-0.44621	-0.37017	-0.432169	-0.381511	-0.152029	-0.410725	0.579029	0.894219	-0.089315	0.0100939	-0.585421	-0.0516719	0.0119655	0.0186713	0.919381	0.525595	0.409469	0.864463	0.00345157	0.942557	0.685482	0.0831918	0.158156	0.0945767	0.144817	0.574068	0.114037	0.0187592	2.99195e-06	0.742203	0.970404	0.0171952	0.849272	sbt3	25.06	24.23	23.64
MSTRG.20985	indianred4	619.951	96.8949	0.446149	0.0449777	-0.144105	-0.219504	0.334943	-0.0133881	0.14872	-0.501862	-0.344363	-0.937785	-0.36187	-0.629913	-0.372441	0.637504	0.239161	0.342147	0.766101	-0.286992	0.379662	-0.123773	0.0828528	0.0832394	0.86863	0.594412	0.414028	0.204759	0.960752	0.582526	0.0476157	0.191518	8.19929e-08	0.168426	0.00891705	0.155422	0.00789457	0.372345	0.194581	0.000539025	0.281157	0.146939	0.647892	0.760326	--	0.75	0.85	2.3
EGP25755	indianred4	385.872	96.8809	0.139031	-0.0224366	-0.550589	0.285649	0.557472	0.0288851	0.233606	-0.453682	-0.525821	-0.482478	-0.679065	-0.248797	-0.24296	0.0885932	-0.057948	0.666194	0.843625	-0.0515847	0.220927	-0.392669	0.138028	0.607588	0.934268	0.0270956	0.283514	0.0248585	0.915432	0.383881	0.0775521	0.0364392	0.0583841	0.00381829	0.35279	0.364566	0.744221	0.831196	0.00483681	4.01248e-05	0.849524	0.41093	0.132462	0.610207	At4g10930	6.5	6.97	7.74
EGP16393	indianred4	472.277	96.6884	0.154982	0.132444	-0.538569	0.407587	0.643957	0.060832	0.33749	-0.369726	-0.406676	-0.378359	-0.70481	-0.110958	-0.307119	-0.142646	-0.174993	0.651003	0.851243	-0.071074	0.0331954	-0.608814	0.0430896	0.566562	0.624868	0.0313678	0.117103	0.00710047	0.822916	0.201122	0.158695	0.118003	0.148445	0.00229652	0.68247	0.247247	0.598188	0.51684	0.00630736	2.88954e-05	0.793657	0.902865	0.0123169	0.874103	UGT94E5	9.31	9.24	28.87
EGP30960	indianred4	434.558	96.557	0.372863	0.246899	-0.278152	0.272507	0.328282	0.0341408	0.453025	-0.212616	-0.25631	-0.551079	-0.58901	-0.503889	-0.397811	0.0130561	-0.293281	0.702725	0.917707	0.010658	0.20822	-0.437621	-0.00927225	0.154917	0.356597	0.296892	0.307206	0.214468	0.900111	0.078037	0.42919	0.337955	0.0269315	0.0163626	0.0465816	0.12702	0.961724	0.270274	0.0023976	5.50144e-07	0.968751	0.439015	0.0900322	0.972813	FBA2	0.72	0.59	0.97
MSTRG.8538	indianred4	541.124	96.2423	0.607836	0.13002	-0.0801897	-0.0840164	0.166234	-0.0294861	0.18899	-0.352015	-0.300467	-0.900753	-0.464693	-0.793545	-0.5399	0.531121	0.00230912	0.449571	0.781091	-0.0902665	0.446025	-0.107209	0.104575	0.0124962	0.631273	0.76783	0.757054	0.538354	0.913679	0.483306	0.181184	0.258159	1.9494e-06	0.0697525	0.000243488	0.0308709	0.0342604	0.993228	0.0806198	0.000354028	0.739544	0.0833349	0.692701	0.699919	--	3.51	3.05	9.76
EGP23443	indianred4	517.415	95.733	0.597841	0.0921556	-0.040508	-0.27346	0.169854	-0.125585	0.17377	-0.376863	-0.249819	-0.899072	-0.324138	-0.710549	-0.452447	0.65501	0.15601	0.331164	0.715415	-0.206762	0.443042	-0.0409195	0.128384	0.0144475	0.734275	0.881594	0.305451	0.529416	0.643054	0.519821	0.150189	0.350751	2.18257e-06	0.220657	0.00203601	0.0784649	0.00588882	0.563958	0.210232	0.00183444	0.442297	0.08567	0.8804	0.635607	--	0	0	1.96
EGP34474	indianred4	539.958	95.4761	0.478691	0.052716	-0.156494	-0.173433	0.26067	-0.0549661	0.199775	-0.428265	-0.333963	-0.898841	-0.404253	-0.690447	-0.416873	0.593207	0.133664	0.428833	0.793918	-0.191968	0.43034	-0.102026	0.198517	0.0606815	0.84626	0.562734	0.520644	0.329512	0.839775	0.458204	0.0979297	0.20617	2.21634e-06	0.120422	0.00306836	0.108194	0.0154293	0.621651	0.0974374	0.000240685	0.476308	0.0961373	0.706931	0.461099	RPL14A	2.21	2.54	5.84
MSTRG.7211	indianred4	539.794	95.1481	0.506724	0.0327729	-0.108885	-0.29436	0.200055	-0.137502	0.180155	-0.396311	-0.275215	-0.904538	-0.324725	-0.694465	-0.446806	0.67971	0.189714	0.342009	0.718342	-0.218329	0.456014	-0.0285423	0.169757	0.0451642	0.904096	0.68812	0.268433	0.457561	0.611584	0.504349	0.128591	0.302233	1.50032e-06	0.219773	0.00283403	0.0827315	0.00377217	0.4816	0.194772	0.00172117	0.416593	0.0758504	0.916433	0.529654	--	0.01	0.02	2.29
EGP30200	indianred4	360.822	94.7079	0.0395132	-0.196668	-0.640661	-0.00084404	0.109155	-0.483659	0.505188	-0.0234417	-0.281455	-0.298517	-0.539604	-0.445534	-0.480919	0.215159	-0.26529	0.809786	0.746593	0.225841	0.529246	-0.0588109	0.215588	0.884484	0.465368	0.00749769	0.997525	0.687384	0.0576807	0.0459282	0.93133	0.290952	0.261414	0.030981	0.0837167	0.0593219	0.42356	0.320698	0.000143716	0.000892339	0.400331	0.0350196	0.828717	0.422612	DRT111	17.84	19.14	18.91
EGP14402	indianred4	262.124	94.5182	-0.1804	-0.183375	-0.681937	0.118363	0.273759	-0.332665	0.487224	-0.0678793	-0.283363	-0.130766	-0.484047	-0.166203	-0.248342	0.0106581	-0.219522	0.74248	0.682343	0.136533	0.307157	-0.20502	-0.0197388	0.50376	0.49663	0.00361648	0.66241	0.3049	0.208047	0.0555962	0.802758	0.287554	0.629299	0.0574516	0.538431	0.353702	0.968751	0.413987	0.000986848	0.00358868	0.614118	0.247186	0.446237	0.942159	PMADS2	0.47	0.32	0.05
EGP10223	indianred4	540.175	94.4651	0.782099	0.515612	0.0407738	0.375147	0.133509	0.0402826	0.424823	-0.0643664	-0.113086	-0.428885	-0.56577	-0.538741	-0.407097	-0.155623	-0.489407	0.636798	0.838574	0.112553	0.150435	-0.457846	-0.0238367	0.000343768	0.0409282	0.880823	0.152205	0.62206	0.882249	0.100956	0.812792	0.676684	0.0973923	0.0223534	0.0313033	0.117587	0.564939	0.0543472	0.00798547	4.94198e-05	0.678132	0.578137	0.0745319	0.930176	rbrA	1.58	2.04	2
MSTRG.23257	indianred4	546.958	94.141	0.483945	-0.0111091	-0.127165	-0.344351	0.17086	-0.193325	0.180248	-0.379185	-0.269449	-0.88767	-0.301614	-0.690288	-0.444282	0.721616	0.209268	0.33918	0.695755	-0.209746	0.489188	0.0194515	0.133577	0.0575116	0.967429	0.638848	0.191535	0.526943	0.473138	0.504125	0.147489	0.312882	4.47492e-06	0.256257	0.003078	0.0846938	0.00160133	0.43666	0.198732	0.00276193	0.43559	0.0544714	0.942999	0.621882	--	0.04	0	1.11
MSTRG.1099	indianred4	601.962	93.8287	0.588118	0.289014	-0.073174	-0.0234133	0.376613	0.0706144	0.314982	-0.407079	-0.24272	-0.901134	-0.452635	-0.635533	-0.442702	0.378425	0.0175265	0.446566	0.902641	-0.255841	0.238307	-0.36447	0.0287107	0.0165665	0.27763	0.787688	0.931413	0.150482	0.794965	0.234726	0.117604	0.365054	1.89961e-06	0.0783257	0.00815056	0.0859389	0.148369	0.948633	0.082917	1.71299e-06	0.33887	0.374106	0.165162	0.915941	--	1.37	1.02	7.15
EGP19478	indianred4	542.091	93.6142	0.207329	0.175387	-0.520629	0.410835	0.395101	-0.135955	0.524076	-0.0804851	-0.238668	-0.226589	-0.696512	-0.215007	-0.464426	-0.247976	-0.433921	0.771875	0.828934	0.13638	0.11953	-0.5393	0.017625	0.44102	0.515882	0.038673	0.113931	0.129868	0.615632	0.0371786	0.766996	0.373361	0.398729	0.00272031	0.423893	0.0699343	0.354435	0.0930992	0.000460115	7.2188e-05	0.614519	0.659269	0.031094	0.948345	SRRM2	25.34	23.58	27.01
EGP25657	indianred4	439.684	93.5009	0.050182	0.146807	-0.499124	0.151475	0.22741	-0.390849	0.753496	0.161799	0.0227059	-0.0719666	-0.435216	-0.15849	-0.413037	-0.222133	-0.443091	0.733667	0.748152	0.1149	0.127415	-0.441874	-0.00211568	0.853574	0.587441	0.0490391	0.57548	0.396977	0.134426	0.000750415	0.549396	0.933481	0.791119	0.0920172	0.5577	0.111815	0.408316	0.085631	0.00121715	0.000858495	0.671765	0.638181	0.0865964	0.993796	CYP71AU50	4.19	4.19	3.3
EGP00517	indianred4	640.98	93.4096	0.458325	0.135177	-0.0902929	-0.256584	0.386274	-0.00979237	0.241055	-0.48831	-0.261169	-0.919487	-0.286575	-0.55513	-0.28563	0.589359	0.257212	0.322319	0.810669	-0.381888	0.286363	-0.213594	0.0707713	0.0741899	0.617674	0.739471	0.33742	0.139451	0.971288	0.368455	0.0549723	0.328552	4.74348e-07	0.281887	0.0256031	0.283547	0.0162834	0.336198	0.223407	0.000139459	0.144388	0.28226	0.427019	0.794518	At4g18260	3.02	3.18	3.92
MSTRG.16679	indianred4	588.829	93.4061	0.621389	0.272326	-0.0697368	0.0185384	0.345461	0.0867318	0.263447	-0.416762	-0.287769	-0.89889	-0.494032	-0.671476	-0.454308	0.381261	-0.00665201	0.463762	0.89068	-0.2041	0.276662	-0.329635	-0.0203205	0.0101873	0.307541	0.797463	0.945671	0.190012	0.749433	0.324196	0.108298	0.279797	2.2092e-06	0.0517701	0.00439538	0.0770924	0.145104	0.980494	0.0703891	3.73062e-06	0.448325	0.299594	0.212474	0.940457	--	0	0	11.95
EGP06056	indianred4	546.12	93.2747	0.615809	0.405558	-0.120882	0.20432	0.174707	-0.13887	0.583263	-0.0390141	-0.0780687	-0.450554	-0.516544	-0.518615	-0.435172	-0.0468435	-0.421254	0.704666	0.91597	0.0525145	0.212669	-0.437488	0.00453122	0.0110932	0.119115	0.655635	0.447825	0.517537	0.608008	0.0177114	0.885934	0.77382	0.0798789	0.0405021	0.0395667	0.0920541	0.863227	0.104162	0.00230338	6.33744e-07	0.846841	0.429072	0.0901408	0.986712	AC101	21.42	23.39	13.27
MSTRG.18049	indianred4	307.769	93.2097	-0.0709519	-0.270787	-0.677287	0.0217191	0.209198	-0.348196	0.395732	-0.154196	-0.381343	-0.371805	-0.546623	-0.419881	-0.411589	0.271597	-0.146357	0.754279	0.726588	0.159728	0.499678	-0.0608542	0.08779	0.794004	0.310391	0.00394769	0.936366	0.436819	0.186295	0.129201	0.568556	0.14501	0.156185	0.0284527	0.105413	0.113203	0.308889	0.588599	0.000735554	0.00143235	0.554589	0.0487486	0.822852	0.746469	--	0.21	0.27	0.23
EGP26453	indianred4	442.65	93.0884	0.825274	0.638172	0.18736	0.337247	0.171927	0.126963	0.434368	-0.0688278	-0.00684738	-0.439353	-0.445839	-0.464086	-0.321239	-0.195104	-0.432346	0.507678	0.800949	-0.0132897	0.00898165	-0.537759	-0.0206496	8.28591e-05	0.00780917	0.487155	0.201467	0.524326	0.639383	0.0927246	0.800053	0.979921	0.0886216	0.0834796	0.0701669	0.225052	0.468995	0.094427	0.0446942	0.000192592	0.96104	0.973665	0.031673	0.939494	MTP4	18.35	18.68	17
MSTRG.6343	indianred4	582.13	92.8918	0.470622	0.153347	-0.159	-0.0814318	0.373238	0.0408214	0.249119	-0.443617	-0.3045	-0.918684	-0.448662	-0.639714	-0.452981	0.477425	0.0959291	0.424642	0.84716	-0.246549	0.303814	-0.269799	0.00643853	0.0657972	0.570713	0.556418	0.764328	0.15447	0.880685	0.352148	0.0852165	0.251509	5.07349e-07	0.0813101	0.00761506	0.0780696	0.0614644	0.723783	0.101116	3.45294e-05	0.357301	0.252633	0.312229	0.98112	At3g03300	1.06	0.98	10.43
EGP16157	indianred4	328.414	92.7663	0.147048	0.103125	-0.469074	0.158027	0.548604	-0.0791446	0.422794	-0.310005	-0.283691	-0.428793	-0.520624	-0.163734	-0.271178	0.0308353	-0.0751108	0.597274	0.839056	-0.151685	0.096953	-0.493464	0.293247	0.58682	0.703904	0.0668139	0.558867	0.0277684	0.77078	0.102769	0.242604	0.286972	0.0974718	0.038675	0.544566	0.309667	0.909744	0.782193	0.014565	4.84618e-05	0.574945	0.720945	0.0520817	0.270332	NOV	2.4	2.46	2.41
MSTRG.12771	indianred4	584.708	92.4712	0.33739	-0.0259527	-0.246283	-0.246652	0.313099	-0.0977609	0.217973	-0.442601	-0.330342	-0.903681	-0.373342	-0.636059	-0.428456	0.642041	0.206867	0.398437	0.771811	-0.242626	0.421031	-0.0990585	0.0391502	0.201263	0.923993	0.357836	0.357094	0.237687	0.718707	0.417373	0.0860194	0.211435	1.59349e-06	0.154346	0.00808167	0.0977643	0.00732926	0.442061	0.126367	0.000460936	0.365246	0.104365	0.715117	0.885539	At3g47570	0.04	0.07	4.88
EGP14288	indianred4	533.378	92.1876	0.35726	-0.0291472	-0.199022	-0.339693	0.192278	-0.201428	0.287466	-0.344412	-0.24739	-0.866018	-0.290273	-0.681774	-0.42052	0.681167	0.177025	0.410142	0.75188	-0.209398	0.478617	-0.014274	0.109039	0.174317	0.914667	0.459936	0.19801	0.475584	0.454417	0.280327	0.191451	0.355609	1.44766e-05	0.275446	0.00362766	0.10483	0.00366969	0.511907	0.114603	0.000781839	0.43637	0.0607273	0.958157	0.6877	--	11.59	10.03	14.08
MSTRG.13014	indianred4	546.713	91.8405	0.720504	0.301324	0.0274036	-0.0219254	0.269766	0.0728313	0.216982	-0.395409	-0.255559	-0.905395	-0.452784	-0.707226	-0.460883	0.420408	-6.47554e-05	0.40329	0.834549	-0.195772	0.296455	-0.272298	-0.0302699	0.00164124	0.256737	0.919756	0.935763	0.31229	0.788662	0.419546	0.129543	0.339423	1.41183e-06	0.0782147	0.00218376	0.0723833	0.104932	0.99981	0.121393	5.80583e-05	0.467444	0.264881	0.307593	0.911392	RPL2	0	0	4.16
MSTRG.13725	indianred4	567.709	91.77	0.599641	0.142519	-0.0881721	-0.0602016	0.360165	0.0683114	0.112909	-0.541342	-0.410275	-0.896236	-0.455671	-0.614538	-0.298602	0.520472	0.15414	0.414633	0.832173	-0.240949	0.350945	-0.195358	0.147669	0.0140796	0.598517	0.745399	0.824724	0.170589	0.801525	0.677163	0.0303397	0.114474	2.62929e-06	0.0760987	0.0113081	0.261272	0.038742	0.568698	0.110298	6.37268e-05	0.368673	0.182607	0.468405	0.585224	--	6.66	6.61	9.41
EGP09938	indianred4	318.882	91.7255	-0.254864	-0.167096	-0.712265	0.0137951	0.199558	-0.516598	0.667334	0.122895	-0.0938421	-0.0146723	-0.38977	-0.108064	-0.344512	-0.0457023	-0.294199	0.733618	0.63647	0.15348	0.275146	-0.221356	0.0105529	0.340782	0.536221	0.00196296	0.95956	0.458703	0.0404772	0.00473866	0.65024	0.72958	0.95699	0.1356	0.690363	0.191313	0.866531	0.268709	0.00121853	0.0080281	0.570374	0.302358	0.409999	0.969059	POPTR_0012s05040g	47.52	46.17	27.89
MSTRG.16503	indianred4	585.889	91.4783	0.53844	0.242479	-0.0703791	-0.0996401	0.388063	0.0634475	0.280383	-0.447503	-0.255044	-0.913864	-0.393322	-0.604523	-0.374626	0.449493	0.107938	0.392317	0.867793	-0.310321	0.244594	-0.318021	-0.0648643	0.0314162	0.365546	0.795635	0.71351	0.137471	0.815422	0.292872	0.0821955	0.34043	7.49382e-07	0.131763	0.0131185	0.152821	0.0806791	0.690707	0.132841	1.32513e-05	0.242099	0.361248	0.229994	0.811368	Os03g0733400	6.4	5.42	13.87
EGP23399	indianred4	412.798	90.549	0.310785	0.321448	-0.292067	0.207991	0.43628	-0.00317786	0.555228	-0.17606	-0.124522	-0.538173	-0.526102	-0.375399	-0.459852	-0.045958	-0.258211	0.607191	0.903469	-0.115138	0.0583404	-0.585132	-0.117519	0.241359	0.224732	0.272355	0.439529	0.0911349	0.990681	0.0255717	0.514246	0.64589	0.0315167	0.0363209	0.151908	0.073108	0.86579	0.334258	0.0126155	1.61717e-06	0.67112	0.830069	0.0172638	0.664686	At5g55840	1.93	1.68	3.15
EGP28432	indianred4	707.819	90.3614	0.738497	0.552981	0.0620565	0.318099	-0.00728276	-0.0854162	0.590332	0.157398	0.0806856	-0.333608	-0.481349	-0.566054	-0.519052	-0.22658	-0.620228	0.652624	0.791336	0.185438	0.140684	-0.443903	0.0790899	0.00108606	0.0263015	0.819406	0.229874	0.978645	0.753122	0.0160641	0.560454	0.766431	0.206681	0.0590625	0.0222712	0.0393716	0.398748	0.0103708	0.00613528	0.000260667	0.491716	0.603283	0.0849917	0.770934	At3g50280	21.36	20.64	21.01
EGP09012	indianred4	408.041	90.2533	0.0854161	0.128167	-0.519915	0.26276	0.678512	-0.011462	0.390594	-0.366421	-0.325456	-0.336204	-0.562242	0.0112103	-0.1949	-0.102108	-0.0663995	0.56835	0.818156	-0.191366	-0.0242483	-0.611934	0.0178521	0.753123	0.636185	0.0389882	0.325507	0.00385813	0.966395	0.134703	0.162741	0.218676	0.202952	0.0233935	0.967133	0.46947	0.706703	0.806981	0.0216155	0.000107399	0.477718	0.928972	0.0117586	0.94768	At1g14600	0.71	0.76	0.97
EGP14542	indianred4	607.323	90.2014	0.613989	0.274882	-0.0836598	0.0236119	0.425063	0.114418	0.235074	-0.480087	-0.317861	-0.902888	-0.497697	-0.600795	-0.406983	0.377806	0.0498925	0.434916	0.89642	-0.261842	0.232663	-0.372797	-0.00678423	0.011402	0.302841	0.758056	0.930832	0.100743	0.67307	0.380815	0.0598274	0.230243	1.68396e-06	0.0497932	0.0138476	0.117699	0.149089	0.85441	0.0922675	2.59805e-06	0.327263	0.38586	0.154996	0.980106	Os03g0733400	3.13	3.02	9.04
EGP21024	indianred4	696.094	89.9461	0.695405	0.508666	-0.0509309	0.39469	0.218576	0.0707158	0.500116	-0.0837476	-0.120473	-0.511915	-0.619696	-0.572606	-0.495905	-0.158832	-0.497225	0.692103	0.924687	0.0828049	0.131078	-0.539843	-0.000672212	0.00278136	0.0442118	0.851411	0.130304	0.416053	0.794676	0.0485197	0.75781	0.656734	0.0426522	0.0104556	0.0204396	0.0507529	0.556839	0.050045	0.00296995	3.01457e-07	0.760461	0.628474	0.030892	0.998029	ACS1	5.82	5.42	11.52
EGP21276	indianred4	590.544	89.9309	0.629444	0.515585	0.0128399	0.284003	0.0445818	-0.096768	0.635709	0.134178	0.0734304	-0.295214	-0.432423	-0.487954	-0.396409	-0.229479	-0.569131	0.675865	0.819949	0.133506	0.117067	-0.45577	0.115846	0.00898344	0.0409404	0.962358	0.286419	0.869777	0.721457	0.00812743	0.620301	0.78696	0.266982	0.0943621	0.0551761	0.128488	0.392578	0.021396	0.00405369	0.000100711	0.622068	0.665907	0.0760269	0.669205	ORG2	6.67	5.66	3.94
MSTRG.27939	indianred4	525.747	89.8259	0.651006	0.241431	0.00789092	-0.0840104	0.243049	0.0513946	0.208178	-0.377586	-0.234714	-0.923831	-0.408625	-0.724677	-0.490097	0.478204	0.040468	0.370227	0.788496	-0.199487	0.319488	-0.215307	0.181073	0.00630706	0.367686	0.976862	0.757071	0.364385	0.850072	0.439109	0.149345	0.381565	3.25544e-07	0.116082	0.00149549	0.0539571	0.0609819	0.881711	0.158087	0.000284221	0.458866	0.227732	0.423233	0.502144	--	0.41	0.64	4.11
EGP23225	indianred4	446.408	89.7957	0.712977	0.590236	0.0706364	0.382001	0.351189	0.183769	0.411956	-0.200678	-0.11227	-0.436247	-0.491477	-0.332752	-0.210321	-0.218483	-0.342373	0.532645	0.861673	-0.0972445	-0.0495907	-0.624966	-0.0300975	0.0019333	0.0160857	0.794902	0.144259	0.182281	0.49569	0.11285	0.456132	0.6789	0.0911623	0.0531824	0.207921	0.434304	0.416257	0.194267	0.0336526	1.78833e-05	0.720137	0.855282	0.00963799	0.911895	At5g02620	33.28	34.24	29.96
EGP24240	indianred4	393.969	89.7073	0.00694539	-0.11222	-0.685963	0.445531	0.448251	-0.100279	0.261758	-0.286952	-0.538017	-0.128413	-0.73561	-0.0945337	-0.176252	-0.141719	-0.256905	0.794729	0.745281	0.182309	0.246805	-0.342036	0.0418279	0.979634	0.679035	0.00334816	0.0837188	0.0816234	0.711746	0.327423	0.281226	0.0315757	0.635531	0.00116294	0.727658	0.51378	0.600593	0.336796	0.00023467	0.000921627	0.499181	0.356786	0.194736	0.877763	PER52	30.66	30.6	23.49
EGP09143	indianred4	600.47	89.6828	0.567613	0.466962	-0.0645802	0.215137	0.0734404	-0.160072	0.694655	0.123624	0.0675836	-0.338287	-0.433969	-0.504082	-0.433224	-0.165226	-0.534708	0.706471	0.866324	0.105138	0.15671	-0.449538	0.030679	0.0218241	0.0682192	0.812181	0.423608	0.786932	0.553724	0.00282333	0.64829	0.803601	0.199993	0.0930592	0.0464842	0.0936852	0.540855	0.0328433	0.00221852	1.4259e-05	0.698376	0.562191	0.0806446	0.910199	At5g23160	6.62	6.11	5.05
EGP07351	indianred4	524.003	89.638	0.501577	0.00182454	-0.0994927	-0.353582	0.153703	-0.192776	0.169885	-0.372544	-0.256922	-0.884136	-0.286316	-0.693205	-0.44249	0.722987	0.210341	0.314517	0.675567	-0.212113	0.485888	0.0287032	0.0652768	0.0477622	0.994649	0.713917	0.179114	0.569807	0.474418	0.529337	0.155298	0.336763	5.50453e-06	0.282342	0.00290593	0.0861069	0.00155321	0.43426	0.235455	0.0040762	0.430309	0.0563706	0.915963	0.810189	SRR1	0	0	1.86
EGP18367	indianred4	384.52	89.4859	0.228309	0.221085	-0.307145	-0.160166	0.419468	-0.2332	0.649623	-0.159671	-0.00720254	-0.586355	-0.304761	-0.320041	-0.410058	0.201109	-0.0376279	0.496341	0.866766	-0.288113	0.112787	-0.464484	-0.0146842	0.395063	0.410586	0.247206	0.553489	0.105793	0.384732	0.0064568	0.55473	0.97888	0.0169756	0.251082	0.226884	0.114684	0.455145	0.889964	0.0505183	1.39489e-05	0.279197	0.677496	0.0698952	0.956955	--	8.17	9.01	9.09
EGP02858	indianred4	623.761	89.1665	-0.516524	-0.0153793	0.143892	0.134057	-0.363112	-0.0487271	0.000950425	0.595666	0.467221	0.936752	0.444463	0.612246	0.341958	-0.641423	-0.264146	-0.330574	-0.735193	0.25409	-0.400866	0.0975752	-0.115115	0.0405109	0.95492	0.594961	0.620617	0.166862	0.857778	0.997213	0.014902	0.0680457	9.17569e-08	0.0845517	0.011704	0.194843	0.00740429	0.322867	0.211095	0.0011744	0.342301	0.123861	0.719221	0.671183	--	25.52	26.39	21.6
EGP32989	indianred4	316.476	88.7659	0.0862176	-0.02554	-0.504602	0.169676	0.211818	-0.173991	0.466885	-0.0935689	-0.268448	-0.42773	-0.571341	-0.495422	-0.487982	0.0961116	-0.294245	0.745703	0.788273	0.150387	0.357055	-0.237988	0.0641019	0.750874	0.925199	0.0462222	0.529854	0.430965	0.519282	0.0682707	0.730341	0.314753	0.098396	0.0207837	0.0510139	0.0551604	0.723277	0.26863	0.000912118	0.000286138	0.578258	0.174582	0.374765	0.813549	PAP4	11.07	9.96	12.84
EGP05572	indianred4	578.747	88.5827	0.29919	-0.11285	-0.297197	-0.383823	0.243737	-0.277759	0.2573	-0.37898	-0.28949	-0.846089	-0.312124	-0.613079	-0.442795	0.726111	0.239667	0.395468	0.727415	-0.226631	0.498628	0.00210181	0.0789667	0.260287	0.677326	0.263631	0.142196	0.362986	0.297602	0.336027	0.147726	0.276803	3.61509e-05	0.239231	0.0115588	0.0858652	0.00144793	0.371304	0.12948	0.00140572	0.39864	0.0493006	0.993836	0.771282	At1g54730	6.02	6.67	9.51
EGP21657	indianred4	468.129	88.4395	0.716352	0.698197	0.183995	0.195863	0.220595	0.0866284	0.624435	0.000215251	0.161252	-0.519382	-0.334504	-0.466716	-0.399225	-0.171383	-0.39901	0.462727	0.850843	-0.146033	-0.0769251	-0.635666	-0.161852	0.00179755	0.00262953	0.495152	0.467233	0.411653	0.749723	0.00971796	0.999369	0.550765	0.0392244	0.205389	0.068384	0.12555	0.525658	0.125773	0.0711011	2.94106e-05	0.589435	0.777054	0.00813311	0.549266	UBI11	187.79	188.24	230.39
EGP19482	indianred4	348.318	88.2977	-0.0287129	0.169896	-0.505169	0.222549	0.449096	-0.201636	0.647502	-0.0178611	-0.0608536	-0.0851642	-0.430464	0.0307404	-0.239853	-0.278837	-0.296821	0.630955	0.738497	-0.0445158	-0.0419838	-0.57759	-0.0863854	0.915935	0.529311	0.0459379	0.407414	0.0809796	0.453941	0.00669202	0.947653	0.822854	0.75383	0.0960308	0.91002	0.370921	0.295653	0.264263	0.00877076	0.00108607	0.869968	0.877311	0.0191259	0.750404	R1B-16	6.25	6.34	5.96
EGP05289	indianred4	466.596	88.2505	0.746492	0.631464	0.123837	0.41704	0.341727	0.242821	0.388136	-0.202207	-0.103483	-0.448661	-0.489775	-0.35105	-0.207251	-0.244101	-0.358746	0.51014	0.849698	-0.0956064	-0.07572	-0.640046	-0.0430815	0.000894552	0.00870004	0.64772	0.108039	0.195165	0.364849	0.137391	0.452635	0.702919	0.0813105	0.0541389	0.182467	0.441194	0.362247	0.172404	0.0434991	3.09293e-05	0.724679	0.780467	0.00757377	0.874126	At3g61590	46.4	46.05	46.5
EGP05503	indianred4	383.487	88.2273	-0.000720205	-0.251824	-0.616851	-0.230121	0.212061	-0.463352	0.46219	-0.169739	-0.281413	-0.548371	-0.434015	-0.498044	-0.516705	0.483026	-0.006784	0.64759	0.751759	0.00539828	0.533355	-0.0323989	0.0112768	0.997888	0.346771	0.0109193	0.391217	0.430424	0.0706704	0.0714727	0.529697	0.291028	0.0278483	0.0930203	0.0496094	0.0404285	0.0580571	0.980107	0.00668217	0.000784242	0.98417	0.0333725	0.905186	0.966938	At1g55630	6.26	5.45	6.03
EGP04237	indianred4	404.394	88.0064	0.036147	-0.224022	-0.521291	-0.31547	-0.0181922	-0.597343	0.590136	0.0275234	-0.1379	-0.445022	-0.315939	-0.5863	-0.486944	0.473333	-0.127477	0.704952	0.725412	0.109948	0.616232	0.0914579	0.138947	0.894271	0.404238	0.0383827	0.233962	0.946685	0.0145506	0.0161081	0.919407	0.610541	0.0841154	0.233229	0.0169884	0.0557577	0.0640445	0.638017	0.00228977	0.00147095	0.68522	0.0110223	0.73622	0.607808	--	43.4	42.8	34.25
EGP04760	indianred4	423.003	87.9641	0.743235	0.562336	0.141232	0.171913	0.145582	0.0368428	0.525305	-0.0696186	0.0129933	-0.541423	-0.376235	-0.559459	-0.331166	-0.0331249	-0.358402	0.54408	0.867526	-0.063507	0.105894	-0.459462	0.0105374	0.000968925	0.0233653	0.601859	0.52436	0.590598	0.892247	0.0366566	0.7978	0.961909	0.0303101	0.150925	0.02424	0.210229	0.90307	0.172846	0.0293498	1.343e-05	0.815252	0.696301	0.0733831	0.969105	HSP26-A	3.5	2.89	2.98
EGP21154	indianred4	563.662	87.7699	0.694484	0.282721	-0.0309234	0.0290752	0.373742	0.110487	0.179817	-0.480788	-0.332949	-0.893556	-0.498998	-0.625921	-0.394572	0.39314	0.0426935	0.421657	0.867537	-0.230556	0.264509	-0.32352	0.0804209	0.00283294	0.288694	0.909487	0.914877	0.15387	0.683752	0.505164	0.0594012	0.207634	3.12018e-06	0.0491056	0.00949526	0.13043	0.131957	0.875251	0.103796	1.34222e-05	0.390298	0.322178	0.221588	0.767177	CPK20	0.68	0.81	1.94
EGP30020	indianred4	568.853	87.682	0.690327	0.37954	-0.126072	0.268122	0.213326	-0.0579105	0.457186	-0.148391	-0.20027	-0.541731	-0.612864	-0.578361	-0.469004	0.00769372	-0.386719	0.707389	0.931342	0.0673805	0.256137	-0.419234	0.0971025	0.0030756	0.147079	0.641756	0.315363	0.427614	0.831304	0.0750053	0.58337	0.457069	0.0301975	0.0115961	0.0189287	0.0668603	0.97744	0.138957	0.00217631	1.60629e-07	0.804181	0.338293	0.106008	0.72053	At1g53430	0.03	0.02	0.16
EGP06118	indianred4	362.361	87.5103	0.719045	0.532227	0.0987023	0.293473	0.159066	0.0397271	0.448005	-0.0678128	-0.0487715	-0.355657	-0.420664	-0.405512	-0.21999	-0.166885	-0.40139	0.560183	0.796197	0.0104887	0.0679543	-0.464143	0.0108931	0.00169484	0.0338185	0.716102	0.269947	0.556253	0.883863	0.0818111	0.802947	0.85765	0.176398	0.104698	0.119161	0.412969	0.536743	0.123325	0.0240175	0.000224115	0.969248	0.802544	0.070128	0.968062	RIBA1	123.49	125.33	43.44
MSTRG.5142	indianred4	541.998	87.3685	0.567428	0.210161	-0.0689574	-0.0403827	0.34358	0.0964493	0.201376	-0.445484	-0.296673	-0.920283	-0.443773	-0.658278	-0.435122	0.452175	0.076287	0.39702	0.826675	-0.234226	0.285009	-0.270106	0.145997	0.0218768	0.434662	0.799684	0.881958	0.192597	0.722341	0.454534	0.0837552	0.264514	4.43445e-07	0.0850935	0.00556415	0.0920957	0.0786666	0.778861	0.127846	7.86291e-05	0.382585	0.284641	0.311658	0.589526	--	0	0	0.82
MSTRG.25266	indianred4	476.062	87.2399	0.68973	0.449993	-0.026773	0.272665	0.144318	-0.0398283	0.497119	-0.0554098	-0.0946702	-0.446758	-0.518115	-0.534114	-0.389648	-0.0820696	-0.436273	0.666926	0.872734	0.0741635	0.186014	-0.425917	0.109372	0.00311181	0.080301	0.921597	0.306915	0.593861	0.883568	0.0501012	0.838497	0.727279	0.0827685	0.0397911	0.0330747	0.135733	0.762531	0.091141	0.0047736	1.02901e-05	0.78488	0.490346	0.0999867	0.686792	--	0.85	0.82	0.63
EGP05538	indianred4	677.084	87.2361	0.75015	0.426586	-0.0718329	0.42492	0.155626	0.0396198	0.38911	-0.116262	-0.225765	-0.485711	-0.679203	-0.61167	-0.483504	-0.107534	-0.500496	0.72547	0.89023	0.175863	0.240889	-0.425478	0.0755503	0.00081668	0.0993972	0.791499	0.100869	0.564932	0.884174	0.136321	0.668082	0.400493	0.0564741	0.00380836	0.0118052	0.057773	0.691813	0.0483217	0.00146903	3.83474e-06	0.514726	0.368796	0.100375	0.780948	CXE1	9.71	8.81	14.95
MSTRG.16239	indianred4	518.567	87.0609	0.647944	0.265388	-0.0759236	-0.009576	0.29928	0.00395339	0.29122	-0.374169	-0.268777	-0.852693	-0.487138	-0.669276	-0.463928	0.383206	-0.03424	0.482132	0.883599	-0.171887	0.313668	-0.29745	-0.0734723	0.00664252	0.320511	0.77989	0.971922	0.260137	0.988407	0.273813	0.153362	0.314137	2.70906e-05	0.0556458	0.00457509	0.0702753	0.142893	0.899822	0.0585915	5.6772e-06	0.524424	0.23679	0.263205	0.786841	--	0.67	0.76	4.53
EGP03422	indianred4	449.131	87.0273	0.289352	0.222604	-0.316409	0.0642465	0.494107	0.00263159	0.465989	-0.316045	-0.206146	-0.705492	-0.498476	-0.424172	-0.459126	0.174905	-0.0667697	0.532614	0.905114	-0.223948	0.12789	-0.503797	-0.158323	0.277043	0.407296	0.232497	0.813135	0.0517293	0.992283	0.0688732	0.233064	0.443688	0.00226422	0.0493804	0.101535	0.0736212	0.517054	0.805924	0.0336652	1.44039e-06	0.404396	0.636919	0.0466283	0.558122	Os01g0518400	5.42	5.39	7.13
EGP13710	indianred4	627.055	86.5847	0.759795	0.742626	0.225133	0.37534	0.102818	0.0971881	0.586002	0.139583	0.197113	-0.301367	-0.379922	-0.406441	-0.405655	-0.386676	-0.587651	0.485425	0.735177	0.0329843	-0.116037	-0.63091	-0.103977	0.000637609	0.000983354	0.401848	0.151977	0.704751	0.720293	0.0170582	0.606151	0.464338	0.256666	0.14664	0.118236	0.119018	0.139005	0.0166742	0.0566414	0.00117484	0.90348	0.668689	0.00877704	0.701562	At1g18910	17.27	17.11	22.57
EGP16741	indianred4	463.601	86.5232	0.100255	-0.157825	-0.470279	-0.346802	0.250044	-0.408998	0.462429	-0.244683	-0.232351	-0.662172	-0.32044	-0.506912	-0.413035	0.57509	0.115	0.554287	0.78832	-0.153481	0.483698	-0.0555597	0.0788762	0.711811	0.559375	0.0660219	0.188184	0.350303	0.115717	0.0713071	0.361068	0.386516	0.00519618	0.226272	0.0450714	0.111816	0.0197763	0.671493	0.0258755	0.000285737	0.570372	0.0576581	0.838066	0.771538	--	0.4	0.37	0.5
EGP26587	indianred4	499.463	86.4598	0.223611	-0.0025305	-0.526745	0.260045	0.196726	-0.179428	0.430737	-0.108857	-0.338391	-0.482074	-0.720647	-0.596089	-0.646266	0.0892593	-0.381045	0.808358	0.832885	0.238226	0.423887	-0.251477	0.014626	0.405122	0.992579	0.036052	0.330714	0.465235	0.506101	0.0957977	0.688198	0.199845	0.0586261	0.00163607	0.0148128	0.00683225	0.742358	0.145351	0.000150827	6.19812e-05	0.374274	0.10179	0.347457	0.957126	UKL4	3.22	3.54	5.85
EGP12752	indianred4	511.414	86.3663	0.229296	-0.194726	-0.57967	0.00736469	0.283093	-0.258842	0.260367	-0.348399	-0.502056	-0.67447	-0.667469	-0.610689	-0.558935	0.457405	-0.0506685	0.714163	0.835681	0.0755667	0.572701	-0.0787488	0.15194	0.392965	0.469873	0.0185975	0.978405	0.288033	0.333037	0.330095	0.18602	0.0475161	0.0041599	0.00472718	0.0119789	0.0244019	0.0748479	0.852169	0.00188468	5.55107e-05	0.780901	0.0204139	0.771898	0.574294	ARF8	9.41	9.07	12.86
EGP24668	indianred4	410.828	86.3621	0.798218	0.672256	0.259161	0.224253	0.0427648	0.0249689	0.552189	0.0929122	0.166995	-0.375089	-0.308711	-0.479354	-0.342667	-0.202359	-0.479797	0.46983	0.741133	-0.00282108	-0.00032345	-0.49264	-0.0206134	0.00021022	0.00433303	0.33242	0.40374	0.875045	0.926867	0.0265625	0.732168	0.536469	0.152273	0.244679	0.0602745	0.19386	0.452289	0.060004	0.0663161	0.00101953	0.991727	0.999051	0.0525363	0.9396	NSP2	145.55	149.94	112.91
EGP00221	indianred4	478.518	86.2354	-0.551491	-0.0610353	0.114594	0.224156	-0.100987	0.171614	-0.221818	0.277738	0.228255	0.87756	0.394818	0.785722	0.61811	-0.612179	-0.0383672	-0.393579	-0.701926	0.0904185	-0.491595	0.0241387	-0.0526457	0.0267941	0.822333	0.672594	0.403949	0.709792	0.525093	0.408997	0.297641	0.395178	7.95542e-06	0.130169	0.000308897	0.0107122	0.0117156	0.887814	0.131488	0.00243725	0.73912	0.0531169	0.929293	0.846463	TSB	3.08	3.05	1.83
EGP07061	indianred4	563.742	86.1904	0.635695	0.381742	-0.143185	0.225279	0.260056	-0.0622433	0.49983	-0.164556	-0.180178	-0.555035	-0.575859	-0.544035	-0.435271	0.0192295	-0.345003	0.69412	0.955025	0.00553362	0.226027	-0.45205	-0.0210648	0.00812925	0.144555	0.596791	0.401535	0.330693	0.81887	0.0486693	0.54252	0.504296	0.0256337	0.0195745	0.0293658	0.0919713	0.943649	0.190639	0.00285357	8.85979e-09	0.983773	0.399932	0.0787594	0.93828	CYP71D20	0.02	0.08	0.09
EGP11387	indianred4	426.746	86.0541	0.718658	0.618479	0.188949	0.304498	0.0554164	0.0370491	0.534861	0.0815821	0.0972967	-0.275754	-0.344978	-0.415302	-0.242573	-0.271784	-0.509974	0.538535	0.743321	0.0537686	0.00897594	-0.481581	-0.0092267	0.00170932	0.010652	0.483403	0.251512	0.838478	0.891647	0.0327836	0.763904	0.719992	0.301249	0.190673	0.109667	0.365354	0.308543	0.0435789	0.0313805	0.000966884	0.843225	0.973681	0.0589226	0.972946	TPPA	34.47	37.36	25.32
EGP21673	indianred4	609.776	85.9891	0.59575	0.357403	-0.218452	0.279602	0.249196	-0.120388	0.530896	-0.102294	-0.173416	-0.463176	-0.624239	-0.499059	-0.48726	-0.0598476	-0.420534	0.743491	0.938306	0.0784368	0.225806	-0.467498	0.0401468	0.0148843	0.174132	0.416325	0.294275	0.351994	0.656962	0.0343511	0.706193	0.520683	0.0707919	0.00974763	0.0490735	0.0555755	0.82574	0.104817	0.000962887	7.74104e-08	0.772779	0.400405	0.06786	0.882644	sbt3	3.88	3.69	5.36
MSTRG.13888	indianred4	528.328	85.8846	0.744502	0.294281	0.0635455	-0.0152932	0.229495	0.0969542	0.162828	-0.387394	-0.254126	-0.91626	-0.448274	-0.73885	-0.491887	0.436237	-0.000848028	0.365655	0.783506	-0.170523	0.307303	-0.234453	0.0541555	0.000939401	0.268569	0.815141	0.955172	0.392545	0.720941	0.546826	0.13821	0.34223	6.19123e-07	0.0816054	0.00107694	0.0529542	0.0911712	0.997513	0.163689	0.000329853	0.527769	0.246951	0.382111	0.84211	--	0.03	0.09	1.65
EGP00015	indianred4	536.618	85.4986	0.452875	0.250774	-0.276065	0.199242	0.326165	-0.089055	0.495965	-0.220759	-0.257612	-0.49936	-0.559664	-0.447427	-0.307086	0.046	-0.264652	0.737138	0.961998	-0.0155552	0.247284	-0.415116	0.104113	0.0781477	0.348851	0.300681	0.45943	0.217615	0.742929	0.0507205	0.411296	0.33542	0.0489154	0.0241769	0.0822543	0.247301	0.865669	0.321907	0.00112173	2.77547e-09	0.954405	0.355822	0.109843	0.701188	MYB58	4.28	4.21	1.75
EGP23457	indianred4	327.716	85.192	0.240723	-0.0518982	-0.45371	0.198805	0.385845	-0.0719412	0.216072	-0.418425	-0.535976	-0.423263	-0.598934	-0.31649	-0.0972669	0.181295	-0.063023	0.704533	0.829513	0.0142069	0.360611	-0.215754	0.00068772	0.369136	0.848619	0.0775314	0.460434	0.139929	0.791191	0.421545	0.106753	0.0323531	0.102348	0.0142232	0.232371	0.720075	0.501611	0.816637	0.00230973	7.06117e-05	0.958354	0.170022	0.422246	0.997983	At5g54860	16.29	16.7	14.43
EGP26477	indianred4	577.217	85.1297	0.481139	0.122762	-0.281521	0.029176	0.286203	-0.0922059	0.358337	-0.328098	-0.335289	-0.792517	-0.577569	-0.688377	-0.526005	0.37	-0.106455	0.641097	0.929454	-0.0534276	0.413764	-0.252168	0.0822092	0.059189	0.650596	0.290833	0.914583	0.282541	0.734135	0.172929	0.21474	0.204263	0.000251362	0.0191314	0.00319507	0.0363615	0.158362	0.694766	0.00744409	1.93226e-07	0.844208	0.111122	0.346091	0.762138	At1g01500	3.25	3.63	7.35
EGP15361	indianred4	472.844	84.6326	0.12737	0.130136	-0.533456	0.54194	0.544049	0.0860873	0.327804	-0.284303	-0.419329	-0.229302	-0.736917	-0.106237	-0.252858	-0.280249	-0.315437	0.721732	0.80509	0.0756827	0.0470706	-0.572678	6.54513e-05	0.638301	0.630963	0.0333327	0.0301213	0.029361	0.75124	0.215176	0.285889	0.105921	0.392953	0.00112761	0.695362	0.344727	0.293112	0.234014	0.0015972	0.000168207	0.780572	0.86257	0.0204201	0.999808	MLO6	15.2	14.74	20.93
EGP30183	indianred4	508.434	84.6057	-0.369598	-0.0606475	0.16966	0.402068	-0.258983	0.244312	-0.381843	0.305135	0.124289	0.850344	0.222726	0.584577	0.445492	-0.632611	-0.198571	-0.342131	-0.757187	0.313918	-0.362845	0.12971	-0.13398	0.15885	0.823445	0.529893	0.122633	0.332764	0.36182	0.144439	0.250472	0.646512	3.00648e-05	0.407032	0.0173958	0.0837487	0.00854227	0.460974	0.194604	0.000682484	0.236396	0.167198	0.632092	0.620821	At1g30570	13.75	13.07	12.59
EGP06848	indianred4	452.856	84.515	0.227413	-0.150344	-0.503248	0.0260394	0.308507	-0.152421	0.230412	-0.403517	-0.517246	-0.68314	-0.618054	-0.587871	-0.416107	0.4392	-0.00979587	0.677817	0.840025	0.018918	0.522812	-0.0958881	0.0174152	0.396971	0.578369	0.0469072	0.92374	0.245007	0.573069	0.390603	0.121163	0.0401831	0.00353454	0.0107213	0.0166235	0.10891	0.0887451	0.971278	0.00390877	4.65833e-05	0.94456	0.0377216	0.723897	0.948959	ARL8C	17.93	17.54	23.07
MSTRG.16276	indianred4	491.684	84.43	0.649324	0.202736	0.00534152	-0.172671	0.293804	-0.00149633	0.162709	-0.447255	-0.263247	-0.898973	-0.352953	-0.619842	-0.372156	0.545996	0.160263	0.312867	0.764748	-0.283352	0.312347	-0.189668	0.0661149	0.00648953	0.45143	0.984336	0.522506	0.269382	0.995612	0.547124	0.082386	0.324578	2.19704e-06	0.179943	0.0104323	0.155764	0.0286718	0.553245	0.238054	0.00055904	0.287574	0.238877	0.481709	0.807794	--	0.74	0.64	1.54
EGP05919	indianred4	482.117	84.3412	0.287287	0.223197	-0.312768	-0.00972207	0.556329	-0.0294245	0.465939	-0.35687	-0.189619	-0.713598	-0.448613	-0.348544	-0.412313	0.213268	0.0213957	0.476092	0.901327	-0.315247	0.0877796	-0.528468	-0.0801023	0.28064	0.406016	0.238211	0.971494	0.0252198	0.913858	0.068907	0.174821	0.481825	0.0019077	0.0813472	0.185825	0.112508	0.427743	0.937312	0.0622964	1.87479e-06	0.23431	0.746498	0.0353383	0.768076	Gba2	16.17	16.24	17.9
MSTRG.18902	indianred4	459.216	84.3292	0.431177	-0.0191725	-0.194065	-0.32034	0.182774	-0.240813	0.252448	-0.345828	-0.265107	-0.830635	-0.325133	-0.659625	-0.446162	0.666977	0.158753	0.401381	0.731455	-0.18207	0.491979	-0.0115811	-0.00164148	0.0954215	0.943816	0.471412	0.226425	0.498068	0.368951	0.345537	0.18951	0.321044	6.76345e-05	0.219161	0.00543466	0.0832295	0.00476918	0.557039	0.123333	0.00128136	0.499752	0.0529026	0.966046	0.995186	--	0	0	0.22
MSTRG.4781	indianred4	577.405	84.2601	0.678755	0.327597	-0.0284968	0.0592331	0.389267	0.135279	0.238932	-0.444316	-0.28665	-0.890503	-0.499817	-0.622449	-0.421193	0.334615	-0.000185175	0.438296	0.892068	-0.234873	0.21714	-0.38426	0.13322	0.0038406	0.215484	0.916565	0.827504	0.13615	0.617408	0.372817	0.0846673	0.281756	3.77128e-06	0.0486758	0.010022	0.104217	0.205229	0.999457	0.0894805	3.42455e-06	0.381234	0.4192	0.141704	0.622821	--	0.37	0.73	4.84
EGP08885	indianred4	322.679	84.097	0.141871	0.0100999	-0.505019	0.304244	0.283726	-0.206754	0.411212	-0.137398	-0.347204	-0.116428	-0.575979	-0.180277	-0.146878	-0.114158	-0.313447	0.781785	0.762954	0.166657	0.266802	-0.295233	0.0111849	0.6002	0.970387	0.0460127	0.251928	0.286911	0.442315	0.113566	0.611855	0.187638	0.667631	0.0195431	0.504056	0.587258	0.673777	0.237139	0.000346934	0.00058652	0.537306	0.317844	0.266949	0.967207	LRK10	2.62	2.13	0.51
EGP11028	indianred4	436.559	84.0148	0.496222	0.0923709	-0.0729843	-0.282129	0.0415037	-0.208303	0.349976	-0.202326	-0.142617	-0.83274	-0.291699	-0.795262	-0.51073	0.592814	0.00629388	0.440403	0.744589	-0.104191	0.487537	-0.0134335	0.0404517	0.0505823	0.733676	0.788227	0.28975	0.878704	0.438827	0.183901	0.452365	0.598263	6.23338e-05	0.272988	0.000230789	0.0432162	0.0155149	0.981544	0.0877741	0.000937401	0.700976	0.055416	0.960619	0.881758	PHYL1.2	17.46	15.71	20.33
EGP33797	indianred4	531.924	83.968	0.633505	0.271821	-0.0200938	-0.000956667	0.33134	0.122977	0.200641	-0.438707	-0.288828	-0.914406	-0.461978	-0.669399	-0.438986	0.409922	0.0345023	0.392168	0.83136	-0.223636	0.265849	-0.298605	-0.0485673	0.00842084	0.308475	0.94112	0.997194	0.209975	0.650019	0.456218	0.0891459	0.277953	7.18031e-07	0.0716202	0.0045649	0.0889195	0.114816	0.899058	0.133001	6.57689e-05	0.405069	0.31964	0.261267	0.85824	R1B-12	0.02	0	1.38
EGP20836	indianred4	551.123	83.9656	0.535167	-0.0176006	-0.0987016	-0.135804	0.224662	0.0347493	-0.0282664	-0.533965	-0.463945	-0.913723	-0.42525	-0.709117	-0.34228	0.668967	0.210922	0.352634	0.68965	-0.156246	0.486583	0.0195928	0.171695	0.0326649	0.948416	0.716104	0.616029	0.402861	0.898339	0.917238	0.0331331	0.0702632	7.57717e-07	0.100576	0.00209867	0.194396	0.00460082	0.432963	0.180365	0.00311667	0.563361	0.0559671	0.942586	0.524894	REM10	32.7	33.46	40.58
EGP29559	indianred4	505.461	83.8514	0.314918	0.135805	-0.407135	0.521678	0.335008	0.0987482	0.288864	-0.258611	-0.457734	-0.372156	-0.764295	-0.416329	-0.320512	-0.134699	-0.388234	0.804132	0.856172	0.198966	0.248732	-0.396102	0.117538	0.234825	0.616026	0.117549	0.0382136	0.204665	0.715975	0.277891	0.333484	0.0746121	0.155763	0.000565873	0.108703	0.226162	0.618931	0.137283	0.000173604	2.31398e-05	0.460065	0.352922	0.128811	0.664634	HSR4	5.96	6.43	9.27
EGP17084	indianred4	453.854	83.797	0.00932911	0.105098	-0.446602	0.0403489	0.0238847	-0.481221	0.829275	0.300088	0.114094	-0.0568158	-0.330924	-0.29714	-0.429968	-0.147818	-0.499006	0.757251	0.705251	0.197802	0.240243	-0.284512	-0.0364896	0.972646	0.698484	0.0828887	0.882057	0.930035	0.0591398	7.12568e-05	0.258791	0.67395	0.834451	0.210582	0.263726	0.096457	0.584841	0.049101	0.000681345	0.00227558	0.462748	0.37012	0.285518	0.893274	At3g23200	9.75	10.53	9.52
EGP22612	indianred4	815.834	83.7426	0.662234	0.404187	-0.0670719	0.268625	-0.0729327	-0.205992	0.601094	0.166336	-0.000866589	-0.335502	-0.529667	-0.647449	-0.556904	-0.122659	-0.626823	0.760403	0.819377	0.275944	0.304534	-0.31417	0.0405163	0.00519047	0.120489	0.805062	0.314422	0.788374	0.444037	0.0137881	0.538101	0.997459	0.203957	0.0348482	0.00669806	0.0250376	0.650872	0.00936207	0.000627493	0.000102806	0.300902	0.251454	0.235999	0.88157	WRKY70	6.47	6.34	4.21
EGP28469	indianred4	610.533	83.4269	0.418433	0.283624	-0.310124	0.174689	0.370044	-0.105288	0.575261	-0.186824	-0.19148	-0.550205	-0.568045	-0.458441	-0.430855	0.0346302	-0.278863	0.723269	0.987944	-0.0545653	0.201798	-0.493655	0.00123727	0.106746	0.287091	0.242415	0.51758	0.158309	0.697964	0.0197313	0.488425	0.477452	0.0272246	0.0217017	0.0741077	0.0956966	0.898686	0.295607	0.00154343	9.61701e-13	0.84093	0.453571	0.0519766	0.996372	--	0.5	1.23	3.88
EGP15930	indianred4	962.096	83.3361	0.671496	0.488998	-0.0782219	0.522455	0.109848	0.0338433	0.487091	0.0366927	-0.115685	-0.319112	-0.66784	-0.532226	-0.502884	-0.311619	-0.653172	0.74708	0.838153	0.254079	0.145355	-0.500602	-0.0665831	0.00439379	0.0545798	0.773387	0.0378759	0.685493	0.900977	0.0556729	0.892684	0.669641	0.228311	0.0046956	0.033819	0.0470923	0.240032	0.00607793	0.000881652	5.02707e-05	0.342322	0.591182	0.0482668	0.806457	R1B-16	10.33	10.43	19.38
EGP31339	indianred4	526.819	83.2862	0.357659	-0.144732	-0.382592	-0.125424	0.28658	-0.165715	0.128219	-0.475146	-0.503233	-0.808854	-0.534226	-0.637023	-0.426606	0.619351	0.136025	0.542351	0.788461	-0.0786691	0.555594	-0.0153058	0.202228	0.173801	0.59279	0.143588	0.643483	0.281878	0.539642	0.636046	0.0628915	0.0469143	0.000148324	0.0330309	0.00795645	0.0993798	0.0105111	0.61545	0.0299721	0.000284518	0.772123	0.0254544	0.955135	0.452589	SCE1	34.84	36.84	41.42
EGP28837	indianred4	470.754	83.249	0.627189	0.474755	-0.0469508	0.351259	0.173631	-0.030198	0.521113	-0.0117502	-0.0621941	-0.302705	-0.505557	-0.398078	-0.323609	-0.22835	-0.486775	0.664132	0.83168	0.0929424	0.0964909	-0.492214	0.161305	0.0093085	0.0631391	0.862916	0.182189	0.52016	0.911602	0.0384604	0.965551	0.819011	0.254456	0.0457436	0.126741	0.221454	0.394975	0.0558557	0.00501853	6.49573e-05	0.732084	0.722225	0.0527723	0.550634	PHT1-9	2.22	2.18	1.43
EGP09643	indianred4	628.592	83.2167	0.548079	0.347891	-0.226317	0.281522	0.280214	-0.0777907	0.536149	-0.136765	-0.195006	-0.477921	-0.608671	-0.490354	-0.419131	-0.0548939	-0.391457	0.755581	0.964872	0.0488182	0.214587	-0.475921	0.049632	0.0279487	0.186707	0.399312	0.290832	0.293175	0.774606	0.0322866	0.613511	0.469223	0.061157	0.0123431	0.0538122	0.106103	0.839983	0.133768	0.000711382	1.61267e-09	0.857515	0.424822	0.0624036	0.855163	CYP92C6	31.38	34.85	32.79
EGP21586	indianred4	466.889	83.2055	0.234326	0.282472	-0.33445	0.14646	0.160787	-0.314091	0.769706	0.17552	0.0799514	-0.21401	-0.42911	-0.331655	-0.488002	-0.184069	-0.488577	0.71794	0.805535	0.099842	0.13517	-0.461494	-0.125518	0.382376	0.289138	0.205467	0.588335	0.551932	0.236124	0.000488558	0.515559	0.768502	0.426099	0.097197	0.209516	0.0551485	0.494974	0.0548199	0.0017364	0.000165745	0.712953	0.617694	0.0719567	0.643232	CTR1	11.08	11.77	11.21
MSTRG.8963	indianred4	470.765	83.1894	-0.501257	0.0272523	0.167503	0.228301	-0.153648	0.163429	-0.13711	0.374471	0.332741	0.867874	0.406648	0.731272	0.513754	-0.666185	-0.126068	-0.394383	-0.694844	0.111485	-0.519289	-0.0179816	-0.123646	0.0479277	0.920198	0.535213	0.39508	0.569946	0.545328	0.612607	0.153004	0.207936	1.31979e-05	0.118031	0.00128679	0.0417879	0.00483757	0.641767	0.130631	0.00281272	0.681035	0.0392658	0.947301	0.648229	--	7.87	8.96	5.03
EGP05337	indianred4	500.989	83.1779	0.475145	0.319945	-0.224395	0.224038	0.409701	-0.0100747	0.472782	-0.270249	-0.242959	-0.498277	-0.5343	-0.360244	-0.239124	-0.00457005	-0.2203	0.670884	0.955917	-0.0993101	0.141959	-0.501616	0.0885863	0.0628926	0.227031	0.403435	0.404202	0.115031	0.970461	0.0643983	0.311391	0.364568	0.0494856	0.0330021	0.170488	0.372422	0.986598	0.412294	0.00444314	7.71863e-09	0.714422	0.599972	0.0477424	0.74424	TSS	3.98	4.46	2.65
EGP32962	indianred4	683.72	83.1315	0.67985	0.319431	-0.1698	0.348698	0.0875889	-0.118817	0.434874	-0.054997	-0.227962	-0.42355	-0.673518	-0.616789	-0.512152	-0.0524845	-0.512968	0.784443	0.876374	0.240244	0.342697	-0.328833	0.058954	0.0037622	0.22782	0.529549	0.185617	0.747031	0.661188	0.0923025	0.839686	0.395802	0.102091	0.00423363	0.0109296	0.0425403	0.846928	0.0421558	0.000320856	8.48312e-06	0.370117	0.193818	0.213654	0.828306	ALD1	1.73	2.05	0.58
EGP05813	indianred4	566.552	82.9886	0.6646	0.354287	-0.110605	0.316113	0.0441609	-0.149324	0.473094	0.0140932	-0.142047	-0.323961	-0.578745	-0.540371	-0.428196	-0.107439	-0.523911	0.740917	0.8201	0.227621	0.290331	-0.325221	0.0508503	0.00497681	0.178187	0.68343	0.232958	0.870997	0.580979	0.064198	0.958687	0.599742	0.220923	0.0188312	0.0306965	0.0979902	0.692071	0.0372492	0.00102487	0.000100165	0.396527	0.275347	0.219028	0.851644	TPS32	20.06	19.53	8.19
EGP21056	indianred4	577.782	82.8715	0.548705	0.370732	-0.208205	0.241827	0.33325	-0.0662161	0.538628	-0.170309	-0.176378	-0.503755	-0.574334	-0.447083	-0.39469	-0.0374902	-0.333305	0.705902	0.967026	-0.0263366	0.168681	-0.513109	0.00699993	0.0277341	0.157477	0.439049	0.366877	0.207199	0.807505	0.0313457	0.528296	0.513475	0.0466499	0.0199765	0.0825185	0.130305	0.890364	0.20712	0.00224498	1.04162e-09	0.922872	0.532303	0.0420897	0.979474	HMGS	30.51	31.34	30.39
EGP04988	indianred4	385.364	82.6856	0.160137	-0.0695258	-0.552023	0.191768	0.510832	-0.0268357	0.224345	-0.456773	-0.521439	-0.593858	-0.673227	-0.364999	-0.373719	0.226008	-0.0207139	0.641746	0.837495	-0.0526218	0.306	-0.320361	0.129748	0.553561	0.798064	0.0266173	0.476778	0.0431676	0.921414	0.403543	0.0753019	0.0383178	0.0152883	0.00425639	0.164504	0.153897	0.399973	0.939306	0.00736504	5.16227e-05	0.846531	0.249063	0.226393	0.631992	PCMP-E9	1.55	0.83	2.31
EGP05895	indianred4	437.135	82.4832	0.332649	0.256676	-0.26702	-0.0757423	0.128752	-0.335003	0.759379	0.0958731	0.0897777	-0.54307	-0.384125	-0.588236	-0.669764	0.133695	-0.342762	0.648751	0.865026	-0.00701432	0.266025	-0.361587	-0.00446756	0.20807	0.337241	0.317432	0.780404	0.634633	0.204673	0.000644592	0.723939	0.74091	0.0297119	0.141855	0.0165396	0.00453476	0.621572	0.193728	0.00655273	1.52018e-05	0.979432	0.319309	0.168784	0.986899	RUN1	5.19	4.57	7.48
EGP24526	indianred4	514.927	82.4812	0.367525	0.0325298	-0.201593	-0.396173	0.280894	-0.250178	0.342714	-0.33552	-0.164073	-0.852549	-0.25528	-0.566073	-0.46137	0.649319	0.218711	0.331598	0.741351	-0.310955	0.373995	-0.121886	0.00855166	0.161383	0.904804	0.454037	0.128736	0.291955	0.350037	0.193794	0.203931	0.543724	2.72648e-05	0.339969	0.0222655	0.0720436	0.0064901	0.415758	0.209598	0.00101418	0.241088	0.153569	0.652943	0.974925	ERF1-3	32.45	34.17	40.29
EGP15969	indianred4	414.085	82.3074	0.680696	0.374241	-0.0588612	0.221563	0.154106	-0.0734144	0.437523	-0.122563	-0.167042	-0.45848	-0.513305	-0.5216	-0.32968	0.00639013	-0.356972	0.663363	0.866608	0.0593535	0.248437	-0.354854	0.112949	0.0037026	0.153276	0.828572	0.40955	0.568783	0.787006	0.0901127	0.651129	0.536353	0.0740799	0.0419979	0.0382477	0.212407	0.981262	0.174689	0.00508763	1.40595e-05	0.827159	0.353512	0.177446	0.677057	--	3.12	3.83	0.96
MSTRG.29215	indianred4	544.225	82.2704	0.340103	0.0153226	-0.222458	-0.181103	0.348949	-0.01382	0.196487	-0.462059	-0.336288	-0.908734	-0.391203	-0.62002	-0.415751	0.585183	0.193182	0.38352	0.771565	-0.253545	0.364497	-0.152501	0.0478306	0.197435	0.955086	0.407611	0.502071	0.185279	0.959487	0.465787	0.0715638	0.202833	1.10792e-06	0.134042	0.0104039	0.109245	0.0172516	0.473472	0.142538	0.000464094	0.343373	0.165129	0.572866	0.860371	At5g03980	0	0	3.73
EGP22154	indianred4	547.371	82.1682	0.363893	0.0493474	-0.329654	-0.0443702	0.341801	-0.0896264	0.332954	-0.3805	-0.354637	-0.811293	-0.527051	-0.629975	-0.471148	0.436675	0.0028847	0.587762	0.897926	-0.125771	0.399136	-0.230399	0.00773594	0.165882	0.855985	0.212445	0.87039	0.195063	0.741332	0.207627	0.145975	0.177729	0.000136515	0.0359243	0.00890825	0.065455	0.0908096	0.99154	0.0166485	2.35469e-06	0.642558	0.125642	0.390631	0.977316	--	0.09	0.08	2.35
EGP00764	indianred4	412.027	82.0133	0.12431	-0.286138	-0.686896	-0.0419079	0.25593	-0.426872	0.308343	-0.271223	-0.479509	-0.493913	-0.633496	-0.469254	-0.504657	0.41932	-0.0599424	0.738611	0.773768	0.120262	0.593185	-0.029125	0.09631	0.646457	0.282653	0.00328832	0.877531	0.338697	0.0991463	0.245271	0.309582	0.0601796	0.0518354	0.00842208	0.0666948	0.0461947	0.105929	0.825468	0.00108311	0.000436432	0.657301	0.0154342	0.914732	0.722727	--	3.66	3.69	3.59
EGP00562	indianred4	602.485	81.9139	0.405269	0.212861	-0.358402	0.272929	0.305145	-0.118937	0.511671	-0.170241	-0.278606	-0.436722	-0.632574	-0.44921	-0.37257	-0.0185935	-0.34952	0.803413	0.956159	0.0778212	0.271692	-0.415482	0.0888331	0.119404	0.428645	0.172845	0.306429	0.250456	0.660865	0.0427677	0.528464	0.296072	0.0907708	0.00854728	0.0808933	0.155268	0.94551	0.184512	0.000177753	7.43114e-09	0.77452	0.308713	0.109498	0.74355	SSL10	0.78	0.96	0.73
MSTRG.19360	indianred4	792.921	81.7904	0.667842	0.641566	0.0761641	0.370737	0.060622	-0.0327501	0.659877	0.217373	0.187138	-0.255786	-0.442189	-0.439717	-0.516812	-0.381903	-0.659093	0.596068	0.757237	0.134846	-0.0255101	-0.585035	0.0383725	0.00469546	0.00738693	0.779209	0.157471	0.823518	0.904162	0.00541061	0.418687	0.487683	0.338978	0.0863458	0.088327	0.04038	0.144371	0.00548553	0.0148172	0.000681609	0.618544	0.925286	0.0172868	0.887799	PUP3	2.5	2.18	4.04
EGP00590	indianred4	522.524	81.7854	0.469248	0.0888644	-0.100193	-0.173793	0.303259	0.0286187	0.143993	-0.459147	-0.30715	-0.932727	-0.367246	-0.658764	-0.420071	0.585452	0.186501	0.321333	0.73788	-0.258165	0.349232	-0.143035	0.078939	0.0666988	0.743462	0.711983	0.519765	0.253544	0.91621	0.5947	0.0736058	0.247198	1.39796e-07	0.161724	0.00551718	0.10524	0.0171879	0.48919	0.224908	0.00110214	0.334348	0.1849	0.597181	0.77136	AGO4	0	0	1.89
EGP05264	indianred4	650.211	81.7429	0.478236	0.213946	-0.331258	0.253535	0.228607	-0.163358	0.510279	-0.136659	-0.271909	-0.463928	-0.64879	-0.537006	-0.443695	0.0238722	-0.38726	0.821955	0.956571	0.12863	0.34012	-0.361047	0.0565681	0.0609621	0.42624	0.210094	0.343394	0.394428	0.545504	0.0434323	0.613789	0.308313	0.0702752	0.00654842	0.031959	0.0851553	0.930072	0.138358	9.36448e-05	6.96416e-09	0.634956	0.197411	0.169468	0.835164	ACS2	1.83	1.81	1.03
EGP28533	indianred4	611.404	81.5966	0.37745	-0.0182343	-0.269795	-0.214215	0.438352	-0.077892	0.153476	-0.548575	-0.400264	-0.876902	-0.405703	-0.500089	-0.343498	0.618254	0.282238	0.370045	0.782791	-0.312867	0.361348	-0.165952	0.123924	0.149503	0.946561	0.312236	0.425644	0.0894348	0.774319	0.570385	0.0277784	0.124478	8.24461e-06	0.11897	0.0485337	0.19271	0.0106888	0.289555	0.158308	0.000336865	0.238053	0.169086	0.539053	0.647488	At1g47710	1.03	0.9	1.63
MSTRG.10409	indianred4	574.265	81.5716	0.54911	0.0546979	-0.285333	0.0502159	0.131518	-0.161674	0.284791	-0.251128	-0.359505	-0.775484	-0.641337	-0.810546	-0.670834	0.413285	-0.19074	0.665257	0.850986	0.106351	0.541986	-0.11521	0.121489	0.0275957	0.840547	0.284071	0.853476	0.627309	0.54971	0.285026	0.34815	0.171431	0.000415826	0.00741475	0.000140044	0.00444726	0.111578	0.479187	0.00491873	2.9226e-05	0.695051	0.0301044	0.670927	0.654006	--	7.53	7.09	13.91
EGP20954	indianred4	515.738	81.5296	0.366631	0.121098	-0.481548	0.358275	0.483934	0.00224549	0.300301	-0.35029	-0.441278	-0.574208	-0.794753	-0.424766	-0.553866	0.0413679	-0.234741	0.706197	0.899839	0.0389498	0.241894	-0.470522	0.106833	0.162483	0.655056	0.0589424	0.173008	0.0575181	0.993415	0.258435	0.183481	0.0870726	0.0200099	0.0002345	0.101006	0.026012	0.879098	0.381509	0.00223121	2.07343e-06	0.886121	0.36674	0.0658629	0.69373	At1g31850	40.47	41.44	48.19
EGP07629	indianred4	479.321	81.3405	0.410525	0.043151	-0.275713	-0.18349	0.262166	-0.217853	0.368237	-0.322258	-0.276757	-0.780769	-0.426073	-0.623223	-0.443077	0.511702	0.0399328	0.547658	0.861735	-0.149019	0.43741	-0.154018	0.022469	0.114231	0.873925	0.301323	0.496355	0.326643	0.417636	0.16051	0.2235	0.299422	0.000357357	0.0998489	0.00990264	0.085642	0.0427532	0.883265	0.0280938	1.78308e-05	0.58176	0.0902048	0.569009	0.934174	TGA1B	0.03	0.03	0.3
EGP16477	indianred4	261.445	81.1977	-0.147572	-0.139295	-0.694665	0.174492	0.38087	-0.235075	0.440236	-0.140519	-0.311308	-0.25069	-0.568937	-0.190657	-0.387737	0.0100307	-0.197856	0.690279	0.701813	0.0849931	0.245137	-0.31053	-0.183808	0.585473	0.6069	0.00282277	0.518059	0.145551	0.380812	0.0879083	0.603713	0.240527	0.349019	0.0214502	0.479384	0.137831	0.97059	0.462623	0.00307851	0.00244293	0.75431	0.36015	0.241766	0.495597	CPR1	0.48	0.36	0.84
EGP30900	indianred4	598.237	81.0498	0.491878	0.381374	-0.203761	0.216343	0.306864	-0.0648936	0.604107	-0.119029	-0.118462	-0.517908	-0.537426	-0.483466	-0.420804	-0.0432419	-0.356851	0.710155	0.973907	-0.0296568	0.158451	-0.519402	-0.0497485	0.0529588	0.144975	0.449095	0.420951	0.24766	0.811285	0.0131985	0.660616	0.662144	0.039884	0.0317992	0.0577956	0.104571	0.873661	0.174846	0.00205312	2.06103e-10	0.913181	0.5578	0.0392155	0.854826	DHQS	56.63	57.05	62.3
EGP25823	indianred4	662.918	81.0446	0.623171	0.284076	-0.21643	0.352455	0.122819	-0.120557	0.438189	-0.0809459	-0.25954	-0.401465	-0.675164	-0.575577	-0.456533	-0.055918	-0.489369	0.808536	0.892077	0.229439	0.342015	-0.331132	0.112466	0.00991059	0.28629	0.420759	0.180601	0.650444	0.656508	0.0895678	0.765697	0.331688	0.123248	0.00410676	0.0196485	0.0754751	0.837035	0.0543688	0.000149925	3.42266e-06	0.392663	0.194764	0.210279	0.678368	TLP1	48.65	53.43	15.65
EGP21275	indianred4	548.671	80.9798	0.414697	0.239628	-0.295439	0.16867	0.23179	-0.188804	0.586457	-0.0952898	-0.176982	-0.425276	-0.530564	-0.468052	-0.358682	0.0150165	-0.347159	0.774987	0.939993	0.0536767	0.278185	-0.379073	0.0542638	0.110238	0.371384	0.266601	0.532331	0.387696	0.483744	0.0169516	0.725558	0.512011	0.100554	0.0344847	0.0674912	0.172486	0.955982	0.187699	0.000421712	6.40485e-08	0.84349	0.296832	0.147618	0.841798	ORG3	2.94	3.36	0.12
EGP06092	indianred4	426.755	80.9659	0.65671	0.190046	-0.0246846	-0.136577	0.134451	-0.0958944	0.2585	-0.282129	-0.204797	-0.844861	-0.396626	-0.748705	-0.514032	0.498719	-0.0155928	0.428106	0.771871	-0.114789	0.409114	-0.125466	0.156792	0.00571809	0.480818	0.927698	0.614003	0.619582	0.72388	0.333699	0.28975	0.446743	3.8088e-05	0.12826	0.000846753	0.0416585	0.0492522	0.954295	0.0980687	0.000460176	0.672067	0.115603	0.643372	0.561983	--	0	0.25	0.84
EGP13280	indianred4	368.87	80.938	0.189955	0.293603	-0.389128	0.151338	0.453091	-0.199287	0.677255	-0.0365143	0.00418736	-0.282128	-0.440808	-0.112683	-0.40911	-0.180266	-0.281755	0.590374	0.817023	-0.11925	-0.0353737	-0.629642	0.0619172	0.481034	0.269725	0.136302	0.57583	0.0779879	0.459325	0.00395001	0.893202	0.987721	0.28975	0.0874489	0.677778	0.115608	0.504084	0.290415	0.0160548	0.00011181	0.660023	0.896522	0.00895545	0.819805	--	26.85	26.79	27.57
EGP05262	indianred4	488.944	80.9003	0.795307	0.641469	0.160264	0.352206	0.13793	0.105251	0.480159	0.000326424	0.0364191	-0.442147	-0.470914	-0.511835	-0.435675	-0.223475	-0.498744	0.524935	0.794249	0.0318164	0.0123438	-0.551711	-0.122982	0.000230465	0.00739872	0.553241	0.180931	0.610463	0.698066	0.059783	0.999043	0.89348	0.0863797	0.0656072	0.0426903	0.0916364	0.405416	0.0492391	0.0368133	0.000238216	0.906883	0.963811	0.0267208	0.650008	At1g01500	8.33	8.81	9.4
MSTRG.1153	indianred4	513.258	80.8878	0.389001	-0.123315	-0.339706	-0.192263	0.00101163	-0.362091	0.321702	-0.186142	-0.317483	-0.726942	-0.480183	-0.821031	-0.598867	0.597277	-0.0867002	0.642746	0.769888	0.108151	0.68148	0.101984	0.111628	0.13644	0.649117	0.197993	0.475619	0.997033	0.168147	0.224346	0.490044	0.230828	0.00142092	0.0597684	9.68464e-05	0.014237	0.0145643	0.749521	0.00724438	0.000486121	0.690126	0.00364798	0.707046	0.680645	MSRB5	1.57	2.06	3.13
EGP26220	indianred4	361.943	80.7553	0.640132	0.442366	0.0133583	0.107957	0.205249	-0.0639176	0.516943	-0.12046	-0.0544815	-0.485298	-0.37389	-0.454788	-0.252804	0.0226542	-0.271766	0.570776	0.869988	-0.0887945	0.146711	-0.418766	0.0325333	0.00756301	0.0862056	0.960839	0.690655	0.445719	0.814076	0.0403203	0.656768	0.841171	0.0567156	0.153693	0.0767414	0.344833	0.933632	0.308576	0.0209388	1.18576e-05	0.743658	0.587688	0.106439	0.904794	At2g44050	140.19	142.91	39.55
MSTRG.23094	indianred4	472.282	80.7488	0.431941	-0.0341112	-0.158184	-0.352108	0.166601	-0.220682	0.19696	-0.362334	-0.265282	-0.851551	-0.292817	-0.667777	-0.43621	0.70943	0.203863	0.341086	0.6825	-0.201097	0.492563	0.0255681	-0.0734345	0.0947704	0.900197	0.558472	0.181061	0.537445	0.411463	0.464694	0.16784	0.320713	2.85037e-05	0.271069	0.00470093	0.0911932	0.00208481	0.448863	0.196059	0.00357792	0.455174	0.0525785	0.925117	0.786949	--	0	0	0.28
EGP26287	indianred4	230.228	80.4754	-0.00194093	0.137635	-0.335174	-0.128401	0.323057	-0.248929	0.680898	-0.0454697	0.0368569	-0.330817	-0.182301	-0.180492	-0.184552	0.0719389	-0.0896672	0.521959	0.752728	-0.201398	0.0850686	-0.382001	0.0554457	0.994308	0.611235	0.204426	0.635563	0.222288	0.352528	0.00368845	0.867205	0.892206	0.21074	0.499198	0.50354	0.493824	0.791197	0.741218	0.0380912	0.00076522	0.454483	0.754098	0.14426	0.838394	DDB_G0270580	13.35	14.72	11.56
EGP26019	indianred4	329.404	80.3782	0.574794	0.528416	0.0623094	0.123587	0.178063	-0.0775944	0.628414	0.0179273	0.103901	-0.334804	-0.275427	-0.334932	-0.203977	-0.140711	-0.350495	0.534762	0.811388	-0.0947279	0.0146732	-0.497082	0.0365986	0.0198545	0.0353595	0.818681	0.648389	0.509395	0.775161	0.00913087	0.94746	0.70177	0.204958	0.301845	0.204774	0.448604	0.603213	0.183207	0.0328223	0.000136069	0.727118	0.956988	0.0501212	0.892957	CYP82C4	42.4	40.48	2.8
MSTRG.993	indianred4	486.777	80.2267	0.451084	-0.0788882	-0.166389	-0.361444	0.132578	-0.248637	0.144121	-0.367756	-0.296024	-0.843009	-0.304499	-0.681496	-0.451284	0.746682	0.215022	0.334277	0.64582	-0.165327	0.540383	0.0874084	0.0633742	0.0794813	0.771504	0.53797	0.168965	0.624513	0.353111	0.59437	0.161099	0.265611	4.11727e-05	0.251511	0.00364688	0.0793309	0.000890373	0.423861	0.205716	0.00688346	0.540604	0.0306923	0.747537	0.815632	--	0.98	0.71	2.04
EGP18653	indianred4	715.654	80.1147	0.742512	0.649472	0.0974364	0.553842	0.203349	0.207945	0.437123	-0.0161987	-0.0384843	-0.321744	-0.570795	-0.406798	-0.371749	-0.403334	-0.583781	0.585064	0.787811	0.105717	-0.0594887	-0.632973	-0.0592307	0.000986088	0.00647335	0.719605	0.0260199	0.450032	0.439633	0.0904404	0.95252	0.887474	0.224282	0.0209337	0.117882	0.156251	0.121349	0.0175865	0.0172798	0.000290152	0.696786	0.826771	0.00849299	0.827511	Wdr44	5.48	5.76	7.08
EGP17873	indianred4	563.947	80.0247	0.705074	0.575297	0.0290775	0.508692	0.366517	0.275023	0.359791	-0.233087	-0.195958	-0.464376	-0.59921	-0.390731	-0.260876	-0.26198	-0.400854	0.591256	0.885381	-0.0255268	-0.0306591	-0.640377	0.0193244	0.00228399	0.019722	0.914871	0.0441994	0.162623	0.302584	0.171067	0.38497	0.467013	0.0699684	0.0141671	0.134554	0.329116	0.326999	0.123872	0.015858	5.12105e-06	0.925237	0.910257	0.00753269	0.943371	ERDJ3A	11.11	11.02	14.47
EGP31452	indianred4	686.055	79.9251	0.603299	0.488401	-0.0502118	0.177987	0.0103255	-0.209854	0.732426	0.20244	0.140338	-0.385769	-0.443605	-0.591613	-0.60699	-0.140753	-0.585717	0.683492	0.842013	0.137319	0.17823	-0.440743	-0.0607013	0.0133545	0.0549205	0.853488	0.509579	0.969726	0.435349	0.00125282	0.452105	0.604183	0.140014	0.0852255	0.0157788	0.0126528	0.603104	0.0171253	0.00351087	4.29178e-05	0.61206	0.508991	0.0875013	0.823291	LYK4	1.16	1.15	2.22
EGP02485	indianred4	335.553	79.742	0.00659266	0.228503	-0.359446	-0.0513867	0.552942	-0.157761	0.656152	-0.14913	0.0277839	-0.330218	-0.228611	0.0128613	-0.170567	-0.0412207	-0.0217009	0.431878	0.768415	-0.346208	-0.111456	-0.598876	-0.0491256	0.980668	0.394649	0.171507	0.850095	0.0263142	0.559538	0.00577371	0.581476	0.918646	0.211616	0.394419	0.962295	0.527661	0.879525	0.936419	0.0948239	0.000506168	0.188992	0.681114	0.014235	0.856626	TYRAAT2	11.85	11.44	10.86
EGP27687	indianred4	388.645	79.6819	0.857165	0.629371	0.254589	0.324647	0.0607067	0.106233	0.394025	-0.00921216	0.0231836	-0.383385	-0.399971	-0.488849	-0.30175	-0.191998	-0.46109	0.477524	0.720596	0.0473582	0.0418904	-0.450293	0.0159488	2.21057e-05	0.00899386	0.341321	0.21989	0.823276	0.695373	0.131012	0.972989	0.932084	0.14269	0.124781	0.0546644	0.256033	0.476239	0.0722387	0.0614026	0.0016379	0.861737	0.877581	0.080075	0.953252	NRAMP5	165.89	163.85	101.61
MSTRG.16330	indianred4	436.204	79.6508	0.702748	0.260459	0.0257021	-0.0825085	0.217743	9.98746e-05	0.216003	-0.360721	-0.232503	-0.863564	-0.406689	-0.695548	-0.451896	0.454946	0.0156796	0.381613	0.787798	-0.180645	0.332094	-0.208256	-0.0553986	0.00239645	0.329916	0.924725	0.761295	0.417876	0.999707	0.421698	0.169881	0.386197	1.6326e-05	0.117991	0.0027734	0.0788747	0.0766265	0.95404	0.144702	0.000290271	0.503172	0.208877	0.438932	0.83853	--	0	0	0.46
EGP03119	indianred4	493.841	79.4716	0.0885947	-0.30299	-0.63176	-0.202881	0.0330497	-0.571463	0.450657	-0.0721924	-0.308985	-0.51125	-0.511375	-0.644073	-0.631884	0.508457	-0.139753	0.754453	0.738282	0.194013	0.698977	0.106193	0.11431	0.744217	0.253986	0.00865911	0.451098	0.903289	0.0207503	0.079801	0.790477	0.24424	0.042968	0.0429087	0.00708674	0.008642	0.0443133	0.605706	0.000732285	0.00109164	0.471534	0.00258833	0.695483	0.673362	BACOVA_02659	0.39	0.34	0.76
EGP26177	indianred4	556.739	79.4541	0.368519	0.218203	-0.367883	0.249366	0.353262	-0.117498	0.519114	-0.191328	-0.266827	-0.434841	-0.608475	-0.396077	-0.351873	-0.0214823	-0.310154	0.768348	0.9508	0.0245612	0.230315	-0.450105	-0.0498808	0.160165	0.416869	0.160943	0.351656	0.179536	0.664742	0.0393438	0.47781	0.317796	0.0923292	0.0123789	0.128838	0.181372	0.937059	0.242366	0.000507097	1.64236e-08	0.928058	0.390809	0.0802162	0.854444	N	0.5	0.42	0.42
MSTRG.5698	indianred4	652.257	79.2099	0.550721	0.293167	-0.258493	0.24266	0.219938	-0.146275	0.53849	-0.110149	-0.206514	-0.497069	-0.625284	-0.559507	-0.487676	0.00885267	-0.404951	0.785572	0.960715	0.0998393	0.299148	-0.403149	0.0799826	0.0270514	0.27047	0.333711	0.365176	0.413081	0.588812	0.0313973	0.684672	0.442857	0.0501279	0.00959022	0.0242251	0.0553359	0.974043	0.119722	0.00031028	3.48974e-09	0.71296	0.260357	0.121535	0.768414	7OMT	0.24	0.11	0.44
EGP19822	indianred4	573.05	79.1848	0.38472	0.185878	-0.355335	0.121883	0.277017	-0.203067	0.566313	-0.153781	-0.222045	-0.515702	-0.560859	-0.506947	-0.429328	0.106037	-0.285337	0.767087	0.96263	0.0206278	0.318526	-0.367112	-0.00697284	0.141187	0.490669	0.176816	0.65295	0.298949	0.450675	0.0221963	0.56961	0.408506	0.0408868	0.0238114	0.0450539	0.0970089	0.695909	0.284063	0.000524811	2.47225e-09	0.939558	0.229215	0.161889	0.979553	PFK3	0.18	0.3	0.19
EGP10884	indianred4	565.045	79.1668	0.536778	0.337956	-0.161126	0.299291	0.078061	-0.163141	0.557227	0.0394231	-0.108885	-0.262763	-0.527544	-0.465455	-0.341127	-0.153826	-0.518523	0.770335	0.841613	0.197066	0.248433	-0.357551	0.043308	0.0320457	0.200461	0.551081	0.260119	0.773842	0.546045	0.0249357	0.884746	0.688121	0.325501	0.0357195	0.0692346	0.196001	0.569496	0.039608	0.000480166	4.36342e-05	0.464447	0.35352	0.173941	0.873469	At1g32360	10.7	10.23	5.07
MSTRG.7129	indianred4	463.499	79.1403	0.777571	0.29576	0.0510223	-0.010947	0.202349	0.0307737	0.193049	-0.357308	-0.254251	-0.85419	-0.458804	-0.716768	-0.463236	0.411702	-0.0389409	0.414812	0.801209	-0.134876	0.333566	-0.221702	0.0618478	0.000391861	0.266057	0.851147	0.967904	0.452312	0.909923	0.473783	0.174255	0.341985	2.53262e-05	0.0738493	0.00178135	0.0707506	0.113094	0.886147	0.110129	0.000190978	0.618465	0.206743	0.40925	0.820004	--	0.17	0.1	1.43
MSTRG.7775	indianred4	584.693	79.1041	-0.551415	-0.210269	-0.00550126	0.305645	-0.372909	0.0216078	-0.208331	0.4505	0.162308	0.935015	0.239845	0.527469	0.390529	-0.589408	-0.276845	-0.180454	-0.715494	0.42956	-0.213548	0.244025	-0.0151172	0.0268192	0.434421	0.983868	0.249641	0.154863	0.936692	0.438765	0.0799192	0.548125	1.10403e-07	0.370937	0.0357506	0.134774	0.0162723	0.299262	0.503631	0.00183129	0.0968085	0.427121	0.362401	0.955687	SRM1	8.08	8.35	4.79
MSTRG.4115	indianred4	411.815	78.939	0.724041	0.438226	0.0785766	0.163033	-0.00106842	-0.0810109	0.49215	-0.0012206	-0.0395873	-0.459785	-0.409303	-0.627103	-0.350462	0.0140394	-0.419797	0.625086	0.818964	0.0923645	0.262188	-0.292203	0.0291774	0.001517	0.0895372	0.772384	0.546314	0.996867	0.765514	0.0528077	0.99642	0.884269	0.0731551	0.115419	0.00932103	0.183251	0.958844	0.105491	0.00961984	0.00010434	0.733693	0.3266	0.272122	0.914579	--	63.43	68.98	48.14
EGP15056	indianred4	784.8	78.9026	0.516163	0.517497	-0.0899815	0.274725	0.0836885	-0.153647	0.761488	0.217074	0.156942	-0.295746	-0.455202	-0.477176	-0.560334	-0.283128	-0.626015	0.696676	0.839551	0.132682	0.0722109	-0.543611	0.0338157	0.0406759	0.0400695	0.74034	0.303129	0.757976	0.569951	0.000609791	0.419345	0.561604	0.26608	0.0764399	0.0616188	0.0239713	0.28797	0.00948141	0.00271137	4.74952e-05	0.62424	0.790424	0.0295174	0.901058	--	17.86	19.16	23.66
EGP08840	indianred4	633.774	78.8967	0.486668	0.218352	-0.319836	0.254852	0.209059	-0.170878	0.510873	-0.121731	-0.263181	-0.446498	-0.641692	-0.536579	-0.439355	0.015367	-0.399463	0.820333	0.945316	0.141255	0.343624	-0.351122	0.0401428	0.0559176	0.416544	0.227198	0.340807	0.43713	0.526897	0.0431479	0.653359	0.324704	0.0829692	0.00737155	0.0321218	0.0886196	0.954956	0.125305	9.93263e-05	3.3909e-08	0.601798	0.192536	0.182371	0.882655	--	1.5	1.7	0.43
EGP30197	indianred4	577.542	78.8942	0.534557	0.325857	-0.241822	0.311479	0.285917	-0.080325	0.500829	-0.147266	-0.22516	-0.415375	-0.615779	-0.433904	-0.362817	-0.0854291	-0.389787	0.757542	0.938332	0.0677143	0.20924	-0.464892	0.0544921	0.0329019	0.218075	0.366886	0.240254	0.283042	0.767448	0.0481491	0.58626	0.401792	0.109599	0.0110981	0.0931135	0.167232	0.753086	0.135581	0.00067622	7.71909e-08	0.803228	0.436725	0.0696172	0.84114	CXE15	55.47	58.8	40.45
EGP00707	indianred4	558.624	78.8827	0.549648	0.292868	-0.208337	0.311879	0.132931	-0.142706	0.494765	-0.0492284	-0.201399	-0.324601	-0.588781	-0.482754	-0.350108	-0.0957406	-0.468058	0.788062	0.874337	0.185031	0.286889	-0.348277	0.0990992	0.027413	0.27098	0.438751	0.239618	0.623582	0.598033	0.0513702	0.856329	0.454482	0.219959	0.016415	0.0582195	0.183724	0.724306	0.0674873	0.000287964	9.45814e-06	0.492683	0.281337	0.186185	0.715005	rib5	83.7	86.54	8.5
EGP24510	indianred4	465.479	78.7306	0.501138	0.323675	-0.180662	0.179486	0.289615	-0.0770914	0.516648	-0.180188	-0.184139	-0.473455	-0.493356	-0.43319	-0.268109	0.0139069	-0.277844	0.686431	0.934003	-0.0404148	0.200089	-0.429842	-0.0174859	0.0479891	0.221354	0.50313	0.50596	0.276586	0.776584	0.0404548	0.50427	0.494808	0.0639666	0.0521413	0.0937139	0.315387	0.959232	0.297448	0.003318	1.22674e-07	0.881865	0.457484	0.0965658	0.948752	PPCK2	15.16	16.01	2.79
MSTRG.4636	indianred4	592.473	78.7277	0.439858	0.300703	-0.268201	0.222548	0.238074	-0.148481	0.610719	-0.064406	-0.139451	-0.422209	-0.547685	-0.471943	-0.400748	-0.0530581	-0.401055	0.775458	0.946833	0.0628921	0.228276	-0.439082	0.0918389	0.0882134	0.257767	0.315215	0.407418	0.374588	0.583141	0.0119737	0.812679	0.606494	0.103297	0.0280842	0.0649388	0.123981	0.845273	0.123667	0.00041613	2.79623e-08	0.817012	0.395133	0.0888412	0.735158	WRKY46	2.72	2.4	1.88
EGP28792	indianred4	529.779	78.5281	0.341809	0.205455	-0.352753	0.188302	0.289162	-0.174668	0.574958	-0.126608	-0.208726	-0.397829	-0.542191	-0.402456	-0.323855	-0.00731268	-0.319879	0.774875	0.934472	0.0363947	0.251523	-0.402547	0.0583854	0.195051	0.445251	0.180207	0.484929	0.277372	0.517631	0.0198112	0.640329	0.437878	0.127001	0.03003	0.122237	0.221083	0.978557	0.227132	0.000423044	1.16845e-07	0.89355	0.347366	0.122145	0.829939	EIX2	0.44	0.57	0.16
EGP07032	indianred4	501.585	78.2832	0.352604	0.241438	-0.309046	0.151634	0.286393	-0.179219	0.603333	-0.10879	-0.156489	-0.39564	-0.489264	-0.383397	-0.30041	-0.00975725	-0.305924	0.744918	0.929559	-0.00214496	0.218462	-0.418154	0.0893491	0.180404	0.367671	0.244141	0.575074	0.282207	0.506605	0.0133479	0.68838	0.562749	0.129298	0.0544285	0.142676	0.258255	0.971391	0.249186	0.00092988	1.91273e-07	0.99371	0.416302	0.107004	0.742107	ASK4	3.92	3.9	0.25
MSTRG.9131	indianred4	494.715	78.2374	0.35935	-0.0254386	-0.338169	-0.0984422	0.213852	-0.194677	0.334241	-0.316748	-0.35687	-0.760298	-0.500657	-0.689377	-0.461948	0.494482	-0.026307	0.631098	0.864593	-0.0375278	0.514211	-0.0942058	0.0607414	0.17163	0.925495	0.20016	0.716822	0.426449	0.469987	0.205767	0.231969	0.174821	0.000629235	0.0482384	0.00313334	0.0716408	0.0515245	0.922958	0.00875091	1.55278e-05	0.890255	0.0415751	0.728569	0.823176	CBP3	6.02	5.45	7.17
EGP21784	indianred4	558.951	78.2353	0.518899	0.522391	-0.142619	0.323267	0.401576	0.0164328	0.608612	-0.0859796	-0.0260963	-0.407855	-0.526032	-0.298952	-0.406858	-0.248181	-0.399617	0.612242	0.910387	-0.0849315	-0.0534789	-0.699157	-0.099927	0.0394398	0.0379034	0.598258	0.221971	0.123134	0.951835	0.0123539	0.751542	0.923574	0.116838	0.0363502	0.260686	0.117822	0.354023	0.125146	0.0117045	9.79261e-07	0.754483	0.84406	0.0025789	0.712718	RGA3	1.61	1.67	3.41
EGP22521	indianred4	645.368	78.1772	0.273426	-0.113207	-0.327296	-0.224314	0.420013	-0.0784039	0.123512	-0.572808	-0.463119	-0.857396	-0.397664	-0.50721	-0.270194	0.659223	0.312519	0.402414	0.771542	-0.284235	0.420411	-0.0877595	0.0782954	0.305513	0.676354	0.215931	0.403609	0.105293	0.772872	0.648588	0.0203849	0.0708308	2.18701e-05	0.127173	0.0449243	0.311494	0.00547306	0.238604	0.122281	0.000464389	0.286009	0.104929	0.746554	0.773179	TRX2	15.51	13.05	18.32
EGP24506	indianred4	612.019	77.9494	0.429715	0.17084	-0.35426	0.262782	0.283413	-0.0885752	0.44603	-0.22469	-0.345098	-0.524667	-0.662915	-0.544274	-0.40438	0.0710661	-0.318167	0.808367	0.965025	0.0933682	0.344874	-0.351741	0.0846246	0.0966748	0.52699	0.178223	0.325466	0.287465	0.744271	0.0833314	0.402799	0.190509	0.0369269	0.00512822	0.0292806	0.120294	0.79368	0.229769	0.000150778	1.565e-09	0.730899	0.190817	0.181548	0.755345	RBM42	18.57	19.1	20.24
EGP14149	indianred4	367.803	77.8595	0.0559225	-0.0582875	-0.673815	0.27215	0.329776	-0.322024	0.46045	-0.0841742	-0.318141	-0.157878	-0.672248	-0.185736	-0.445584	-0.0900848	-0.340091	0.780884	0.741006	0.193904	0.278926	-0.341075	-0.106764	0.837022	0.830221	0.00421051	0.307867	0.212266	0.223855	0.0726872	0.75661	0.229809	0.559243	0.00433363	0.491007	0.0836776	0.740052	0.197451	0.000356161	0.00102267	0.471788	0.295493	0.196074	0.693919	--	6.55	6.77	6.76
EGP26462	indianred4	560.815	77.7568	0.552253	0.446968	-0.13616	0.230055	0.303	-0.0567298	0.60627	-0.0973296	-0.0724229	-0.466909	-0.503372	-0.42648	-0.376712	-0.100448	-0.37112	0.675147	0.950215	-0.047071	0.100984	-0.553612	0.00635603	0.0265411	0.0826069	0.615096	0.391357	0.25397	0.834699	0.0127874	0.719901	0.789822	0.0682544	0.0468437	0.099491	0.150366	0.711279	0.157009	0.00410806	1.78112e-08	0.862569	0.709802	0.0260949	0.981362	TAX10	28.25	28.5	26.1
EGP17093	indianred4	628.503	77.7079	0.333827	0.151856	-0.418998	0.199649	0.251005	-0.227369	0.578515	-0.100896	-0.238626	-0.415108	-0.606812	-0.473213	-0.430077	0.0212843	-0.365017	0.832834	0.946879	0.110079	0.328189	-0.361283	0.0790629	0.206365	0.574507	0.106225	0.458493	0.348395	0.397064	0.0188895	0.710044	0.373448	0.10985	0.0126861	0.0641216	0.0963635	0.937638	0.164481	6.21059e-05	2.77976e-08	0.684864	0.214606	0.169169	0.77101	PED1	29.38	29.57	24.35
MSTRG.20444	indianred4	483.107	77.5918	0.566663	0.142228	-0.0302939	-0.227298	0.31103	-0.0173929	0.151472	-0.469184	-0.274309	-0.893528	-0.31318	-0.580547	-0.327337	0.592698	0.2248	0.28949	0.738758	-0.315064	0.317325	-0.156839	0.0634216	0.0220956	0.599273	0.911323	0.397216	0.240969	0.949024	0.575487	0.0667412	0.303891	3.12558e-06	0.237559	0.0183781	0.21587	0.0155402	0.402563	0.276802	0.00107933	0.234597	0.231073	0.561864	0.815496	--	0.66	0.79	1.21
EGP15665	indianred4	516.691	77.5413	0.706819	0.322003	-0.0756236	0.268309	0.0280602	-0.109748	0.405359	-0.0632622	-0.204762	-0.442021	-0.577778	-0.642743	-0.420211	0.0193353	-0.45366	0.727476	0.840486	0.204637	0.363577	-0.252891	0.0500947	0.00220245	0.223888	0.78074	0.315014	0.91784	0.685766	0.119314	0.815952	0.446822	0.08648	0.0190777	0.00724471	0.105112	0.943339	0.0775682	0.00140377	4.57096e-05	0.447105	0.166278	0.344663	0.853826	MTA	50.02	51.85	28.31
EGP16214	indianred4	533.067	77.2695	0.628361	0.379385	-0.174139	0.260109	0.340979	-0.0256699	0.454443	-0.22497	-0.222485	-0.561559	-0.612993	-0.483188	-0.434978	0.00117572	-0.308499	0.667694	0.950711	-0.0288269	0.18392	-0.50153	-0.0409319	0.00913842	0.147258	0.518921	0.33059	0.196208	0.924819	0.0769938	0.4022	0.407554	0.0235991	0.0115737	0.0579607	0.0922158	0.996552	0.24502	0.00470796	1.6627e-08	0.915602	0.495331	0.0477866	0.880363	SAMT	0	0.06	0.46
EGP30433	indianred4	379.822	77.1736	-0.764491	-0.69722	-0.22936	-0.129988	-0.18061	-0.0416261	-0.595969	-0.0188559	-0.198219	0.519771	0.29001	0.465219	0.419709	0.124754	0.366351	-0.400738	-0.795627	0.158858	0.0673095	0.591966	0.0404652	0.000562912	0.00268189	0.392831	0.631356	0.503255	0.878348	0.0148382	0.944742	0.461786	0.039052	0.275902	0.0693949	0.105571	0.645271	0.162827	0.123992	0.000228163	0.556774	0.804383	0.0157008	0.881719	rps5	17.48	15.81	14.51
EGP20889	indianred4	644.286	77.1421	0.581677	0.468711	-0.146518	0.473325	0.300617	0.068171	0.48487	-0.0990348	-0.162945	-0.366601	-0.646042	-0.396943	-0.401506	-0.277106	-0.500168	0.703352	0.889919	0.0893611	0.0600797	-0.59574	-0.0968333	0.0180984	0.067054	0.588185	0.06405	0.25791	0.801926	0.0569662	0.715183	0.546535	0.16252	0.00685797	0.127928	0.123205	0.298787	0.0484929	0.00236685	3.90814e-06	0.742074	0.825074	0.0148864	0.721276	RNF14	8.59	8.3	9.52
EGP21241	indianred4	320.546	77.0853	0.765218	0.487628	0.114516	0.234154	0.204868	0.0842348	0.344511	-0.198894	-0.139371	-0.489675	-0.42849	-0.458821	-0.199824	-0.0191703	-0.273767	0.516649	0.813988	-0.0578701	0.119302	-0.413399	0.0864565	0.000552024	0.0553634	0.672806	0.382736	0.446581	0.75644	0.191315	0.46023	0.606703	0.0541953	0.0977347	0.0738372	0.458092	0.943822	0.304886	0.0404542	0.000124385	0.83142	0.659883	0.11147	0.750204	GMPM1	2.71	3.28	0.6
EGP16995	indianred4	269.593	76.9728	0.0775376	-0.0295667	-0.402447	0.0909203	0.035367	-0.329192	0.534973	0.0409583	-0.178446	-0.119996	-0.369702	-0.336934	-0.133218	0.0154457	-0.331704	0.775567	0.707853	0.206787	0.378951	-0.100269	0.197002	0.775322	0.913444	0.122247	0.73772	0.896541	0.213126	0.0327402	0.880287	0.508468	0.658015	0.158724	0.201912	0.622825	0.954725	0.209444	0.000414845	0.00215525	0.44224	0.147759	0.711774	0.464596	BH0283	83.26	85.78	57.72
EGP11487	indianred4	446.372	76.9308	0.419403	0.276991	-0.230087	0.157776	0.308691	-0.100926	0.533584	-0.176919	-0.184501	-0.439877	-0.46983	-0.384736	-0.229287	0.0149267	-0.252061	0.696491	0.925997	-0.0507666	0.194482	-0.420002	0.138042	0.105852	0.298996	0.39129	0.559499	0.244712	0.709962	0.0332825	0.512162	0.493946	0.0881977	0.0663163	0.14117	0.392984	0.956245	0.346301	0.0027215	2.6757e-07	0.851885	0.470441	0.105303	0.610172	3MMP	2.75	2.36	0.29
EGP06358	indianred4	327.905	76.9165	0.183289	0.236094	-0.319434	0.208642	0.207447	-0.108597	0.637054	0.0354419	-0.0498131	-0.356675	-0.468178	-0.420536	-0.445643	-0.112226	-0.410339	0.691347	0.806991	0.0756348	0.152067	-0.425492	-0.165296	0.496836	0.378691	0.227816	0.438066	0.440753	0.688906	0.00795234	0.896323	0.85464	0.175074	0.0674071	0.104816	0.0836319	0.679019	0.114411	0.00301457	0.000157903	0.780708	0.573971	0.100362	0.540681	--	5.46	4.85	6.77
EGP31965	indianred4	430.596	76.8963	0.0471736	-0.362958	-0.778128	0.13263	0.381632	-0.29298	0.133658	-0.418783	-0.667935	-0.426302	-0.744351	-0.343382	-0.381692	0.340489	-0.0194278	0.75232	0.744697	0.146314	0.555355	-0.0592093	0.168249	0.862272	0.167055	0.000385666	0.624375	0.14468	0.270789	0.621669	0.106423	0.00468755	0.099647	0.000942885	0.192871	0.144612	0.196894	0.943069	0.000773181	0.000934931	0.588711	0.0255309	0.827573	0.53337	At2g28450	24.6	24.52	23.95
EGP06047	indianred4	581.502	76.8362	0.547569	0.30875	-0.15756	0.162491	-0.000800783	-0.27208	0.622317	0.0954892	-0.0461246	-0.339202	-0.480803	-0.574182	-0.44765	-0.0308846	-0.504326	0.769598	0.852126	0.194362	0.332764	-0.283324	0.0405926	0.0281245	0.244618	0.560044	0.547669	0.997652	0.307996	0.0100425	0.725004	0.865308	0.1987	0.0593923	0.0200169	0.0820828	0.9096	0.0463613	0.000490009	2.77849e-05	0.470721	0.207902	0.287623	0.881349	AC101	28.37	26.61	12.36
EGP10208	indianred4	534.506	76.7486	0.455348	0.353638	-0.236657	0.249549	0.527915	0.0660907	0.453511	-0.336841	-0.252167	-0.545604	-0.552277	-0.297162	-0.251798	-0.0283379	-0.166562	0.615562	0.965616	-0.184341	0.0510691	-0.600492	-0.00625809	0.0763332	0.17904	0.377523	0.351291	0.0355662	0.807864	0.0776784	0.202044	0.346091	0.0288096	0.0265332	0.263689	0.346821	0.917029	0.537541	0.0111346	1.39099e-09	0.494326	0.851012	0.0139082	0.981649	--	17.6	16.62	17.05
EGP12832	indianred4	410.202	76.7054	0.188573	0.327791	-0.317686	0.216721	0.659512	0.0884756	0.490887	-0.302884	-0.146187	-0.430821	-0.446799	-0.0511337	-0.21079	-0.139099	-0.0856759	0.475138	0.844099	-0.302308	-0.152342	-0.717864	-0.107464	0.484289	0.215195	0.230513	0.420118	0.00544535	0.74455	0.0535127	0.254161	0.589038	0.0957257	0.0827368	0.850826	0.433257	0.607412	0.752394	0.0628966	3.9334e-05	0.25511	0.57327	0.00173929	0.692003	FES1	6.43	6.75	6.93
EGP09960	indianred4	628.56	76.6049	0.728309	0.411773	-0.0836931	0.540369	0.20253	0.12416	0.286225	-0.1762	-0.311993	-0.398219	-0.721129	-0.511572	-0.370416	-0.194105	-0.498038	0.716807	0.846498	0.200198	0.196008	-0.442851	0.0189324	0.00137741	0.113025	0.757963	0.0306973	0.4519	0.646856	0.282502	0.513907	0.239439	0.126594	0.00161872	0.0428151	0.157859	0.471318	0.0496122	0.00177983	3.55243e-05	0.457234	0.466896	0.0858207	0.944518	DTX16	32.26	33.53	35.8
EGP04677	indianred4	383.081	76.5733	0.141334	0.229189	-0.398832	0.395857	0.637443	0.185934	0.350738	-0.357974	-0.31777	-0.398075	-0.588967	-0.103816	-0.204991	-0.181967	-0.151783	0.565979	0.825052	-0.150512	-0.072794	-0.65169	0.039875	0.601594	0.393192	0.125958	0.12907	0.00790239	0.490536	0.182882	0.173396	0.230383	0.126745	0.0163726	0.702006	0.446302	0.499998	0.574695	0.0222929	8.35461e-05	0.577939	0.788767	0.00623395	0.883433	--	1.44	2.2	3.66
MSTRG.19846	indianred4	557.641	76.4143	0.46253	0.15951	-0.27169	-0.00641989	0.346539	-0.101994	0.410039	-0.333674	-0.288299	-0.767345	-0.521205	-0.600435	-0.456576	0.342938	-0.0660945	0.615681	0.94827	-0.132516	0.343944	-0.313315	0.132405	0.0712378	0.555135	0.308717	0.981174	0.18854	0.707018	0.114702	0.206586	0.278874	0.000521144	0.03842	0.0139197	0.0754441	0.193484	0.807853	0.0111146	2.31697e-08	0.624677	0.192094	0.237346	0.624968	--	0	0	0.41
EGP19544	indianred4	426.037	76.2235	0.534873	0.616033	0.0452816	0.171322	0.274257	0.000752627	0.712779	0.040889	0.182507	-0.406962	-0.304577	-0.335052	-0.340401	-0.221299	-0.387602	0.517017	0.857112	-0.153179	-0.10503	-0.658414	0.0822876	0.032779	0.0110556	0.867749	0.525809	0.303986	0.997793	0.00194151	0.880488	0.498706	0.11772	0.251384	0.204602	0.197017	0.410123	0.13798	0.0402867	2.21592e-05	0.57114	0.698671	0.005551	0.761917	THT4	153.85	164.68	152.07
MSTRG.6543	indianred4	529.889	76.0354	-0.513209	0.0981979	0.229822	0.0256549	-0.276209	-0.0217672	0.0959474	0.588394	0.598786	0.864199	0.565435	0.672216	0.364667	-0.631626	-0.180248	-0.433586	-0.70639	0.0751894	-0.534092	-0.018926	-0.136198	0.0420427	0.717497	0.391852	0.924863	0.300418	0.936226	0.723733	0.0165034	0.0142535	1.58295e-05	0.0224505	0.00433622	0.164917	0.0086777	0.504126	0.0933807	0.00222223	0.781971	0.0330835	0.944537	0.614995	R1B-16	5.28	5.05	3.32
EGP03423	indianred4	352.316	75.6545	0.672051	0.6518	0.189598	0.225549	0.348738	0.193514	0.474938	-0.177763	0.0262196	-0.461836	-0.299775	-0.28533	-0.107313	-0.169943	-0.240016	0.403904	0.822206	-0.245141	-0.138283	-0.635338	-0.123665	0.00434931	0.00622224	0.481873	0.400956	0.185563	0.472696	0.0630231	0.51012	0.923213	0.0717186	0.259311	0.284076	0.692417	0.529197	0.370586	0.120773	9.27886e-05	0.360142	0.609542	0.00817624	0.648179	At4g26390	115.48	119.44	110.27
EGP23950	indianred4	526.07	75.5667	0.838809	0.618728	0.157585	0.4368	0.260691	0.278588	0.319828	-0.207476	-0.145182	-0.570084	-0.560403	-0.534845	-0.35757	-0.16018	-0.395296	0.521509	0.848736	-0.0204483	0.0225722	-0.566939	-0.0169335	4.89516e-05	0.0106117	0.559981	0.0907062	0.329472	0.296104	0.227211	0.440688	0.591628	0.0211302	0.0239504	0.0327901	0.173916	0.553453	0.129662	0.0382874	3.22549e-05	0.940083	0.933872	0.0220167	0.950369	LPR2	31.21	33.59	41.92
EGP30248	indianred4	518.704	75.2602	0.704376	0.418811	-0.0566547	0.509077	0.249424	0.165703	0.276345	-0.229544	-0.319074	-0.413071	-0.668019	-0.466891	-0.263427	-0.1737	-0.426144	0.684879	0.85705	0.125874	0.160139	-0.45515	0.0467852	0.00231728	0.106397	0.834915	0.0440121	0.351539	0.539671	0.300171	0.39244	0.22837	0.111782	0.00468041	0.0682663	0.324234	0.519992	0.0997865	0.00341877	2.22236e-05	0.642283	0.553555	0.0764775	0.863396	CAD6	24.13	22.43	21.38
EGP02827	indianred4	485.709	75.2398	0.789165	0.434918	0.140231	-0.0281488	0.186509	0.0515143	0.333428	-0.246705	-0.0814619	-0.861326	-0.382275	-0.727074	-0.52699	0.322364	-0.109443	0.377159	0.815854	-0.182558	0.223739	-0.329588	0.0181203	0.000278515	0.0922654	0.604461	0.917581	0.489172	0.849727	0.206942	0.356987	0.764243	1.8182e-05	0.143948	0.00141666	0.0359499	0.22334	0.686598	0.149843	0.000116523	0.498583	0.404847	0.212542	0.946895	CRSP	2.68	2.58	13.39
EGP14125	indianred4	568.269	75.0553	-0.49759	-0.447168	0.188213	-0.316404	-0.478376	-0.0710087	-0.520478	0.233969	0.164563	0.488104	0.560813	0.308173	0.316517	0.149531	0.290015	-0.630956	-0.958984	0.131621	0.00165186	0.662992	0.0323144	0.0498506	0.0824529	0.485139	0.232504	0.0608757	0.793843	0.0387394	0.383122	0.542503	0.0550904	0.0238253	0.245546	0.232328	0.580449	0.275893	0.00877061	4.6976e-09	0.627037	0.995156	0.00512127	0.905432	PATL5	117.59	113.89	109.13
EGP11061	indianred4	838.076	74.9461	0.592865	0.508363	0.012988	0.240588	-0.110471	-0.228435	0.724349	0.321394	0.201405	-0.189223	-0.386794	-0.519762	-0.51092	-0.273197	-0.687208	0.678663	0.735637	0.240309	0.151969	-0.393432	-0.0625277	0.0155038	0.0443593	0.961924	0.369412	0.683794	0.394795	0.00150657	0.224814	0.454469	0.482757	0.138874	0.0390559	0.0431253	0.305935	0.00326848	0.0038472	0.00116219	0.369984	0.574221	0.131645	0.818056	ATL22	3.07	3.93	2.93
EGP18910	indianred4	514.3	74.746	0.353245	0.157769	-0.365508	0.225054	0.245625	-0.18191	0.514906	-0.135632	-0.269018	-0.360384	-0.573238	-0.417374	-0.295653	-0.00124354	-0.337934	0.807211	0.912495	0.103597	0.309109	-0.336852	0.119234	0.179558	0.559516	0.163872	0.402018	0.359162	0.500137	0.0412535	0.616482	0.313686	0.17031	0.0202693	0.107728	0.266238	0.996353	0.200492	0.000156749	8.337e-07	0.702607	0.244039	0.202029	0.660066	SBT1.2	4.16	3.85	1.01
EGP10086	indianred4	583.688	74.6881	0.599448	0.427911	-0.0786701	0.126858	0.077615	-0.170791	0.674819	0.0701698	0.0412881	-0.520623	-0.458363	-0.647103	-0.573587	-0.00259988	-0.467995	0.693597	0.90845	0.0695517	0.23788	-0.406769	0.0963599	0.0141188	0.0982382	0.77212	0.639663	0.775103	0.527112	0.0041331	0.79623	0.87933	0.0386754	0.0741628	0.00673706	0.0201755	0.992376	0.0675293	0.00288342	1.13142e-06	0.797991	0.374988	0.117911	0.722589	ORF	36.89	36.94	39.55
EGP03061	indianred4	364.221	74.574	0.878149	0.552382	0.171522	0.30219	0.128508	0.0892654	0.323603	-0.116457	-0.0874321	-0.489935	-0.484812	-0.530315	-0.373887	-0.0766162	-0.38377	0.493622	0.761661	0.0283628	0.114632	-0.425688	0.0905109	7.70415e-06	0.0264986	0.525319	0.255304	0.635278	0.742341	0.221464	0.667553	0.747471	0.0540485	0.0570002	0.0345855	0.153697	0.777929	0.142256	0.0519951	0.00060701	0.916956	0.672492	0.100189	0.738862	SP41B	3.27	2.41	1.33
EGP06238	indianred4	520.788	74.5119	0.386411	-0.0512771	-0.325723	-0.170293	0.384454	-0.154662	0.182289	-0.50755	-0.440182	-0.788459	-0.457202	-0.507737	-0.314399	0.578179	0.201933	0.477741	0.816183	-0.21533	0.435923	-0.124582	0.0712027	0.139299	0.850412	0.218277	0.528336	0.141486	0.567374	0.499228	0.0447572	0.087952	0.000284537	0.0749932	0.0446657	0.235641	0.0189752	0.453262	0.0612681	0.000115181	0.423181	0.0914306	0.64573	0.793291	rlmN	14.08	14.92	14.32
EGP13913	indianred4	442.919	74.5115	0.457359	0.28314	-0.202127	0.133406	0.442354	-0.00441659	0.421193	-0.344317	-0.265733	-0.544024	-0.469233	-0.332288	-0.158783	0.0935018	-0.0969947	0.601404	0.934509	-0.185041	0.14548	-0.460784	0.0620154	0.0748807	0.287949	0.452818	0.622332	0.0862152	0.987048	0.104217	0.191582	0.319861	0.0293698	0.0667088	0.208594	0.556962	0.730527	0.720829	0.0137263	1.16398e-07	0.492659	0.590859	0.0724529	0.819523	--	124.95	122.35	46.97
MSTRG.20474	indianred4	249.449	74.2196	-0.0219325	-0.0730858	-0.418696	-0.276035	0.00356665	-0.529767	0.712069	0.135738	0.0365074	-0.296864	-0.183915	-0.42432	-0.348058	0.262469	-0.18655	0.642469	0.687918	0.0427989	0.409616	-0.050328	0.111872	0.935742	0.787939	0.106503	0.300736	0.989541	0.0348076	0.0019712	0.616202	0.893223	0.264191	0.495341	0.101403	0.186481	0.326062	0.489075	0.0072776	0.00322372	0.874946	0.115114	0.853152	0.679982	--	5.6	7.61	2.97
EGP23406	indianred4	760.734	74.1026	-0.617767	-0.420326	0.175136	-0.462176	-0.156487	0.0810738	-0.505576	-0.0374759	0.116209	0.266127	0.664081	0.434809	0.519529	0.289208	0.604548	-0.741941	-0.819989	-0.232634	-0.15101	0.497813	-0.0840887	0.0107683	0.105007	0.516492	0.0714829	0.562752	0.765337	0.0457342	0.890405	0.668224	0.319116	0.00502302	0.0923562	0.0391593	0.277292	0.0131138	0.000999837	0.000100565	0.38592	0.576668	0.0497316	0.756851	PIK-1	8.41	8.24	8.03
EGP21783	indianred4	572.081	74.0633	0.525893	0.403312	-0.205622	0.324148	0.438191	0.0672762	0.479138	-0.249957	-0.218904	-0.53776	-0.609754	-0.399579	-0.369454	-0.0886277	-0.299952	0.663051	0.969736	-0.0787607	0.0809491	-0.601423	-0.0730986	0.0364086	0.12137	0.444874	0.22064	0.0895665	0.804479	0.0604067	0.350478	0.415338	0.0316724	0.0121465	0.125185	0.159025	0.744124	0.259017	0.00511587	5.75559e-10	0.771864	0.765688	0.0137226	0.787902	--	0.27	0.4	0.59
EGP18561	indianred4	656.876	73.9007	0.439029	0.14627	-0.379859	0.249361	0.177176	-0.21976	0.502268	-0.104934	-0.29263	-0.420155	-0.660938	-0.550531	-0.456219	0.0387781	-0.409643	0.858771	0.93212	0.194096	0.401052	-0.294037	0.146182	0.0888845	0.588823	0.146712	0.351665	0.51154	0.413468	0.0474074	0.698935	0.27139	0.105163	0.00531062	0.0271151	0.0757017	0.88662	0.115088	2.0515e-05	1.48613e-07	0.471341	0.12367	0.268985	0.589051	--	16.1	16.08	11.51
EGP06349	indianred4	574.65	73.7355	0.541065	0.22932	-0.248208	0.0704117	0.271673	-0.156574	0.485521	-0.227053	-0.239697	-0.658373	-0.556018	-0.600277	-0.469799	0.221758	-0.214106	0.699054	0.970735	-0.0355348	0.344996	-0.339603	0.0964627	0.030441	0.392915	0.353969	0.795542	0.308749	0.562534	0.0565848	0.397739	0.371242	0.00555494	0.0253188	0.0139514	0.0663364	0.409127	0.425887	0.00258429	4.56283e-10	0.896053	0.19065	0.198137	0.722304	--	0.25	0	1.54
EGP17162	indianred4	527.857	73.6734	0.303346	0.223204	-0.369256	0.217808	0.541306	-0.00525053	0.45489	-0.346094	-0.306546	-0.496707	-0.559588	-0.25472	-0.228668	0.00751039	-0.132087	0.65672	0.950955	-0.158174	0.105939	-0.542782	0.0145908	0.253401	0.405999	0.159267	0.417734	0.0303526	0.984603	0.0766673	0.189147	0.248177	0.0503216	0.0242002	0.341064	0.3943	0.977977	0.625808	0.00571709	1.60705e-08	0.558497	0.696179	0.029816	0.957229	CYP82G1	1.04	0.79	0.84
EGP16572	indianred4	533.813	73.4217	-0.675965	-0.61338	-0.0816263	-0.273283	-0.220097	-0.111319	-0.580716	0.0361177	-0.0500134	0.573335	0.455928	0.564653	0.489489	0.141966	0.437841	-0.553757	-0.890225	0.0561851	-0.0142456	0.597921	0.100557	0.00404614	0.0115067	0.763779	0.305777	0.412736	0.681486	0.0183362	0.894357	0.854061	0.0202432	0.0759127	0.0226787	0.0543011	0.599951	0.0898521	0.0260476	3.83593e-06	0.836266	0.95824	0.0144311	0.710979	MAKR1	19.74	21.12	11.62
EGP00596	indianred4	611.198	73.3931	0.585433	0.341374	-0.173882	0.191135	0.384694	0.0400698	0.427645	-0.313946	-0.262933	-0.712468	-0.590545	-0.562859	-0.430866	0.129088	-0.203632	0.642108	0.99072	-0.107891	0.211422	-0.476563	0.0026546	0.0171924	0.195658	0.519547	0.47826	0.141216	0.882867	0.0984703	0.236353	0.325176	0.00195446	0.0160163	0.0232091	0.0956871	0.633739	0.44939	0.0073212	1.55087e-13	0.690835	0.431848	0.0620015	0.992215	SD25	0.16	0.08	1.45
EGP23616	indianred4	425.652	73.3755	0.374654	0.241279	-0.265016	0.14127	0.292767	-0.138021	0.547917	-0.157321	-0.184215	-0.408986	-0.462822	-0.372648	-0.228454	0.0184634	-0.255334	0.705939	0.911041	-0.0325954	0.214397	-0.395351	0.0713091	0.152788	0.367996	0.321217	0.601759	0.271154	0.610227	0.0280044	0.560648	0.494627	0.115729	0.0710357	0.155174	0.394753	0.945891	0.339863	0.00224324	9.31973e-07	0.904613	0.425242	0.129604	0.792988	--	5.45	6.12	0
EGP26085	indianred4	714.639	73.3216	0.406227	0.174586	-0.403457	0.269078	0.188411	-0.2433	0.563816	-0.0499976	-0.240518	-0.369894	-0.662121	-0.507372	-0.49003	-0.0333185	-0.457513	0.865695	0.92954	0.200712	0.354324	-0.349344	0.0529641	0.118449	0.517831	0.121224	0.313575	0.484673	0.363874	0.0229249	0.854106	0.369556	0.158491	0.00520093	0.0448448	0.0539948	0.902506	0.0747706	1.47095e-05	1.91622e-07	0.456054	0.17814	0.184748	0.845544	--	2.83	3.56	1.55
EGP14707	indianred4	895.758	73.2274	0.528308	0.429609	-0.168282	0.42473	0.127337	-0.0389029	0.604484	0.0691862	-0.0722555	-0.346472	-0.620268	-0.542995	-0.521201	-0.257738	-0.623264	0.78876	0.887336	0.215756	0.16753	-0.496403	-0.0359957	0.0354042	0.0967662	0.533288	0.101038	0.63839	0.886257	0.0131261	0.799032	0.790298	0.188632	0.0103644	0.029739	0.0384221	0.335176	0.00989631	0.00028196	4.56461e-06	0.422242	0.535146	0.0504847	0.894711	SGT1	75.33	79.38	111.46
EGP12956	indianred4	586.924	72.9153	0.53201	0.218373	-0.240354	0.0816202	0.308043	-0.092546	0.434678	-0.292603	-0.287973	-0.702731	-0.562168	-0.606181	-0.430717	0.249842	-0.166792	0.680199	0.97653	-0.0661613	0.340293	-0.338822	0.0619769	0.0339051	0.416498	0.369892	0.763797	0.245755	0.733188	0.0924654	0.271435	0.279441	0.00239729	0.0234158	0.012804	0.0958141	0.350705	0.536972	0.00373753	9.8853e-11	0.807662	0.197168	0.199236	0.819634	At3g01820	100.22	95.12	117.6
EGP31673	indianred4	673.199	72.9046	0.526297	0.483015	-0.169283	0.347645	0.251266	-0.0660637	0.646388	0.0430802	0.00487982	-0.377427	-0.571604	-0.427805	-0.560941	-0.255876	-0.534896	0.687694	0.885334	0.0716005	0.0500906	-0.614132	-0.0537502	0.0362391	0.0580639	0.53082	0.187039	0.347875	0.80794	0.00681831	0.87413	0.98569	0.149529	0.0207117	0.0983306	0.0237863	0.338803	0.03277	0.00323779	5.13517e-06	0.79216	0.853838	0.0113773	0.843278	GMII	11.06	10.76	12.08
EGP07064	indianred4	774.041	72.5724	0.504569	0.23832	-0.31119	0.293403	0.107764	-0.22258	0.558172	-0.000782411	-0.201153	-0.375208	-0.65777	-0.577288	-0.523797	-0.0544916	-0.52124	0.857037	0.91297	0.244465	0.363447	-0.33212	0.0086437	0.0462388	0.374079	0.240714	0.270066	0.691183	0.407348	0.0246394	0.997705	0.455045	0.152132	0.00561373	0.0192035	0.0372978	0.841142	0.038405	2.22365e-05	8.03598e-07	0.36151	0.166442	0.208839	0.974655	CYP71D20	0.64	0.9	0.43
EGP20748	indianred4	502.608	72.4448	0.358089	-0.183407	-0.419586	-0.143152	0.0402984	-0.36906	0.27583	-0.223564	-0.392021	-0.694788	-0.543654	-0.778127	-0.595951	0.584246	-0.0813151	0.678724	0.768081	0.141168	0.699974	0.107055	0.270451	0.173248	0.496555	0.105685	0.596878	0.882203	0.159505	0.301109	0.405223	0.133159	0.00281584	0.0295021	0.000385673	0.0148418	0.0174749	0.764657	0.00384283	0.0005108	0.602025	0.00253645	0.693122	0.311015	SKIP19	33.07	34.36	34.74
MSTRG.101	indianred4	449.461	72.3485	0.486477	-0.107314	-0.135163	-0.373198	0.0106826	-0.29888	0.125072	-0.295722	-0.277375	-0.80447	-0.292873	-0.742662	-0.481184	0.76577	0.163485	0.347573	0.592223	-0.0761851	0.609576	0.185243	0.1748	0.0560282	0.692413	0.617711	0.154518	0.968679	0.260806	0.644422	0.266121	0.298299	0.000171687	0.270972	0.000982502	0.0591619	0.000543865	0.545188	0.187137	0.0156442	0.779149	0.0121787	0.492178	0.51731	CRSP	0.83	0.68	1
EGP24640	indianred4	544.321	72.2307	0.530425	0.202814	-0.27643	0.183973	0.193517	-0.17692	0.464733	-0.162166	-0.276306	-0.508678	-0.608035	-0.574015	-0.424976	0.111169	-0.32989	0.775865	0.933323	0.102803	0.378259	-0.297703	0.0299817	0.0345409	0.451251	0.300016	0.495204	0.47269	0.512161	0.0697255	0.548479	0.300242	0.0442061	0.0124596	0.0200612	0.100819	0.681893	0.212099	0.000411358	1.31564e-07	0.70479	0.148561	0.262779	0.912233	--	0.72	0.61	0.12
EGP26193	indianred4	465.785	72.1591	0.398173	0.337758	-0.180634	0.104068	0.491802	0.0237592	0.493528	-0.320125	-0.179744	-0.546022	-0.402289	-0.277388	-0.143062	0.0508129	-0.0786166	0.556382	0.93841	-0.264056	0.0490823	-0.54099	0.0729539	0.126642	0.200741	0.503197	0.701312	0.0530014	0.930402	0.0520466	0.226754	0.50534	0.0286627	0.122408	0.298276	0.59711	0.851752	0.772271	0.0252029	7.65304e-08	0.323038	0.856752	0.0304687	0.788313	ACOT9	4.61	4.43	2.85
EGP22211	indianred4	366.875	71.8849	0.745104	0.505461	0.0918247	0.364875	0.319205	0.227955	0.269065	-0.301341	-0.23272	-0.501047	-0.502464	-0.402896	-0.138958	-0.0932451	-0.259202	0.524688	0.841622	-0.0804426	0.0496915	-0.499019	0.120304	0.000925651	0.0457919	0.735197	0.164658	0.228168	0.395816	0.313599	0.256709	0.385741	0.0480361	0.0473069	0.121792	0.60778	0.731241	0.332341	0.036918	4.3619e-05	0.767116	0.854991	0.0490942	0.657187	--	8.02	8.79	6.49
EGP33805	indianred4	526.469	71.8585	0.575572	0.226183	0.0120563	-0.0579935	0.389649	0.191342	0.0944211	-0.540361	-0.332267	-0.934827	-0.385372	-0.594143	-0.295353	0.479544	0.184471	0.287121	0.77207	-0.323484	0.227014	-0.265561	-0.101311	0.0196497	0.399599	0.964654	0.831065	0.135732	0.477776	0.727971	0.0307004	0.208624	1.12601e-07	0.140457	0.0152269	0.266747	0.0601583	0.494017	0.280931	0.000457626	0.221642	0.397823	0.320185	0.708899	--	3.71	3.72	7.73
MSTRG.6444	indianred4	538.096	71.7741	0.640258	0.373509	-0.134817	0.172594	0.272139	-0.073234	0.499294	-0.18171	-0.168977	-0.596096	-0.548669	-0.550273	-0.441229	0.070908	-0.297844	0.669157	0.956864	-0.033991	0.228971	-0.441767	0.126604	0.00754746	0.154146	0.61862	0.522694	0.307887	0.787518	0.04895	0.500615	0.531574	0.0148114	0.0277464	0.0272018	0.0871112	0.794129	0.262542	0.004585	6.64662e-09	0.900547	0.393655	0.0866821	0.640338	UGT94E5	1.38	1.2	1.6
EGP09276	indianred4	531.417	71.7403	0.38895	0.291148	-0.300226	0.192829	0.320401	-0.12316	0.605293	-0.118195	-0.146403	-0.469866	-0.539274	-0.431821	-0.41283	-0.027506	-0.331569	0.730103	0.950376	-0.0115075	0.187261	-0.482642	0.0846692	0.136497	0.273936	0.25856	0.474296	0.226332	0.649532	0.0129718	0.662862	0.588481	0.0662921	0.0311039	0.0948727	0.112012	0.919457	0.20964	0.00132194	1.74203e-08	0.966262	0.48739	0.0582858	0.75522	XA21	0.21	0.36	0.44
EGP21691	indianred4	751.038	71.6955	0.35883	0.0841716	-0.15587	-0.243713	0.527911	0.0453766	0.16967	-0.601126	-0.33398	-0.897002	-0.283382	-0.404358	-0.17514	0.581166	0.373612	0.269364	0.788122	-0.471351	0.212155	-0.261168	0.0995888	0.172295	0.756618	0.564314	0.363034	0.0355678	0.867474	0.529868	0.0137817	0.206144	2.50156e-06	0.28752	0.120317	0.516483	0.0182245	0.154024	0.313041	0.000287448	0.0653226	0.430215	0.328555	0.713652	--	9.94	7.51	11.24
MSTRG.13171	indianred4	456.953	71.675	0.750496	0.257894	0.147349	-0.137781	0.180279	0.0794126	0.0749693	-0.403717	-0.224585	-0.918568	-0.329792	-0.708415	-0.42335	0.538261	0.11509	0.231993	0.667165	-0.227411	0.311782	-0.132335	0.123086	0.000809619	0.334874	0.586047	0.610854	0.504052	0.770023	0.782595	0.120962	0.403025	5.12279e-07	0.212242	0.00212993	0.10227	0.0314835	0.671252	0.387268	0.00475308	0.396975	0.239773	0.625153	0.649729	--	0	0.03	4.24
EGP22035	indianred4	569.321	71.6683	0.439268	0.415487	-0.202604	0.291548	0.479887	0.102809	0.523157	-0.251298	-0.174991	-0.548531	-0.548751	-0.359035	-0.327534	-0.0997714	-0.261818	0.630909	0.970022	-0.146403	0.0179198	-0.641105	-0.0543352	0.0886904	0.109493	0.451731	0.273247	0.0599489	0.704774	0.0375728	0.347812	0.516846	0.0277936	0.0277183	0.172033	0.215578	0.713148	0.327308	0.00877728	5.38964e-10	0.588482	0.947482	0.0074432	0.841592	MPSR1	12.77	11.21	21.78
EGP14053	indianred4	486.453	71.6531	0.859596	0.507318	0.0867735	0.358223	0.111012	0.0786595	0.337578	-0.0991224	-0.134387	-0.531799	-0.586811	-0.625847	-0.50157	-0.0703785	-0.453294	0.582712	0.805838	0.113538	0.184368	-0.41401	0.144784	1.97359e-05	0.0448714	0.749316	0.173075	0.682322	0.77215	0.200996	0.714941	0.619751	0.0339893	0.0168689	0.00950626	0.0477658	0.795636	0.0778383	0.0178451	0.00016409	0.675458	0.494262	0.110888	0.592656	GLR2.8	0.13	0.09	0.89
MSTRG.27493	indianred4	710.799	71.6464	0.545854	0.292277	-0.279105	0.403547	0.25647	-0.0259329	0.445704	-0.159942	-0.30277	-0.463713	-0.722537	-0.539045	-0.459472	-0.0844318	-0.451952	0.813279	0.948647	0.160636	0.272239	-0.435342	0.027904	0.0287218	0.271994	0.29517	0.121133	0.337642	0.924051	0.0835844	0.554051	0.254348	0.0704223	0.00156887	0.0311893	0.0733763	0.755887	0.0788328	0.000127484	2.20352e-08	0.55231	0.307702	0.0919123	0.918295	PRP1	2.38	1.93	4.09
MSTRG.19651	indianred4	577.63	71.5988	0.20521	-0.151159	-0.4121	-0.208408	0.420198	-0.122775	0.158459	-0.522282	-0.446684	-0.837567	-0.43943	-0.509044	-0.380737	0.632811	0.267632	0.429208	0.760222	-0.238615	0.427855	-0.101676	0.11344	0.445807	0.576286	0.112712	0.438591	0.105124	0.65056	0.55778	0.0379507	0.0828259	5.14738e-05	0.0885589	0.0440281	0.145703	0.00851507	0.316283	0.0971123	0.000630502	0.37347	0.0982874	0.707893	0.675723	--	0.63	1.1	2.86
MSTRG.9351	indianred4	333.226	71.4221	0.104311	-0.162082	-0.476218	-0.200547	0.0236462	-0.451135	0.522663	-0.0272565	-0.180918	-0.523251	-0.392005	-0.639363	-0.545332	0.431818	-0.156086	0.691378	0.740882	0.117347	0.574637	0.0280271	0.189634	0.700645	0.54869	0.0622175	0.456434	0.930732	0.079443	0.0377859	0.920186	0.502516	0.0375324	0.133177	0.00765884	0.0289054	0.094875	0.563767	0.00301274	0.00102572	0.66515	0.0198962	0.917936	0.481789	At5g59900	3.3	3.12	3.37
EGP19314	indianred4	587.878	71.4193	0.436252	0.245761	-0.30485	0.205415	0.430177	0.00694646	0.43953	-0.319633	-0.306597	-0.654501	-0.615594	-0.494075	-0.413426	0.109535	-0.191243	0.685712	0.98504	-0.0879619	0.21912	-0.47161	0.0667652	0.0911584	0.358889	0.250936	0.445342	0.0962776	0.979631	0.0884782	0.22751	0.248094	0.00594075	0.0111292	0.0517467	0.111443	0.686347	0.478008	0.00336435	4.3222e-12	0.745987	0.414864	0.0651546	0.805937	RGA2	0.47	0.28	1.95
EGP28796	indianred4	403.656	71.3999	0.530544	0.372746	-0.0986437	0.133884	0.29176	-0.0536679	0.517548	-0.180729	-0.129147	-0.475209	-0.414049	-0.397702	-0.203793	0.0183175	-0.234265	0.620818	0.910111	-0.104861	0.146712	-0.441834	0.0715498	0.0344928	0.155057	0.716264	0.621073	0.272883	0.843515	0.0400467	0.50297	0.633584	0.0628519	0.110851	0.127134	0.449022	0.946318	0.382504	0.0102771	9.99764e-07	0.699136	0.587686	0.0866283	0.792304	--	30.97	31.44	7.96
EGP07292	indianred4	495.802	71.3768	0.416473	-0.131302	-0.377729	-0.176547	0.00046257	-0.425416	0.327698	-0.162178	-0.320858	-0.680615	-0.520223	-0.788546	-0.64489	0.571565	-0.118213	0.659968	0.760726	0.141699	0.691117	0.094722	0.0757103	0.108568	0.627881	0.149178	0.513065	0.998643	0.10043	0.215334	0.548451	0.225633	0.00370823	0.0388519	0.000283787	0.00699112	0.0207225	0.662816	0.00540197	0.000622187	0.600646	0.00302824	0.727135	0.780494	--	9.64	8.75	10.25
EGP19461	indianred4	512.41	71.369	0.394594	0.31963	-0.279225	0.0736168	0.337837	-0.208032	0.674156	-0.0874207	-0.053256	-0.478181	-0.459107	-0.384198	-0.429822	0.0120081	-0.278793	0.669642	0.944188	-0.0978366	0.148523	-0.509271	-0.00088061	0.130406	0.227515	0.294955	0.786431	0.200629	0.439436	0.00418411	0.747503	0.844703	0.0609958	0.0736344	0.141773	0.0965831	0.964795	0.295732	0.00454479	3.90017e-08	0.718497	0.583032	0.0439184	0.997418	co-2	0.38	0.57	0.41
EGP29426	indianred4	463.947	71.3429	0.111089	-0.395663	-0.684564	-0.0124447	0.198171	-0.362605	0.152682	-0.35808	-0.623879	-0.518008	-0.660331	-0.542687	-0.411288	0.51068	-0.0127978	0.758536	0.737654	0.1871	0.705517	0.11761	0.192305	0.682111	0.129274	0.0034395	0.963516	0.461896	0.167499	0.572403	0.173259	0.00980233	0.039839	0.00536769	0.0298501	0.113493	0.0432399	0.962481	0.000658964	0.00110806	0.487771	0.00226303	0.664441	0.475521	--	6.27	6.63	5.96
EGP07279	indianred4	551.071	71.2484	0.627722	0.268039	-0.22554	0.260309	0.294641	-0.0492786	0.366989	-0.275396	-0.338138	-0.582381	-0.664069	-0.553102	-0.418858	0.0949055	-0.284054	0.72146	0.94952	0.0423087	0.311731	-0.379072	0.0742571	0.00923085	0.315519	0.400975	0.330205	0.267955	0.856184	0.162041	0.301901	0.200203	0.0179258	0.00502409	0.0262618	0.106354	0.726625	0.28633	0.00160688	1.95888e-08	0.876368	0.239854	0.14762	0.784614	NAC082	28.26	28.5	28.14
EGP07406	indianred4	280.343	71.2339	0.144634	0.115651	-0.25616	-0.34751	0.0748004	-0.475175	0.770317	0.0990206	0.145428	-0.430564	-0.117115	-0.438803	-0.369408	0.284878	-0.135042	0.544778	0.755451	-0.123525	0.296811	-0.184824	-0.0278202	0.593044	0.669734	0.338248	0.187223	0.783073	0.0628733	0.000480406	0.715222	0.590994	0.0959456	0.665777	0.0890681	0.159081	0.284872	0.61803	0.0291015	0.00071378	0.648555	0.264281	0.493174	0.91854	SK	21.87	23.03	20.51
EGP05950	indianred4	582.763	71.1726	0.686808	0.700718	0.177142	0.506976	0.17879	0.184114	0.49127	0.070285	0.0949609	-0.17356	-0.415056	-0.252113	-0.231703	-0.497927	-0.573462	0.502571	0.698869	0.0541124	-0.175573	-0.654403	0.0756385	0.0032939	0.00249825	0.511624	0.0450399	0.507639	0.494866	0.0532983	0.795903	0.726471	0.520332	0.109899	0.346199	0.387878	0.0496714	0.0202091	0.0472523	0.00259402	0.842234	0.51543	0.00595072	0.780698	BASS1	29.1	25.48	25.6
EGP09120	indianred4	344.448	71.1373	0.0811937	-0.271281	-0.599785	-0.0772205	0.256908	-0.304869	0.267677	-0.31241	-0.460834	-0.580869	-0.552631	-0.514733	-0.440631	0.47441	0.0126621	0.665428	0.752715	0.0495343	0.554784	-0.0155313	0.0634584	0.764999	0.309475	0.0140504	0.776219	0.33679	0.250906	0.316197	0.238776	0.0724176	0.0182981	0.0264164	0.0413335	0.0875907	0.0633578	0.962879	0.00490368	0.000765473	0.855445	0.0257148	0.954475	0.815391	MED27	2.29	2.24	2.25
EGP14901	indianred4	410.173	71.1367	0.644311	0.343738	-0.0399789	0.22878	-0.0217537	-0.171759	0.46951	0.0404372	-0.092767	-0.293417	-0.464679	-0.528309	-0.330451	-0.0629042	-0.477351	0.686575	0.765244	0.20088	0.297609	-0.251648	0.0359925	0.00705874	0.192379	0.883131	0.394062	0.936265	0.524737	0.0665266	0.8818	0.732572	0.270042	0.0697621	0.0354037	0.211275	0.816977	0.0615104	0.0033088	0.000551639	0.45567	0.262937	0.347119	0.894721	--	16.74	16.27	5.28
EGP00915	indianred4	652.838	71.1326	0.485589	0.31606	-0.275776	0.395232	0.250042	-0.0794245	0.514114	-0.084356	-0.22165	-0.318873	-0.647343	-0.410443	-0.365469	-0.183741	-0.478697	0.801611	0.911	0.152436	0.200699	-0.469023	0.0228768	0.0565452	0.233041	0.301207	0.12973	0.350307	0.769989	0.0416204	0.7561	0.409362	0.228679	0.00671002	0.11431	0.16392	0.495757	0.0606778	0.000188505	9.34846e-07	0.57303	0.456085	0.0668475	0.932981	HSR201	18.64	19.3	13.25
EGP09639	indianred4	563.733	71.0649	0.60368	0.557528	0.0724457	0.086722	-0.0678598	-0.251891	0.790441	0.315884	0.30827	-0.299117	-0.279492	-0.524399	-0.548954	-0.17945	-0.584718	0.580132	0.748437	0.0943837	0.0976515	-0.432558	0.00504645	0.0132807	0.0248411	0.789757	0.74946	0.802813	0.346639	0.000267906	0.233314	0.245389	0.260409	0.294474	0.0370409	0.027649	0.506048	0.017362	0.0184816	0.000852431	0.728075	0.71901	0.0942477	0.985201	NSP1	0	0	0
EGP21651	indianred4	505.301	71.0055	0.574907	0.232692	-0.126382	-0.0258149	0.472188	0.0550477	0.218115	-0.508392	-0.329005	-0.845167	-0.46434	-0.488076	-0.341313	0.38999	0.119973	0.402446	0.865796	-0.306227	0.217403	-0.364276	0.0645049	0.0198248	0.385799	0.640931	0.924396	0.064781	0.83954	0.417061	0.0443455	0.2134	3.75981e-05	0.0699932	0.0551063	0.195742	0.13536	0.658078	0.122248	1.46366e-05	0.248695	0.418621	0.165404	0.812396	At1g31830	0.45	0.46	0.92
EGP24231	indianred4	460.559	70.9052	0.619495	0.270383	-0.141584	0.17087	0.0113124	-0.247393	0.492631	0.00884191	-0.136164	-0.368695	-0.514793	-0.575137	-0.422318	0.0332535	-0.440163	0.734373	0.82025	0.19503	0.37234	-0.229469	0.142298	0.010488	0.311143	0.600943	0.526918	0.966833	0.355604	0.052541	0.974074	0.615087	0.15995	0.0413057	0.019764	0.103199	0.902696	0.0879672	0.00119723	9.96227e-05	0.469167	0.155543	0.392598	0.59909	--	35.29	36.82	11.25
EGP14258	indianred4	479.537	70.8851	0.326695	0.151193	-0.381917	0.249912	0.273344	-0.17182	0.496849	-0.1469	-0.282956	-0.313032	-0.57516	-0.353508	-0.250978	-0.0387698	-0.329892	0.797287	0.892977	0.0981816	0.27884	-0.353782	0.0555103	0.216825	0.5762	0.144355	0.350566	0.305664	0.524588	0.0502456	0.587201	0.288276	0.237793	0.019758	0.179212	0.348448	0.886644	0.212096	0.000216527	3.23563e-06	0.717542	0.295648	0.178851	0.838208	ZOG1	12.74	12.13	5.3
EGP25697	indianred4	406.821	70.8581	0.19878	-0.145701	-0.464958	-0.241194	0.0893662	-0.449526	0.474827	-0.125142	-0.234393	-0.623083	-0.427328	-0.657549	-0.570305	0.517258	-0.0789111	0.65693	0.781728	0.046786	0.591276	0.00886622	-8.73831e-05	0.460492	0.590291	0.0695722	0.368171	0.742059	0.0806542	0.0630933	0.644234	0.382237	0.00992416	0.0987473	0.00563539	0.0210691	0.0401778	0.771439	0.00569637	0.000347515	0.863393	0.0158534	0.974003	0.999744	DRG2	3.84	4.04	4.71
EGP26396	indianred4	528.474	70.7798	0.604854	0.0755363	-0.175542	0.0414101	-0.00891224	-0.1548	0.256216	-0.185957	-0.320114	-0.747014	-0.585283	-0.888304	-0.646893	0.421342	-0.239168	0.640807	0.788153	0.171718	0.586131	-0.022068	0.0179152	0.0130552	0.780987	0.515506	0.878976	0.973868	0.567023	0.338139	0.490483	0.226772	0.00088309	0.0172279	4.30839e-06	0.00676086	0.104082	0.372331	0.00747966	0.000287177	0.524838	0.0170279	0.935346	0.947495	RLT1	16.34	15.42	19.81
EGP08797	indianred4	447.114	70.7401	0.437858	0.0366318	-0.298258	-0.19489	0.0785571	-0.381617	0.473741	-0.11528	-0.167289	-0.707478	-0.449777	-0.734887	-0.657714	0.473587	-0.1383	0.612919	0.819534	0.0176863	0.528691	-0.0838429	0.0523186	0.0898383	0.892861	0.261848	0.469492	0.772439	0.144697	0.0637841	0.670736	0.535741	0.00217224	0.0804642	0.00118288	0.00561914	0.0638824	0.609496	0.0115866	0.000102228	0.948165	0.0352468	0.757542	0.847406	Os05g0239150	4.85	5.11	6.55
EGP25446	indianred4	399.907	70.718	0.256742	0.289335	-0.318567	0.258933	0.60808	0.141981	0.404507	-0.355662	-0.243368	-0.573053	-0.547152	-0.245415	-0.348394	-0.0410604	-0.109519	0.51316	0.87147	-0.225382	-0.0297908	-0.642018	-0.104713	0.337113	0.277073	0.229151	0.33286	0.0124513	0.599913	0.120167	0.17639	0.363736	0.0203188	0.0282689	0.359586	0.186028	0.879991	0.686391	0.0420657	1.09882e-05	0.401315	0.91279	0.00733201	0.69954	--	11.05	10.44	12.95
EGP21342	indianred4	457.269	70.4617	0.362635	0.289515	-0.284214	0.254712	0.518611	0.0415657	0.438012	-0.32724	-0.275197	-0.45196	-0.529797	-0.226913	-0.160055	-0.0531999	-0.15709	0.630153	0.927942	-0.158207	0.0571275	-0.56198	-0.00277535	0.167461	0.27676	0.286045	0.341081	0.0395684	0.878524	0.0897124	0.216014	0.302266	0.0788271	0.0347953	0.398037	0.553767	0.844864	0.56123	0.00888323	2.2322e-07	0.558414	0.833555	0.0234723	0.991861	ZOX1	12.17	13.22	9.66
EGP02814	indianred4	521.59	70.3937	0.36194	0.364111	-0.282836	0.320956	0.53983	0.0581088	0.503694	-0.265555	-0.209512	-0.408661	-0.550337	-0.189204	-0.222028	-0.17072	-0.238942	0.636313	0.932063	-0.146223	-0.0227328	-0.658873	0.0027487	0.168337	0.16561	0.288489	0.225483	0.0308968	0.830734	0.0466806	0.320196	0.436114	0.116047	0.0271804	0.482802	0.408542	0.527286	0.372796	0.00804851	1.49473e-07	0.588946	0.933402	0.00550664	0.991939	LECRK3	3.42	3.1	3.46
EGP05817	indianred4	265.423	70.3233	0.675533	0.543365	0.160543	0.208015	0.183486	0.0739139	0.444078	-0.101961	-0.0108389	-0.376586	-0.308909	-0.360141	-0.110548	-0.12101	-0.30245	0.474019	0.768906	-0.0926752	0.0184742	-0.458804	-0.0820056	0.00407878	0.0296057	0.552542	0.439475	0.496367	0.785588	0.0848536	0.707109	0.968221	0.150512	0.244362	0.170619	0.683586	0.655292	0.254877	0.0636066	0.000499413	0.732828	0.945859	0.0738491	0.762711	PVS1	7.56	6.55	2.26
EGP15982	indianred4	466.28	70.2331	0.423813	0.533148	-0.0410798	0.169684	0.148437	-0.14596	0.79202	0.187001	0.218806	-0.22623	-0.289623	-0.306669	-0.330182	-0.287645	-0.497614	0.600102	0.803325	-0.0153902	-0.0340658	-0.56822	-0.0289914	0.101855	0.0334542	0.879934	0.529832	0.583254	0.589623	0.000255245	0.488007	0.41555	0.399497	0.276573	0.247976	0.21167	0.280014	0.0498377	0.0139867	0.000178264	0.954888	0.90033	0.0216521	0.915122	ASP1	24.23	26.48	23.22
EGP32423	indianred4	568.207	70.2295	0.437391	0.346227	-0.252281	0.350984	0.595889	0.184604	0.359278	-0.422027	-0.341766	-0.564433	-0.616841	-0.27772	-0.222336	-0.0648727	-0.150507	0.607061	0.961048	-0.183622	0.0184513	-0.635649	-0.000133108	0.0902204	0.188966	0.345866	0.182554	0.0148549	0.493699	0.171722	0.103461	0.195111	0.0227431	0.010921	0.297674	0.407877	0.811344	0.577951	0.0126396	3.29063e-09	0.49604	0.945926	0.00813527	0.99961	HSP70	20.92	20.09	35.63
EGP17027	indianred4	447.404	70.2238	0.586371	0.289605	-0.0199364	-0.0212897	0.353295	0.110331	0.252523	-0.407582	-0.229558	-0.87979	-0.41198	-0.612173	-0.418599	0.374539	0.0400469	0.374807	0.826302	-0.259116	0.211151	-0.339922	0.0102663	0.0169718	0.276604	0.941581	0.937622	0.179492	0.684178	0.345388	0.117107	0.392411	7.03844e-06	0.112827	0.0117167	0.106593	0.152924	0.882933	0.152606	7.97385e-05	0.332506	0.432451	0.197689	0.969899	--	1.78	1.55	2.49
EGP15932	indianred4	594.82	70.1673	0.638155	0.341677	-0.152143	0.2075	0.283687	-0.00930542	0.434437	-0.244825	-0.248266	-0.672501	-0.606677	-0.624	-0.47321	0.117164	-0.282715	0.678554	0.971969	-0.0175991	0.272007	-0.418898	-0.0412513	0.00781134	0.195235	0.573777	0.440634	0.28698	0.972715	0.0926669	0.36078	0.353855	0.00431355	0.0127112	0.00978397	0.0641235	0.665645	0.288706	0.00385508	3.38578e-10	0.948421	0.30813	0.106317	0.879436	R1C-3	2.29	2.64	12.36
EGP02554	indianred4	413.412	70.0293	0.790194	0.311703	0.0662095	-0.0141644	0.160845	-0.00429476	0.221676	-0.30664	-0.216919	-0.815881	-0.443903	-0.720023	-0.476004	0.385544	-0.0779054	0.419066	0.787448	-0.108266	0.337445	-0.213273	0.0196511	0.000269939	0.239897	0.807524	0.958478	0.551786	0.987406	0.409305	0.248024	0.419684	0.000116411	0.0849916	0.00165875	0.0623514	0.140265	0.774281	0.106162	0.000293344	0.689811	0.201186	0.427732	0.942415	NFH1	0.78	0.33	2.33
EGP05814	indianred4	263.005	69.9857	0.702551	0.480022	0.0951541	0.272327	0.15259	0.0232	0.377185	-0.0951425	-0.0825545	-0.313718	-0.397632	-0.353046	-0.158333	-0.138654	-0.349721	0.52344	0.737501	0.0102303	0.0814324	-0.40893	0.0679127	0.00240621	0.0598669	0.725935	0.307539	0.572639	0.932036	0.149812	0.725967	0.761166	0.236711	0.127207	0.17982	0.558097	0.608572	0.184243	0.0374511	0.0011121	0.970005	0.764326	0.115784	0.802663	PVS1	12.16	11.58	4.16
EGP07002	indianred4	425.616	69.9044	0.270825	0.26757	-0.260569	-0.0701768	0.5479	-0.0532397	0.511524	-0.317303	-0.103552	-0.671872	-0.355851	-0.290548	-0.360398	0.191658	0.0407103	0.420059	0.872056	-0.368673	0.0323029	-0.547963	-0.125939	0.31032	0.3164	0.329705	0.796211	0.0280103	0.84475	0.0428375	0.231107	0.702731	0.00436362	0.176144	0.274972	0.170292	0.477035	0.881007	0.105251	1.06595e-05	0.159976	0.905465	0.0279884	0.642111	At4g01570	2.67	3.36	4.05
MSTRG.24302	indianred4	564.7	69.8459	0.514333	0.235966	-0.275096	0.30102	0.22363	-0.085309	0.447286	-0.162903	-0.293297	-0.466155	-0.646954	-0.539233	-0.3958	0.00401397	-0.382718	0.797906	0.933276	0.133046	0.319219	-0.354962	0.181272	0.0415186	0.378958	0.302451	0.257242	0.405082	0.753423	0.0823623	0.546639	0.270248	0.0687616	0.00675398	0.0311191	0.129129	0.988229	0.143445	0.000212318	1.32193e-07	0.623279	0.228146	0.177303	0.501667	--	0.54	0.28	0.29
EGP12960	indianred4	466.062	69.6133	0.27391	-0.236939	-0.330194	-0.352879	0.0529592	-0.344224	0.19581	-0.297266	-0.349646	-0.762315	-0.345099	-0.720057	-0.458987	0.754797	0.147826	0.478886	0.652755	-0.0294476	0.665318	0.200566	0.201894	0.304624	0.376937	0.211653	0.180041	0.845559	0.191709	0.467357	0.263514	0.184343	0.000596573	0.190507	0.0016575	0.0737192	0.000725865	0.584823	0.0605614	0.0061215	0.913791	0.00491332	0.45639	0.453352	pc1998	2.45	2.73	3.33
EGP33547	indianred4	598.197	69.551	0.618768	0.357865	-0.137801	0.175172	0.355935	0.0373159	0.427902	-0.298056	-0.240403	-0.724243	-0.572098	-0.588446	-0.44113	0.141684	-0.207888	0.629688	0.983161	-0.105867	0.217916	-0.461728	0.0735749	0.0106052	0.173536	0.610801	0.516405	0.176035	0.890871	0.0982462	0.262187	0.369791	0.00151015	0.0205772	0.0164915	0.0871905	0.600684	0.43976	0.00894894	9.84507e-12	0.696375	0.417498	0.0717943	0.78655	--	0	0	0.51
EGP33758	indianred4	480.276	69.5471	-0.512518	0.127239	0.253814	0.132868	0.083651	0.316519	-0.175306	0.210271	0.384693	0.703839	0.510807	0.861883	0.566713	-0.609021	0.103321	-0.612565	-0.694739	-0.186339	-0.733404	-0.193897	-0.13099	0.0423672	0.638649	0.342845	0.623747	0.758081	0.232325	0.516078	0.434417	0.141218	0.00234317	0.0431792	1.77046e-05	0.0220815	0.0122792	0.703366	0.0116482	0.00281859	0.489576	0.00122464	0.471804	0.628704	CYP88D6	309.97	283.56	267.76
MSTRG.27445	indianred4	507.561	69.3597	0.448673	-0.0500373	-0.329868	0.0674643	0.116055	-0.124561	0.205215	-0.30152	-0.452751	-0.743752	-0.637816	-0.801227	-0.561025	0.447457	-0.147844	0.683796	0.816034	0.142037	0.595207	-0.0250695	0.14126	0.0813018	0.853992	0.212131	0.803942	0.668639	0.645785	0.445795	0.256414	0.0782396	0.000956791	0.0078546	0.000190864	0.0237609	0.0822311	0.584776	0.00349049	0.000115787	0.599767	0.0149995	0.926573	0.601785	--	3.04	3.32	6.79
EGP00926	indianred4	839.37	69.3577	0.598534	0.235875	-0.263265	0.431869	0.0730795	-0.112426	0.401673	-0.0565783	-0.311931	-0.366062	-0.7454	-0.619944	-0.50124	-0.0875787	-0.560289	0.86292	0.871517	0.335216	0.395451	-0.287616	0.0825912	0.014305	0.379146	0.324543	0.0948318	0.787957	0.678476	0.123035	0.835135	0.239536	0.163185	0.000918956	0.0104161	0.0479364	0.74706	0.023985	1.68429e-05	1.09619e-05	0.204367	0.129498	0.280064	0.761063	ACO1	29.23	31.79	32.84
EGP20884	indianred4	259.29	69.1377	0.181849	0.336552	-0.226939	0.0411488	0.325255	-0.162746	0.711164	0.011619	0.0912173	-0.29827	-0.270959	-0.193078	-0.251024	-0.120048	-0.253323	0.537362	0.790803	-0.158963	-0.0214325	-0.5365	-0.210461	0.500281	0.202456	0.397982	0.879734	0.218978	0.547031	0.00200957	0.965935	0.736891	0.261827	0.310073	0.473715	0.348355	0.657876	0.34381	0.0318235	0.000264964	0.556511	0.937204	0.0321518	0.433991	PG1	3.44	4.3	3.91
EGP14223	indianred4	421.693	68.9698	-0.625507	-0.346393	-0.119453	0.198351	-0.0811932	0.0467961	-0.409354	0.135546	-0.0340012	0.869123	0.249035	0.778009	0.588223	-0.422758	0.073708	-0.322887	-0.733124	0.187347	-0.268097	0.219676	0.0140961	0.00955699	0.188741	0.659476	0.46148	0.765	0.863364	0.115369	0.616706	0.900518	1.23916e-05	0.352316	0.000386977	0.0165425	0.102802	0.786172	0.222546	0.00123266	0.487186	0.315411	0.413651	0.958678	At2g34160	60.95	62.36	31.82
EGP10822	indianred4	518.194	68.9536	0.503123	0.261432	-0.218081	0.0924613	0.113887	-0.261579	0.607382	-0.0187824	-0.105431	-0.443312	-0.48373	-0.556112	-0.426125	0.0726867	-0.37671	0.75364	0.909065	0.0873237	0.335505	-0.305118	0.0819343	0.0469704	0.328048	0.417136	0.733424	0.67451	0.327766	0.01258	0.944957	0.697572	0.0854565	0.0576387	0.0252889	0.0998033	0.789072	0.150368	0.000747666	1.08104e-06	0.747774	0.203953	0.2505	0.762912	MPT3	6.65	7.63	4.23
EGP02639	indianred4	583.463	68.8847	-0.534442	-0.341413	0.0599607	0.104457	-0.522851	-0.0755081	-0.332876	0.438803	0.147792	0.88861	0.357304	0.443787	0.416168	-0.352567	-0.141289	-0.291256	-0.84887	0.432601	-0.0642927	0.49265	-0.0252066	0.0329469	0.195603	0.825416	0.700246	0.0377046	0.781067	0.207741	0.0890678	0.584908	4.22996e-06	0.17426	0.0850823	0.108853	0.180454	0.601711	0.273749	3.20677e-05	0.0942107	0.813003	0.0525305	0.926172	VHA-H	95.18	94.98	75.75
EGP18273	indianred4	333.54	68.8775	-0.0529071	-0.328128	-0.760475	-0.113508	0.230193	-0.55953	0.419852	-0.129841	-0.342318	-0.335588	-0.533041	-0.334069	-0.520757	0.343413	-0.0857512	0.707989	0.685044	0.126768	0.531819	-0.0390491	0.231062	0.845709	0.214697	0.000626318	0.675537	0.391065	0.0242182	0.105441	0.631744	0.194344	0.203833	0.0334962	0.206015	0.0386167	0.192828	0.752182	0.00214908	0.00340794	0.639904	0.0339812	0.885832	0.38923	SPAC57A7.06	15.11	16.02	15.02
MSTRG.18891	indianred4	559.376	68.8597	0.435136	0.238372	-0.282213	0.133774	0.380349	-0.041148	0.471474	-0.283629	-0.26368	-0.667159	-0.566384	-0.52999	-0.421174	0.158475	-0.18129	0.674073	0.97728	-0.0943082	0.248375	-0.429535	0.00386871	0.0920835	0.373972	0.2896	0.621363	0.146148	0.879736	0.0652428	0.287082	0.323754	0.00475364	0.0221761	0.0347168	0.104234	0.557739	0.501622	0.00419052	7.89263e-11	0.728285	0.353636	0.0968304	0.988655	--	0	0	0.67
EGP28278	indianred4	195.312	68.8246	-0.0952609	-0.0506071	-0.472885	-0.191874	0.289482	-0.395084	0.602974	-0.0657324	-0.0640453	-0.253022	-0.208617	-0.138535	-0.16601	0.170587	-0.0299681	0.538244	0.681884	-0.135036	0.209212	-0.237289	-0.042558	0.725638	0.852346	0.0643318	0.47653	0.276816	0.129886	0.0134176	0.808887	0.813711	0.344404	0.438122	0.608882	0.53891	0.527613	0.912273	0.0314901	0.00362013	0.618044	0.436787	0.376212	0.875644	CLT2	8.5	8.76	7.4
MSTRG.13783	indianred4	308.139	68.755	0.865923	0.591804	0.249871	0.243879	0.199442	0.170433	0.298569	-0.196251	-0.0733921	-0.527414	-0.386474	-0.461798	-0.226668	-0.0452131	-0.264787	0.401955	0.75677	-0.106081	0.0350749	-0.457517	0.0690804	1.45447e-05	0.0157366	0.350648	0.362698	0.458971	0.527992	0.261326	0.466334	0.787069	0.0357736	0.139229	0.0717455	0.39856	0.867948	0.321651	0.122748	0.000689896	0.69579	0.897391	0.0747678	0.799333	--	0.41	0.49	0.21
EGP26201	indianred4	340.482	68.6873	-0.0673472	0.16324	-0.332928	-0.0523967	0.617994	-0.029087	0.512621	-0.29971	-0.0876476	-0.333031	-0.171454	0.0949148	0.0718159	0.0130726	0.128348	0.372236	0.729017	-0.422221	-0.129962	-0.543181	0.0024505	0.804276	0.545799	0.207665	0.847181	0.0107311	0.914843	0.0423189	0.25942	0.746867	0.207516	0.525485	0.726599	0.791547	0.961676	0.635703	0.155667	0.00135527	0.103286	0.631426	0.0296719	0.992814	SALAT	9.11	9.13	6.15
MSTRG.10044	indianred4	459.534	68.6791	0.339262	0.0281805	-0.19545	-0.166135	0.346165	0.0147396	0.178271	-0.466163	-0.333668	-0.885845	-0.373413	-0.595138	-0.377593	0.563639	0.195559	0.361389	0.74755	-0.25707	0.342188	-0.154295	0.0193677	0.198616	0.917488	0.468193	0.538599	0.189051	0.956793	0.508893	0.0687562	0.206594	4.98414e-06	0.154261	0.015014	0.149337	0.0229772	0.46794	0.169034	0.000871442	0.336474	0.194524	0.568305	0.943245	--	0.16	0.13	1.73
EGP31309	indianred4	379.007	68.5616	0.67022	0.461712	0.0254082	0.180914	0.400817	0.118042	0.356472	-0.336224	-0.189543	-0.579109	-0.428703	-0.363439	-0.15664	0.0367689	-0.126717	0.484046	0.885375	-0.219052	0.0513745	-0.513929	0.00147993	0.00449727	0.0718048	0.925584	0.502526	0.123911	0.663276	0.175337	0.202924	0.482002	0.018739	0.0975501	0.166452	0.562365	0.892462	0.64004	0.057452	5.12279e-06	0.415014	0.85013	0.0417063	0.99566	NRAMP3	60.14	58.6	43.63
EGP19466	indianred4	357.761	68.5301	0.654996	0.55544	-0.00115882	0.264884	0.415257	0.0768399	0.458127	-0.19313	-0.0560614	-0.464703	-0.462439	-0.272547	-0.3138	-0.156951	-0.267508	0.469513	0.842297	-0.177971	-0.0765937	-0.658108	-0.0653526	0.00589029	0.0255037	0.996602	0.321467	0.109709	0.777295	0.0743313	0.473593	0.836622	0.0697453	0.0713005	0.307133	0.236582	0.56158	0.316516	0.0665246	4.24138e-05	0.509617	0.777992	0.00558072	0.809972	co-2	0.27	0.3	0.37
EGP11232	indianred4	428.153	68.4626	0.645729	0.731394	0.227701	0.201081	0.333236	0.222444	0.589676	-0.0857768	0.162626	-0.545696	-0.265009	-0.370732	-0.263122	-0.193696	-0.296159	0.380822	0.84265	-0.272239	-0.199609	-0.710981	-0.0513697	0.00689397	0.00128316	0.396357	0.45521	0.20722	0.407641	0.0162117	0.752111	0.54733	0.0287773	0.321229	0.157476	0.324816	0.472272	0.265381	0.145606	4.1794e-05	0.307701	0.458586	0.00201743	0.850144	MSBP2	102.48	97.4	115.83
MSTRG.6387	indianred4	412.915	68.3622	0.428903	0.351889	-0.167057	0.107292	0.237969	-0.170096	0.643205	-0.0430888	-0.0319261	-0.365745	-0.382203	-0.357919	-0.255489	-0.0504911	-0.316687	0.664476	0.888961	-0.0505401	0.141327	-0.444752	0.071743	0.0973763	0.181351	0.536316	0.692475	0.374805	0.528821	0.00718955	0.874105	0.906564	0.163577	0.14403	0.173467	0.339559	0.852681	0.232064	0.0049878	4.14162e-06	0.85254	0.601612	0.0843261	0.791754	CYP71D7	3.3	3.65	0.27
EGP32060	indianred4	622.209	68.2774	0.596215	0.324683	-0.180693	0.222348	0.18533	-0.0838444	0.510814	-0.123254	-0.193524	-0.588774	-0.605071	-0.655978	-0.519712	0.0632356	-0.39046	0.743098	0.956745	0.0823253	0.310745	-0.381928	-0.0651315	0.0147863	0.219837	0.503055	0.407851	0.491972	0.757537	0.0431761	0.649278	0.472673	0.0164165	0.0130139	0.00579113	0.0390781	0.816029	0.134848	0.000972147	6.77397e-09	0.761811	0.241422	0.144342	0.810605	U2AF35A	38.53	37.06	42.2
EGP16711	indianred4	551.792	68.2679	0.41397	0.416095	-0.218815	0.257439	0.33033	-0.0752967	0.661537	-0.048966	-0.0458043	-0.383045	-0.499698	-0.346127	-0.376967	-0.181343	-0.403014	0.690602	0.926037	-0.032038	0.0544056	-0.591275	-0.0926771	0.110927	0.108922	0.41553	0.335756	0.211452	0.781666	0.00525485	0.857088	0.866235	0.143075	0.0487381	0.189103	0.150067	0.501497	0.121672	0.00305905	2.66597e-07	0.906237	0.84139	0.0158537	0.732823	--	1.72	1.12	1.81
EGP15956	indianred4	273.002	68.2593	0.0465149	-0.165739	-0.539637	-0.194865	0.238327	-0.385218	0.455586	-0.174667	-0.24653	-0.541957	-0.415189	-0.458438	-0.470785	0.422538	-0.0121673	0.599054	0.740904	-0.0360561	0.44687	-0.0993318	-0.132292	0.864178	0.539582	0.0309687	0.469552	0.374065	0.140629	0.0761608	0.517635	0.357338	0.030115	0.109773	0.0741099	0.0656913	0.103	0.964329	0.0141988	0.00102519	0.894536	0.0826827	0.714362	0.625268	PCMP-E25	3.12	3.09	3.44
EGP11272	indianred4	626.642	68.1596	0.449861	0.164762	-0.213781	0.0356411	0.587477	0.161772	0.140796	-0.615315	-0.432135	-0.88267	-0.520028	-0.442528	-0.30763	0.39136	0.188046	0.391227	0.86576	-0.341997	0.180002	-0.402268	-0.0184183	0.0804005	0.54201	0.426605	0.895743	0.0167145	0.549464	0.602993	0.0111763	0.0946054	5.98664e-06	0.0389379	0.0860766	0.246422	0.133872	0.485534	0.134016	1.46623e-05	0.194789	0.504719	0.122429	0.946023	--	0.64	0.64	1.61
EGP23701	indianred4	290.568	68.0558	0.711387	0.468219	0.123631	0.110831	0.194973	0.0354524	0.402055	-0.184589	-0.0819606	-0.528051	-0.338001	-0.468823	-0.177656	0.0613317	-0.208456	0.485893	0.819544	-0.125196	0.127367	-0.38491	0.0404746	0.00200008	0.0673799	0.64827	0.682814	0.469301	0.896293	0.122646	0.493735	0.762838	0.03551	0.200397	0.0669798	0.510379	0.821483	0.438484	0.0563681	0.00010219	0.64409	0.638311	0.140974	0.881691	VUP1	5.06	5.35	1.67
EGP10260	indianred4	353.847	67.9987	0.901718	0.596936	0.228564	0.305108	0.160718	0.160901	0.290635	-0.15251	-0.0779931	-0.532822	-0.464682	-0.525043	-0.35743	-0.0758764	-0.348342	0.433096	0.749715	-0.025637	0.0628073	-0.460435	-0.00990646	1.82535e-06	0.0146353	0.39452	0.250516	0.552104	0.551646	0.274821	0.572842	0.774033	0.0335828	0.06976	0.0367672	0.174098	0.780024	0.186097	0.0937928	0.000825636	0.924915	0.817255	0.0726978	0.970954	PCMP-H26	0	0	0.87
EGP16278	indianred4	579.856	67.8987	0.373746	0.524421	-0.136976	0.241188	0.249452	-0.114923	0.794433	0.149182	0.176312	-0.251442	-0.382555	-0.276119	-0.417616	-0.332312	-0.511051	0.625639	0.838462	-0.0211861	-0.0727038	-0.658073	-0.110543	0.153865	0.0370316	0.612959	0.368184	0.351483	0.671704	0.000236853	0.581343	0.513636	0.347526	0.143629	0.300583	0.107503	0.20856	0.0430629	0.00953731	4.96457e-05	0.937925	0.789024	0.00558409	0.683599	STH-2	513.25	517.83	605.61
EGP10221	indianred4	559.254	67.8708	0.748277	0.360417	-0.0582105	0.509644	0.0879822	0.0632046	0.243921	-0.126223	-0.311502	-0.341956	-0.691762	-0.542607	-0.355403	-0.158325	-0.515952	0.713704	0.776422	0.276083	0.272059	-0.32341	0.105876	0.000855828	0.170268	0.830442	0.043738	0.74593	0.816117	0.362612	0.641353	0.240217	0.194847	0.00299003	0.0298792	0.176728	0.558117	0.0407722	0.00190336	0.000404909	0.300648	0.308034	0.221754	0.696352	--	3.37	3.54	2.95
EGP22166	indianred4	302.81	67.8435	0.312101	0.167785	-0.276401	0.140237	0.0916854	-0.231416	0.566892	0.011264	-0.124766	-0.318225	-0.446076	-0.46962	-0.340531	0.00289349	-0.381772	0.739011	0.805892	0.138346	0.311491	-0.254543	0.0736059	0.239267	0.534516	0.300069	0.604448	0.735586	0.388484	0.0220302	0.966975	0.645238	0.229679	0.0832958	0.0664538	0.196835	0.991515	0.144521	0.00107282	0.000163794	0.609377	0.240235	0.341412	0.786462	R1B-16	4	2.99	2.95
EGP09054	indianred4	344.559	67.6592	-0.542377	-0.125819	0.0943695	0.233645	-0.196483	0.168055	-0.253036	0.303773	0.184919	0.824826	0.344589	0.644999	0.524744	-0.546619	-0.0804713	-0.351076	-0.714547	0.187864	-0.378506	0.129098	-0.0930477	0.0299626	0.642429	0.728114	0.3838	0.465797	0.533848	0.344375	0.252701	0.49295	8.4253e-05	0.191208	0.00697836	0.0368942	0.0284543	0.767035	0.182433	0.00186915	0.485964	0.148275	0.633715	0.731791	SRM1	2.27	1.88	1.19
EGP21994	indianred4	571.266	67.5488	0.509416	0.147262	-0.29905	0.195627	0.172093	-0.149787	0.417889	-0.192632	-0.334294	-0.555479	-0.636501	-0.644905	-0.443963	0.163146	-0.31956	0.798761	0.936063	0.1382	0.439802	-0.240715	0.16374	0.0438479	0.586271	0.260522	0.46778	0.52392	0.579794	0.10725	0.474756	0.205692	0.0254912	0.00802407	0.00698935	0.0849444	0.546033	0.227622	0.000206612	9.88046e-08	0.609759	0.0882588	0.369151	0.544552	RDR1	13.41	13.32	12.55
EGP32455	indianred4	524.699	67.5399	0.588823	0.664861	0.0216603	0.425127	0.380873	0.137229	0.557467	-0.0214899	0.0807528	-0.299786	-0.462414	-0.196416	-0.357605	-0.424054	-0.458499	0.484514	0.788252	-0.0916089	-0.22455	-0.783642	-0.042048	0.0164053	0.00495366	0.936538	0.100686	0.145548	0.612297	0.0248601	0.937036	0.766241	0.259293	0.0713181	0.465951	0.173872	0.10164	0.0740664	0.0571757	0.000286318	0.735799	0.403101	0.000328537	0.877124	CYP94A2	1.46	1.3	1.78
EGP02794	indianred4	299.329	67.3685	-0.050129	-0.104623	-0.428142	-0.464253	0.115943	-0.578215	0.693865	0.0349966	0.0567635	-0.417686	-0.0992558	-0.364072	-0.359019	0.428097	0.0151589	0.512809	0.678769	-0.142523	0.377923	-0.063462	0.0631086	0.853727	0.699789	0.098037	0.0700525	0.668942	0.018966	0.00286811	0.897619	0.834602	0.107438	0.714572	0.165659	0.172053	0.098076	0.955565	0.0422304	0.00383957	0.598508	0.148952	0.81538	0.816392	--	18.99	20.31	12.92
EGP23894	indianred4	505.58	67.3133	0.575108	0.634143	0.0415468	0.23664	0.211841	0.00468275	0.708633	0.1121	0.206291	-0.431679	-0.380661	-0.433187	-0.531085	-0.255867	-0.492482	0.528979	0.829972	-0.0586816	-0.081389	-0.660554	0.0369802	0.0197717	0.00833512	0.878579	0.377556	0.430914	0.986268	0.00212017	0.679363	0.443362	0.0949932	0.14579	0.0937163	0.0342751	0.33882	0.0526238	0.0351286	6.93796e-05	0.829089	0.764448	0.0053467	0.891847	--	20.93	20.07	28.02
EGP18632	indianred4	527.809	67.0241	0.371771	0.31676	-0.290635	0.163566	0.551651	0.00305034	0.508822	-0.31325	-0.201995	-0.565312	-0.511578	-0.27711	-0.307645	0.0135807	-0.123984	0.590722	0.957438	-0.229314	0.0418607	-0.6061	0.114069	0.156226	0.23195	0.274822	0.544985	0.0267409	0.991055	0.044136	0.237449	0.453119	0.0224862	0.0428123	0.298781	0.246398	0.960188	0.647328	0.0159769	6.061e-09	0.392929	0.877668	0.0128194	0.674018	BDG3	1.46	1.51	2.06
EGP31521	indianred4	585.529	66.9974	0.453056	0.404965	-0.218719	0.302233	0.535278	0.136137	0.470144	-0.313742	-0.219245	-0.597014	-0.583013	-0.352761	-0.351906	-0.0724132	-0.217646	0.605567	0.972563	-0.17565	0.00936009	-0.66023	-0.0159994	0.0780135	0.119708	0.415741	0.255233	0.0326221	0.615157	0.0661103	0.236674	0.414591	0.0146192	0.017772	0.180197	0.181328	0.78985	0.418088	0.0129198	2.91901e-10	0.515243	0.972555	0.00537726	0.953104	FER	9.54	10.39	27.51
EGP00674	indianred4	404.67	66.8254	0.594566	0.706362	0.16854	0.272333	0.418265	0.235403	0.544242	-0.136514	0.102684	-0.435046	-0.288997	-0.216966	-0.152912	-0.278531	-0.274493	0.383307	0.823479	-0.280763	-0.254959	-0.75699	-0.0201639	0.0151361	0.00222356	0.532653	0.307528	0.106902	0.380128	0.0292918	0.61417	0.705117	0.0921589	0.277659	0.41958	0.57182	0.296206	0.303554	0.142778	8.8556e-05	0.29219	0.340596	0.000685975	0.940915	DNAJB4	38.67	37.88	37.88
EGP13739	indianred4	465.278	66.7981	0.354093	-0.245114	-0.379916	-0.113074	0.0909187	-0.23292	0.0793332	-0.390626	-0.54268	-0.723408	-0.538566	-0.737046	-0.412608	0.651813	0.0531961	0.608254	0.71548	0.0957552	0.708096	0.17662	0.177813	0.178443	0.360195	0.146645	0.676716	0.737724	0.385321	0.770247	0.134669	0.0298528	0.00153866	0.0313688	0.00112416	0.112225	0.00622089	0.844875	0.0124194	0.00183185	0.724266	0.00214427	0.512889	0.509999	--	9.01	8.16	9.29
EGP00817	indianred4	573.902	66.5309	0.37877	0.254397	-0.314516	0.249216	0.563829	0.109856	0.375366	-0.421266	-0.354007	-0.637601	-0.606958	-0.358726	-0.29373	0.0636425	-0.103737	0.62269	0.970403	-0.18104	0.111811	-0.552733	0.0194707	0.147969	0.341698	0.235457	0.351954	0.0229209	0.685472	0.151946	0.104151	0.178555	0.00788209	0.0126589	0.172429	0.269508	0.814864	0.702223	0.00998471	4.93298e-10	0.502222	0.680148	0.0263828	0.942943	RPP13L4	4.2	4.32	10.41
EGP32019	indianred4	341.394	66.4337	0.619431	0.478193	0.0640349	0.0437078	0.321059	0.0200651	0.490409	-0.216573	-0.0387274	-0.559465	-0.295404	-0.376351	-0.163558	0.0659739	-0.131377	0.464182	0.870149	-0.249881	0.0460305	-0.483169	0.104208	0.0104982	0.0609889	0.813741	0.87231	0.225327	0.941204	0.0537813	0.420444	0.886767	0.0242381	0.266661	0.150788	0.545005	0.808197	0.627683	0.0701015	1.17603e-05	0.350628	0.86558	0.0579717	0.700929	ZAT5	7.96	7.54	4.62
MSTRG.10046	indianred4	483.34	66.4097	0.339821	-0.0371504	-0.333116	-0.269455	-0.0289402	-0.473927	0.539135	-0.0160481	-0.112943	-0.663486	-0.388935	-0.779639	-0.674358	0.513068	-0.168479	0.649187	0.787711	0.0788046	0.600417	0.0147978	0.0920175	0.19783	0.891352	0.207393	0.31287	0.915271	0.0636656	0.0311559	0.952961	0.677072	0.00507654	0.136513	0.000369244	0.00416847	0.0421089	0.532801	0.00650464	0.000291026	0.77174	0.0139233	0.956623	0.73466	--	6.97	6.86	9.19
EGP00603	indianred4	448.307	66.3862	0.286029	-0.00773099	-0.359758	-0.141264	0.311324	-0.189077	0.367676	-0.33644	-0.309764	-0.753499	-0.45035	-0.582159	-0.434682	0.472949	0.0420945	0.564987	0.856749	-0.141395	0.416422	-0.177671	-0.0207138	0.282845	0.977331	0.171108	0.601775	0.240501	0.4831	0.161196	0.202616	0.242989	0.00075035	0.0800322	0.0179801	0.0924627	0.0642911	0.876989	0.022581	2.25337e-05	0.601434	0.108615	0.510343	0.939307	SD25	0	0.3	1.08
MSTRG.6630	indianred4	560.593	66.1278	0.396893	0.101562	-0.348946	-0.00667008	0.303102	-0.200014	0.467742	-0.273757	-0.293076	-0.66677	-0.529295	-0.571013	-0.425511	0.313213	-0.118735	0.697922	0.956399	-0.0640024	0.39353	-0.27334	0.0765107	0.12798	0.708208	0.185284	0.980441	0.253802	0.457656	0.0676978	0.304904	0.270625	0.00478705	0.0349997	0.0208736	0.100346	0.237507	0.661408	0.0026442	7.15552e-09	0.813834	0.13154	0.305671	0.778227	XA21	0.69	0.17	0.37
EGP19073	indianred4	834.617	65.9618	0.571739	0.204661	-0.299831	0.349389	0.0330776	-0.228932	0.464315	0.0121583	-0.251244	-0.346106	-0.714509	-0.623729	-0.570376	-0.052454	-0.566726	0.86448	0.856411	0.344985	0.42684	-0.257619	0.102458	0.020675	0.447052	0.259219	0.184689	0.903208	0.393738	0.0700105	0.964355	0.347919	0.189132	0.00187067	0.00982515	0.0210493	0.847015	0.0220777	1.56138e-05	2.28877e-05	0.190663	0.0991749	0.335407	0.705741	ERF2	0.73	1.21	0.47
EGP19330	indianred4	400.113	65.7766	0.7691	0.806176	0.409517	0.163425	0.0406697	0.118621	0.62717	0.162422	0.350397	-0.407618	-0.154803	-0.458635	-0.332215	-0.252994	-0.461757	0.330394	0.689098	-0.119747	-0.158018	-0.579682	-0.107873	0.00049676	0.000162253	0.115211	0.545338	0.881125	0.661715	0.00931128	0.54784	0.183338	0.117072	0.567015	0.0739696	0.208701	0.344458	0.0717736	0.211359	0.00315051	0.658685	0.55889	0.0185945	0.690884	--	72.69	73.92	80.57
EGP34416	indianred4	400.236	65.7055	0.507882	0.177146	0.104663	-0.489348	0.0881517	-0.201875	0.349404	-0.219109	0.0228846	-0.831367	-0.033905	-0.631883	-0.341446	0.653284	0.204048	0.201463	0.641527	-0.338422	0.327639	-0.0416983	0.140039	0.0445947	0.511613	0.699678	0.0543808	0.745456	0.453394	0.184668	0.414889	0.932958	6.57509e-05	0.900798	0.0086421	0.195556	0.00606626	0.448444	0.454336	0.00739163	0.199802	0.215421	0.878139	0.604961	AAE	13.54	13.67	12.01
EGP15866	indianred4	368.762	65.6675	0.640642	0.577131	0.0884625	0.0532299	0.0960193	-0.134583	0.700412	0.124846	0.219745	-0.472596	-0.300234	-0.512193	-0.517223	-0.0751866	-0.420594	0.499119	0.802718	-0.067707	0.0502107	-0.500555	-0.164607	0.00749998	0.0192442	0.744586	0.844778	0.723533	0.619235	0.00251392	0.645024	0.413502	0.0645179	0.258547	0.0425207	0.0401935	0.781978	0.104762	0.0490417	0.000181837	0.803249	0.853491	0.0482914	0.542395	XI-2	5.4	5.5	6.1
EGP03176	indianred4	523.395	65.6549	0.660142	0.553179	0.063757	0.43857	0.106978	0.103409	0.485092	0.0336728	-0.0198542	-0.312922	-0.497527	-0.470733	-0.341825	-0.302676	-0.562644	0.628727	0.787494	0.138283	0.0495529	-0.506684	0.0930524	0.00538551	0.0262364	0.814536	0.0892575	0.693333	0.703124	0.0568361	0.901474	0.941821	0.237967	0.0498837	0.065725	0.195029	0.254503	0.0232731	0.00908584	0.000292938	0.609542	0.855391	0.0451838	0.731778	At2g33490	8.18	9.83	8.53
EGP19681	indianred4	875.867	65.5902	0.578139	0.199624	-0.2916	0.403087	0.0256619	-0.186336	0.422654	-0.00542479	-0.290944	-0.322311	-0.735757	-0.61851	-0.528752	-0.0797382	-0.582042	0.878184	0.845724	0.375464	0.430627	-0.244677	0.129358	0.0189854	0.458551	0.273157	0.121599	0.924842	0.489583	0.102896	0.984092	0.274288	0.22342	0.00115891	0.010647	0.0352216	0.769104	0.0180088	7.68942e-06	3.67186e-05	0.151831	0.0958912	0.36108	0.633024	WRKY40	2.78	2.93	1.5
EGP26224	indianred4	585.954	65.5785	0.412589	0.375769	-0.23139	0.3511	0.3043	0.0125297	0.576662	-0.0925007	-0.14594	-0.411054	-0.575805	-0.425807	-0.37146	-0.177639	-0.434237	0.738943	0.931617	0.0450448	0.111395	-0.545031	-0.113602	0.112243	0.151472	0.388538	0.182399	0.251837	0.963267	0.0193654	0.733314	0.589673	0.113719	0.0195886	0.100083	0.156599	0.51042	0.0928342	0.00107456	1.56286e-07	0.868435	0.681279	0.0290119	0.675284	TIC55	1.29	1.31	1.91
EGP00062	indianred4	297.704	65.5012	0.124214	-0.13006	-0.548799	0.2366	0.201567	-0.154917	0.294812	-0.212921	-0.462936	-0.411884	-0.668743	-0.504716	-0.417385	0.155338	-0.259261	0.775266	0.758473	0.226415	0.47015	-0.125684	-0.134949	0.646713	0.631166	0.027702	0.377639	0.454099	0.566727	0.267665	0.428513	0.0709568	0.112919	0.00461951	0.0461651	0.107718	0.565659	0.332226	0.000418399	0.000660046	0.399102	0.0661063	0.64279	0.618274	PSAG	1.02	0.29	1.37
EGP15595	indianred4	606.162	65.4125	0.511927	0.281581	-0.261445	0.27445	0.378505	0.0497727	0.408006	-0.298965	-0.316902	-0.67001	-0.665901	-0.568414	-0.475898	0.0814861	-0.261666	0.698881	0.977771	-0.0222266	0.239594	-0.464261	-0.0131454	0.0426467	0.290727	0.328023	0.303632	0.148276	0.854756	0.116689	0.260663	0.23173	0.00451449	0.00486229	0.0215975	0.062418	0.764175	0.327599	0.00259335	6.78165e-11	0.934882	0.371453	0.0700473	0.961463	N	0.22	0.14	1.1
EGP21782	indianred4	466.213	65.3855	0.636699	0.54709	-0.0437435	0.341857	0.486254	0.177824	0.424004	-0.27006	-0.136256	-0.546234	-0.541968	-0.317289	-0.334049	-0.15602	-0.261904	0.513508	0.904128	-0.179945	-0.0754801	-0.698475	0.0724295	0.00799837	0.0282902	0.872207	0.194985	0.0561579	0.509972	0.101685	0.311743	0.614844	0.0285887	0.0301112	0.231129	0.206045	0.563934	0.327144	0.0419028	1.54433e-06	0.504855	0.781146	0.00261476	0.789803	--	0.62	0.7	1.56
EGP29743	indianred4	583.243	65.1058	0.23167	0.208259	-0.348456	0.180615	0.00267893	-0.320287	0.743483	0.253454	0.0564062	-0.248042	-0.482159	-0.515599	-0.629395	-0.137949	-0.586824	0.780308	0.765603	0.261682	0.271737	-0.322972	0.109865	0.387949	0.438926	0.185943	0.503244	0.992144	0.226506	0.000963092	0.343553	0.83563	0.354303	0.0585754	0.0409343	0.00899045	0.610414	0.0168659	0.000362173	0.000546323	0.327569	0.308631	0.222418	0.685446	RUS4	7.86	7.62	9.06
EGP32201	indianred4	499.461	65.0215	0.557127	0.287329	-0.0340214	0.0857632	0.3975	0.235248	0.177836	-0.463191	-0.302091	-0.901675	-0.478619	-0.619586	-0.410018	0.32766	0.0295588	0.376083	0.819868	-0.239683	0.181967	-0.369355	-0.0284393	0.0249673	0.280566	0.900459	0.752149	0.127345	0.380451	0.509943	0.0707811	0.255468	1.83069e-06	0.0607259	0.0104733	0.114723	0.21539	0.913467	0.151102	0.000101006	0.37127	0.5	0.159146	0.916733	RPPL1	0.12	0.08	11.92
EGP05810	indianred4	502.111	64.6993	0.618461	0.50656	0.0981285	0.24996	-0.10629	-0.169753	0.605214	0.259393	0.163634	-0.108398	-0.316419	-0.408136	-0.312136	-0.287248	-0.609077	0.595683	0.651768	0.204196	0.108671	-0.35124	-0.00841102	0.010655	0.0452453	0.717689	0.350471	0.695216	0.529664	0.0129868	0.331971	0.544817	0.689451	0.232481	0.116562	0.239211	0.280709	0.012269	0.0148986	0.00622563	0.448107	0.688704	0.182213	0.975337	PVS1	20.66	20.17	11.88
EGP31860	indianred4	568.485	64.6615	0.427153	0.330805	-0.299215	0.425926	0.511576	0.13959	0.395871	-0.322555	-0.330129	-0.500442	-0.683787	-0.334371	-0.328452	-0.135422	-0.284753	0.682848	0.948688	-0.0503287	0.0675008	-0.612744	-0.0313112	0.0988999	0.210757	0.260245	0.0999788	0.0428129	0.606131	0.129054	0.22305	0.211747	0.0483502	0.0034911	0.205581	0.214217	0.617032	0.285093	0.00355428	2.19164e-08	0.85315	0.803838	0.011617	0.908356	RNF10	30.49	29.55	35.91
EGP10454	indianred4	377.991	64.6268	0.826831	0.809062	0.393223	0.298649	0.136154	0.189638	0.478543	0.0642494	0.239248	-0.325377	-0.242676	-0.317956	-0.261303	-0.343027	-0.441702	0.295724	0.640298	-0.110462	-0.220103	-0.63221	-0.0979205	7.817e-05	0.000147284	0.131868	0.261193	0.615113	0.481779	0.0607724	0.813127	0.372166	0.218795	0.365145	0.230095	0.328295	0.193361	0.086734	0.266118	0.0075425	0.68382	0.412723	0.00859714	0.718265	At1g74770	46.31	45.9	45.79
MSTRG.20035	indianred4	605.199	64.6139	0.612049	0.320015	-0.151557	0.131892	0.349973	0.0180973	0.404808	-0.321526	-0.262302	-0.763917	-0.57079	-0.617372	-0.461451	0.20863	-0.169584	0.616507	0.976751	-0.114778	0.256639	-0.422373	0.00451149	0.0117385	0.226924	0.57527	0.626323	0.183905	0.946962	0.119865	0.224614	0.326381	0.000571638	0.0209351	0.0108332	0.0719868	0.438093	0.530079	0.0109764	9.25711e-11	0.672097	0.337314	0.103149	0.98677	R1B-16	0.49	0.54	12.74
EGP02512	indianred4	579.338	64.5832	0.806267	0.551109	0.091922	0.539112	0.0837032	0.10587	0.313213	0.00394342	-0.100468	-0.246382	-0.595358	-0.426365	-0.394782	-0.342097	-0.59109	0.57297	0.680843	0.221173	0.0619203	-0.473077	-0.00997569	0.000161764	0.0269214	0.734926	0.0311643	0.757934	0.696368	0.237507	0.988436	0.711224	0.357637	0.0149674	0.0995921	0.130207	0.19465	0.0158949	0.0203414	0.00369229	0.410396	0.819796	0.0642088	0.970751	--	71.24	76.2	79.86
EGP16907	indianred4	478.716	64.5124	0.562015	0.454626	-0.0187346	-0.0356639	-0.0157498	-0.310097	0.788257	0.216653	0.229138	-0.448278	-0.297144	-0.603311	-0.592208	0.0109247	-0.464729	0.60667	0.824876	0.0309515	0.203939	-0.374543	-0.0172482	0.0234616	0.0768597	0.945097	0.895677	0.953835	0.242457	0.000286279	0.420269	0.3933	0.0816022	0.26372	0.0133523	0.0156475	0.96797	0.069728	0.0127126	8.40962e-05	0.909405	0.448691	0.152919	0.949448	HSFA2B	7.44	6.95	9.19
EGP00297	indianred4	545.599	64.3688	0.486413	0.307368	-0.230364	0.253143	0.588921	0.155355	0.309251	-0.477892	-0.366988	-0.657265	-0.59051	-0.329944	-0.238043	0.0727757	-0.057311	0.566081	0.958836	-0.229321	0.0792462	-0.566257	0.11635	0.0560652	0.246846	0.390704	0.344165	0.0163831	0.565617	0.243812	0.0611744	0.162043	0.00566327	0.0160242	0.212018	0.374652	0.78882	0.833027	0.0222635	4.81548e-09	0.392913	0.770493	0.0222124	0.667843	LDL2	3.71	3.35	3.95
EGP24597	indianred4	473.816	64.2774	-0.502706	0.165761	0.316429	-0.0378044	-0.233886	0.0452908	0.117145	0.553944	0.6551	0.789619	0.650485	0.677252	0.419112	-0.600195	-0.106858	-0.509861	-0.691995	-0.0408657	-0.604859	-0.0650576	-0.158948	0.0471829	0.539527	0.232466	0.889451	0.383296	0.867723	0.665696	0.0259868	0.00587968	0.000274701	0.00636307	0.00395025	0.10612	0.0139679	0.693662	0.0436335	0.00297631	0.880556	0.0130543	0.810816	0.556549	PHL1	30.04	31.46	24.32
EGP28589	indianred4	428.152	64.2348	-0.453505	-0.273698	0.110605	0.205509	-0.391342	0.084223	-0.434972	0.299466	0.0630588	0.832111	0.302415	0.500895	0.493531	-0.391098	-0.0828979	-0.336292	-0.818874	0.35418	-0.155679	0.392428	-0.0525825	0.0776824	0.305013	0.68343	0.445129	0.133892	0.756473	0.0922201	0.259827	0.816535	6.38786e-05	0.254935	0.0481147	0.0520452	0.134157	0.760199	0.202826	0.000104678	0.178329	0.564797	0.132721	0.846645	LPEAT1	25.11	23.43	22.23
EGP00298	indianred4	234.713	64.2016	0.0260323	-0.215802	-0.485471	-0.0562162	0.233304	-0.191929	0.273065	-0.304928	-0.415862	-0.513237	-0.428197	-0.464785	-0.223709	0.401091	0.0248376	0.621158	0.721514	0.00968068	0.475857	-0.0175628	0.116511	0.923761	0.42214	0.0566143	0.836177	0.384514	0.476401	0.306177	0.25081	0.10914	0.0420295	0.0979895	0.0696897	0.404911	0.12363	0.92725	0.0102236	0.00160494	0.971616	0.0624438	0.948527	0.667409	ynbB	2.75	2.52	2.42
EGP20980	indianred4	475.614	64.0896	0.62036	0.285006	-0.178045	0.123433	0.240582	-0.138517	0.452214	-0.202037	-0.221181	-0.587606	-0.551176	-0.558157	-0.430816	0.15092	-0.256367	0.675802	0.929027	-0.00750441	0.308702	-0.350284	0.0885581	0.0103498	0.284647	0.509439	0.648799	0.369424	0.60893	0.0786375	0.453023	0.410379	0.0166845	0.0268992	0.024644	0.0957298	0.576898	0.337844	0.00405842	2.0132e-07	0.977995	0.244693	0.183489	0.744319	BHLH14	0.41	0.08	0.03
EGP22299	indianred4	448.424	64.0416	-0.372558	0.169144	0.295889	0.327038	-0.210262	0.294513	-0.114205	0.426288	0.395411	0.758825	0.36137	0.564387	0.369517	-0.726035	-0.248086	-0.390016	-0.658406	0.152829	-0.554913	-0.0857762	-0.0900895	0.155282	0.531164	0.265838	0.216314	0.434437	0.268174	0.673648	0.0996597	0.12954	0.000654001	0.169058	0.0227569	0.158948	0.00145041	0.354214	0.135331	0.00555182	0.572029	0.0256731	0.752112	0.740039	FBL3	19.1	18.36	19.34
EGP18091	indianred4	366.405	63.7519	0.694668	0.144393	0.0340011	-0.182002	-0.0928153	-0.210348	0.257352	-0.147619	-0.162666	-0.744601	-0.344474	-0.838496	-0.512337	0.527674	-0.10701	0.455262	0.683325	0.0329322	0.537984	0.0552218	0.0502645	0.00282257	0.593665	0.900518	0.499915	0.732438	0.434245	0.335927	0.585354	0.54723	0.000937148	0.191365	4.95777e-05	0.0424528	0.035666	0.693245	0.0763957	0.00352204	0.903632	0.031588	0.839039	0.853335	IPCS2	25.73	26.16	26.86
EGP06762	indianred4	358.806	63.6592	0.0825339	-0.0293378	-0.370569	-0.240163	0.3783	-0.170863	0.418296	-0.317205	-0.203808	-0.708721	-0.294177	-0.433691	-0.350716	0.457575	0.147204	0.447245	0.775193	-0.266313	0.287434	-0.218863	0.139229	0.761224	0.914111	0.157674	0.370284	0.148514	0.526936	0.106873	0.23126	0.448988	0.00211623	0.268746	0.0932922	0.182912	0.0747257	0.586419	0.0823937	0.000419258	0.318765	0.280383	0.415427	0.607072	HT1	1.76	1.9	2.32
EGP16732	indianred4	482.492	63.6109	0.566026	0.375719	-0.113387	0.352973	0.493804	0.245665	0.268411	-0.444464	-0.370493	-0.601678	-0.587831	-0.377155	-0.151205	-0.00926303	-0.147648	0.582254	0.934959	-0.151667	0.0774552	-0.538976	0.00558941	0.0222791	0.151531	0.675866	0.179916	0.0518954	0.359082	0.314823	0.0845515	0.157766	0.0136722	0.0166327	0.149847	0.57617	0.97284	0.585278	0.017957	1.11048e-07	0.57499	0.775555	0.0312153	0.983609	--	8.69	8.3	10.51
EGP14715	indianred4	356.649	63.3303	0.52606	0.61804	0.11062	0.147462	0.454931	0.1441	0.544358	-0.186623	0.0735532	-0.414975	-0.225844	-0.133173	-0.0412915	-0.180798	-0.152209	0.366199	0.818737	-0.352221	-0.221891	-0.697982	-0.058879	0.0363388	0.0107237	0.68339	0.585758	0.0766375	0.594423	0.0292508	0.488903	0.786612	0.109975	0.400323	0.622944	0.87932	0.502803	0.573609	0.163016	0.000105191	0.180911	0.408839	0.002641	0.828522	PDR1	11.58	11.63	6.97
EGP10955	indianred4	687.22	63.3097	0.415347	0.436933	-0.255697	0.357389	0.284759	-0.111012	0.681755	0.0678017	0.00853774	-0.278074	-0.564196	-0.321113	-0.516552	-0.314256	-0.539689	0.711259	0.866538	0.0812176	0.0232716	-0.630378	0.00940115	0.109624	0.0905973	0.339152	0.17415	0.285083	0.682321	0.00362902	0.802979	0.974966	0.297033	0.0228129	0.225243	0.0404983	0.235864	0.0309492	0.00200553	1.41083e-05	0.764931	0.931827	0.00885153	0.972435	TTG1	16.08	15.77	18.46
EGP16748	indianred4	381.835	63.2647	0.587142	0.219619	0.146484	-0.409747	0.0910314	-0.124296	0.28612	-0.240722	-0.00502739	-0.864402	-0.0945281	-0.666034	-0.39931	0.623151	0.171398	0.177622	0.6233	-0.311846	0.308946	-0.0667919	0.0700255	0.0167921	0.413777	0.588274	0.114987	0.73741	0.646493	0.282686	0.369137	0.985257	1.56735e-05	0.727674	0.00485075	0.125463	0.00991357	0.525622	0.510462	0.0098908	0.23967	0.244302	0.805861	0.796641	PHL1	18.01	16.67	18.78
EGP07248	indianred4	224.327	63.2524	0.0902386	-0.107052	-0.538566	0.0109224	0.135141	-0.421877	0.506227	-0.0307756	-0.23421	-0.25765	-0.477594	-0.357184	-0.376418	0.151625	-0.246824	0.734288	0.714872	0.1584	0.425024	-0.118707	0.0132859	0.739622	0.69313	0.0313689	0.967977	0.61777	0.103597	0.0454104	0.909918	0.382619	0.335347	0.0613592	0.174416	0.15071	0.575096	0.356748	0.0011996	0.00185608	0.557927	0.100777	0.661485	0.961051	R1B-16	1.71	1.61	1.71
EGP01062	indianred4	212.395	62.853	0.0410997	0.0767027	-0.498499	0.261664	0.477675	-0.0718213	0.415757	-0.215703	-0.279335	-0.218638	-0.5199	-0.0603754	-0.173327	-0.132927	-0.177675	0.615735	0.735637	-0.0394796	0.0630666	-0.465883	0.0254727	0.879877	0.777684	0.0493685	0.327603	0.0613093	0.791532	0.109239	0.422359	0.294756	0.415919	0.0389949	0.824226	0.520903	0.623594	0.510332	0.0111055	0.00116221	0.884582	0.816512	0.0689454	0.925395	At1g05600	1.7	2.39	2.23
MSTRG.1636	indianred4	372.969	62.8267	0.520271	-0.113333	-0.222814	-0.122547	0.0900753	-0.184051	0.03643	-0.398201	-0.4764	-0.746802	-0.495624	-0.715588	-0.408991	0.631242	0.0689782	0.497464	0.676944	0.0307562	0.62577	0.123753	0.0776646	0.0388307	0.676012	0.406842	0.651172	0.740078	0.495017	0.893448	0.126613	0.0621036	0.00088774	0.0509047	0.00182757	0.115724	0.00873087	0.799625	0.0499172	0.00397306	0.909974	0.00951779	0.647944	0.774962	--	0.7	0.83	0.93
EGP20922	indianred4	848.272	62.826	0.513455	0.193564	-0.359431	0.37733	0.105045	-0.210404	0.476599	-0.0200657	-0.278046	-0.341997	-0.743904	-0.573829	-0.56205	-0.0816487	-0.554098	0.880341	0.881444	0.320227	0.393881	-0.310007	0.0298498	0.0419274	0.472581	0.171526	0.149643	0.698631	0.43412	0.0619791	0.941202	0.297083	0.19479	0.000953253	0.0201109	0.023451	0.763716	0.0259367	6.82571e-06	6.41703e-06	0.226599	0.131165	0.242602	0.912618	AMAT	0.4	0.37	0.65
EGP03214	indianred4	511.644	62.6155	0.377882	0.0161504	-0.378333	0.091862	0.490746	0.0495789	0.117811	-0.536045	-0.5005	-0.836509	-0.652706	-0.532713	-0.508231	0.404378	0.0782806	0.495265	0.824575	-0.147468	0.327572	-0.294391	-0.0138057	0.149	0.952662	0.148476	0.735094	0.0535916	0.855316	0.6639	0.0323264	0.04832	5.37071e-05	0.00612667	0.0336257	0.044424	0.120296	0.773221	0.0510989	8.50391e-05	0.58574	0.215521	0.26838	0.959529	--	20.81	19.3	34.67
MSTRG.25359	indianred4	531.768	62.5793	0.499578	0.0980266	-0.288901	0.187948	0.281136	0.00978336	0.240424	-0.384253	-0.463946	-0.731514	-0.669532	-0.678743	-0.438219	0.296895	-0.154601	0.692281	0.913996	0.0385497	0.434213	-0.22798	-0.00208478	0.0488011	0.717971	0.277827	0.485765	0.291522	0.971315	0.369749	0.141711	0.0702629	0.00127958	0.00455394	0.00384147	0.0895434	0.264139	0.567528	0.00295952	7.41608e-07	0.887284	0.0928541	0.395763	0.993886	TPX2	2.93	2.66	4.78
EGP10427	indianred4	277.388	62.5102	0.203122	-0.043141	-0.562402	0.28632	0.452373	-0.155275	0.245307	-0.34278	-0.488431	-0.278768	-0.670803	-0.158166	-0.230383	0.0213319	-0.145011	0.699259	0.773805	0.0604315	0.268956	-0.330038	0.122305	0.450548	0.873953	0.0233457	0.282335	0.0785194	0.56582	0.359806	0.193703	0.0549032	0.295778	0.00444972	0.558516	0.390664	0.937499	0.592071	0.00257356	0.000435972	0.824065	0.313803	0.211881	0.65182	APC8	4.51	4.6	3.53
EGP05088	indianred4	496.606	62.4556	0.312858	0.176797	-0.2187	-0.260636	0.434005	-0.147009	0.483712	-0.321896	-0.0997311	-0.786945	-0.272856	-0.429871	-0.384501	0.425052	0.14116	0.39292	0.853129	-0.380724	0.18313	-0.363848	0.0543614	0.238068	0.512459	0.415781	0.329576	0.093029	0.586921	0.0576498	0.22405	0.713259	0.000297807	0.306563	0.0965406	0.141433	0.100752	0.602047	0.132192	2.65656e-05	0.145718	0.497217	0.165939	0.841517	ECI1	14	15.46	16.43
EGP14617	indianred4	497.591	62.3448	0.501197	0.495449	-0.0977096	0.267431	0.279962	0.0133788	0.635517	-0.029349	0.0100061	-0.473629	-0.478885	-0.452647	-0.453697	-0.166505	-0.426752	0.633989	0.907193	-0.0351718	0.0318666	-0.599104	0.0265257	0.0479586	0.050999	0.718849	0.316661	0.293628	0.960779	0.00815276	0.914079	0.970662	0.0638554	0.060562	0.0783165	0.0775413	0.537683	0.099252	0.0083558	1.24041e-06	0.897109	0.906737	0.0141886	0.92232	--	1.37	1.16	2.26
EGP33716	indianred4	1214.27	62.3259	0.600437	0.621614	0.0578724	0.54905	0.0248841	0.0603197	0.584607	0.244574	0.12765	-0.11194	-0.497426	-0.387702	-0.440571	-0.537523	-0.760432	0.636549	0.690093	0.258371	-0.0505759	-0.576024	0.00982283	0.0139193	0.010152	0.831413	0.0276161	0.927115	0.824386	0.0173885	0.361288	0.637558	0.679798	0.0499376	0.137869	0.0876393	0.0317623	0.000627022	0.0080178	0.00308979	0.333948	0.852436	0.0195315	0.971199	At1g63170	18.33	18.44	20.19
EGP03604	indianred4	342.003	62.3145	0.48313	0.379218	-0.0810241	0.134313	0.249822	-0.0742914	0.548134	-0.116147	-0.0763582	-0.379625	-0.358956	-0.342838	-0.145544	-0.04265	-0.265916	0.610152	0.863405	-0.0845237	0.116346	-0.432036	0.0254308	0.0579953	0.147451	0.765477	0.619944	0.350745	0.784517	0.0279296	0.668392	0.778659	0.146981	0.172134	0.193623	0.590694	0.875378	0.319515	0.012075	1.64524e-05	0.755628	0.667854	0.0946897	0.925517	F6H1-3	30.25	28.39	1.13
MSTRG.27726	indianred4	533.98	62.2661	0.306848	0.0294643	-0.231408	-0.311875	0.445583	-0.113131	0.248964	-0.464897	-0.244429	-0.846668	-0.279213	-0.425648	-0.343308	0.592978	0.310053	0.286747	0.739884	-0.397857	0.259249	-0.219084	0.185184	0.247686	0.913742	0.3885	0.239626	0.0836786	0.676561	0.352458	0.0696133	0.361582	3.52673e-05	0.294975	0.100224	0.192972	0.0154792	0.242527	0.281585	0.00105062	0.126971	0.332249	0.414945	0.492319	--	0.93	1.24	1.29
MSTRG.8964	indianred4	329.617	62.1449	-0.519916	-0.0356432	0.0531479	0.27987	-0.113179	0.156689	-0.154683	0.34475	0.25447	0.801051	0.278924	0.66961	0.362152	-0.637067	-0.149379	-0.342545	-0.661799	0.161464	-0.466096	-0.0275205	-0.217617	0.0389877	0.895737	0.845014	0.293793	0.676431	0.562243	0.567321	0.190986	0.341556	0.000191952	0.295496	0.00454746	0.16807	0.00795071	0.580837	0.194029	0.00523057	0.550236	0.0688011	0.919415	0.418153	--	3.93	2.35	3.05
EGP18486	indianred4	453.594	62.1061	-0.701642	-0.705217	-0.196377	-0.244551	-0.191284	-0.144638	-0.596981	-0.0298213	-0.173905	0.545021	0.362394	0.521803	0.490723	0.195344	0.442522	-0.438044	-0.808528	0.103855	0.0883039	0.63681	0.210173	0.0024515	0.00227721	0.466042	0.361336	0.477913	0.593034	0.014626	0.912701	0.51949	0.0290155	0.167764	0.0381591	0.0536046	0.468438	0.086082	0.0896864	0.000149965	0.701899	0.74503	0.00798397	0.434635	AHL1	62.99	65.03	48.36
EGP02205	indianred4	447.492	62.0553	0.420367	0.240488	-0.248689	0.278479	0.166264	-0.139253	0.506701	-0.0679568	-0.206954	-0.281698	-0.52887	-0.408764	-0.242515	-0.093238	-0.411129	0.776825	0.858276	0.144733	0.264321	-0.336764	0.0785314	0.104969	0.369618	0.353007	0.2963	0.53828	0.607011	0.0451753	0.802537	0.441865	0.290518	0.0351733	0.115946	0.365473	0.731261	0.113647	0.000400291	2.0994e-05	0.592789	0.322534	0.202154	0.772512	--	1.52	1.21	0.26
EGP06462	indianred4	483.715	61.9885	0.836327	0.53793	0.119451	0.340403	0.360348	0.287519	0.227949	-0.366453	-0.249486	-0.697313	-0.561019	-0.529318	-0.315822	0.00943069	-0.216125	0.470672	0.872985	-0.131339	0.0636275	-0.528538	0.0202035	5.40985e-05	0.0316083	0.659483	0.197015	0.170356	0.280235	0.395827	0.162702	0.351415	0.00267685	0.0237626	0.0349901	0.233412	0.972348	0.42143	0.0657645	1.01559e-05	0.627784	0.814906	0.0353094	0.940799	--	9.28	8.66	15.39
EGP14748	indianred4	463.493	61.8616	0.67931	0.711348	0.160393	0.358995	0.311576	0.243845	0.52824	-0.0574066	0.0931399	-0.492069	-0.416039	-0.392544	-0.383336	-0.288363	-0.415516	0.442257	0.8167	-0.131992	-0.173273	-0.72058	-0.11678	0.00380072	0.00200175	0.552918	0.172083	0.2401	0.362767	0.0354321	0.832753	0.731534	0.0528526	0.108975	0.132597	0.142745	0.278763	0.109466	0.0862917	0.000113096	0.62606	0.521034	0.0016385	0.666682	--	1.74	2	2.79
EGP00362	indianred4	485.305	61.832	0.520302	-0.0491313	-0.298779	0.173894	0.205615	0.021671	-0.00234011	-0.447901	-0.581265	-0.783304	-0.718616	-0.754441	-0.53539	0.442712	-0.0767863	0.597394	0.757805	0.118851	0.550242	-0.0486168	0.101673	0.0388171	0.85661	0.260975	0.519518	0.444889	0.936507	0.993137	0.0818905	0.0182	0.000331822	0.00171089	0.000732513	0.0325788	0.0859314	0.777447	0.0145401	0.000671621	0.661097	0.0272123	0.858097	0.707903	At3g15260	2.64	2.72	6.67
EGP28029	indianred4	853.121	61.7777	0.525388	0.156138	-0.339757	0.345847	0.0302146	-0.238887	0.461624	-0.00146127	-0.287112	-0.33737	-0.719713	-0.625248	-0.53847	-0.0324533	-0.555614	0.896282	0.864778	0.360764	0.461146	-0.223602	0.131188	0.0366217	0.563636	0.197921	0.189484	0.911554	0.372909	0.0718664	0.995715	0.280946	0.201292	0.00167012	0.00959566	0.0314051	0.905027	0.025448	2.62142e-06	1.53877e-05	0.169827	0.0721997	0.405142	0.628183	WRKY51	3.89	2.88	1.52
EGP05486	indianred4	521.272	61.7735	0.466086	0.197362	-0.322822	0.431462	0.2635	-0.0426854	0.352134	-0.200227	-0.384605	-0.306585	-0.695364	-0.389977	-0.259471	-0.117667	-0.401493	0.810839	0.873738	0.188111	0.277984	-0.365362	0.130791	0.0688077	0.463764	0.222645	0.0951778	0.324096	0.875275	0.181027	0.457167	0.141317	0.248114	0.00278366	0.135374	0.33182	0.664287	0.123219	0.00013865	9.76167e-06	0.485381	0.297196	0.164052	0.629231	--	11.57	11.1	4.01
EGP16602	indianred4	518.783	61.736	0.436027	0.335614	-0.213252	0.308485	0.593655	0.215236	0.32322	-0.454966	-0.345832	-0.605208	-0.572857	-0.292345	-0.178601	-0.00880148	-0.0909196	0.567067	0.946721	-0.222982	0.0211857	-0.604283	0.0440857	0.0913444	0.203796	0.427779	0.245042	0.0153321	0.423389	0.222042	0.076612	0.189504	0.0129878	0.0203719	0.271878	0.508095	0.974193	0.737722	0.02198	2.83695e-08	0.40648	0.937926	0.0131645	0.871214	dnaJ	1.03	1.07	1.33
EGP00082	indianred4	461.858	61.7332	0.538415	0.630176	0.0321632	0.191931	0.538319	0.156297	0.559693	-0.210895	0.054323	-0.500824	-0.333804	-0.164973	-0.221935	-0.187887	-0.173797	0.382586	0.866278	-0.35797	-0.239147	-0.787415	-0.0600415	0.0314256	0.00888001	0.905873	0.476396	0.0314616	0.563232	0.0241679	0.433022	0.841628	0.0481514	0.206398	0.541484	0.408745	0.48591	0.519754	0.143595	1.42916e-05	0.173401	0.372374	0.000293635	0.825184	HIPP41	24.43	26.54	27.37
EGP30841	indianred4	871.371	61.6431	0.543464	0.159243	-0.335929	0.37856	0.036297	-0.214104	0.428859	-0.0189886	-0.312346	-0.336692	-0.744466	-0.625405	-0.53919	-0.0445185	-0.561676	0.894492	0.858619	0.373231	0.459721	-0.227099	0.108704	0.0295704	0.555807	0.203346	0.148212	0.893835	0.42589	0.0974147	0.944354	0.238878	0.202256	0.000940246	0.00957219	0.0311351	0.86996	0.0235638	2.94057e-06	2.06612e-05	0.154479	0.0732	0.397641	0.688614	CHI17	70.18	69.17	35.52
MSTRG.13693	indianred4	438.726	61.6015	0.743402	0.717743	0.21844	0.424551	0.184209	0.184046	0.481798	0.0504877	0.128123	-0.292848	-0.392903	-0.319259	-0.322733	-0.39951	-0.513995	0.440971	0.700762	-0.00561724	-0.167407	-0.648216	0.139796	0.000964984	0.00174389	0.416351	0.101197	0.494641	0.495029	0.0587921	0.852691	0.636301	0.271016	0.132211	0.228085	0.222779	0.125256	0.0416756	0.0873181	0.00249602	0.983528	0.535451	0.0066121	0.605595	--	20.64	18.69	20.13
EGP22165	indianred4	455.473	61.3399	0.498126	0.664924	0.0708576	0.157629	0.169769	-0.0964295	0.79984	0.233837	0.352414	-0.268288	-0.247214	-0.285867	-0.462192	-0.337949	-0.505827	0.451757	0.733753	-0.0884512	-0.167709	-0.67541	-0.259814	0.0495657	0.00494805	0.794273	0.559871	0.529623	0.722396	0.000199596	0.3834	0.180656	0.315052	0.355963	0.283131	0.0714719	0.200472	0.0456094	0.0789782	0.00121469	0.744618	0.534704	0.0040881	0.331159	R1A	1.28	1.2	1.89
EGP05278	indianred4	425.432	61.2998	0.261987	-0.188204	-0.623351	0.214852	0.410187	-0.141778	0.106929	-0.462237	-0.64734	-0.565311	-0.79387	-0.446841	-0.458892	0.309369	-0.0581026	0.711222	0.805284	0.104385	0.490706	-0.16563	0.110575	0.326985	0.485161	0.00988292	0.424236	0.114559	0.600439	0.693467	0.0714403	0.00671033	0.0224866	0.000241045	0.0827049	0.0737869	0.243624	0.830752	0.00200711	0.00016713	0.700443	0.0536141	0.539853	0.683511	SNRNP59	5.88	5.77	6.17
EGP11474	indianred4	353.509	61.2867	0.384773	-0.0111955	-0.245341	-0.302211	0.236339	-0.271896	0.302897	-0.316062	-0.231689	-0.755347	-0.325592	-0.553031	-0.422725	0.592427	0.144505	0.423949	0.739804	-0.19652	0.427156	-0.0786369	0.185165	0.141128	0.967176	0.359737	0.25527	0.378182	0.308336	0.254139	0.233037	0.387909	0.000715681	0.218472	0.0262851	0.102831	0.0155996	0.593378	0.101734	0.00105265	0.465711	0.0988976	0.772214	0.492364	--	8.3	9.15	8.54
EGP29869	indianred4	366.892	60.9117	0.915789	0.575698	0.238248	0.343723	0.0424067	0.116196	0.278098	-0.0603632	-0.0597231	-0.450491	-0.478577	-0.563568	-0.404741	-0.116355	-0.442966	0.456448	0.684868	0.0942413	0.114468	-0.388322	-0.0339307	6.43074e-07	0.0196168	0.374229	0.1924	0.876084	0.66826	0.296989	0.824261	0.826098	0.079926	0.0607517	0.0229983	0.119932	0.667828	0.0857297	0.0755361	0.0034195	0.728471	0.672937	0.137186	0.900723	BCA2	3.57	3.01	3.79
EGP13706	indianred4	335.69	60.8044	-0.606312	-0.269048	-0.0687353	0.299274	-0.036458	0.198262	-0.4067	0.0944958	-0.0555581	0.813533	0.218999	0.73904	0.627988	-0.489311	0.0415223	-0.298174	-0.671342	0.168206	-0.325257	0.142659	-0.00703981	0.0127795	0.313631	0.800317	0.260147	0.893366	0.461686	0.117979	0.727763	0.83807	0.000126367	0.415129	0.00107208	0.00919228	0.0544018	0.87865	0.261989	0.00440612	0.533475	0.218974	0.598154	0.979357	dlcB	2.79	2.59	2.11
EGP21067	indianred4	623.621	60.7831	0.818864	0.522905	0.180722	0.388312	-0.15012	-0.0229243	0.390782	0.160636	0.0191649	-0.235325	-0.466622	-0.577342	-0.422361	-0.239771	-0.640316	0.579147	0.628605	0.298568	0.187838	-0.294512	-0.0119701	0.000104714	0.0376814	0.502987	0.137197	0.578942	0.932843	0.134498	0.55231	0.943838	0.380291	0.0684469	0.0191898	0.10316	0.37109	0.00754032	0.0187295	0.00910343	0.261329	0.486025	0.268174	0.964906	ACR8	31.96	33.21	22.74
EGP11964	indianred4	457.146	60.5908	0.471064	-0.185883	-0.299881	-0.0780214	-0.0521397	-0.266757	0.0863364	-0.269473	-0.471754	-0.700962	-0.563433	-0.845148	-0.550612	0.612982	-0.0786739	0.607904	0.666179	0.209153	0.744963	0.213008	0.0392403	0.0655096	0.490659	0.259135	0.773953	0.847922	0.317929	0.750541	0.312838	0.0650617	0.00248583	0.0230383	3.76281e-05	0.0270878	0.0115755	0.772109	0.0124837	0.00483809	0.436919	0.000928858	0.428319	0.885277	RGS1	2.99	3.13	3.8
MSTRG.21793	indianred4	331.715	60.5838	0.359613	-0.0216604	-0.252212	-0.282196	0.153868	-0.292764	0.347054	-0.258927	-0.227704	-0.734074	-0.33636	-0.631001	-0.448336	0.576673	0.0655312	0.476675	0.7481	-0.12006	0.487506	-0.0343295	-0.13425	0.171293	0.936538	0.346003	0.289629	0.56939	0.271159	0.187841	0.332873	0.39635	0.00120563	0.20273	0.00876438	0.0815582	0.0193625	0.809462	0.0619313	0.00085961	0.657844	0.0554338	0.899562	0.62011	--	0.1	0.17	0.22
EGP02234	indianred4	700.072	60.4201	0.524617	0.203841	-0.344339	0.407763	0.204392	-0.104863	0.40433	-0.142645	-0.353459	-0.404313	-0.75852	-0.542728	-0.483488	-0.0623151	-0.470782	0.846474	0.909389	0.243782	0.354603	-0.352324	0.0316678	0.036948	0.448913	0.19155	0.116929	0.447662	0.699129	0.120345	0.598191	0.179276	0.120361	0.000659226	0.0298356	0.0577827	0.818665	0.0656932	3.55606e-05	1.05527e-06	0.362894	0.177773	0.180775	0.907317	XTH23	0.61	0.5	0.49
MSTRG.7417	indianred4	621.017	60.3273	0.641142	0.262032	-0.197412	0.156466	0.150436	-0.144952	0.45652	-0.150851	-0.235583	-0.644977	-0.622787	-0.716446	-0.579404	0.1777	-0.344773	0.733848	0.941084	0.0979819	0.40109	-0.295514	0.0302659	0.00743866	0.326899	0.463648	0.562805	0.578133	0.592222	0.075484	0.577074	0.379755	0.00698102	0.00996966	0.00179386	0.0186646	0.510274	0.190955	0.00121201	5.64958e-08	0.718095	0.123631	0.266474	0.911404	--	1.15	1.54	2.56
EGP03060	indianred4	996.337	60.1291	0.699195	0.383998	-0.0255768	0.327837	-0.205652	-0.236845	0.520011	0.263071	0.0192212	-0.204456	-0.53456	-0.637938	-0.58953	-0.189162	-0.714585	0.727465	0.679036	0.409515	0.328945	-0.226276	0.0866365	0.00257691	0.141998	0.925091	0.215128	0.444805	0.377131	0.0389455	0.324914	0.943673	0.447517	0.0329008	0.00783895	0.0162447	0.482901	0.00186761	0.00140415	0.00382036	0.115213	0.213489	0.399399	0.7497	PR2	46.27	45.51	9.19
EGP28343	indianred4	848.813	60.0545	0.591843	0.206561	-0.294343	0.430444	0.0962205	-0.0949597	0.372115	-0.0978314	-0.354096	-0.431115	-0.783464	-0.663632	-0.552738	-0.0392456	-0.535797	0.866155	0.88771	0.331256	0.423984	-0.280138	0.0702753	0.0157281	0.44275	0.268462	0.0960486	0.722975	0.726474	0.155812	0.718512	0.178438	0.0954741	0.000330268	0.0050634	0.0263811	0.885261	0.0324217	1.43786e-05	4.46426e-06	0.210098	0.101703	0.293311	0.79593	At4g27290	2.41	3	3.6
EGP29469	indianred4	405.384	59.9376	0.354338	0.396839	-0.164301	0.199294	0.51139	0.0917963	0.51197	-0.275253	-0.137548	-0.455684	-0.401772	-0.198246	-0.114078	-0.0954283	-0.144767	0.537421	0.90111	-0.249025	-0.0544298	-0.623301	-0.0338814	0.17812	0.128036	0.543155	0.459311	0.0429013	0.735277	0.0426262	0.302162	0.611462	0.0760892	0.122935	0.461723	0.673994	0.725173	0.592702	0.0318009	1.90271e-06	0.352336	0.84132	0.00989057	0.900867	NAC022	0.87	1.27	0.94
EGP29413	indianred4	539.07	59.8997	0.552031	0.407648	-0.107522	0.488695	0.244322	0.152327	0.399981	-0.151252	-0.242181	-0.381632	-0.615596	-0.458164	-0.261117	-0.22073	-0.463401	0.725861	0.879309	0.12291	0.127539	-0.485379	0.105599	0.0266148	0.117043	0.691846	0.0547523	0.361798	0.573308	0.12477	0.576049	0.366154	0.14468	0.011129	0.0743047	0.328652	0.411358	0.070637	0.00145611	7.22833e-06	0.6502	0.637853	0.0566682	0.69711	NHL6	11.22	11.59	11.71
EGP05996	indianred4	638.756	59.85	0.66698	0.665407	0.0711316	0.552463	0.34593	0.316288	0.42632	-0.114382	-0.0573219	-0.429811	-0.573403	-0.374825	-0.385556	-0.386232	-0.492794	0.526861	0.819998	-0.0148055	-0.146193	-0.73192	-0.117132	0.00476895	0.00490555	0.793493	0.0264719	0.189371	0.232686	0.0996313	0.673168	0.832996	0.0965927	0.0202249	0.152585	0.140251	0.139499	0.0524509	0.0360036	0.000100535	0.9566	0.589021	0.00126764	0.665731	At1g11050	6.15	5.84	10.05
EGP07253	indianred4	459.176	59.7263	0.0180986	0.0353477	-0.606778	0.542286	0.374315	-0.0362519	0.367421	-0.11159	-0.367395	-0.0980211	-0.739235	-0.148318	-0.357892	-0.319249	-0.442663	0.771234	0.702051	0.248351	0.134036	-0.452594	-0.0794768	0.946959	0.896597	0.0126923	0.0299953	0.153189	0.893966	0.16151	0.680748	0.161541	0.717986	0.00106708	0.583559	0.173502	0.228101	0.0859697	0.000468379	0.00243101	0.353684	0.620673	0.0783557	0.769842	R1B-16	6.79	7.62	9.21
EGP24167	indianred4	391.717	59.5223	0.630623	0.728927	0.226768	0.0781144	0.132172	-0.00143043	0.745518	0.172967	0.368677	-0.466191	-0.194777	-0.449095	-0.494139	-0.195225	-0.430758	0.370043	0.752258	-0.163603	-0.139079	-0.63325	-0.22965	0.00881713	0.00135807	0.398348	0.773691	0.625584	0.995805	0.000916275	0.521781	0.159971	0.0687375	0.469755	0.0809807	0.0517118	0.468715	0.0957791	0.15831	0.000774394	0.544892	0.607465	0.00845538	0.392215	ABCG11	0.31	0.23	2.25
EGP23370	indianred4	212.659	59.3033	0.59195	0.547474	0.182332	0.178618	0.139485	0.0309697	0.496054	-0.00649626	0.0869003	-0.233546	-0.202279	-0.247261	-0.0141854	-0.200973	-0.319735	0.441738	0.692282	-0.0907692	-0.0455153	-0.449975	0.0681822	0.0157044	0.0281571	0.499124	0.508055	0.606405	0.909352	0.0506726	0.980951	0.748961	0.384008	0.452471	0.355869	0.958416	0.455458	0.227353	0.0867051	0.00295952	0.738141	0.867073	0.0803146	0.801894	MTP10	38.97	39.59	5.44
EGP19295	indianred4	480.923	59.2196	0.407714	-0.112968	-0.299209	-0.097322	0.408556	-0.0286548	-0.038101	-0.620167	-0.560981	-0.813204	-0.498788	-0.489437	-0.281211	0.614143	0.280638	0.393102	0.714616	-0.200877	0.436888	-0.0645482	0.211239	0.116977	0.677004	0.260256	0.719922	0.11615	0.916104	0.888588	0.0103804	0.023774	0.000127815	0.0492158	0.0543306	0.291389	0.0113756	0.292414	0.131998	0.00186637	0.455677	0.090634	0.812272	0.432256	--	9.79	9.57	9.22
EGP11036	indianred4	409.121	59.2135	0.288415	0.157879	-0.163342	-0.289332	0.354955	-0.111021	0.446255	-0.297008	-0.0776996	-0.81871	-0.225591	-0.502826	-0.405709	0.471004	0.146284	0.342666	0.787555	-0.357792	0.210012	-0.288953	0.0319856	0.278671	0.559239	0.545543	0.277077	0.177313	0.682298	0.0831569	0.263949	0.774863	0.000105295	0.400866	0.0471219	0.118964	0.0655481	0.588788	0.193861	0.000292398	0.17363	0.434995	0.277735	0.90639	DMS3	1.35	1.22	2
EGP18413	indianred4	407.303	59.1856	-0.420147	-0.0554204	0.338619	0.120553	-0.164394	0.337308	-0.461369	0.159979	0.207934	0.679378	0.503041	0.659002	0.631389	-0.406538	0.143564	-0.623905	-0.841272	-0.00122345	-0.472326	0.164682	0.162629	0.10517	0.838467	0.199523	0.656518	0.542923	0.201381	0.0720443	0.553959	0.439656	0.00379581	0.0470125	0.00549428	0.00871042	0.11814	0.595809	0.00979839	4.42545e-05	0.996412	0.0646916	0.542206	0.547324	CDA1	15.22	15.3	13.38
EGP11889	indianred4	473.164	59.1612	0.5826	0.416268	0.0792428	-0.0621968	0.405722	0.172874	0.32356	-0.364727	-0.0783247	-0.898086	-0.307944	-0.541349	-0.421623	0.309197	0.0641364	0.262423	0.800259	-0.380692	0.0478378	-0.460367	0.0992135	0.0178725	0.10876	0.770502	0.819004	0.118951	0.522009	0.221528	0.164842	0.773096	2.33003e-06	0.245914	0.0303369	0.103827	0.243899	0.81345	0.326151	0.000196925	0.145755	0.86035	0.0727458	0.714689	--	0.68	0.63	1.61
EGP10714	indianred4	420.437	58.9419	0.0618771	-0.403128	-0.637583	-0.195558	0.113647	-0.469427	0.244647	-0.26629	-0.48768	-0.533433	-0.513878	-0.571344	-0.434596	0.60128	0.0305746	0.68932	0.691435	0.134249	0.721892	0.183953	0.0711957	0.81992	0.121557	0.00788434	0.467941	0.675162	0.0665812	0.361141	0.318808	0.0553336	0.0333418	0.0417304	0.020783	0.0925343	0.013751	0.910504	0.00313688	0.00300934	0.620114	0.00159153	0.495251	0.793311	--	9.36	9	9.12
EGP09526	indianred4	340.226	58.816	0.899856	0.650606	0.303844	0.42826	0.231701	0.327986	0.180251	-0.226638	-0.121868	-0.450003	-0.445252	-0.387963	-0.169301	-0.198055	-0.319383	0.366448	0.692436	-0.0622205	-0.0628478	-0.522148	0.0612317	2.07106e-06	0.00635001	0.252584	0.0979342	0.387882	0.214907	0.504118	0.398625	0.65299	0.0802932	0.0839359	0.137581	0.530777	0.462164	0.227894	0.162708	0.0029505	0.818936	0.817139	0.0380088	0.82177	PPCK1	52.39	54.73	47.93
EGP34024	indianred4	462.212	58.6922	0.448642	0.250773	-0.097511	0.0368792	0.450785	0.198836	0.225703	-0.46319	-0.278815	-0.876929	-0.438162	-0.546919	-0.380903	0.329033	0.0751718	0.368842	0.823125	-0.289808	0.150299	-0.394573	0.0329969	0.0813253	0.348855	0.719399	0.892141	0.079705	0.460365	0.400626	0.0707818	0.295693	8.23292e-06	0.0895896	0.0283497	0.145513	0.213359	0.78202	0.159771	8.97173e-05	0.276251	0.578484	0.130429	0.903443	At3g16710	0.11	0.38	1.66
EGP26728	indianred4	522.656	58.4368	0.370588	0.00183431	-0.47735	0.191666	0.403497	-0.114223	0.277455	-0.408289	-0.515015	-0.587501	-0.706595	-0.470593	-0.370459	0.239105	-0.116843	0.745458	0.926608	0.0230604	0.408078	-0.27806	0.111144	0.157651	0.994621	0.0615107	0.477016	0.121184	0.6736	0.298154	0.116412	0.0412032	0.0167089	0.00221277	0.0658166	0.157806	0.37246	0.666512	0.000917642	2.52906e-07	0.932444	0.116619	0.297058	0.681964	DTX18	2.23	2.25	2.35
EGP22052	indianred4	761.499	58.3791	-0.600071	-0.737344	-0.198294	-0.405508	-0.0546948	-0.0747975	-0.660553	-0.277553	-0.303881	0.132696	0.312729	0.300992	0.377639	0.529697	0.669351	-0.474277	-0.642992	-0.0836186	0.199303	0.652036	0.10592	0.0139929	0.00111625	0.461613	0.119165	0.840556	0.783081	0.00534679	0.297976	0.252523	0.624201	0.238271	0.257287	0.149283	0.0348357	0.00456891	0.0634424	0.00721499	0.758172	0.45929	0.00619729	0.696231	RRT4	8.76	8.09	7.34
MSTRG.27625	indianred4	482.481	58.2963	0.397489	0.203037	-0.221317	0.0912082	0.439182	0.111748	0.313402	-0.41306	-0.314592	-0.804849	-0.518913	-0.550444	-0.401158	0.274109	-0.0207426	0.518768	0.897816	-0.197517	0.212563	-0.39707	0.00900585	0.127356	0.450742	0.410083	0.736917	0.0887602	0.680319	0.237209	0.111793	0.235338	0.000169549	0.0394335	0.0271442	0.123561	0.304259	0.939222	0.0394985	2.37171e-06	0.463406	0.429306	0.127795	0.973594	--	0	0	1.2
EGP18109	indianred4	413.563	58.2749	0.495516	0.248637	-0.198335	0.39998	0.296486	0.114011	0.287519	-0.301627	-0.39967	-0.43547	-0.625087	-0.441431	-0.158574	-0.0448749	-0.298498	0.725241	0.883762	0.0793018	0.237849	-0.367217	0.0826434	0.0509628	0.353111	0.461517	0.124771	0.264829	0.674175	0.280235	0.256236	0.125091	0.0918065	0.00961979	0.0869502	0.557488	0.868928	0.261446	0.00147663	5.62449e-06	0.770336	0.375052	0.16176	0.760915	PRP1	15.21	14.37	11.87
EGP28125	indianred4	422.004	58.2549	0.480757	0.54487	-0.0291853	0.406255	0.248477	0.0326209	0.574814	0.0582595	0.0582453	-0.136365	-0.410707	-0.175943	-0.212026	-0.427461	-0.502622	0.575493	0.744246	0.0277079	-0.119132	-0.629841	0.0491517	0.05942	0.0290689	0.914556	0.118421	0.353431	0.904539	0.0198493	0.830301	0.830342	0.614559	0.114055	0.514531	0.430501	0.0986309	0.047226	0.0196704	0.000945308	0.918868	0.660341	0.00892718	0.856551	At1g78100	20.51	19.22	18.24
EGP05511	indianred4	674.692	58.0894	-0.48928	-0.692697	-0.0737254	-0.314345	-0.150342	-0.00224596	-0.764151	-0.265872	-0.330583	0.215468	0.317194	0.299583	0.485682	0.466298	0.612546	-0.488455	-0.711987	-0.00470066	0.201294	0.709451	0.115043	0.0544196	0.00293532	0.786123	0.235725	0.578375	0.993414	0.000568065	0.319597	0.211082	0.422877	0.231276	0.259631	0.0564907	0.0686649	0.0116514	0.0548895	0.00197464	0.986215	0.454723	0.00208391	0.671377	WNK1	10.35	9.71	8.14
MSTRG.25383	indianred4	349.895	58.0771	-0.475422	-0.17704	0.212975	0.153529	-0.292627	0.206676	-0.408578	0.231783	0.123715	0.774789	0.423045	0.574478	0.643387	-0.39842	0.024711	-0.429692	-0.792151	0.181274	-0.288389	0.299577	-0.0500367	0.0627179	0.51187	0.428393	0.570249	0.271395	0.442492	0.116129	0.387711	0.648047	0.000424065	0.102544	0.0199381	0.00716797	0.126385	0.92762	0.0966946	0.000254215	0.501661	0.278717	0.259641	0.853993	--	2.16	2.16	1.33
EGP02898	indianred4	562.375	58.0765	-0.597208	-0.342523	0.0728908	-0.0297327	-0.570124	-0.146633	-0.241849	0.529855	0.282434	0.841211	0.452961	0.40053	0.306026	-0.289455	-0.122575	-0.347523	-0.880444	0.391049	-0.0732947	0.50715	0.0370856	0.0145787	0.194059	0.788493	0.912959	0.021119	0.58789	0.366832	0.0347719	0.289206	4.43661e-05	0.0780839	0.124206	0.249022	0.276863	0.651097	0.187204	6.78688e-06	0.13421	0.787345	0.0449541	0.891541	DDB_G0286581	10.53	11.53	9.04
EGP18012	indianred4	391.573	57.9032	0.556386	0.730302	0.233228	0.166461	0.453578	0.24606	0.557959	-0.151148	0.173871	-0.428009	-0.156296	-0.121618	-0.0337631	-0.248669	-0.166493	0.280206	0.781661	-0.404009	-0.335614	-0.768334	-0.0219706	0.0252017	0.00131589	0.384675	0.537792	0.0776285	0.358286	0.024706	0.576315	0.519575	0.0981528	0.563237	0.653661	0.901211	0.353047	0.537711	0.29319	0.000348199	0.120668	0.203796	0.000507288	0.935631	DCR	43.92	43.14	37.98
EGP26219	indianred4	711.523	57.855	0.458946	0.300384	-0.241149	0.238964	0.042037	-0.271924	0.666228	0.127377	-0.0468111	-0.262602	-0.525789	-0.505963	-0.460639	-0.135915	-0.563607	0.816643	0.860136	0.227644	0.287867	-0.348104	-0.00559438	0.0737487	0.258298	0.368264	0.372751	0.877156	0.308284	0.00483386	0.638283	0.863321	0.325809	0.0364524	0.0455413	0.0725543	0.615739	0.0229868	0.000113325	1.92389e-05	0.396477	0.279627	0.186419	0.983595	PARG1	11.03	10.75	5.62
EGP26685	indianred4	363.548	57.8111	0.354824	0.304482	-0.16889	-0.0360311	0.200718	-0.225497	0.687364	-0.0251459	0.0170529	-0.434384	-0.298103	-0.415139	-0.281154	0.0693908	-0.249044	0.623935	0.876892	-0.10105	0.184304	-0.380569	-0.131098	0.177484	0.251538	0.531789	0.894608	0.456041	0.401067	0.00325859	0.92635	0.95002	0.0927117	0.262108	0.109821	0.29149	0.798449	0.352299	0.00979381	8.24905e-06	0.709618	0.494415	0.145896	0.628419	At3g23970	5.06	5.24	4.04
EGP03073	indianred4	631.068	57.7824	0.38692	0.23177	-0.360896	0.271263	0.197152	-0.191046	0.599276	-0.0151078	-0.166776	-0.399313	-0.628056	-0.520612	-0.537171	-0.0686438	-0.471503	0.815034	0.915118	0.167355	0.287224	-0.403997	0.00285712	0.138735	0.387738	0.16966	0.309509	0.464249	0.478471	0.0141535	0.955715	0.537011	0.12546	0.00918243	0.0386807	0.031896	0.800578	0.0652243	0.000119925	6.78579e-07	0.535579	0.280751	0.120679	0.991621	TGA2.2	4.47	4.18	4.86
EGP24735	indianred4	1345.9	57.4257	-0.509833	-0.593095	0.0262583	-0.511531	-0.041516	0.0271837	-0.666778	-0.306994	-0.181913	0.0653293	0.492031	0.334654	0.508977	0.561505	0.779207	-0.644741	-0.679574	-0.257974	0.0705518	0.607134	0.114289	0.043647	0.0154536	0.9231	0.0428343	0.878668	0.920398	0.00478634	0.247449	0.500129	0.810039	0.0528736	0.205174	0.0440608	0.0236154	0.000373884	0.0070085	0.00378188	0.334719	0.795143	0.012626	0.673422	At5g58090	22.5	21.95	17.95
EGP09119	indianred4	939.824	57.3681	0.435224	0.245584	-0.334462	0.341126	0.0694512	-0.226759	0.6144	0.086219	-0.150198	-0.305346	-0.658347	-0.569414	-0.558781	-0.14282	-0.60684	0.883818	0.888955	0.303127	0.33799	-0.351026	-0.0278179	0.0920103	0.359247	0.205449	0.196003	0.798277	0.398367	0.0113316	0.75087	0.578743	0.250127	0.00555754	0.0213167	0.0244497	0.597736	0.0126808	5.6062e-06	4.14321e-06	0.253762	0.200413	0.182499	0.918547	RPP13	4.61	4.34	5.51
EGP06649	indianred4	300.75	57.3602	0.449662	0.370727	-0.0695994	0.143954	0.323218	0.00542832	0.485323	-0.200055	-0.120365	-0.39023	-0.33605	-0.275093	-0.0429204	-0.0370001	-0.184131	0.562674	0.849783	-0.151077	0.0662822	-0.451868	0.0920163	0.0805507	0.157483	0.797855	0.594801	0.222045	0.984082	0.0567007	0.457562	0.657024	0.135099	0.203173	0.302456	0.874593	0.891789	0.494826	0.023264	3.0814e-05	0.576496	0.807317	0.078895	0.734664	Bp10	15.91	15	4.38
EGP06886	indianred4	248.234	57.2631	0.078159	0.0434835	0.504711	-0.0229021	-0.581186	0.14483	-0.345765	0.360171	0.305504	0.20779	0.32145	-0.13605	-0.0973734	-0.0548523	-0.123279	-0.472762	-0.674996	0.251678	-0.044836	0.382084	-0.0714909	0.773565	0.87296	0.0461672	0.932907	0.0182196	0.592537	0.189596	0.170581	0.24987	0.43998	0.224729	0.615384	0.71978	0.840103	0.649211	0.0644108	0.00411957	0.34706	0.86904	0.144166	0.792471	Os07g0190000	12.37	12.01	18.18
EGP21947	indianred4	410.931	57.0584	0.232814	-0.107876	-0.398464	-0.289564	0.193943	-0.379575	0.424237	-0.243881	-0.259231	-0.66805	-0.362939	-0.571318	-0.412296	0.56017	0.0589507	0.575109	0.799374	-0.0992745	0.517968	-0.0350481	-0.0543493	0.385543	0.690877	0.12634	0.276674	0.471697	0.147039	0.101477	0.362693	0.332285	0.00467782	0.167078	0.02079	0.112523	0.0240214	0.828316	0.0197713	0.0002026	0.71452	0.0398571	0.89747	0.841552	Hgh1	18.26	18.01	17.68
EGP07228	indianred4	508.944	57.0566	0.287588	-0.261772	-0.460545	-0.147392	-0.0560004	-0.423269	0.270195	-0.159916	-0.401621	-0.632271	-0.543686	-0.811074	-0.609979	0.594626	-0.12713	0.70954	0.712829	0.235421	0.773396	0.20495	0.0678078	0.280115	0.327397	0.0726203	0.585937	0.836797	0.102342	0.311492	0.554115	0.123089	0.00858887	0.0294906	0.00013754	0.0121061	0.0151233	0.638941	0.00208	0.00193943	0.380091	0.000441001	0.446396	0.802962	--	8.58	7.86	9.62
EGP12758	indianred4	593.948	57.0134	0.488914	0.148789	-0.324675	0.155681	0.501016	0.0304463	0.249328	-0.499855	-0.461702	-0.754452	-0.654536	-0.489829	-0.380545	0.276107	-0.0212819	0.610345	0.954874	-0.147596	0.287042	-0.393212	0.0238471	0.0546277	0.582351	0.219847	0.564791	0.0480523	0.910878	0.351731	0.0486558	0.0718119	0.000732303	0.0059372	0.0541082	0.145923	0.300604	0.937645	0.0120404	9.06561e-09	0.585412	0.281069	0.13188	0.930145	SPBC29A10.10c	1.2	1.41	2.58
EGP16566	indianred4	407.967	56.9946	0.511892	0.267906	-0.167727	0.176884	0.0915357	-0.201068	0.523511	-0.0289162	-0.140756	-0.325942	-0.4675	-0.471845	-0.28235	-0.0132853	-0.392739	0.733944	0.841268	0.126597	0.300837	-0.282904	0.131902	0.0426631	0.315768	0.53466	0.512249	0.736003	0.455239	0.0374207	0.915341	0.603096	0.217949	0.0678592	0.0650023	0.289355	0.961053	0.132387	0.00120928	4.4262e-05	0.640359	0.257546	0.288368	0.626295	UCC1	58.83	59.98	29.52
EGP15597	indianred4	583.271	56.976	0.346148	-0.0070801	-0.47911	0.109026	0.240797	-0.243189	0.415474	-0.239379	-0.396801	-0.586528	-0.666694	-0.61089	-0.51392	0.269893	-0.227534	0.805507	0.929097	0.114418	0.499317	-0.200866	0.0380826	0.189074	0.979239	0.0604239	0.687737	0.368984	0.364101	0.109505	0.371896	0.128076	0.0169349	0.00479357	0.0119433	0.0417108	0.312054	0.396712	0.000165899	1.9998e-07	0.67307	0.0489379	0.455702	0.888642	N	0.06	0.2	0.38
EGP32569	indianred4	589.464	56.9755	0.177774	-0.0239217	-0.275603	-0.450773	0.411839	-0.236968	0.355619	-0.397071	-0.164097	-0.795029	-0.169269	-0.380315	-0.306959	0.635868	0.346424	0.276227	0.71853	-0.434604	0.275016	-0.172776	0.0520394	0.510094	0.929927	0.301524	0.0797141	0.112963	0.376878	0.176446	0.127793	0.543663	0.000232483	0.530855	0.146188	0.247507	0.00810664	0.188698	0.300386	0.00171412	0.0925275	0.302597	0.522249	0.848212	SCAB1	20.24	20.68	21.54
EGP13079	indianred4	432.795	56.5675	0.38145	0.531237	-0.10448	0.0736675	0.288852	-0.152232	0.818949	0.116605	0.242612	-0.386646	-0.300377	-0.303828	-0.486282	-0.189927	-0.38568	0.52235	0.839214	-0.154903	-0.0858444	-0.661296	-0.130411	0.144888	0.0342139	0.70018	0.786287	0.277911	0.573551	0.000104397	0.667153	0.365274	0.139038	0.258309	0.25261	0.0561414	0.481098	0.140114	0.0379212	4.81516e-05	0.566761	0.751921	0.00527723	0.630237	At5g06060	21.21	21.62	38.47
MSTRG.5528	indianred4	695.383	56.4726	0.520231	0.673557	0.115447	0.229652	0.0013878	-0.141293	0.801871	0.390054	0.414287	-0.113808	-0.241917	-0.305374	-0.487856	-0.448405	-0.659283	0.480447	0.636445	0.0734807	-0.140414	-0.602288	-0.186071	0.0388484	0.00423057	0.670285	0.392211	0.99593	0.6017	0.000186924	0.135291	0.110626	0.674725	0.366692	0.250082	0.0552322	0.0815056	0.00546724	0.0596082	0.00803126	0.786818	0.603987	0.013552	0.49021	--	0.34	0.47	0.65
EGP11869	indianred4	476.649	56.4077	0.531287	0.210876	-0.299592	0.246927	0.500044	0.0375688	0.259696	-0.448639	-0.429663	-0.636796	-0.670565	-0.402196	-0.343533	0.138045	-0.0996044	0.624392	0.933563	-0.108393	0.216515	-0.454441	0.155942	0.0341941	0.433065	0.259616	0.35654	0.0485572	0.890135	0.331386	0.0813271	0.0967196	0.00798579	0.00446913	0.122502	0.192662	0.610163	0.713609	0.00972449	1.28368e-07	0.689463	0.420571	0.0769951	0.56413	ASIL2	28.85	30.69	29.68
EGP19108	indianred4	459.341	56.3281	0.245985	-0.0994932	-0.187665	-0.57242	0.124327	-0.397968	0.351558	-0.246202	-0.104645	-0.732116	-0.0740714	-0.534611	-0.312079	0.751481	0.284881	0.29692	0.624696	-0.284161	0.465739	0.085494	0.12356	0.358436	0.713916	0.486435	0.02049	0.64641	0.126856	0.18179	0.357999	0.699729	0.00126189	0.785141	0.0328808	0.239301	0.00078977	0.284867	0.264098	0.00967854	0.286139	0.0690427	0.752904	0.648461	AGL80	8.16	7.52	6.27
EGP00313	indianred4	564.822	56.2705	0.39768	0.443085	-0.230304	0.3949	0.493976	0.121145	0.534874	-0.190377	-0.143982	-0.432488	-0.579379	-0.268075	-0.342378	-0.246691	-0.344686	0.636803	0.925233	-0.0951536	-0.0604863	-0.708816	-0.0189794	0.127157	0.0856361	0.390832	0.130082	0.0518007	0.654931	0.0327787	0.480042	0.59473	0.0943064	0.0186708	0.315452	0.194261	0.357014	0.191075	0.00798481	2.86924e-07	0.725936	0.823908	0.00211202	0.944381	RDR1	4.42	4.04	7.42
EGP03467	indianred4	202.557	56.0862	0.113977	0.221909	-0.350427	0.052142	0.341165	-0.208592	0.661153	-0.01008	0.0135091	-0.302796	-0.351616	-0.193093	-0.355759	-0.0748883	-0.239411	0.547166	0.750921	-0.106967	0.0392713	-0.489745	-0.377732	0.674267	0.408801	0.183297	0.847916	0.195949	0.438179	0.00529055	0.970445	0.960397	0.254306	0.181714	0.473678	0.176265	0.782824	0.37183	0.028264	0.000801007	0.693363	0.885187	0.0541558	0.149174	--	1.81	1.36	1.96
EGP02196	indianred4	549.174	55.9083	0.46038	0.282363	-0.252348	0.198546	0.484756	0.0903569	0.381233	-0.381554	-0.308398	-0.723842	-0.599952	-0.484861	-0.41554	0.132504	-0.12641	0.599178	0.962411	-0.161346	0.162199	-0.508822	0.0214541	0.0727361	0.289331	0.345734	0.461032	0.0570337	0.739292	0.145135	0.144769	0.245183	0.00152377	0.0140167	0.056972	0.109443	0.624707	0.640857	0.0141734	2.57389e-09	0.550531	0.548398	0.044136	0.937141	--	0.15	0.26	2.18
MSTRG.6629	indianred4	552.149	55.8058	0.0613402	-0.250691	-0.444059	-0.415901	0.307929	-0.321688	0.266683	-0.399481	-0.33004	-0.74207	-0.269931	-0.46939	-0.324349	0.718036	0.313759	0.40667	0.68876	-0.247835	0.486726	0.0292386	0.139048	0.821459	0.349016	0.0848691	0.109104	0.245938	0.224367	0.318068	0.125286	0.211878	0.00099671	0.311983	0.0666054	0.220338	0.00173275	0.236646	0.118009	0.00317132	0.354716	0.0558839	0.914401	0.607545	CAR11	0.46	0.44	0.77
EGP10672	indianred4	612.326	55.6792	0.400856	0.120878	-0.460959	0.446487	0.416685	0.0270976	0.27807	-0.345679	-0.507631	-0.501516	-0.830402	-0.454478	-0.440404	-0.0115042	-0.310742	0.796373	0.925461	0.131736	0.298773	-0.419882	-0.00534655	0.123871	0.655647	0.0723303	0.0829776	0.10837	0.92065	0.29704	0.189714	0.0447173	0.0477937	6.82452e-05	0.076968	0.087773	0.966271	0.241428	0.00022287	2.81033e-07	0.626735	0.260985	0.105413	0.984322	GTE10	34.34	34.92	39.62
EGP21070	indianred4	439.075	55.5838	0.806958	0.465381	0.163693	0.281871	-0.120633	-0.013057	0.384769	0.0686785	-0.0357773	-0.40332	-0.452646	-0.685073	-0.423431	-0.064536	-0.527725	0.587005	0.702957	0.224015	0.267372	-0.23979	-0.0208253	0.000158077	0.069285	0.544669	0.290209	0.656304	0.961722	0.141132	0.800479	0.895347	0.121363	0.0783175	0.00340602	0.102197	0.812307	0.0356445	0.0168238	0.00238619	0.404253	0.316772	0.371051	0.93898	At1g12390	4.1	3.6	3.35
EGP14624	indianred4	414.398	55.5812	-0.511908	-0.513057	0.0300105	-0.0335859	-0.0926996	0.233812	-0.797957	-0.208095	-0.266926	0.411504	0.302129	0.484059	0.594319	0.10363	0.464297	-0.552227	-0.805303	0.0264172	-0.061802	0.509573	0.033792	0.0426554	0.0421141	0.912149	0.901727	0.73276	0.383451	0.000211972	0.439295	0.31761	0.113284	0.255405	0.0574439	0.0151891	0.702516	0.0700227	0.0265497	0.000167022	0.922636	0.820135	0.0437724	0.901127	EP3	9.17	9.16	8.67
EGP26720	indianred4	913.81	55.5311	0.485737	0.174819	-0.341829	0.484765	0.0647373	-0.134942	0.408278	-0.0197945	-0.333015	-0.245636	-0.757017	-0.544672	-0.447659	-0.16357	-0.600515	0.905261	0.835817	0.397465	0.392523	-0.272281	0.083345	0.056459	0.517265	0.195024	0.0570279	0.811731	0.618293	0.116423	0.941996	0.207539	0.359141	0.0006855	0.029139	0.0820756	0.544975	0.0139037	1.42534e-06	5.52123e-05	0.127381	0.132619	0.307623	0.758941	HSR4	28.73	29.44	26.48
EGP04970	indianred4	429.063	55.2378	0.191037	-0.247859	-0.326542	-0.44936	0.0903916	-0.376016	0.23248	-0.287438	-0.278419	-0.734002	-0.237006	-0.624871	-0.394817	0.772201	0.231167	0.401124	0.612041	-0.12085	0.601212	0.186158	0.312779	0.478491	0.354669	0.217052	0.0807793	0.739195	0.151182	0.386244	0.280376	0.296408	0.00120764	0.376798	0.00965226	0.13017	0.000455971	0.389009	0.123596	0.0117398	0.655721	0.0137645	0.490005	0.238193	--	6.32	6.8	6.74
EGP11168	indianred4	510.966	55.1937	0.611035	0.782122	0.260332	0.430775	0.226128	0.284694	0.564303	0.0720336	0.210463	-0.277022	-0.295167	-0.271938	-0.223828	-0.483391	-0.510242	0.403023	0.709133	-0.084388	-0.285154	-0.734015	-0.0446042	0.0119174	0.000343534	0.330161	0.0957647	0.399716	0.285198	0.0227813	0.790928	0.433986	0.29894	0.267062	0.308258	0.404655	0.0578397	0.04345	0.121663	0.00209793	0.75601	0.284386	0.00120728	0.869712	At1g76660	17.56	17.03	18.42
EGP26186	indianred4	280.578	55.0391	0.196436	-0.221847	-0.438863	-0.108157	0.0191818	-0.418723	0.319853	-0.165945	-0.379604	-0.369715	-0.416848	-0.512797	-0.216388	0.412971	-0.0973951	0.718587	0.703627	0.165032	0.632367	0.136312	0.177281	0.465905	0.408934	0.0890192	0.690108	0.943788	0.106478	0.227172	0.539071	0.147006	0.158709	0.108218	0.0422362	0.420852	0.111878	0.71972	0.00171196	0.00235346	0.541338	0.00857567	0.614699	0.511285	STH-2	9.16	7.86	3.51
MSTRG.2603	indianred4	605.366	54.9215	0.63114	0.326478	-0.0595496	0.245412	-0.164136	-0.276403	0.512608	0.209311	-0.00841255	-0.192149	-0.479036	-0.570493	-0.480143	-0.125944	-0.615151	0.704461	0.678328	0.341702	0.338725	-0.195171	-0.0502429	0.00874499	0.217149	0.826596	0.359594	0.543565	0.300066	0.042325	0.436564	0.975333	0.475886	0.0604696	0.0210171	0.0597928	0.642098	0.0112039	0.00231321	0.0038715	0.1952	0.199374	0.468839	0.853398	PVS1	8.38	8.74	5.33
EGP33532	indianred4	631.761	54.9018	0.388309	0.603374	-0.0839581	0.374455	0.311425	0.0440046	0.720479	0.123002	0.17533	-0.241585	-0.419538	-0.224232	-0.429277	-0.453663	-0.538762	0.554237	0.787874	-0.0321885	-0.196475	-0.759289	-0.170848	0.137201	0.01334	0.757218	0.153023	0.24034	0.87145	0.00164214	0.649954	0.51602	0.36737	0.105728	0.403785	0.0970533	0.0775661	0.0312953	0.0258917	0.0002896	0.905799	0.465816	0.000646122	0.526972	EIF(ISO)4G1	69.52	70.74	80.15
MSTRG.554	indianred4	398.276	54.8934	0.247718	-0.0118167	-0.601644	0.404731	0.578949	-0.00769332	0.153981	-0.443669	-0.568928	-0.432937	-0.825921	-0.215895	-0.419483	0.0120477	-0.139295	0.662452	0.798412	0.0389476	0.21658	-0.442846	0.0184767	0.354952	0.965356	0.0136788	0.119942	0.0187794	0.977441	0.569101	0.0851756	0.0214527	0.0939267	8.08847e-05	0.421936	0.105779	0.964679	0.6069	0.0051705	0.000208926	0.886127	0.420429	0.0858246	0.945852	--	30.32	30.18	35.82
MSTRG.5664	indianred4	138.341	54.8143	-0.0782565	-0.0286525	-0.385589	-0.0923247	0.204016	-0.298834	0.558539	-0.0382726	-0.0805648	-0.170815	-0.17908	-0.146163	-0.0297166	0.0860173	-0.0942736	0.568111	0.644612	-0.0579848	0.209201	-0.180682	0.191099	0.773289	0.916111	0.140215	0.733804	0.448516	0.260883	0.024525	0.888089	0.766772	0.527053	0.506941	0.589098	0.913006	0.751436	0.728381	0.021683	0.00702351	0.831091	0.436812	0.503083	0.478345	--	2.56	1.01	0.18
EGP00292	indianred4	426.921	54.8093	-0.577546	-0.803749	-0.251123	-0.167685	-0.28303	-0.145561	-0.707059	-0.102146	-0.37121	0.420133	0.177169	0.274394	0.37806	0.326593	0.382474	-0.289434	-0.727584	0.267401	0.323675	0.782117	0.19909	0.0191373	0.000175806	0.34816	0.534763	0.288145	0.59065	0.00219139	0.706599	0.156901	0.105184	0.511558	0.303736	0.148793	0.216977	0.143722	0.276901	0.00140033	0.316716	0.221354	0.000343589	0.459779	--	23.99	22.91	13.34
EGP30946	indianred4	395.208	54.5356	-0.242796	-0.146547	0.518297	-0.460703	-0.490284	0.0423137	-0.345272	0.229525	0.361288	0.266198	0.751229	0.163033	0.425223	0.216132	0.332215	-0.687424	-0.784137	-0.0904203	-0.094404	0.550415	-0.00057664	0.364901	0.588111	0.0397093	0.0725099	0.0538516	0.876353	0.190271	0.392481	0.169162	0.318982	0.000794806	0.546316	0.1006	0.421415	0.2087	0.0032548	0.000323771	0.739115	0.728018	0.0271543	0.998309	Os06g0130600	14.71	13.56	12.14
EGP29943	indianred4	442.889	54.415	-0.0638578	-0.16553	-0.669594	-0.0172085	0.532812	-0.219766	0.375815	-0.373532	-0.400886	-0.502797	-0.521669	-0.222487	-0.323456	0.2776	0.0714285	0.610978	0.804678	-0.142975	0.284696	-0.299481	0.0588648	0.814248	0.540101	0.00454877	0.949564	0.0335866	0.413456	0.151418	0.15412	0.12384	0.0471366	0.0382174	0.40755	0.221685	0.297891	0.792649	0.0119276	0.000170511	0.597336	0.285194	0.259802	0.828562	LSH10	5.82	6.2	13.38
EGP11411	indianred4	312.162	54.3919	0.160126	0.268992	-0.333028	0.136558	0.621893	0.0517398	0.466142	-0.303789	-0.143709	-0.501166	-0.43256	-0.121234	-0.308652	-0.0325975	-0.0438213	0.431199	0.803557	-0.302081	-0.0940099	-0.650653	-0.193635	0.553588	0.313735	0.20752	0.614053	0.0101084	0.849076	0.0687701	0.252673	0.595435	0.0479748	0.0942458	0.65469	0.244774	0.904607	0.871981	0.0954022	0.000176912	0.255485	0.729114	0.00634503	0.472414	--	3.53	3.94	4.44
EGP21996	indianred4	442.857	54.2654	0.476535	0.522508	-0.0968995	0.286437	0.316769	0.0348272	0.638187	-0.0204595	0.0374554	-0.427804	-0.465153	-0.373116	-0.437279	-0.22822	-0.42339	0.587507	0.869568	-0.0611983	-0.0373795	-0.646661	-0.0700336	0.0620187	0.0378529	0.721093	0.282129	0.231936	0.898113	0.00780732	0.94005	0.890465	0.0983319	0.0694393	0.154615	0.0903127	0.395251	0.102234	0.0167075	1.21147e-05	0.821866	0.890686	0.00678726	0.796618	RDR1	1.16	1.29	3.07
MSTRG.17581	indianred4	228.713	54.1606	0.0860254	0.159083	-0.359769	-0.0984853	0.488265	-0.218301	0.564843	-0.187839	-0.0493274	-0.366662	-0.259743	-0.0612097	-0.196128	0.0734981	0.0141084	0.431592	0.743618	-0.300608	0.0105888	-0.476341	-0.0213004	0.751413	0.556209	0.171094	0.716702	0.0549983	0.416655	0.022623	0.486022	0.856043	0.162444	0.331297	0.821833	0.46662	0.786768	0.958642	0.0950674	0.000959909	0.257925	0.968954	0.0621401	0.937591	Os03g0733400	6.55	7.13	6.62
EGP32737	indianred4	349.021	54.1558	0.381615	0.396861	-0.0909063	0.0134268	0.172504	-0.203513	0.733064	0.0569716	0.111417	-0.331882	-0.246724	-0.345163	-0.232029	-0.0609829	-0.320329	0.601749	0.841339	-0.090979	0.0914766	-0.438249	-0.0143348	0.144699	0.128013	0.737759	0.960639	0.522914	0.449659	0.00123438	0.834004	0.68122	0.209184	0.356949	0.190421	0.387192	0.822483	0.226442	0.013658	4.41322e-05	0.737556	0.736168	0.0895189	0.957979	S8H	51.64	50.86	5.84
EGP26557	indianred4	293.881	54.0959	0.491968	0.339238	-0.114066	0.243641	0.342152	0.0287806	0.387626	-0.250502	-0.224622	-0.363545	-0.443177	-0.264366	-0.0627393	-0.0669308	-0.210364	0.592045	0.838009	-0.0845637	0.0966069	-0.444977	0.0347872	0.052909	0.19865	0.674026	0.363181	0.194574	0.915737	0.137953	0.349392	0.402947	0.166318	0.0855635	0.322448	0.81745	0.805464	0.434208	0.0156836	5.05631e-05	0.755516	0.721904	0.0841499	0.898229	MYB58	1.02	1.37	0.13
EGP27513	indianred4	407.7	54.0886	0.104401	-0.102943	-0.393886	-0.343237	0.27248	-0.301603	0.433734	-0.259028	-0.188669	-0.730176	-0.282311	-0.524336	-0.435489	0.570739	0.145907	0.468471	0.755488	-0.211319	0.40863	-0.0967356	0.134137	0.700399	0.704407	0.13116	0.19307	0.307257	0.256276	0.0932558	0.332677	0.484062	0.00131972	0.289424	0.0370677	0.0917902	0.020949	0.589759	0.067213	0.000713097	0.432076	0.116078	0.721547	0.620407	--	3.64	3.84	5.36
EGP19292	indianred4	208.644	54.081	0.0266964	-0.185007	-0.584705	0.0779838	0.108017	-0.427949	0.428296	-0.0244615	-0.293396	-0.123492	-0.490898	-0.277698	-0.275669	0.0977443	-0.26375	0.762833	0.65065	0.23986	0.443325	-0.0600989	0.199309	0.921821	0.492741	0.0173651	0.77406	0.690493	0.098205	0.0979033	0.92835	0.270078	0.648643	0.0535067	0.297713	0.301403	0.718753	0.32362	0.000588421	0.00634532	0.370908	0.0854461	0.825019	0.459275	CNGC3	5.61	6.11	4.73
EGP09231	indianred4	494.371	53.9635	0.645219	0.754147	0.225487	0.189477	0.491979	0.300603	0.510276	-0.211999	0.12794	-0.608508	-0.268622	-0.260946	-0.248929	-0.175374	-0.166509	0.261371	0.821533	-0.41	-0.304057	-0.80539	-0.171924	0.00695281	0.000738034	0.401089	0.482158	0.0529028	0.257933	0.0434336	0.430563	0.636788	0.0123728	0.314427	0.328981	0.352527	0.515914	0.537674	0.328164	9.50956e-05	0.11474	0.252234	0.000166546	0.524334	PXM16	63.24	66.11	80.65
MSTRG.25488	indianred4	300.394	53.9499	-0.503161	-0.0593695	0.0281622	0.362016	0.11698	0.327661	-0.349352	0.0711943	0.0519121	0.722568	0.205879	0.794638	0.523785	-0.605639	0.0309384	-0.399549	-0.62479	0.0258325	-0.538571	-0.109015	-0.0962085	0.0469514	0.827113	0.917542	0.168242	0.666142	0.215388	0.184737	0.793315	0.848579	0.00156777	0.444293	0.000235338	0.0373029	0.0129062	0.909443	0.125216	0.00966445	0.924344	0.031367	0.687765	0.723008	--	8.31	4.89	5.89
EGP11791	indianred4	663.213	53.9216	0.408866	0.569157	-0.00917022	0.319204	0.0785132	-0.0336473	0.762728	0.258706	0.229164	-0.195734	-0.348711	-0.376448	-0.404942	-0.404365	-0.631918	0.618845	0.755372	0.100402	-0.0591781	-0.581108	-0.136483	0.115846	0.0213887	0.973112	0.22817	0.772563	0.901548	0.000590068	0.333301	0.393247	0.467534	0.185601	0.150674	0.119731	0.12031	0.0086373	0.0105927	0.000715223	0.711408	0.827662	0.0182389	0.614251	CRK2	24.77	24.43	28.45
EGP27743	indianred4	552.485	53.8369	0.469846	0.35644	-0.21162	0.245335	0.528119	0.151176	0.397223	-0.375324	-0.265828	-0.705298	-0.587336	-0.433857	-0.403132	0.0507152	-0.144367	0.563965	0.959135	-0.196864	0.0706989	-0.595201	-0.0304921	0.0663053	0.175379	0.431406	0.359748	0.0354818	0.576245	0.127634	0.151996	0.31968	0.00227338	0.016747	0.0931527	0.121553	0.852034	0.593734	0.0228809	4.5795e-09	0.464916	0.794724	0.0150008	0.910745	--	0.47	0.74	3.85
EGP29303	indianred4	403.654	53.7801	0.329346	-0.181819	-0.381533	0.00107575	0.304425	-0.0359305	-0.0333515	-0.536898	-0.598693	-0.78533	-0.597864	-0.616943	-0.408067	0.574354	0.137952	0.495228	0.70415	-0.0278684	0.530665	-0.00421547	0.0387833	0.212899	0.500355	0.144792	0.996845	0.251633	0.894901	0.90241	0.0319999	0.0142724	0.000312517	0.0144427	0.010904	0.11663	0.0199711	0.610405	0.0511187	0.00232816	0.9184	0.0344439	0.987638	0.886605	--	16.35	16.65	17.89
EGP14248	indianred4	590.616	53.7798	0.507099	0.212795	-0.133862	0.0499844	0.625489	0.234481	0.055848	-0.657518	-0.420733	-0.884826	-0.488728	-0.378689	-0.274514	0.371312	0.241785	0.288331	0.803965	-0.399017	0.101183	-0.434749	0.0708423	0.0449789	0.428792	0.621132	0.854145	0.00955958	0.382052	0.837236	0.00563838	0.104636	5.28927e-06	0.0547333	0.148063	0.303516	0.156778	0.366962	0.278817	0.00017456	0.125766	0.709251	0.092406	0.794316	dph1	7.59	8.18	9.96
EGP16213	indianred4	453.364	53.6314	0.49376	0.209842	-0.304111	0.118605	0.504373	-0.0578787	0.342392	-0.407918	-0.339775	-0.641296	-0.58397	-0.365265	-0.36313	0.187957	-0.0491538	0.578984	0.924318	-0.179566	0.199116	-0.456637	0.149094	0.0519192	0.435375	0.252145	0.66176	0.0463373	0.831395	0.194242	0.116777	0.197895	0.00741986	0.0175411	0.164173	0.166838	0.485744	0.856545	0.0187706	3.11658e-07	0.505769	0.45972	0.0753999	0.581569	SAMT	0.72	0.39	0.68
EGP16218	indianred4	630.662	53.5219	0.406589	0.508114	-0.194531	0.404385	0.367678	0.0366561	0.641002	0.0088039	0.0172196	-0.335735	-0.552671	-0.291918	-0.49467	-0.355007	-0.500212	0.62814	0.854834	-0.0013804	-0.0895013	-0.723688	-0.171498	0.11809	0.044481	0.470327	0.120289	0.161194	0.89279	0.00745581	0.974186	0.949531	0.203623	0.0264035	0.272611	0.0514223	0.177245	0.0484697	0.00917027	2.45976e-05	0.995952	0.741682	0.00152906	0.525376	JMJ25	7.8	7.35	10.97
EGP24307	indianred4	495.798	53.4235	0.851457	0.605428	0.191698	0.63296	0.22048	0.370623	0.14099	-0.202083	-0.222989	-0.358476	-0.60809	-0.398201	-0.232025	-0.335072	-0.46613	0.485027	0.693273	0.104594	-0.0316897	-0.536567	0.0121537	2.86226e-05	0.0129462	0.476942	0.0084947	0.411903	0.157609	0.602486	0.45292	0.406465	0.17275	0.0124495	0.126614	0.387201	0.204573	0.0687781	0.0568745	0.00290202	0.699867	0.907253	0.0321262	0.964368	UVR8	14.39	14.38	17.97
EGP05892	indianred4	301.879	53.3776	0.799587	0.656282	0.220962	0.254671	0.253007	0.177277	0.409318	-0.111318	0.0512234	-0.539129	-0.379604	-0.432045	-0.369995	-0.132629	-0.315438	0.379362	0.762429	-0.141962	-0.0772615	-0.585961	0.195337	0.000201225	0.00576075	0.410854	0.341161	0.344434	0.511297	0.115405	0.681489	0.850567	0.0311581	0.147005	0.0946818	0.158368	0.624378	0.234011	0.147285	0.000594771	0.599963	0.776102	0.0170679	0.468454	At5g39150	0.2	0	0.45
EGP12894	indianred4	1127.46	53.3056	-0.618431	-0.720302	-0.135395	-0.591642	-0.11781	-0.192743	-0.545196	-0.200663	-0.167808	0.145439	0.475964	0.317008	0.436008	0.603609	0.721654	-0.517004	-0.651933	-0.161279	0.198649	0.695134	0.150049	0.01066	0.00164858	0.617103	0.0157724	0.663902	0.474497	0.0289533	0.456167	0.534459	0.590966	0.0623768	0.231564	0.0913599	0.0132944	0.00159998	0.0402928	0.00620815	0.550699	0.460794	0.00279648	0.579124	PDLP2	20.24	19.8	12.91
EGP09878	indianred4	267.769	53.2962	0.536695	0.485624	-0.0207287	0.276222	0.269013	0.0180493	0.520047	-0.0564388	-0.011585	-0.3128	-0.400919	-0.278578	-0.228208	-0.214104	-0.362721	0.548203	0.791968	-0.0524977	-0.022894	-0.552252	0.0217054	0.0320775	0.056525	0.939263	0.300394	0.313697	0.947103	0.0389297	0.835536	0.966035	0.23816	0.123806	0.296121	0.395276	0.42589	0.167353	0.0279059	0.000255657	0.846889	0.932931	0.0265414	0.936406	TFA1	8.49	8.2	7.54
MSTRG.22870	indianred4	314.335	53.1304	0.512011	-0.0627107	-0.150422	-0.238193	-0.0674471	-0.326242	0.22147	-0.195586	-0.275023	-0.665114	-0.34927	-0.756942	-0.425235	0.606535	-0.0209197	0.512963	0.661355	0.0637232	0.639937	0.170431	0.265601	0.0426066	0.817531	0.57817	0.374342	0.803991	0.217501	0.409753	0.467877	0.302583	0.00493133	0.184848	0.000686829	0.10059	0.0127377	0.938704	0.0421581	0.0052717	0.814633	0.00758722	0.527995	0.32011	--	3.64	2.63	1.9
EGP00309	indianred4	450.054	53.1131	0.406754	-0.00919174	-0.373424	0.0710914	0.240739	-0.178846	0.300671	-0.332737	-0.446751	-0.5892	-0.58861	-0.568079	-0.316632	0.334349	-0.114346	0.735639	0.891789	0.0503066	0.496257	-0.134626	0.125353	0.117926	0.973049	0.154248	0.793608	0.369102	0.507503	0.25782	0.207942	0.0827742	0.0163194	0.0164538	0.021692	0.232149	0.205612	0.673267	0.00116215	3.4844e-06	0.853214	0.0505632	0.619122	0.643672	--	9.23	9.37	6.59
EGP27579	indianred4	428.815	53.0821	0.385451	0.055208	-0.397391	0.0164885	0.243628	-0.222588	0.39657	-0.211263	-0.279826	-0.706566	-0.61455	-0.655553	-0.709249	0.330446	-0.17595	0.632636	0.84207	0.0293696	0.427258	-0.239115	-0.126007	0.140369	0.839078	0.127458	0.951672	0.363207	0.40733	0.128319	0.4322	0.293872	0.00221412	0.0113061	0.00583389	0.00209283	0.211283	0.514515	0.00853888	4.28149e-05	0.914019	0.0988088	0.37244	0.641929	HUB1	9.05	9.7	11.55
MSTRG.790	indianred4	470.031	53.0253	0.71019	0.388596	-0.0507676	0.220882	0.238942	0.0328642	0.387581	-0.229775	-0.217321	-0.643005	-0.559011	-0.612298	-0.418208	0.0907823	-0.285093	0.626607	0.918672	-0.0146132	0.242447	-0.397632	0.222286	0.00205159	0.136886	0.851882	0.411027	0.372797	0.90383	0.138003	0.391951	0.418802	0.00721341	0.0243785	0.0116947	0.106954	0.738105	0.284493	0.00939382	5.07893e-07	0.957163	0.36561	0.127206	0.407983	--	2.95	3.31	4.52
EGP14747	indianred4	359.13	52.8437	0.708557	0.243904	0.0914728	0.0729253	0.112506	0.147897	0.0857794	-0.351495	-0.30635	-0.81733	-0.448415	-0.774186	-0.385141	0.386321	-0.0696102	0.41236	0.722817	-0.0432464	0.364208	-0.126045	0.144515	0.00212356	0.362646	0.736178	0.788395	0.678259	0.584639	0.752103	0.181874	0.248494	0.0001106	0.0814981	0.000431332	0.140715	0.139399	0.797824	0.112463	0.00155911	0.873648	0.16549	0.641828	0.593352	--	3.28	4.65	5.57
EGP13815	indianred4	411.497	52.7075	0.422782	0.00347336	-0.197782	0.0304249	0.405909	0.162706	-0.0478971	-0.61725	-0.538963	-0.85202	-0.513942	-0.553583	-0.279183	0.505453	0.201671	0.370888	0.720215	-0.190178	0.352874	-0.145665	0.0468196	0.10278	0.989814	0.462795	0.91094	0.118766	0.547131	0.860179	0.0108534	0.0312201	2.79159e-05	0.0417006	0.0261044	0.295029	0.0457956	0.45386	0.157289	0.00165177	0.480509	0.180048	0.590383	0.863296	--	0.66	0.87	1.57
EGP01441	indianred4	390.726	52.6785	0.486896	0.222685	-0.161801	0.0478068	0.184754	-0.0565363	0.421787	-0.184449	-0.180032	-0.731107	-0.490136	-0.709373	-0.549206	0.264728	-0.204504	0.590508	0.86376	-0.022793	0.33509	-0.277294	0.0278135	0.0557859	0.407122	0.549391	0.86044	0.493342	0.835256	0.103678	0.49407	0.504645	0.00129169	0.0539352	0.00208733	0.0275631	0.321762	0.447408	0.0160248	1.61714e-05	0.933226	0.204547	0.298445	0.91856	--	0	0.47	1.05
MSTRG.8262	indianred4	158.619	52.6455	0.0311254	-0.0897886	-0.434007	0.00162417	0.340147	-0.214715	0.341073	-0.264275	-0.313362	-0.233767	-0.323231	-0.101352	0.0415306	0.150043	0.0172929	0.577113	0.67888	-0.0794036	0.248025	-0.178706	0.399206	0.908898	0.740879	0.0930266	0.995237	0.197373	0.424539	0.196077	0.322622	0.237272	0.383544	0.222025	0.708787	0.878626	0.579139	0.949317	0.0192487	0.00383157	0.770048	0.354337	0.507841	0.12557	--	3.78	3.02	1.56
EGP18128	indianred4	417.665	52.5402	0.319814	0.432785	-0.164831	0.0300172	0.446303	-0.0867705	0.704912	-0.105318	0.0716401	-0.449152	-0.293772	-0.208555	-0.266186	-0.0707943	-0.176663	0.505521	0.888242	-0.28613	-0.0735759	-0.639478	-0.0687594	0.227232	0.0940554	0.541838	0.912129	0.0831197	0.749324	0.00229166	0.69788	0.792047	0.0809371	0.269436	0.438261	0.319004	0.794453	0.512785	0.0457618	4.32446e-06	0.282669	0.786547	0.00764447	0.800248	PK1	5.2	5.16	5.29
EGP00509	indianred4	436.423	52.4482	0.469547	0.513389	-0.0438179	0.192642	0.483137	0.157076	0.535401	-0.249029	-0.0582745	-0.567422	-0.388554	-0.304261	-0.225169	-0.0868175	-0.176668	0.48268	0.914402	-0.281024	-0.0919742	-0.671093	-0.119277	0.0665019	0.0419584	0.871991	0.474732	0.0579909	0.561264	0.0325745	0.352328	0.830258	0.0218785	0.136931	0.251901	0.401771	0.749193	0.512773	0.0582636	7.18251e-07	0.291724	0.734781	0.00442624	0.65995	CAX5	6.99	7.02	8.48
MSTRG.28076	indianred4	469.779	52.3657	0.250717	0.236982	-0.289827	0.0602823	0.0931943	-0.336616	0.768581	0.143514	0.0461419	-0.248605	-0.358637	-0.399992	-0.357023	-0.0695363	-0.431475	0.753701	0.840149	0.0914635	0.233525	-0.342669	0.05248	0.348966	0.376848	0.276219	0.824493	0.731383	0.202365	0.000503877	0.59594	0.865258	0.353175	0.172543	0.124758	0.174624	0.798034	0.0951672	0.000746495	4.63468e-05	0.736205	0.384051	0.193857	0.84694	--	1.94	1.9	0.3
EGP22328	indianred4	290.079	52.309	-0.523452	-0.11921	0.112714	0.251645	-0.167027	0.211375	-0.289247	0.230576	0.126106	0.796294	0.336887	0.635621	0.604911	-0.52858	-0.0517126	-0.322651	-0.666405	0.16543	-0.366502	0.125826	0.0745299	0.0374458	0.66013	0.677694	0.347124	0.536389	0.431951	0.277224	0.390256	0.641665	0.000223427	0.201979	0.00813906	0.0130443	0.0352923	0.849155	0.222904	0.00481855	0.540348	0.162641	0.642411	0.78384	--	3	3.53	2.05
EGP05925	indianred4	255.616	52.271	-0.138	0.00466225	0.545586	-0.0801957	-0.544356	0.190353	-0.337194	0.353859	0.355162	0.424009	0.55373	0.136054	0.334214	-0.138203	0.00122643	-0.539842	-0.762765	0.143558	-0.177506	0.405363	0.25557	0.610281	0.986328	0.028816	0.767813	0.0292513	0.480097	0.201542	0.17875	0.177043	0.101681	0.0260565	0.615373	0.205807	0.609751	0.996403	0.0308926	0.000589478	0.595826	0.510743	0.119309	0.3394	At1g09600	29.75	30.67	29.1
EGP01330	indianred4	447.327	52.1834	0.383419	-0.263965	-0.357475	-0.194853	-0.0926678	-0.386024	0.112798	-0.188283	-0.387993	-0.691799	-0.508178	-0.832612	-0.686382	0.67796	-0.0460136	0.544066	0.575802	0.210717	0.762672	0.268378	0.23026	0.142651	0.323211	0.174039	0.469578	0.732849	0.13973	0.677467	0.484975	0.137549	0.00298788	0.0444498	6.26467e-05	0.00332114	0.00389827	0.865629	0.0293546	0.0195895	0.433419	0.000590941	0.314884	0.390924	SUMO2	5.07	5.08	9.45
EGP09005	indianred4	482.519	52.1763	0.454141	0.305146	-0.257646	0.314908	0.530799	0.151407	0.331077	-0.40492	-0.347893	-0.632681	-0.638918	-0.388868	-0.349934	0.0158256	-0.159739	0.600394	0.938253	-0.138246	0.0968431	-0.566751	0.0186512	0.0772148	0.250453	0.335355	0.234842	0.0343901	0.575654	0.210358	0.119753	0.186703	0.00853274	0.00771479	0.136586	0.183957	0.953613	0.554561	0.013928	7.7867e-08	0.609638	0.721249	0.0220706	0.945341	At1g03100	2.43	2.58	3.55
EGP16380	indianred4	349.23	52.1398	0.811781	0.688536	0.304339	0.101993	0.040456	0.0365397	0.560483	0.0888132	0.238916	-0.556835	-0.266456	-0.595108	-0.522949	-0.0677124	-0.409417	0.364007	0.722392	-0.0842906	0.000972781	-0.489609	-0.136203	0.000134249	0.00318519	0.251772	0.707022	0.881745	0.893129	0.0239258	0.743606	0.37285	0.0250594	0.318496	0.0150205	0.0376624	0.803234	0.115308	0.165741	0.00157395	0.756283	0.997147	0.0542331	0.614984	D4H	0.14	0.05	0.96
EGP26076	indianred4	523.248	52.0447	0.888484	0.608321	0.1963	0.563964	0.197466	0.349454	0.179658	-0.190873	-0.192291	-0.498254	-0.61971	-0.533328	-0.381599	-0.23374	-0.458898	0.488971	0.737453	0.0901973	0.0206754	-0.52223	0.0612476	4.26211e-06	0.012407	0.466221	0.0228811	0.463523	0.184601	0.505545	0.478875	0.475554	0.0494977	0.0104535	0.0333831	0.144717	0.383602	0.0737827	0.054595	0.00111336	0.739738	0.939419	0.0379733	0.821724	--	19.06	18.88	27.28
EGP27334	indianred4	579.866	52.0389	0.339732	0.530622	-0.0392674	0.155013	0.0226434	-0.219753	0.873485	0.362221	0.346025	-0.11943	-0.235729	-0.315557	-0.411963	-0.360255	-0.60734	0.592332	0.713544	0.073221	-0.0426982	-0.533471	-0.184181	0.197955	0.0344612	0.885198	0.566484	0.933664	0.413484	9.89265e-06	0.167983	0.189242	0.659537	0.37945	0.233825	0.112843	0.170474	0.0125878	0.0156204	0.00190992	0.787555	0.875238	0.0333266	0.494707	--	16.56	17.61	17.66
EGP05369	indianred4	654.843	51.9973	0.363509	0.56575	-0.0577105	0.438981	0.209179	0.0118572	0.679003	0.186682	0.157973	-0.0202029	-0.375269	-0.122888	-0.228359	-0.556045	-0.600371	0.589277	0.703492	0.0740198	-0.181414	-0.670401	-0.121186	0.166363	0.022359	0.831879	0.0889232	0.436861	0.965237	0.0038227	0.488761	0.559003	0.940801	0.152062	0.650259	0.394956	0.0253103	0.0139326	0.016302	0.00236001	0.785288	0.501326	0.00448251	0.654819	PCMP-E20	3.94	3.75	3.58
EGP19197	indianred4	522.031	51.9212	0.440712	0.29084	-0.221083	0.206784	0.44466	0.119375	0.392962	-0.35192	-0.285132	-0.718433	-0.572933	-0.515588	-0.397871	0.119751	-0.149704	0.600759	0.952055	-0.143521	0.161117	-0.492648	-0.0165534	0.0875262	0.274468	0.410591	0.442249	0.084398	0.659685	0.132148	0.181309	0.284425	0.00171775	0.0203512	0.0409391	0.126957	0.658674	0.580006	0.0138549	1.37519e-08	0.595922	0.551105	0.0525317	0.951482	At4g17830	0	0.02	26.24
EGP16353	indianred4	335.217	51.6035	0.516909	0.766883	0.294016	0.175286	0.302615	0.230168	0.641971	0.0116299	0.292047	-0.358262	-0.097063	-0.195112	-0.0751573	-0.321768	-0.294597	0.292064	0.728366	-0.311972	-0.33219	-0.728202	-0.169873	0.0403358	0.000527734	0.26902	0.516127	0.254604	0.391119	0.00733774	0.965903	0.272389	0.173026	0.72064	0.468976	0.782061	0.224245	0.26803	0.27236	0.00137561	0.239471	0.208737	0.00138077	0.529368	PHT1-4	31.52	31.03	31.89
EGP15902	indianred4	338.552	51.5226	0.694231	0.333606	0.0776133	0.0369674	0.269377	0.148303	0.17045	-0.382363	-0.231953	-0.837365	-0.42158	-0.63962	-0.412467	0.336207	-0.0128284	0.334914	0.755955	-0.19363	0.21874	-0.298662	-0.168708	0.00284729	0.206684	0.775107	0.891884	0.313016	0.583597	0.527949	0.143848	0.387352	5.18937e-05	0.103866	0.00762674	0.11236	0.202949	0.962392	0.2048	0.000704563	0.472427	0.415695	0.261171	0.532238	JMJ16	0	0	0.78
EGP23825	indianred4	552.901	51.4616	0.377673	0.100007	-0.416875	0.305026	0.596407	0.122222	0.173826	-0.559403	-0.561844	-0.64973	-0.725075	-0.355423	-0.283157	0.152923	-0.0285359	0.638037	0.92868	-0.116433	0.222557	-0.445781	0.117697	0.149243	0.712496	0.108193	0.25065	0.0147459	0.652041	0.519683	0.0242572	0.0235132	0.00644516	0.00148217	0.176703	0.287919	0.57179	0.916451	0.00782632	2.08126e-07	0.667618	0.407398	0.0835249	0.664207	ERF118	19.25	20.13	25.01
MSTRG.4738	indianred4	311.835	51.4583	0.467164	0.0986509	0.061891	-0.394756	-0.0768347	-0.209151	0.32677	-0.109633	-0.00614875	-0.793747	-0.11277	-0.785183	-0.46758	0.625184	0.0524604	0.295493	0.592865	-0.131318	0.448193	0.0784605	0.237205	0.0680835	0.716244	0.81988	0.130234	0.77731	0.436925	0.216714	0.686079	0.981969	0.000241963	0.677542	0.00031389	0.0678054	0.0096052	0.846997	0.266509	0.0155039	0.627839	0.0816676	0.772712	0.376386	--	10.35	9.76	10.77
EGP20816	indianred4	478.542	51.3281	0.489132	0.206136	-0.257433	0.0493204	0.40043	-0.0707157	0.392455	-0.34518	-0.283369	-0.72011	-0.537808	-0.515396	-0.427128	0.265001	-0.0742557	0.592973	0.937307	-0.154583	0.26535	-0.386898	0.113063	0.0545038	0.443711	0.335768	0.856063	0.124308	0.794676	0.132692	0.190397	0.287542	0.00165557	0.0316545	0.0410274	0.098922	0.321245	0.784618	0.0154803	8.63974e-08	0.567573	0.320583	0.138758	0.676745	At2g24580	0	0	0.39
EGP19710	indianred4	540.494	51.2568	0.794904	0.470609	0.0821599	0.174415	-0.0487329	-0.0845932	0.494133	0.0726819	0.0263	-0.585447	-0.489805	-0.779783	-0.686566	0.0423556	-0.497183	0.5837	0.785315	0.148979	0.279696	-0.314155	0.0363048	0.000233389	0.0658058	0.762277	0.518247	0.857761	0.755433	0.0517149	0.789086	0.922979	0.0171892	0.0541221	0.00036772	0.00330934	0.876232	0.050067	0.0176061	0.00031266	0.581864	0.294106	0.236023	0.893812	NPF6.2	1.94	1.92	4.69
EGP02996	indianred4	640.84	51.1814	0.487853	0.145407	-0.320751	0.152474	0.125715	-0.189752	0.474247	-0.118584	-0.266381	-0.62535	-0.649742	-0.745461	-0.632874	0.200792	-0.362826	0.789311	0.927426	0.164381	0.465761	-0.237606	0.0100862	0.0552341	0.591049	0.225796	0.572933	0.642707	0.481511	0.0634617	0.661816	0.318638	0.00958039	0.00644382	0.00091756	0.00850648	0.455871	0.167221	0.000277284	2.34333e-07	0.542957	0.0690273	0.375555	0.970427	CRK2	9.42	10.27	12.81
EGP21300	indianred4	486.763	51.1477	0.329524	0.148221	-0.334786	0.295312	0.0945361	-0.215568	0.511812	0.00127993	-0.224129	-0.186485	-0.553074	-0.408155	-0.263397	-0.113781	-0.469549	0.832049	0.813046	0.251126	0.3292	-0.262349	0.0401535	0.212636	0.583808	0.204984	0.266816	0.727651	0.422657	0.042701	0.996246	0.404006	0.489228	0.0262708	0.116544	0.324292	0.674797	0.0665007	6.40352e-05	0.00012852	0.348154	0.213113	0.326291	0.882624	HSFB3	4.7	5.73	1.32
MSTRG.7005	indianred4	274.826	51.1068	-0.0398636	-0.0942607	0.314071	0.318434	-0.419563	0.253237	-0.580497	0.194004	-0.0057546	0.541396	0.138307	0.20751	0.24857	-0.311177	-0.14244	-0.351531	-0.725637	0.380838	-0.0965085	0.351385	0.0924077	0.883466	0.728417	0.236156	0.229357	0.105705	0.34398	0.0183907	0.471554	0.983125	0.0303198	0.609477	0.440612	0.353246	0.240734	0.598722	0.181826	0.00146349	0.145587	0.722177	0.182021	0.733573	--	1.96	1.8	1.59
EGP09875	indianred4	313.789	51.0714	0.599341	0.506256	0.0315101	0.474614	0.421637	0.292051	0.266953	-0.303941	-0.235784	-0.3298	-0.491033	-0.182221	0.000261589	-0.273874	-0.267455	0.502864	0.785311	-0.0983242	-0.0945924	-0.599158	0.122072	0.0141403	0.0453958	0.907776	0.0632283	0.103814	0.272382	0.317559	0.252424	0.379336	0.21223	0.0534307	0.499392	0.999233	0.30469	0.316615	0.0471025	0.000312694	0.717148	0.727495	0.0141777	0.652443	OLE18	4.99	4.53	3.78
EGP14219	indianred4	491.014	51.0673	0.607483	0.339807	-0.0162943	-0.0144723	-0.142771	-0.305308	0.645454	0.170192	0.0845379	-0.479411	-0.356885	-0.751608	-0.572096	0.127188	-0.46905	0.659033	0.794848	0.159024	0.386651	-0.181817	-0.0839346	0.0125613	0.19785	0.95224	0.957576	0.597865	0.25019	0.00692562	0.528583	0.755589	0.0602398	0.174802	0.000787229	0.0205777	0.638785	0.0668294	0.0054913	0.000233801	0.556358	0.139033	0.500358	0.757284	VAMP713	41.91	40.99	43.79
EGP04309	indianred4	398.127	51.0274	0.60976	-0.0684364	-0.205977	-0.0231479	-0.0758514	-0.250715	0.0947317	-0.216575	-0.401713	-0.67634	-0.574204	-0.84037	-0.61292	0.526031	-0.153963	0.574521	0.64738	0.225937	0.684749	0.150292	0.166706	0.0121455	0.801169	0.444072	0.932189	0.780095	0.348969	0.727108	0.42044	0.122994	0.00401802	0.0200109	4.59283e-05	0.0115864	0.0363507	0.569146	0.0199269	0.00670579	0.400125	0.00342732	0.578502	0.537184	--	0.36	0.17	1.1
EGP32280	indianred4	406.222	50.9942	0.523547	0.371167	-0.178104	0.112063	0.335551	-0.104393	0.559648	-0.148454	-0.0864312	-0.569784	-0.487114	-0.449201	-0.468362	0.044712	-0.254151	0.600269	0.917702	-0.112112	0.139177	-0.505244	-0.0283128	0.037405	0.156952	0.509297	0.679462	0.203886	0.700419	0.0241817	0.583208	0.750275	0.0212136	0.0556594	0.0809001	0.067285	0.8694	0.342181	0.013953	5.50374e-07	0.67933	0.607208	0.0459004	0.917102	--	3.9	3.22	3.71
EGP10536	indianred4	1190.37	50.9772	0.530197	0.323005	-0.252014	0.679273	0.123189	0.0784147	0.347132	-0.00200744	-0.282261	-0.251752	-0.820167	-0.519379	-0.557496	-0.354331	-0.694023	0.811737	0.770985	0.404019	0.210994	-0.438472	0.00898266	0.0346332	0.222368	0.346394	0.00380335	0.649453	0.772842	0.187735	0.994113	0.289514	0.346914	9.99239e-05	0.0392259	0.024851	0.178131	0.00285908	0.000134452	0.000471625	0.120657	0.432802	0.0893371	0.973662	CDC48	10.73	10.5	24.52
EGP11271	indianred4	415.347	50.9049	0.483441	0.303019	-0.105804	0.0569172	-0.097667	-0.357906	0.666566	0.211895	0.0842443	-0.246533	-0.343603	-0.528919	-0.426302	-0.033946	-0.501785	0.68688	0.743299	0.190246	0.309748	-0.224991	-0.0848754	0.0578103	0.253939	0.69655	0.83416	0.718967	0.173484	0.00480461	0.430793	0.756413	0.357333	0.192564	0.0351534	0.0996476	0.900679	0.0476551	0.00328929	0.00096741	0.480348	0.243016	0.402153	0.754641	ABCB28	5.53	5.69	3.65
EGP19168	indianred4	432.521	50.8433	-0.0680322	-0.146486	-0.613859	-0.0993194	0.472787	-0.260097	0.442194	-0.323512	-0.330257	-0.494257	-0.429604	-0.242357	-0.265777	0.307528	0.0781255	0.606151	0.809353	-0.166161	0.295577	-0.262713	0.0461998	0.802322	0.588267	0.0114242	0.714396	0.0643951	0.330613	0.0863424	0.2216	0.211559	0.0516473	0.0967707	0.365794	0.319777	0.246586	0.773659	0.0128098	0.00014584	0.538535	0.266366	0.325597	0.86509	APRR2	0.76	0.67	0.9
EGP24665	indianred4	419.215	50.8168	-0.0669116	-0.145671	-0.626697	-0.0532326	0.478075	-0.225585	0.421028	-0.327245	-0.347937	-0.516735	-0.47318	-0.27341	-0.324866	0.29105	0.0521588	0.611767	0.807685	-0.139847	0.295551	-0.276933	0.0646688	0.805519	0.590368	0.00938057	0.84477	0.0610618	0.40088	0.104367	0.216006	0.186645	0.040415	0.0641426	0.305542	0.219561	0.274106	0.847867	0.011788	0.000154275	0.605462	0.266411	0.299102	0.811927	--	0.45	0.5	2.47
EGP03744	indianred4	271.255	50.5894	-0.0203542	0.118196	-0.53817	0.391099	0.549473	-0.0241534	0.415104	-0.185693	-0.251972	-0.116734	-0.562343	0.063192	-0.221983	-0.302246	-0.246908	0.592123	0.687005	-0.0179179	-0.0587473	-0.587193	0.0725007	0.940358	0.66286	0.0315179	0.134156	0.0274723	0.92925	0.109853	0.491109	0.346477	0.666807	0.0233632	0.816153	0.40864	0.255212	0.356578	0.0156663	0.00328136	0.947487	0.8289	0.0167801	0.789601	LECRK3	0.68	0.74	1.17
EGP26015	indianred4	828.945	50.4778	0.596736	0.797602	0.271343	0.47229	0.0841956	0.189148	0.620666	0.267716	0.32798	-0.0947796	-0.274867	-0.233714	-0.296469	-0.61703	-0.665641	0.411866	0.597754	0.0529251	-0.30029	-0.703954	-0.0506927	0.0146772	0.000214374	0.30936	0.0647151	0.75655	0.482934	0.0103013	0.316124	0.214916	0.726975	0.302869	0.383657	0.264858	0.0108896	0.00488504	0.112936	0.0144656	0.845657	0.258454	0.0023376	0.852099	MAPKKK5	10.59	9.78	11.55
EGP07180	indianred4	610.586	50.3778	0.493945	0.1435	-0.399409	0.336347	0.404931	0.0102284	0.270121	-0.371773	-0.473428	-0.656763	-0.804655	-0.561729	-0.55554	0.12653	-0.244134	0.731524	0.939232	0.0661544	0.333306	-0.397305	0.0100307	0.0518177	0.595976	0.125361	0.202749	0.119742	0.97001	0.31163	0.156223	0.0639836	0.00571292	0.00017064	0.0235478	0.0254718	0.640537	0.362181	0.00127929	6.98085e-08	0.807681	0.207117	0.127548	0.97059	R1B-16	5.19	5.09	13.26
EGP12741	indianred4	1030.06	50.3214	0.644543	0.705844	0.118427	0.630288	0.160701	0.190152	0.475455	0.158804	0.12053	-0.0879013	-0.503802	-0.226016	-0.395464	-0.634036	-0.696901	0.494934	0.617114	0.160878	-0.221689	-0.70578	-0.0779119	0.00703159	0.0022477	0.662238	0.00886418	0.552146	0.48057	0.0626966	0.556909	0.65658	0.746157	0.0466261	0.399956	0.129484	0.00834945	0.00269916	0.0512786	0.0108758	0.551703	0.409276	0.00225071	0.774263	AVT3C	31.07	29.64	41.92
EGP07281	indianred4	379.569	50.1833	0.515092	0.461468	-0.0492171	0.0931272	0.509514	0.0625959	0.480955	-0.299188	-0.0778985	-0.546467	-0.342533	-0.218531	-0.163351	0.00315247	-0.0646586	0.432283	0.882358	-0.337589	-0.0674319	-0.618374	0.0882852	0.0411673	0.0719749	0.856362	0.731569	0.0438009	0.81786	0.0593002	0.260292	0.774301	0.0285072	0.194045	0.416151	0.545521	0.990755	0.811957	0.0944804	6.09392e-06	0.200982	0.804034	0.0106692	0.745082	V2	9.19	7.56	6.28
EGP02382	indianred4	425.38	49.9007	0.251328	-0.0779936	-0.378419	-0.208864	0.459653	-0.151248	0.177149	-0.4981	-0.380485	-0.7784	-0.415874	-0.406406	-0.388761	0.562686	0.262117	0.367275	0.728008	-0.282078	0.339671	-0.179593	0.0606705	0.347753	0.774032	0.148376	0.437567	0.0732483	0.576058	0.511606	0.0495797	0.145992	0.000382667	0.109129	0.118271	0.136704	0.0232606	0.326735	0.161689	0.00138689	0.289841	0.198041	0.505702	0.823379	PCMP-E31	1.2	1.14	1.64
EGP23567	indianred4	189.354	49.8516	0.522282	0.521883	0.168436	0.117736	0.0709002	-0.04983	0.561494	0.0858678	0.160443	-0.173	-0.142737	-0.24056	-0.0257267	-0.204812	-0.347132	0.439991	0.651845	-0.0650834	-0.0326175	-0.408929	-0.0149457	0.0379508	0.0381242	0.532909	0.6641	0.794151	0.854591	0.0236188	0.751855	0.552793	0.521702	0.597953	0.369469	0.924653	0.446709	0.187735	0.0881057	0.00621752	0.810742	0.904548	0.115784	0.95619	ERF053	3.45	3.76	1.26
EGP02714	indianred4	269.451	49.7268	-0.0251378	0.295218	0.753606	-0.10042	-0.329295	0.407112	-0.253777	0.258798	0.504127	0.264607	0.663978	0.22565	0.401733	-0.214973	0.102265	-0.709331	-0.670856	-0.157136	-0.467309	0.109943	0.078891	0.926374	0.266975	0.000748305	0.711358	0.212973	0.117572	0.342917	0.333121	0.0464617	0.321991	0.00503224	0.40074	0.122974	0.423968	0.706271	0.0020892	0.00444548	0.561114	0.0679869	0.685234	0.771496	MYB36	15.04	16.78	16.53
EGP18197	indianred4	232.284	49.5276	0.248866	0.00277334	-0.30105	-0.285765	0.0858165	-0.462537	0.552748	-0.0457736	-0.0627445	-0.46398	-0.244288	-0.468807	-0.355951	0.387942	-0.0722895	0.57085	0.73797	-0.0534382	0.422392	-0.0750931	0.141862	0.352652	0.991867	0.257191	0.283309	0.751999	0.0712326	0.0263779	0.866324	0.817435	0.0702395	0.361868	0.0669901	0.176015	0.137605	0.790201	0.0209185	0.00109976	0.844178	0.103132	0.782243	0.600222	DDB_G0269284	5.2	5.35	3.76
EGP24031	indianred4	549.3	49.3745	0.661813	0.187949	-0.27575	0.281305	0.226872	-0.0955995	0.280175	-0.264078	-0.399452	-0.605995	-0.753218	-0.640436	-0.573154	0.152891	-0.316869	0.729928	0.894082	0.14809	0.413966	-0.289201	0.0622365	0.00522925	0.485762	0.301255	0.29122	0.398124	0.724698	0.293245	0.322997	0.125316	0.012839	0.000755732	0.00752544	0.0202919	0.571872	0.231781	0.00132725	3.01803e-06	0.584143	0.11093	0.277305	0.81889	CYP78A9	5.65	4.93	10.47
EGP07902	indianred4	438.423	49.1913	0.473577	0.611173	0.110199	0.0447488	0.52452	0.165331	0.564831	-0.239964	0.101596	-0.532015	-0.167903	-0.145588	-0.0639335	-0.0846887	-0.0424776	0.298796	0.838467	-0.470642	-0.250483	-0.722334	-0.0443835	0.0638888	0.0118929	0.684536	0.869293	0.0369892	0.540594	0.0226267	0.370693	0.708113	0.0339032	0.534225	0.59058	0.814031	0.755165	0.875878	0.260946	4.96356e-05	0.0657841	0.349431	0.00157598	0.870351	CS1	60.03	56.79	54.75
EGP09440	indianred4	492.707	49.1895	0.82023	0.65337	0.18462	0.600223	0.447057	0.484984	0.119999	-0.365883	-0.248407	-0.482373	-0.590025	-0.290133	-0.176277	-0.3023	-0.29922	0.388624	0.751985	-0.107508	-0.169548	-0.68916	-0.0135759	9.96954e-05	0.0060574	0.493661	0.0139622	0.0825387	0.0568993	0.658007	0.163407	0.353571	0.058447	0.0161331	0.275689	0.513719	0.255124	0.260237	0.136854	0.000779767	0.691883	0.530167	0.0031467	0.960202	HSP70-4	90.91	93.3	161.61
MSTRG.28890	indianred4	369.233	49.0403	0.265154	0.237976	-0.25911	-0.0639936	0.473391	-0.129874	0.541359	-0.273514	-0.120574	-0.508476	-0.311708	-0.217031	-0.165262	0.140904	0.00199156	0.49864	0.869976	-0.305401	0.0788502	-0.471831	-0.0929513	0.320955	0.37479	0.332519	0.813859	0.0640075	0.631658	0.0303334	0.305351	0.656462	0.0443045	0.239891	0.419438	0.540766	0.602712	0.99416	0.0492941	1.18649e-05	0.250038	0.771611	0.0650116	0.732059	STH-2	9.88	12.43	9.39
EGP16379	indianred4	356.199	48.9806	0.827648	0.68739	0.312496	0.0867155	0.0648993	0.0622003	0.529128	0.0494142	0.220217	-0.61436	-0.274961	-0.61814	-0.542351	-0.0270246	-0.370986	0.336608	0.726932	-0.11526	0.00127777	-0.492811	-0.178183	7.5798e-05	0.00325699	0.238641	0.749478	0.811268	0.818994	0.0350677	0.855792	0.412473	0.0113384	0.302697	0.0107073	0.029972	0.920863	0.15717	0.202376	0.00142124	0.670792	0.996253	0.0524418	0.509104	D4H	0.19	0.56	2.31
EGP18463	indianred4	313.307	48.9653	0.900856	0.548385	0.242792	0.412504	0.0500732	0.173028	0.180946	-0.101304	-0.124479	-0.384666	-0.493411	-0.501962	-0.316119	-0.157507	-0.430977	0.435498	0.62855	0.121826	0.100381	-0.365262	-0.0580269	1.93588e-06	0.0278436	0.364907	0.112324	0.853888	0.521633	0.502449	0.70892	0.646005	0.141248	0.052111	0.0475643	0.232948	0.560177	0.0955921	0.0917832	0.00911132	0.653103	0.711465	0.164177	0.830969	At5g03795	0.49	0.34	0.23
EGP20135	indianred4	471.791	48.8394	0.420495	0.166158	-0.34643	-0.0489148	0.309061	-0.283684	0.546376	-0.182674	-0.169415	-0.638012	-0.511762	-0.520101	-0.56619	0.263927	-0.157881	0.640506	0.919734	-0.0878144	0.323012	-0.350226	-0.0462115	0.104853	0.538542	0.18869	0.857235	0.244117	0.286984	0.0285391	0.498307	0.530496	0.00782954	0.0427246	0.0389059	0.0222317	0.323284	0.559234	0.00751677	4.64564e-07	0.7464	0.222357	0.183566	0.865056	PHOX1	11.37	11.51	13.18
EGP15896	indianred4	438.301	48.796	-0.593662	-0.684207	-0.103205	-0.255075	-0.500431	-0.251342	-0.509304	0.191863	-0.0753735	0.566403	0.363952	0.261856	0.332834	0.210812	0.224189	-0.339545	-0.832646	0.323402	0.257933	0.800808	0.0229432	0.0153307	0.0034631	0.703685	0.34037	0.0483555	0.347725	0.0439024	0.476556	0.781449	0.0221706	0.165809	0.327235	0.207801	0.433209	0.403876	0.198218	6.25631e-05	0.221766	0.334799	0.00019347	0.932787	STK38L	4.04	3.62	2.41
EGP09968	indianred4	277.591	48.777	0.0356489	-0.191501	-0.59443	0.324584	0.426029	0.0685083	0.0647264	-0.45201	-0.631946	-0.48318	-0.719773	-0.368171	-0.301126	0.171093	-0.0665109	0.654031	0.710281	0.100454	0.35681	-0.197641	0.0580876	0.895721	0.477404	0.0151652	0.219984	0.0998877	0.800964	0.811763	0.0787898	0.00863349	0.0579654	0.00166793	0.16059	0.257066	0.52637	0.806663	0.00598896	0.00204764	0.711264	0.1749	0.463119	0.830795	--	4.73	5.12	10.58
EGP19741	indianred4	454.192	48.6771	-0.555146	0.126785	0.265248	-0.142056	-0.0473061	0.0464158	0.0930312	0.386965	0.591528	0.732504	0.701773	0.821414	0.571934	-0.50432	0.100379	-0.566143	-0.638245	-0.231829	-0.6582	-0.117693	-0.100026	0.025598	0.639857	0.320776	0.59972	0.861888	0.864465	0.731837	0.138684	0.0157976	0.00125058	0.00244491	9.55078e-05	0.0206219	0.0463642	0.711472	0.0222454	0.00779991	0.387615	0.00557177	0.664216	0.712445	PLD1	9.99	9.67	4.37
EGP24353	indianred4	424.297	48.5471	-0.112922	-0.0964012	-0.552502	-0.122656	0.578824	-0.161266	0.40679	-0.391573	-0.297951	-0.490312	-0.338276	-0.106953	-0.136485	0.278528	0.188937	0.483249	0.766774	-0.306156	0.155613	-0.340654	0.0496516	0.67713	0.722474	0.0264589	0.65088	0.018811	0.550732	0.11789	0.133642	0.262363	0.053836	0.200008	0.693402	0.614245	0.296211	0.483431	0.0579243	0.000529292	0.24881	0.564963	0.196663	0.855106	--	5.47	6.27	6.35
EGP21147	indianred4	454.648	48.4634	0.15521	-0.3383	-0.415933	-0.467654	-0.0920609	-0.566684	0.302724	-0.108146	-0.233662	-0.639134	-0.282146	-0.720789	-0.572134	0.774165	0.0799274	0.498353	0.563283	0.070582	0.742115	0.308524	0.125749	0.565984	0.199974	0.109074	0.0677561	0.734539	0.0220896	0.254425	0.69014	0.383765	0.00768757	0.289719	0.00163092	0.0205675	0.000431582	0.76857	0.0494456	0.0230828	0.795057	0.000995628	0.244981	0.642618	ABHD17C	4.94	5.13	5.19
EGP28657	indianred4	399.323	48.3816	-0.0817891	-0.242333	-0.702767	-0.118185	0.52437	-0.308059	0.326187	-0.3806	-0.398432	-0.508421	-0.491617	-0.193518	-0.374123	0.37298	0.152755	0.539111	0.730271	-0.16463	0.320066	-0.231006	0.0869196	0.763321	0.365844	0.00239552	0.662891	0.0370533	0.245729	0.217583	0.14586	0.126373	0.0443313	0.0531041	0.472688	0.153417	0.154778	0.572219	0.0311648	0.00131681	0.542336	0.226845	0.389348	0.748906	CYP707A4	3.76	3.8	6.18
EGP17918	indianred4	958.228	48.2735	0.493881	0.725238	0.144879	0.413188	0.0526807	0.0275239	0.718841	0.361436	0.371564	-0.0311789	-0.287687	-0.219988	-0.404872	-0.615641	-0.712013	0.458909	0.58944	0.103843	-0.252131	-0.683783	-0.211375	0.0518528	0.00147674	0.592411	0.111671	0.846362	0.919405	0.00170245	0.168975	0.156474	0.908742	0.279941	0.412973	0.119801	0.0111213	0.00197357	0.0737751	0.0162651	0.701931	0.346164	0.00349134	0.431952	Stxbp5	15.27	16.28	18.22
EGP24585	indianred4	277.905	48.1829	0.486224	0.375614	-0.0337078	0.168261	0.164639	-0.0657973	0.51334	-0.0653227	-0.0651065	-0.2942	-0.331562	-0.337065	-0.0875735	-0.0877872	-0.312451	0.605048	0.7981	-0.0172689	0.126251	-0.374252	0.0346812	0.056175	0.151655	0.901372	0.533341	0.542315	0.808702	0.0419812	0.810058	0.810676	0.268707	0.209651	0.201725	0.747075	0.746476	0.238712	0.0130183	0.00021101	0.949387	0.64128	0.153264	0.898538	FHY1	30.78	32.27	11.3
EGP33397	indianred4	433.413	48.1793	0.0838095	-0.369155	-0.51738	-0.37518	0.0559349	-0.4907	0.269806	-0.221398	-0.345565	-0.641689	-0.363795	-0.635776	-0.502171	0.728528	0.118531	0.55044	0.629393	0.0351828	0.700167	0.225898	0.222238	0.757635	0.159389	0.0401226	0.152166	0.836986	0.0536178	0.312217	0.409908	0.189871	0.00737188	0.166005	0.00811864	0.0474572	0.00137051	0.661959	0.0271458	0.00899075	0.897077	0.00252648	0.400208	0.408088	BZIP53	1.85	1.49	2.18
EGP00794	indianred4	545.955	48.1679	0.777845	0.716756	0.294784	0.689926	0.454366	0.666659	0.0143185	-0.354421	-0.195434	-0.44084	-0.535291	-0.219202	-0.146477	-0.414712	-0.2964	0.233946	0.603718	-0.1285	-0.321286	-0.737404	-0.0363216	0.000388806	0.0017818	0.267712	0.00309987	0.07705	0.00479659	0.958027	0.178012	0.468229	0.0874229	0.032617	0.414686	0.588291	0.110223	0.264974	0.383171	0.0132733	0.635301	0.224979	0.00111465	0.893763	--	44.46	44.82	69.01
EGP18749	indianred4	543.3	48.1451	-0.504408	-0.701567	-0.1814	-0.276934	-0.0399733	0.0569103	-0.728633	-0.346423	-0.401072	0.0145446	0.181192	0.163791	0.296373	0.526206	0.613743	-0.412982	-0.571759	-0.0297717	0.235175	0.624878	0.187273	0.0463201	0.00245526	0.501358	0.2991	0.883147	0.83418	0.00136725	0.188698	0.123649	0.957364	0.501858	0.544426	0.265019	0.0362771	0.0114442	0.111867	0.0206694	0.912846	0.380605	0.00965116	0.487362	MAKR2	4.77	4.97	5.23
EGP15367	indianred4	399.993	48.0371	-0.102573	-0.0995225	-0.620984	-0.00348859	0.517704	-0.201622	0.454632	-0.305333	-0.314494	-0.420185	-0.449262	-0.162272	-0.236256	0.178654	0.0268087	0.608682	0.799953	-0.157948	0.207254	-0.348144	0.0230117	0.705425	0.713835	0.010251	0.98977	0.039976	0.453973	0.0768553	0.250149	0.23549	0.105136	0.0808538	0.548216	0.378353	0.507968	0.921493	0.0123411	0.000198872	0.559066	0.441188	0.186365	0.932587	At3g47570	0.21	0.28	0.39
EGP21738	indianred4	752.775	47.98	-0.538209	-0.646054	-0.0162981	-0.473126	-0.197333	-0.101828	-0.602074	-0.156743	-0.155587	0.249054	0.489887	0.333218	0.536857	0.480432	0.634229	-0.52614	-0.710962	-0.0859148	0.159603	0.707525	0.216076	0.0315031	0.00685656	0.952229	0.0641774	0.463831	0.707476	0.013594	0.562107	0.565028	0.352278	0.0540757	0.207246	0.0320154	0.0596171	0.00832365	0.0363052	0.00201824	0.751723	0.554901	0.00217011	0.421537	--	3.48	3.09	1.43
EGP07136	indianred4	493.665	47.9118	0.689786	0.338288	-0.0247519	0.0300689	0.076824	-0.127829	0.484746	-0.111559	-0.110466	-0.678913	-0.450847	-0.741962	-0.495403	0.234876	-0.286476	0.626377	0.897529	0.0102911	0.362056	-0.257212	0.0676394	0.00310842	0.199992	0.927501	0.911979	0.777341	0.637081	0.0570392	0.680832	0.68381	0.00382921	0.0796582	0.000999323	0.0510241	0.381227	0.282062	0.00942776	2.41694e-06	0.969827	0.168191	0.336198	0.803442	--	11.34	9.85	12.35
EGP20895	indianred4	347.204	47.682	0.876244	0.486378	0.240715	0.222358	0.177448	0.239822	0.159544	-0.320957	-0.220718	-0.682979	-0.435058	-0.616156	-0.233544	0.131799	-0.177001	0.412346	0.772365	-0.0889849	0.170121	-0.32852	0.0827713	8.54288e-06	0.0560857	0.369152	0.407828	0.510883	0.370985	0.555051	0.225481	0.411385	0.00354539	0.092149	0.011035	0.384012	0.626567	0.511964	0.112476	0.000453892	0.743125	0.528759	0.214117	0.760555	--	19.44	20.09	19.57
EGP22571	indianred4	628.643	47.6668	0.49031	0.12813	-0.342832	0.486414	0.130125	-0.0789186	0.291168	-0.14145	-0.432723	-0.265051	-0.760107	-0.489902	-0.337312	-0.109532	-0.493089	0.865484	0.819468	0.348015	0.395186	-0.244999	0.165674	0.0538368	0.636282	0.19363	0.0560646	0.630993	0.771418	0.273902	0.601292	0.0941081	0.32115	0.000632406	0.054067	0.201375	0.686355	0.0522883	1.48634e-05	0.000102469	0.186539	0.129779	0.360429	0.539744	At1g28695	1.2	1.44	0.5
EGP18788	indianred4	496.362	47.6607	0.0957522	-0.0592026	-0.543234	-0.0674716	0.561798	-0.182116	0.372533	-0.430508	-0.372524	-0.601209	-0.482597	-0.251957	-0.294899	0.328951	0.126943	0.5573	0.854354	-0.242295	0.251788	-0.341883	0.120489	0.724274	0.827592	0.0296528	0.803921	0.023527	0.499642	0.155312	0.0959936	0.155323	0.0137651	0.0583129	0.346506	0.267517	0.21348	0.639438	0.0249126	2.51392e-05	0.36592	0.346842	0.194949	0.65669	ARID1	3.5	3.39	3.89
EGP26116	indianred4	500.911	47.645	0.386197	-0.0826087	-0.465057	0.199721	0.481389	0.0194099	0.0309946	-0.596413	-0.66974	-0.708319	-0.747241	-0.476607	-0.35096	0.369921	0.0497635	0.623997	0.848702	-0.0343952	0.42346	-0.217453	0.12224	0.139537	0.761013	0.0695048	0.45833	0.0590379	0.943121	0.909279	0.0147447	0.00453673	0.00213424	0.000878132	0.0619737	0.182586	0.158458	0.854783	0.0097844	3.23033e-05	0.89937	0.102171	0.418512	0.651994	SHM3	18.64	19.34	21.16
EGP10299	indianred4	1303.55	47.4829	0.491682	0.356743	-0.211287	0.643826	0.0533146	0.0338352	0.435853	0.0971485	-0.18388	-0.172453	-0.735842	-0.498049	-0.513514	-0.40601	-0.743868	0.81319	0.748217	0.415916	0.18728	-0.430242	-0.0754198	0.0530681	0.174986	0.432147	0.00711592	0.844534	0.901001	0.0914881	0.720403	0.495426	0.523039	0.0011566	0.0496068	0.0419001	0.118665	0.000954083	0.000127878	0.000857102	0.10909	0.487346	0.0962217	0.781317	EXO70E2	3.56	3.41	5.15
EGP26722	indianred4	368.093	47.3854	-0.158796	-0.220639	-0.734627	0.0813913	0.595732	-0.163153	0.27865	-0.409665	-0.464988	-0.399305	-0.558732	-0.0897485	-0.267459	0.188133	0.08525	0.579229	0.722509	-0.118874	0.222795	-0.321355	0.120214	0.556929	0.411557	0.00119011	0.764442	0.014888	0.546014	0.295991	0.115066	0.0695515	0.125467	0.0244648	0.740991	0.316607	0.485328	0.753589	0.0187086	0.00156983	0.661034	0.406884	0.224874	0.65743	LSH10	0.75	0.98	2.16
EGP14210	indianred4	1143.5	47.3287	-0.509789	-0.647626	-0.0395773	-0.473451	-0.0490854	0.00258729	-0.675053	-0.334782	-0.26628	0.06597	0.42309	0.294153	0.519413	0.581925	0.753289	-0.547546	-0.623963	-0.197039	0.152807	0.646194	0.176634	0.043668	0.00667819	0.884298	0.0639693	0.856743	0.992413	0.00411524	0.20499	0.318828	0.808208	0.102504	0.268787	0.0392107	0.0180375	0.000754375	0.0281325	0.00978947	0.464511	0.572085	0.00684049	0.512854	--	15.96	14.49	12.37
EGP18630	indianred4	372.128	47.3254	-0.180926	-0.159055	-0.681276	-0.00971088	0.576898	-0.228475	0.405695	-0.335082	-0.341109	-0.333859	-0.433758	-0.0195287	-0.171446	0.157026	0.0886684	0.562133	0.733775	-0.184633	0.16562	-0.350564	0.0348085	0.502496	0.556279	0.00366214	0.971527	0.0193044	0.394709	0.118978	0.204558	0.196027	0.20632	0.0932357	0.942773	0.525505	0.561392	0.74401	0.0234262	0.00121408	0.493631	0.539878	0.183115	0.898167	CEL1	7.29	6.68	5.25
EGP04848	indianred4	448.914	47.2332	0.26065	-0.297307	-0.373157	-0.31532	-0.175843	-0.493132	0.249432	-0.0860371	-0.292201	-0.631534	-0.388498	-0.836217	-0.624035	0.702134	-0.0565937	0.570903	0.574993	0.209305	0.797912	0.331508	0.0862386	0.329549	0.263446	0.154566	0.234196	0.514773	0.0522644	0.351524	0.75138	0.272125	0.00869035	0.136993	5.43379e-05	0.00977858	0.00242691	0.83509	0.020904	0.0198019	0.436579	0.000212274	0.209729	0.750815	Os04g0386900	6.63	6.59	8.85
EGP25490	indianred4	426.579	47.1771	-0.088522	-0.0472465	-0.534032	-0.163294	0.574713	-0.222262	0.481985	-0.333182	-0.213672	-0.467852	-0.303026	-0.079247	-0.174933	0.25249	0.167271	0.468491	0.7715	-0.33114	0.118863	-0.382985	0.0574318	0.74442	0.862061	0.0331067	0.545664	0.0198759	0.408037	0.0586793	0.207297	0.426847	0.0676244	0.253928	0.770491	0.516986	0.345454	0.535788	0.0671997	0.000464941	0.210268	0.661065	0.143143	0.83268	AATP1	32.69	32.64	31.76
EGP08883	indianred4	391.484	47.0874	0.447823	0.578171	0.0127722	0.413979	0.359214	0.230966	0.529122	-0.0899387	-0.00543888	-0.32436	-0.408807	-0.24554	-0.165763	-0.358319	-0.397794	0.528195	0.813449	-0.0954211	-0.163792	-0.689477	-0.17953	0.0819502	0.0189772	0.962556	0.110918	0.171804	0.389433	0.0350703	0.74046	0.984051	0.220322	0.115904	0.359335	0.539524	0.172952	0.127037	0.0354506	0.000126737	0.725193	0.544422	0.00312725	0.505854	LRK10	1.23	1.25	1.33
EGP18734	indianred4	312.493	47.0607	0.453012	0.634918	0.149625	0.051202	0.421901	0.122547	0.60882	-0.122675	0.183347	-0.419423	-0.117716	-0.130009	-0.0483484	-0.161187	-0.12837	0.299006	0.775664	-0.403185	-0.261234	-0.692211	-0.126865	0.0780461	0.00823178	0.580209	0.850628	0.103575	0.651172	0.0123158	0.650827	0.496697	0.105834	0.664155	0.6313	0.858873	0.55093	0.635645	0.260594	0.000413713	0.121499	0.328428	0.00296367	0.639645	--	12.57	13.06	12.85
EGP19149	indianred4	1501.63	47.0148	0.408118	0.551031	-0.0562555	0.508352	-0.00692416	-0.0640934	0.702123	0.372307	0.210337	0.0366675	-0.446714	-0.290125	-0.447956	-0.607364	-0.80976	0.663492	0.637165	0.300142	-0.0684188	-0.56823	-0.130411	0.11658	0.0269475	0.836063	0.0443647	0.979696	0.813573	0.00242746	0.155582	0.434269	0.892757	0.0828027	0.275703	0.0818486	0.0125833	0.00014384	0.00507594	0.00793803	0.2587	0.801219	0.0216494	0.630237	LON2	40.47	41.07	49.64
EGP32185	indianred4	373.016	46.967	-0.081795	-0.359673	-0.5693	-0.47144	0.0424333	-0.63334	0.467956	-0.0717409	-0.177721	-0.482833	-0.231103	-0.49656	-0.449624	0.635407	0.0845266	0.550957	0.60821	0.000377745	0.62383	0.178865	0.119615	0.763304	0.171217	0.0213484	0.0652648	0.876006	0.00844318	0.0675548	0.791761	0.510222	0.0581721	0.389143	0.0504005	0.0805797	0.00816712	0.75562	0.0269722	0.0124274	0.998892	0.00980973	0.507459	0.65904	KPHMT1	3.39	3.69	3.19
EGP08710	indianred4	1222.71	46.9366	0.683019	0.560012	0.0583423	0.636212	-0.00319914	0.166965	0.404872	0.139094	-0.0342114	-0.240536	-0.630864	-0.547974	-0.533147	-0.444643	-0.754286	0.646546	0.679999	0.340993	0.0607277	-0.489926	-0.0566228	0.00354269	0.02407	0.830063	0.00806168	0.990618	0.536543	0.119801	0.607425	0.899905	0.369519	0.00878346	0.0279848	0.0334543	0.084411	0.000735426	0.00680029	0.00375171	0.196188	0.823215	0.0540535	0.835007	CDKG-2	21.91	22.84	26.65
MSTRG.23649	indianred4	325.442	46.7718	0.456492	-0.0227596	-0.129641	-0.26389	0.276613	-0.109269	0.0452463	-0.470389	-0.332667	-0.793603	-0.299474	-0.503796	-0.317226	0.641243	0.284081	0.255571	0.611931	-0.253071	0.38711	-0.0253576	0.397016	0.0755047	0.933324	0.632274	0.323354	0.299683	0.687072	0.867852	0.0659499	0.208043	0.00024305	0.259814	0.046629	0.231227	0.00742623	0.286282	0.339399	0.0117592	0.344307	0.138524	0.925731	0.127851	GIP	3.63	3.66	3.47
EGP08984	indianred4	296.883	46.7648	0.0426572	0.38811	-0.130419	-0.178968	0.440122	-0.13722	0.774578	-0.00752165	0.275713	-0.32226	-0.000336534	-0.00162786	-0.114798	-0.0681835	-0.0332178	0.301828	0.704732	-0.435803	-0.223065	-0.614597	-0.0888304	0.875357	0.13742	0.630216	0.507209	0.0880005	0.61232	0.000426603	0.977944	0.301322	0.223497	0.999013	0.995226	0.672042	0.80189	0.902799	0.255903	0.00230024	0.0915303	0.406301	0.011298	0.743557	R1A-10	45	44.98	40.46
EGP32167	indianred4	558.618	46.7359	0.696111	0.737235	0.289706	0.543482	0.571682	0.66685	0.113312	-0.423301	-0.14658	-0.544943	-0.431704	-0.177673	-0.0690396	-0.325956	-0.156802	0.190163	0.686729	-0.316957	-0.381207	-0.807044	-0.171208	0.00274233	0.00111912	0.276429	0.0295637	0.0206905	0.00478013	0.676071	0.102314	0.588026	0.0290429	0.0949722	0.510339	0.79945	0.217928	0.561956	0.480544	0.00329896	0.231645	0.145166	0.000157624	0.526088	RPPL1	6.95	7.07	11.9
EGP01750	indianred4	321.772	46.5824	-0.379613	0.0101339	0.151729	0.464767	-0.164499	0.370271	-0.318953	0.259365	0.120092	0.683246	0.14763	0.476021	0.32332	-0.646003	-0.225496	-0.30121	-0.635924	0.265338	-0.408215	0.00154471	-0.114931	0.146995	0.970287	0.574831	0.0697022	0.542663	0.158034	0.228556	0.332026	0.657758	0.00352739	0.585326	0.062341	0.221891	0.00686237	0.401069	0.256925	0.00809931	0.320607	0.116484	0.99547	0.671683	PEPD	14.6	14.43	22.77
EGP07208	indianred4	318.279	46.5312	-0.00862921	-0.131205	-0.377198	-0.488802	0.160487	-0.447514	0.550248	-0.101027	-0.0238789	-0.613943	-0.116605	-0.470936	-0.413979	0.5739	0.137523	0.4211	0.664537	-0.210761	0.400903	-0.028017	0.143588	0.974698	0.628137	0.149798	0.0546913	0.552682	0.0821871	0.0272102	0.709683	0.930052	0.0114097	0.667155	0.0655924	0.110918	0.0200921	0.611526	0.104302	0.00498237	0.433322	0.123823	0.917966	0.59575	--	6.03	5.36	5.76
EGP06923	indianred4	445.185	46.3681	-0.0361997	-0.188044	-0.61306	-0.0274753	0.575317	-0.13491	0.247032	-0.499913	-0.489753	-0.529944	-0.487815	-0.185231	-0.160004	0.340332	0.190545	0.54961	0.783423	-0.207899	0.283257	-0.256852	0.0716024	0.894118	0.485538	0.0115621	0.919547	0.0197165	0.618377	0.35633	0.0486259	0.0541511	0.0347356	0.055256	0.492207	0.553896	0.197113	0.479645	0.0274259	0.000330662	0.439735	0.287743	0.336899	0.792154	CURT1D	16.53	18.04	16.36
EGP28326	indianred4	347.249	46.3202	0.313845	-0.00369795	-0.309976	-0.138084	0.0140914	-0.321443	0.467322	-0.0639879	-0.166334	-0.656338	-0.436708	-0.765487	-0.63464	0.422428	-0.195376	0.627129	0.767346	0.0912489	0.532958	-0.0433009	-0.11138	0.236511	0.989156	0.242651	0.610061	0.958692	0.22474	0.0679779	0.813875	0.538106	0.00575512	0.0907822	0.000548034	0.0082687	0.1031	0.468365	0.00931734	0.00052114	0.736803	0.0335288	0.87349	0.681321	ROG1	7.86	8.34	10.06
MSTRG.26147	indianred4	365.599	46.2745	0.778459	0.458046	0.233086	-0.0784683	0.331364	0.158204	0.199537	-0.398519	-0.10255	-0.824409	-0.250633	-0.496299	-0.261165	0.331735	0.104018	0.195147	0.732157	-0.375905	0.0726252	-0.373031	0.147381	0.000382019	0.0743894	0.384971	0.77269	0.20994	0.558422	0.458752	0.126282	0.705486	8.55669e-05	0.349133	0.0505405	0.328561	0.2094	0.701451	0.468896	0.00126067	0.151312	0.789247	0.154716	0.585965	PAE11	1.74	1.66	1.56
EGP30281	indianred4	412.001	46.2581	-0.129081	-0.327764	-0.685295	-0.140782	0.452429	-0.25527	0.247933	-0.42533	-0.47564	-0.560616	-0.469476	-0.295059	-0.300447	0.475466	0.195892	0.552966	0.712702	-0.12885	0.417698	-0.0986935	0.0710866	0.63376	0.215236	0.00339148	0.603028	0.0784782	0.339987	0.35452	0.100506	0.0625801	0.0238851	0.0665488	0.267245	0.258192	0.0626901	0.467166	0.0263065	0.0019447	0.634371	0.107427	0.716127	0.793621	--	7.55	6.77	13.62
EGP19727	indianred4	371.726	46.1306	-0.163106	-0.274364	-0.664657	-0.229702	0.390754	-0.362069	0.412619	-0.279378	-0.307982	-0.515885	-0.377024	-0.293302	-0.363025	0.43925	0.136288	0.548407	0.711211	-0.140557	0.383999	-0.12652	0.0664603	0.546132	0.30379	0.00497175	0.392105	0.134529	0.168175	0.112214	0.294679	0.245854	0.0408028	0.150001	0.270239	0.166971	0.088705	0.61476	0.0278359	0.00200758	0.603613	0.141997	0.640564	0.806808	NPF1.2	7.65	7.53	10.32
EGP25622	indianred4	593.618	45.9638	0.679226	0.724722	0.230487	0.721183	0.503694	0.644386	0.0957169	-0.319598	-0.166665	-0.348086	-0.528728	-0.11833	-0.0962287	-0.513553	-0.331083	0.271565	0.624177	-0.136745	-0.382713	-0.809303	-0.165002	0.0038067	0.00149399	0.390445	0.00161676	0.0466805	0.00705003	0.724372	0.227563	0.537287	0.186443	0.0352316	0.662499	0.722952	0.0418816	0.21035	0.308948	0.00975704	0.613563	0.14345	0.000146089	0.541413	ABCC8	13.17	13.24	23.5
MSTRG.22680	indianred4	549.793	45.9528	0.776135	0.250769	-0.088606	0.281039	0.0323039	-0.038031	0.237631	-0.171153	-0.326252	-0.619986	-0.682994	-0.789672	-0.57949	0.166337	-0.391336	0.689134	0.81748	0.230224	0.456438	-0.178762	0.149939	0.000408224	0.348862	0.744185	0.291697	0.905463	0.888792	0.375503	0.526224	0.217485	0.0104094	0.00354439	0.000274263	0.0186429	0.538098	0.133898	0.00314829	0.000110013	0.391001	0.0755435	0.507707	0.579404	--	1.4	1.73	3.2
EGP30679	indianred4	370.837	45.8714	-0.165361	-0.166595	-0.722188	0.0831216	0.525644	-0.228558	0.414873	-0.28649	-0.368062	-0.322745	-0.527971	-0.100228	-0.273014	0.107186	-0.0244691	0.645116	0.754005	-0.0712053	0.216038	-0.343584	0.0318085	0.540519	0.537459	0.00158109	0.75957	0.0365134	0.394534	0.110072	0.282036	0.160724	0.222761	0.0355429	0.711888	0.306272	0.692765	0.928327	0.00696485	0.000740719	0.793284	0.42162	0.192591	0.906906	LET6	0.6	0.78	2.66
EGP26530	indianred4	285.224	45.8095	0.512005	0.502407	-0.0792442	0.222805	0.500445	0.0359383	0.472903	-0.200561	-0.0357243	-0.357789	-0.399927	-0.082479	-0.214503	-0.196519	-0.18993	0.418699	0.786099	-0.245825	-0.156959	-0.690142	-0.0315862	0.0426095	0.0473359	0.770498	0.406861	0.0483486	0.894879	0.0643203	0.456402	0.895501	0.173634	0.124826	0.761378	0.425007	0.465713	0.481092	0.1065	0.000305437	0.35876	0.561561	0.00308681	0.907554	HOMT1	4.25	4.99	3.09
EGP31707	indianred4	297.392	45.7851	0.530145	0.697185	0.215383	0.0826735	0.148357	0.0337131	0.741683	0.157616	0.356496	-0.404695	-0.140987	-0.37669	-0.3623	-0.224789	-0.398371	0.365369	0.729367	-0.182261	-0.168015	-0.620208	-0.158158	0.0346541	0.00268379	0.423065	0.760831	0.583457	0.901357	0.0010061	0.559902	0.175306	0.119978	0.602496	0.150391	0.167883	0.402586	0.126436	0.164044	0.00134447	0.499296	0.533947	0.0103738	0.558538	DEGP1	10	10.03	11.37
MSTRG.6442	indianred4	516.687	45.7797	0.784941	0.743342	0.331652	0.616826	0.504004	0.650423	0.0456286	-0.394594	-0.172822	-0.428793	-0.452375	-0.137635	-0.0064515	-0.391995	-0.215436	0.208935	0.634218	-0.228128	-0.361653	-0.759671	0.0199027	0.000316153	0.000966403	0.209519	0.0109235	0.0465235	0.00636979	0.866744	0.130406	0.522136	0.0974721	0.0785186	0.611235	0.981082	0.133188	0.422948	0.437408	0.00832501	0.395447	0.1687	0.000639679	0.941679	UGT29	8.8	9.52	12.74
EGP26597	indianred4	812.864	45.6789	0.546935	0.42871	-0.235802	0.514844	0.303541	0.0446211	0.49216	-0.0694393	-0.178157	-0.386391	-0.732337	-0.440407	-0.560389	-0.286989	-0.553583	0.736472	0.887621	0.152973	0.0888277	-0.607293	-0.101147	0.0283441	0.0975439	0.379299	0.041282	0.253081	0.869663	0.0528023	0.798311	0.509167	0.139321	0.00125542	0.0877709	0.0239546	0.281161	0.0261043	0.00113953	4.48795e-06	0.571663	0.743565	0.0125966	0.709351	STIPL1	11.27	11.33	16.6
EGP28471	indianred4	957.025	45.6315	0.616595	0.337687	-0.192137	0.568342	0.0948861	0.0481596	0.364005	-0.0375489	-0.277996	-0.368545	-0.781465	-0.617986	-0.557305	-0.221549	-0.633341	0.804931	0.825875	0.348	0.276696	-0.388748	-0.0445346	0.0109618	0.200843	0.475914	0.0216177	0.726679	0.859419	0.165743	0.890193	0.297174	0.160133	0.000350193	0.0107325	0.0249111	0.40958	0.00844304	0.000169093	8.10228e-05	0.18656	0.299531	0.136718	0.869914	ANN5	18.59	19.76	28.59
EGP28709	indianred4	971.902	45.4855	0.40375	0.351106	-0.345237	0.573846	0.280845	-0.00895374	0.514237	0.00818344	-0.177592	-0.234828	-0.751502	-0.354103	-0.553994	-0.385966	-0.621724	0.785424	0.829759	0.24452	0.0847108	-0.590966	-0.0342429	0.120928	0.182392	0.190318	0.0201065	0.292044	0.973746	0.0415631	0.976004	0.510533	0.381327	0.00078934	0.178429	0.0259706	0.139794	0.0101348	0.000311649	6.99499e-05	0.361397	0.755103	0.0159223	0.899814	ARF5	38.07	37.99	51.71
EGP20768	indianred4	310.461	45.4594	-0.309606	0.122814	0.266548	0.437924	-0.127381	0.412882	-0.272718	0.237726	0.177125	0.709523	0.244156	0.555235	0.506946	-0.690897	-0.187958	-0.324546	-0.588706	0.163169	-0.495022	-0.0632339	-0.00995522	0.243243	0.650457	0.318322	0.0897842	0.638273	0.111963	0.306818	0.375307	0.511664	0.00208075	0.362135	0.0255694	0.0450546	0.00304138	0.485743	0.220041	0.0164319	0.545974	0.0512306	0.816033	0.970811	16OMT	1.78	2.43	1.97
MSTRG.27253	indianred4	546.878	45.3581	0.104339	-0.113742	-0.571076	0.0409024	0.65925	-0.036989	0.169434	-0.595522	-0.543378	-0.650897	-0.581963	-0.224216	-0.258178	0.349142	0.207254	0.511861	0.818859	-0.24821	0.246794	-0.339815	0.0841324	0.700569	0.674904	0.0208564	0.880449	0.00547042	0.891822	0.530448	0.0149327	0.0296013	0.00631869	0.0180281	0.403819	0.334322	0.18502	0.441188	0.0426778	0.000104735	0.353966	0.356808	0.197839	0.756728	--	15.42	16.89	27.76
EGP00997	indianred4	347.175	45.3416	-0.726216	-0.674078	-0.201582	-0.0829648	-0.22856	-0.0645924	-0.564743	0.0129594	-0.208234	0.63293	0.301715	0.502899	0.564876	0.0511358	0.305226	-0.324917	-0.767643	0.211009	0.0820886	0.610196	0.126556	0.0014445	0.00419014	0.454063	0.760011	0.394529	0.812146	0.0226523	0.962008	0.438982	0.00849884	0.25609	0.0470845	0.0226135	0.850819	0.250323	0.219484	0.000516947	0.432769	0.762477	0.0120671	0.640468	At2g05160	4.04	3.84	2.49
EGP10236	indianred4	366.067	45.2906	-0.435171	-0.128258	0.217403	0.151282	0.0178056	0.361727	-0.548001	-0.0341346	0.0263474	0.649106	0.407782	0.768383	0.743601	-0.356429	0.269376	-0.591195	-0.765113	-0.0770845	-0.462515	0.123792	0.0206308	0.092055	0.635943	0.418622	0.575972	0.947816	0.168606	0.0279755	0.900129	0.92284	0.00651359	0.11691	0.000506607	0.000960307	0.175393	0.313018	0.0158715	0.000553586	0.776603	0.0712476	0.647841	0.939549	APRR1	6.43	6.02	5
EGP23948	indianred4	874.716	45.2055	0.703812	0.486372	-0.0554465	0.701855	0.203617	0.233817	0.265213	-0.106318	-0.264452	-0.309345	-0.761561	-0.45778	-0.427444	-0.383196	-0.613795	0.683708	0.770492	0.263192	0.0761593	-0.536423	-0.0120755	0.00234447	0.0560893	0.838392	0.00244083	0.449422	0.38344	0.320843	0.695139	0.322286	0.243661	0.000608623	0.0745792	0.0986456	0.142903	0.0114352	0.00349636	0.000478086	0.324683	0.779222	0.0321814	0.964597	At4g27290	3.73	3.24	6.84
EGP08935	indianred4	382.759	45.188	-0.0747352	-0.0982495	-0.605429	-0.00232839	0.48161	-0.191097	0.448476	-0.298267	-0.318946	-0.4682	-0.467121	-0.237764	-0.294545	0.207243	0.00646547	0.618575	0.806069	-0.131942	0.243583	-0.322542	0.0544716	0.783258	0.717355	0.012946	0.993172	0.0589047	0.47835	0.0814514	0.261833	0.228567	0.0673928	0.0681122	0.375229	0.268118	0.441213	0.981041	0.0106365	0.000162834	0.626192	0.363299	0.223069	0.841199	MLP31	0.63	0.78	2.16
EGP01228	indianred4	473.867	45.181	0.789026	0.661197	0.230347	0.58781	0.5562	0.590665	0.0110803	-0.477298	-0.276072	-0.492768	-0.531666	-0.163048	-0.0549037	-0.293914	-0.160713	0.253274	0.685595	-0.231331	-0.276298	-0.729597	-0.0407966	0.000279694	0.0052865	0.39074	0.0166376	0.025261	0.0159895	0.967514	0.0615435	0.300668	0.0524657	0.0340421	0.546277	0.839955	0.269193	0.552117	0.343907	0.00337197	0.388662	0.300257	0.00133738	0.880756	RPT2	41.33	40.1	65.1
EGP07095	indianred4	1068.05	45.053	0.541719	0.567495	-0.0676179	0.658554	0.211897	0.17973	0.469234	0.0713167	-0.039317	-0.193793	-0.644048	-0.337533	-0.47351	-0.537233	-0.687324	0.637612	0.728695	0.215091	-0.0850484	-0.664562	-0.125968	0.0302018	0.0218579	0.803504	0.00553744	0.430789	0.505374	0.0667084	0.792967	0.885054	0.472046	0.00708977	0.201061	0.0639315	0.0318725	0.00326115	0.00788071	0.00136531	0.423708	0.754155	0.0049802	0.642033	PSI3	32.27	33.62	45.23
EGP14636	indianred4	478.237	44.98	0.107776	0.0065471	-0.510763	-0.0157965	0.600316	-0.130027	0.391282	-0.424645	-0.340931	-0.57117	-0.474874	-0.199705	-0.264032	0.24603	0.10383	0.543574	0.861462	-0.266281	0.173737	-0.418385	0.148503	0.691149	0.980802	0.0432002	0.953698	0.0139435	0.631254	0.133957	0.101113	0.196275	0.0208307	0.063064	0.458364	0.323084	0.358346	0.701967	0.0295309	1.80647e-05	0.318825	0.5199	0.10679	0.583085	--	4.73	4.74	4.74
EGP29988	indianred4	506.538	44.845	0.606232	0.475473	-0.0444078	0.598035	0.551127	0.474592	0.12798	-0.469636	-0.402372	-0.547926	-0.680221	-0.309281	-0.174151	-0.213665	-0.230893	0.506774	0.844142	-0.105326	-0.0773335	-0.6616	-0.0573077	0.0127945	0.0626854	0.870281	0.0144075	0.0269155	0.0632424	0.636679	0.0664434	0.122324	0.0280013	0.00373596	0.243764	0.518891	0.426862	0.389587	0.0451394	3.92614e-05	0.697861	0.775899	0.00524902	0.833037	--	3.79	3.96	7.9
EGP30486	indianred4	406.778	44.7929	-0.713082	-0.605116	-0.116115	-0.134559	-0.255842	-0.087358	-0.521931	0.0811041	-0.0901501	0.692742	0.406229	0.569765	0.600651	0.00486485	0.306325	-0.402588	-0.824036	0.165141	0.00305249	0.584374	0.198275	0.00192895	0.0130054	0.668477	0.619297	0.338868	0.747678	0.0381035	0.765251	0.73987	0.00293272	0.118447	0.0212188	0.0138764	0.985734	0.248535	0.122103	8.67543e-05	0.541066	0.991048	0.0174443	0.461656	--	8.13	7.85	4.52
EGP07137	indianred4	231.106	44.784	0.3997	0.485503	0.0744881	-0.129563	0.224818	-0.14734	0.706445	0.0214853	0.234427	-0.35641	-0.0496947	-0.223935	-0.101565	-0.0197519	-0.157077	0.38391	0.750389	-0.291362	-0.0589362	-0.479118	-0.0480374	0.125059	0.0565954	0.783959	0.632481	0.402526	0.58607	0.00221968	0.93705	0.382165	0.175418	0.854981	0.404425	0.708198	0.94212	0.561262	0.142098	0.000811791	0.273568	0.828357	0.0604196	0.859772	--	27.16	28.82	11.62
EGP25580	indianred4	598.085	44.6539	0.818866	0.688196	0.24195	0.706535	0.277562	0.499446	0.130704	-0.194461	-0.166819	-0.36306	-0.597222	-0.351129	-0.260357	-0.437825	-0.483419	0.402346	0.64907	0.061101	-0.168148	-0.645958	-0.104609	0.000104706	0.00320638	0.366626	0.00221554	0.297959	0.04887	0.629461	0.47049	0.536904	0.166926	0.0145758	0.182361	0.330113	0.0898649	0.0578234	0.122349	0.00651754	0.822145	0.53362	0.00686758	0.699828	--	58.96	55.56	103.29
EGP26035	indianred4	526.009	44.6204	0.26888	0.31341	-0.336476	0.329037	0.759493	0.216809	0.325623	-0.467343	-0.312102	-0.529476	-0.581818	-0.0756754	-0.236508	-0.109549	-0.0362184	0.464496	0.865451	-0.306117	-0.139071	-0.743398	-0.0950114	0.313945	0.237196	0.202564	0.213354	0.00064268	0.419926	0.218425	0.0679637	0.239265	0.0349257	0.0180638	0.780593	0.377831	0.686307	0.894064	0.0698871	1.48878e-05	0.248873	0.607485	0.000965086	0.726331	At2g16250	3.77	4.29	12.13
MSTRG.9206	indianred4	368.68	44.5687	0.391683	-0.17096	-0.283791	-0.0997814	-0.088063	-0.252039	0.1316	-0.175533	-0.358075	-0.697874	-0.503138	-0.856723	-0.647886	0.577595	-0.107289	0.549332	0.598667	0.212636	0.689873	0.198538	0.308733	0.133523	0.526698	0.286794	0.71312	0.745704	0.346345	0.627095	0.515526	0.173266	0.00264675	0.0469627	2.25609e-05	0.00664894	0.0191246	0.692481	0.0275204	0.0142779	0.429145	0.00310312	0.46105	0.244644	--	0.6	1.06	1.82
EGP02997	indianred4	922.604	44.5304	0.473136	0.350024	-0.288875	0.566536	0.205521	-0.00885334	0.475726	0.0156657	-0.188427	-0.261828	-0.747786	-0.438045	-0.565316	-0.33884	-0.636511	0.785762	0.818195	0.286147	0.146405	-0.522556	-0.0596054	0.0641712	0.183836	0.27787	0.0221322	0.445102	0.974041	0.0625264	0.954081	0.484635	0.32729	0.000866353	0.0896855	0.0224852	0.199212	0.00802272	0.000308526	0.00010725	0.282638	0.588476	0.0378322	0.826436	CRK2	5.77	4.38	7.07
EGP28615	indianred4	1333.78	44.4284	0.693288	0.435935	-0.03611	0.496608	-0.116726	-0.0547277	0.480189	0.189776	-0.0583819	-0.265311	-0.64219	-0.670218	-0.604005	-0.280448	-0.762134	0.768436	0.741491	0.419422	0.269203	-0.332656	0.0268359	0.00290112	0.0914208	0.894379	0.0503748	0.666827	0.840462	0.059765	0.481453	0.829949	0.320657	0.00731133	0.00449744	0.0132181	0.292756	0.00059944	0.000505876	0.00101076	0.105835	0.313342	0.208059	0.921414	--	251.57	248.98	344.5
EGP25659	indianred4	137.773	44.4205	-0.172519	-0.22028	-0.593615	-0.0240003	0.107689	-0.394976	0.475497	0.0251387	-0.18821	-0.187015	-0.377174	-0.300443	-0.342267	0.139826	-0.202155	0.662461	0.583802	0.163915	0.385442	-0.0576655	0.0518288	0.522878	0.412337	0.0153408	0.929697	0.69139	0.130001	0.0626705	0.926371	0.485146	0.487972	0.149825	0.258199	0.194415	0.605518	0.452755	0.00516966	0.0175813	0.544116	0.140379	0.832008	0.848819	FAD2-2	0.15	0.13	0
EGP34397	indianred4	434.6	44.3842	-0.0212712	-0.045529	-0.654471	0.165954	0.585317	-0.146844	0.413551	-0.33101	-0.376348	-0.380272	-0.589064	-0.118044	-0.298157	0.0493823	-0.0604991	0.654196	0.825886	-0.101652	0.159426	-0.451397	0.0249714	0.937676	0.867033	0.00594385	0.53905	0.0172199	0.587347	0.111325	0.210457	0.150791	0.146236	0.0163505	0.663272	0.262016	0.855884	0.823871	0.005972	8.09903e-05	0.707961	0.555347	0.0792464	0.92686	LE16	1.65	0.7	4.09
EGP28590	indianred4	988.846	44.3384	-0.735515	-0.44592	0.0269532	-0.595886	-0.0127107	-0.118901	-0.310703	-0.0302308	0.177546	0.368223	0.732757	0.651175	0.625026	0.27159	0.681411	-0.689809	-0.723167	-0.363738	-0.20888	0.396459	0.00206914	0.00116554	0.083417	0.921071	0.0148556	0.962736	0.660961	0.241489	0.911506	0.510645	0.160527	0.00124323	0.00628895	0.00962885	0.308902	0.00365276	0.00310698	0.00154697	0.166077	0.437532	0.128436	0.993932	At4g17486	11.56	11.74	8.03
MSTRG.25346	indianred4	321.672	44.1766	0.425765	0.31769	-0.214049	0.191036	0.3406	-0.0327994	0.506289	-0.172873	-0.150946	-0.488227	-0.494185	-0.392272	-0.344872	-0.0119664	-0.260304	0.629613	0.885694	-0.0651874	0.13232	-0.478723	0.151729	0.100121	0.230507	0.426012	0.478494	0.196738	0.904019	0.0453796	0.52201	0.57683	0.0550199	0.0516869	0.132889	0.190818	0.964917	0.330216	0.00895953	5.02851e-06	0.810445	0.625194	0.0606618	0.574832	--	0.44	0.92	0.94
EGP31003	indianred4	288.915	44.075	0.926454	0.506963	0.222597	0.328112	0.139459	0.199336	0.121925	-0.2383	-0.200824	-0.557322	-0.510765	-0.556119	-0.34381	0.00506592	-0.289043	0.395261	0.680542	0.0179898	0.139352	-0.354345	-0.0376735	2.56533e-07	0.0450463	0.407312	0.214721	0.606472	0.459212	0.652838	0.374121	0.455799	0.0249058	0.0431994	0.0252868	0.19228	0.985144	0.277579	0.129699	0.00371338	0.947277	0.606752	0.178112	0.889831	At5g17760	3.01	2.65	3.28
EGP04946	indianred4	364.17	44.0721	-0.094289	-0.0888208	-0.616939	0.00140689	0.569714	-0.173573	0.409438	-0.342003	-0.320577	-0.435927	-0.455583	-0.118624	-0.253139	0.17552	0.0667751	0.553813	0.773387	-0.198513	0.162179	-0.382586	0.0511375	0.728338	0.743584	0.0109048	0.995874	0.021233	0.520301	0.115288	0.194781	0.226062	0.0914274	0.0761626	0.661707	0.344174	0.515558	0.805909	0.0260293	0.000441112	0.461109	0.548448	0.143595	0.850814	WRKY12	0.31	0.56	0.95
EGP28117	indianred4	487.503	44.0251	0.649245	0.62669	0.121787	0.48889	0.523631	0.470069	0.261123	-0.383463	-0.205878	-0.530874	-0.497908	-0.262932	-0.0848642	-0.252303	-0.218793	0.418126	0.841936	-0.225933	-0.197341	-0.728898	-0.0941283	0.00649821	0.00938164	0.653206	0.0546411	0.0373692	0.0661591	0.328641	0.142602	0.444296	0.0343597	0.0496812	0.325179	0.754672	0.345822	0.415578	0.10703	4.30541e-05	0.400133	0.463812	0.00135897	0.728785	SPBC2A9.03	10.83	9.6	14.3
EGP07276	indianred4	807.786	43.8392	-0.699142	-0.53123	0.0387456	-0.58955	-0.179908	-0.146518	-0.39086	0.0208512	0.133126	0.347039	0.693092	0.485642	0.531351	0.353248	0.621014	-0.652073	-0.782002	-0.214002	-0.0581289	0.563477	0.103621	0.00257969	0.0342169	0.886714	0.0162403	0.504945	0.588184	0.134414	0.938905	0.623069	0.187862	0.00291242	0.0565146	0.0341684	0.179553	0.0102463	0.00619332	0.000344745	0.426115	0.830676	0.0230253	0.70254	PRL1-IFG	14.5	16.06	11.82
EGP01037	indianred4	560.383	43.6909	0.620941	0.190864	-0.27894	0.407138	0.256786	0.0246019	0.226781	-0.297633	-0.459631	-0.568041	-0.793746	-0.61634	-0.490488	0.0649165	-0.347716	0.758716	0.895089	0.181869	0.374068	-0.31943	0.149382	0.0102578	0.478898	0.295468	0.117546	0.337027	0.927939	0.39832	0.262897	0.0732638	0.0217029	0.000241976	0.0110042	0.0537364	0.811219	0.186944	0.000655862	2.83061e-06	0.500235	0.153482	0.227822	0.580831	G6PD	1.24	1.4	1.64
EGP01210	indianred4	314.295	43.5744	0.39587	0.688956	0.175453	-0.0561844	0.188177	-0.108853	0.860025	0.245951	0.504383	-0.272755	0.00322318	-0.177779	-0.300483	-0.262119	-0.338932	0.289678	0.666637	-0.281137	-0.273476	-0.667198	-0.185821	0.129055	0.00315921	0.515722	0.836268	0.485225	0.688208	1.93401e-05	0.358505	0.0463322	0.30675	0.990548	0.510081	0.258133	0.326733	0.199082	0.276477	0.00479852	0.29152	0.305421	0.00475025	0.490806	--	59.19	59.01	60.78
EGP28116	indianred4	347.154	43.5642	0.168432	-0.301022	-0.396882	-0.332743	-0.0498987	-0.426868	0.254522	-0.167801	-0.306461	-0.637253	-0.337303	-0.724698	-0.485952	0.692004	0.0463663	0.544761	0.607759	0.0922856	0.710608	0.260629	0.275254	0.532918	0.257238	0.127992	0.207933	0.854392	0.0991503	0.341453	0.534477	0.248314	0.00792678	0.201387	0.00149478	0.0563335	0.00297577	0.864608	0.0291076	0.0125103	0.733913	0.00203348	0.32959	0.302161	CYCH1-1	19.01	22.87	20.25
EGP23502	indianred4	317.317	43.5446	-0.228584	-0.300244	-0.78619	0.022167	0.502325	-0.2684	0.310421	-0.323858	-0.432482	-0.357203	-0.536838	-0.126017	-0.33244	0.22714	0.0548883	0.599949	0.673597	-0.0483154	0.297088	-0.229056	0.0995793	0.394478	0.258531	0.000304614	0.935057	0.0473782	0.314843	0.24194	0.221077	0.0943116	0.174391	0.0320228	0.641902	0.208374	0.397553	0.839999	0.0140174	0.00422749	0.858969	0.263814	0.393474	0.713678	LSH10	0.6	0.33	1.49
MSTRG.6574	indianred4	520.025	43.5222	0.786397	0.458142	0.097969	0.257869	0.371143	0.317803	0.147111	-0.429518	-0.283063	-0.848576	-0.558016	-0.62415	-0.430248	0.163625	-0.112764	0.392224	0.833175	-0.172485	0.112863	-0.46501	0.0101695	0.000302737	0.0743206	0.718131	0.334923	0.156981	0.230332	0.586658	0.0968447	0.288087	3.24796e-05	0.0246882	0.00976114	0.0962163	0.544838	0.677558	0.13294	6.12827e-05	0.52296	0.677288	0.0695369	0.970183	R1A-10	1.42	1.73	9.54
EGP21931	indianred4	266.493	43.5171	-0.503767	-0.205349	-0.146287	0.434882	-0.0712589	0.154901	-0.336473	0.205343	-0.0271748	0.771048	0.0177111	0.601785	0.266058	-0.58618	-0.172823	-0.191942	-0.615545	0.319787	-0.291523	0.0510863	-0.0468106	0.0466436	0.445491	0.58878	0.0922958	0.793131	0.566768	0.202569	0.445505	0.920424	0.000470792	0.948093	0.0136509	0.319245	0.0170165	0.522133	0.476369	0.0111374	0.227273	0.27329	0.850962	0.863322	At3g28580	1.45	2.55	2.01
EGP10596	indianred4	413.12	43.4454	0.762361	0.555215	0.233419	-0.00585524	0.368448	0.214084	0.291453	-0.329959	-0.015077	-0.848091	-0.287062	-0.511202	-0.399332	0.215851	0.00970656	0.196736	0.757669	-0.379312	-0.0267064	-0.506704	0.120072	0.00059584	0.025576	0.384275	0.98283	0.160252	0.425934	0.27341	0.211997	0.955805	3.31698e-05	0.281034	0.0429911	0.12544	0.422032	0.97154	0.465212	0.000673995	0.147343	0.921792	0.0451741	0.657811	CYP736A117	7.38	5.92	11.52
EGP04974	indianred4	150.412	43.3826	0.0212853	0.02009	-0.484229	0.00663298	0.420076	-0.209134	0.459297	-0.191738	-0.187042	-0.36869	-0.409577	-0.176852	-0.323756	0.102023	-0.0598175	0.506592	0.70343	-0.124702	0.149741	-0.368287	-0.306621	0.937635	0.941131	0.0573439	0.98055	0.105235	0.436963	0.0734997	0.476848	0.487909	0.159956	0.115152	0.512325	0.221233	0.706939	0.825827	0.0452296	0.00236302	0.64541	0.579913	0.160448	0.248055	SIEL	3.1	3.35	3.52
MSTRG.13068	indianred4	410.88	43.3011	0.275328	0.279624	-0.357723	0.335662	0.642613	0.103805	0.374827	-0.373327	-0.304757	-0.410596	-0.583239	-0.0930099	-0.198371	-0.141892	-0.131198	0.56016	0.866438	-0.192204	-0.0533732	-0.662328	-0.189689	0.302026	0.294236	0.17372	0.203727	0.00726039	0.702036	0.152584	0.154363	0.251089	0.114162	0.0177172	0.731896	0.461435	0.600145	0.628156	0.0240246	1.41787e-05	0.475757	0.844365	0.00518192	0.481659	--	0.54	0.57	0.7
EGP12732	indianred4	517.872	43.2878	-0.575106	-0.686417	-0.163048	-0.353406	-0.627562	-0.449257	-0.338279	0.384364	0.072259	0.513258	0.340391	0.0944217	0.000437522	0.258727	0.0951563	-0.281817	-0.810009	0.415474	0.353386	0.828677	0.0976223	0.0197723	0.00331887	0.546277	0.179346	0.0092541	0.0808579	0.200004	0.141587	0.790288	0.0420198	0.197031	0.727969	0.998717	0.333259	0.725929	0.290305	0.000142627	0.109505	0.179371	7.28979e-05	0.719091	AAE2	9.63	8.78	7.79
EGP11737	indianred4	410.175	43.2643	0.517081	-0.0926009	-0.181397	-0.0704582	-0.199658	-0.270206	0.171141	-0.103891	-0.321292	-0.641535	-0.488081	-0.909397	-0.589922	0.527262	-0.205364	0.601153	0.620272	0.278435	0.721317	0.229234	0.13302	0.040258	0.733035	0.501365	0.79541	0.458473	0.311472	0.526253	0.701798	0.22497	0.00739066	0.0551035	1.05464e-06	0.0161563	0.0358366	0.445457	0.0137763	0.0103638	0.296379	0.00161196	0.393097	0.623349	SRO2	10.28	11.55	11.69
EGP02751	indianred4	301.275	43.0491	0.743843	0.420619	0.38056	-0.282841	0.0416783	0.057767	0.247368	-0.21549	0.0623829	-0.822658	-0.0464641	-0.665925	-0.280625	0.468213	0.0853847	0.115393	0.594333	-0.313765	0.184857	-0.141655	-0.0257104	0.000954657	0.10474	0.145906	0.288482	0.878197	0.831716	0.355653	0.422829	0.81847	9.12676e-05	0.864325	0.00486018	0.292438	0.0673844	0.753211	0.670432	0.0151862	0.236637	0.493096	0.600759	0.924701	LOG8	20.75	18.54	26.16
EGP00583	indianred4	512.545	43.0018	0.700501	0.418609	0.0715526	0.188717	0.382406	0.303708	0.179051	-0.435347	-0.267955	-0.874797	-0.507998	-0.623261	-0.405653	0.215617	-0.0611197	0.381879	0.837427	-0.214895	0.118655	-0.445067	0.000320267	0.00250933	0.106583	0.792296	0.483949	0.143799	0.252807	0.50701	0.0919087	0.315676	9.22979e-06	0.0445377	0.00989672	0.11902	0.422549	0.822091	0.144398	5.1765e-05	0.424141	0.661623	0.0840803	0.999061	--	0	0	4.73
EGP30218	indianred4	557.902	42.9833	0.773934	0.634753	0.0769988	0.489413	0.439894	0.326073	0.314367	-0.282285	-0.170173	-0.554839	-0.603781	-0.379186	-0.347461	-0.236339	-0.34052	0.485675	0.864861	-0.112357	-0.103301	-0.712859	-0.0422235	0.000434399	0.00825377	0.776846	0.0543439	0.088184	0.217753	0.235691	0.28947	0.52863	0.0256969	0.0132612	0.147487	0.187289	0.378183	0.19685	0.0564952	1.53253e-05	0.678664	0.703421	0.0019382	0.876615	CYP716A12	9.27	9.89	15.85
EGP24401	indianred4	508.001	42.928	0.409267	0.470182	-0.188426	0.455764	0.657182	0.310703	0.354261	-0.364035	-0.228165	-0.51066	-0.602894	-0.16874	-0.301016	-0.247674	-0.205605	0.478042	0.860839	-0.219862	-0.187149	-0.795578	-0.117358	0.115454	0.0660855	0.484637	0.0760316	0.00567145	0.24149	0.178222	0.165705	0.395369	0.0432495	0.0134332	0.532158	0.257247	0.35504	0.444911	0.0610819	1.86085e-05	0.413248	0.487657	0.000228516	0.66512	R1B-17	3.7	4.18	9.67
EGP26408	indianred4	429.156	42.6466	-0.440752	0.248152	0.303344	-0.0343901	0.0682037	0.157381	0.075716	0.32082	0.573368	0.672833	0.616012	0.845815	0.525782	-0.587439	0.0794381	-0.583919	-0.579213	-0.284981	-0.759911	-0.272214	-0.181054	0.0874937	0.354082	0.253404	0.899385	0.801833	0.560496	0.780478	0.225692	0.0202343	0.00428731	0.011059	3.65757e-05	0.0364555	0.0167233	0.769951	0.0175534	0.0187127	0.284692	0.000635673	0.307748	0.50219	At5g12100	5.09	5.22	4.27
EGP32159	indianred4	477.583	42.6276	0.339853	0.390221	-0.224275	0.400952	0.718945	0.341298	0.276934	-0.463328	-0.299241	-0.564996	-0.582507	-0.141939	-0.233663	-0.151763	-0.0787534	0.431997	0.844753	-0.287609	-0.17445	-0.755628	-0.113449	0.197786	0.135108	0.403692	0.123772	0.00169856	0.195762	0.299099	0.070687	0.260202	0.0225785	0.017895	0.600023	0.383763	0.574747	0.771885	0.0947232	3.82631e-05	0.280077	0.518163	0.000710533	0.675698	RPPL1	6.86	7.36	12.29
EGP08980	indianred4	435.481	42.5802	0.673884	0.675094	0.247664	0.607987	0.425934	0.600999	0.144097	-0.321184	-0.169569	-0.448174	-0.474175	-0.263063	-0.0738507	-0.366193	-0.295295	0.331274	0.693125	-0.139743	-0.262837	-0.702242	0.0169285	0.00420517	0.00411208	0.355061	0.0124684	0.0999717	0.013807	0.594432	0.225135	0.530117	0.0816823	0.0635072	0.32493	0.785767	0.163023	0.266845	0.210071	0.00291053	0.605733	0.325361	0.00242153	0.950384	ZFP4	50.94	52.43	61.3
EGP19848	indianred4	136.161	42.537	0.0278792	0.235148	-0.266778	0.00665431	0.30273	-0.16526	0.661519	0.0352354	0.0989581	-0.216952	-0.200363	-0.112493	-0.185385	-0.115592	-0.198543	0.479096	0.675193	-0.150629	-0.0378361	-0.465246	-0.0341793	0.918368	0.380661	0.317888	0.980487	0.254415	0.540771	0.00525648	0.896924	0.715395	0.419612	0.456856	0.678295	0.491842	0.669891	0.461039	0.0604331	0.00410453	0.57764	0.889358	0.0693765	0.899999	JMJ25	0.43	1.14	0.61
EGP14727	indianred4	490.577	42.5187	0.651085	0.538767	0.269489	-0.0283314	0.417566	0.329208	0.279103	-0.423649	-0.0631856	-0.854947	-0.192878	-0.466976	-0.135163	0.240671	0.109877	0.191578	0.793221	-0.470575	-0.0590203	-0.494891	-0.0507816	0.00629855	0.0312934	0.312807	0.917048	0.107549	0.213101	0.295174	0.102002	0.816172	2.44719e-05	0.474182	0.0682099	0.617712	0.369242	0.685414	0.477224	0.000245946	0.0658278	0.828116	0.0513018	0.851842	--	46.27	47.01	59.71
EGP24090	indianred4	492.857	42.5009	0.73136	0.704494	0.302678	0.641773	0.418412	0.668805	0.0387995	-0.321009	-0.152389	-0.492586	-0.502763	-0.283365	-0.211615	-0.371458	-0.292604	0.209132	0.585823	-0.132993	-0.308235	-0.712174	-0.105868	0.00128416	0.00231163	0.2545	0.00736176	0.106765	0.00461436	0.886558	0.225402	0.573149	0.0525663	0.0471538	0.287551	0.431417	0.156601	0.271433	0.436967	0.0171005	0.623419	0.245445	0.00196678	0.696374	TSS	6.42	6.09	16.8
EGP07328	indianred4	381.701	42.495	-0.11884	-0.0951912	-0.682751	0.150922	0.558245	-0.167291	0.420085	-0.296443	-0.361975	-0.310305	-0.545726	-0.0742194	-0.247008	0.032303	-0.0574285	0.648437	0.776903	-0.0819783	0.157979	-0.412971	0.0507574	0.661126	0.725832	0.00356086	0.576891	0.0246165	0.535737	0.105227	0.264902	0.168293	0.242125	0.0287666	0.784721	0.356377	0.905465	0.83269	0.00658756	0.0003994	0.762788	0.558989	0.111878	0.851912	CBP	1.7	2.02	5.68
EGP11054	indianred4	314.04	42.4469	-0.228137	-0.229673	-0.635978	-0.134331	0.459981	-0.246811	0.395537	-0.312168	-0.319747	-0.416681	-0.344653	-0.15592	-0.178673	0.306553	0.139329	0.532017	0.695117	-0.177357	0.265097	-0.202916	0.0640072	0.395429	0.392167	0.00809226	0.619897	0.0730168	0.356774	0.129407	0.239161	0.227335	0.108374	0.191119	0.564186	0.507922	0.248165	0.606811	0.0339021	0.00279739	0.511103	0.321063	0.451018	0.81382	CO3	20.79	18.92	21.76
EGP16734	indianred4	1430.71	42.4128	0.480429	0.44129	-0.159619	0.423019	-0.0418457	-0.175589	0.701952	0.315645	0.102631	-0.157764	-0.563022	-0.51403	-0.641233	-0.385339	-0.786613	0.775543	0.752951	0.351525	0.149862	-0.458898	-0.0566782	0.0596191	0.0870628	0.554862	0.102567	0.877711	0.515392	0.00243595	0.233689	0.705265	0.55953	0.0231604	0.0416593	0.0074275	0.140494	0.000300786	0.000415134	0.000760882	0.181835	0.579601	0.0737825	0.834847	--	10.01	9.69	14.33
EGP32904	indianred4	540.061	42.2822	0.200818	0.10905	-0.229226	-0.342075	0.513019	-0.126545	0.401835	-0.413543	-0.132258	-0.755306	-0.177964	-0.284511	-0.225731	0.477536	0.305621	0.272833	0.769727	-0.494694	0.129458	-0.335785	-0.0809212	0.455812	0.687669	0.393114	0.194681	0.042132	0.640496	0.12287	0.111333	0.625358	0.000716432	0.509633	0.285521	0.400566	0.0613954	0.24968	0.306605	0.000488276	0.051409	0.632761	0.203551	0.765767	--	11.2	10.95	11.93
EGP10985	indianred4	490.842	42.1972	0.71017	0.744539	0.309915	0.607105	0.496501	0.62418	0.12448	-0.350792	-0.13622	-0.3664	-0.411317	-0.0987886	0.0631069	-0.437158	-0.240902	0.249518	0.655982	-0.228334	-0.378103	-0.772165	-0.0390891	0.00205246	0.000938563	0.242748	0.0126314	0.0504324	0.00975653	0.646002	0.182811	0.61494	0.162767	0.113465	0.715864	0.816397	0.0904119	0.368769	0.351352	0.00579069	0.395009	0.148743	0.000456416	0.885716	ATHB-7	36.92	39.03	42.76
MSTRG.20054	indianred4	507.95	42.1171	0.855957	0.7875	0.370927	0.555929	0.287268	0.510992	0.212997	-0.175396	-0.0204093	-0.461857	-0.447253	-0.366073	-0.247007	-0.371315	-0.400128	0.295907	0.660988	-0.0904806	-0.247007	-0.689179	0.0159159	2.33693e-05	0.000292884	0.157241	0.0253474	0.280673	0.0430912	0.428344	0.515859	0.940197	0.0717046	0.0823875	0.163171	0.35638	0.156774	0.124618	0.265808	0.00530596	0.738947	0.35638	0.00314548	0.953348	VPS2.3	6.67	9.86	18.92
MSTRG.7446	indianred4	369.96	42.0964	0.488399	-0.1335	-0.171935	-0.163658	-0.216935	-0.31628	0.155062	-0.0992188	-0.28981	-0.647442	-0.419458	-0.888873	-0.583047	0.597212	-0.136813	0.542421	0.567524	0.24272	0.729775	0.281958	0.36774	0.0549212	0.622085	0.524306	0.544757	0.419649	0.232698	0.56636	0.714674	0.276249	0.00669878	0.105802	4.16375e-06	0.0177637	0.0145779	0.613385	0.0299466	0.0218496	0.365054	0.00133193	0.290054	0.161118	--	3.9	4.88	5.41
EGP00584	indianred4	540.247	42.0926	0.741645	0.379879	0.105384	0.0817197	0.325612	0.240772	0.144825	-0.441849	-0.261678	-0.921398	-0.460748	-0.674863	-0.425517	0.335082	0.000345031	0.334336	0.802978	-0.229882	0.187421	-0.352982	-0.0335721	0.00100701	0.146689	0.697701	0.763517	0.218442	0.369035	0.592549	0.0866167	0.327577	4.03007e-07	0.0724779	0.00412971	0.10034	0.204559	0.998988	0.205632	0.000180301	0.391724	0.487012	0.179904	0.901767	RAD5B	0.03	0	10.21
EGP12820	indianred4	449.947	42.0399	-0.342463	-0.550504	0.121634	-0.264694	-0.298035	0.0849362	-0.741894	-0.164529	-0.228896	0.192489	0.358971	0.157551	0.454212	0.408919	0.489899	-0.506959	-0.72992	0.0578207	0.190165	0.722641	0.0683927	0.194143	0.0271241	0.653617	0.321827	0.262222	0.75447	0.00100096	0.542588	0.393814	0.475091	0.172114	0.560066	0.077163	0.115794	0.0540685	0.0450481	0.0013275	0.831562	0.480539	0.00156521	0.801294	AIM25	27.32	26.07	25.08
EGP16731	indianred4	332.396	41.9804	0.539223	0.308038	-0.103435	0.107586	0.114008	-0.121744	0.515448	-0.0625772	-0.0956747	-0.512107	-0.438028	-0.590783	-0.391976	0.0877135	-0.32709	0.657678	0.860722	0.041424	0.281937	-0.305183	0.276237	0.031123	0.245763	0.703053	0.691669	0.674183	0.653323	0.0410037	0.817914	0.72449	0.0425616	0.0896996	0.0159632	0.133207	0.746683	0.216238	0.00562267	1.87125e-05	0.878935	0.290091	0.250393	0.300368	--	1.03	2.26	1.21
EGP12856	indianred4	417.724	41.9246	-0.0355025	0.0486159	-0.549106	0.114212	0.615424	-0.0796692	0.468436	-0.32221	-0.27358	-0.397483	-0.469427	-0.072704	-0.20972	0.0226434	-0.0153061	0.57194	0.822755	-0.215165	0.0474216	-0.519494	0.0189305	0.896147	0.8581	0.027597	0.673628	0.0111579	0.769299	0.0672361	0.223573	0.305229	0.127363	0.0665809	0.789023	0.43565	0.933664	0.955134	0.0206202	9.09442e-05	0.423546	0.861554	0.0391748	0.944524	At3g47570	0.75	0.86	1.21
EGP09235	indianred4	548.281	41.9089	0.773925	0.769766	0.257118	0.527281	0.338572	0.415144	0.348571	-0.149084	-0.00477285	-0.442981	-0.470173	-0.338346	-0.272899	-0.388821	-0.426751	0.383285	0.751769	-0.104827	-0.237204	-0.746458	-0.195988	0.000434506	0.000487752	0.336382	0.0358286	0.199589	0.109816	0.185788	0.581594	0.986004	0.0857184	0.0660911	0.199909	0.306484	0.136638	0.0992526	0.142803	0.000784036	0.699228	0.376388	0.000895317	0.466944	ANR	72.2	75.12	113.42
MSTRG.23713	indianred4	392.123	41.9066	0.812685	0.604035	0.287091	0.569316	0.407233	0.599298	-0.0341475	-0.453519	-0.310801	-0.518692	-0.505605	-0.309475	-0.0182038	-0.208794	-0.184031	0.296586	0.667979	-0.139607	-0.147537	-0.570686	0.0828357	0.000130131	0.0132123	0.280982	0.0213442	0.117452	0.0141491	0.900092	0.0776724	0.241333	0.0395324	0.0457199	0.243452	0.946651	0.437725	0.495064	0.26466	0.00468381	0.606087	0.585564	0.0209636	0.760374	EDA30	1.28	1.06	1.32
EGP03062	indianred4	452.642	41.8591	0.517328	0.161124	-0.294077	0.501953	0.136907	-0.0868271	0.243637	-0.119838	-0.39219	-0.15163	-0.715949	-0.354348	-0.276194	-0.186011	-0.482443	0.780661	0.723308	0.332619	0.312237	-0.26692	0.208373	0.0401459	0.551086	0.268916	0.0475689	0.61314	0.749165	0.363188	0.65844	0.132977	0.575085	0.00181332	0.178108	0.300445	0.490353	0.0584048	0.000358479	0.00154211	0.208113	0.23905	0.317621	0.438671	PR2	2.89	3.07	0.18
EGP08847	indianred4	314.98	41.8539	-0.143386	-0.206142	-0.627109	-0.149984	0.458073	-0.267642	0.393522	-0.307345	-0.303129	-0.500217	-0.388151	-0.225915	-0.325265	0.351299	0.128772	0.521861	0.712117	-0.176113	0.2848	-0.219254	0.106434	0.596272	0.443698	0.0093202	0.57929	0.0743702	0.316264	0.131549	0.246883	0.253758	0.0484672	0.137374	0.400173	0.218962	0.182134	0.634578	0.0381339	0.00196919	0.514119	0.285009	0.414573	0.694822	IPT1	1.75	1.5	1.79
EGP09414	indianred4	518.178	41.8416	0.734449	0.458902	0.0812851	0.223008	0.372292	0.292763	0.214934	-0.405802	-0.250624	-0.844464	-0.525439	-0.622377	-0.411001	0.163591	-0.114875	0.412516	0.861394	-0.192469	0.109014	-0.475784	-0.0814995	0.00119507	0.0737802	0.764741	0.406424	0.155601	0.271161	0.424056	0.118872	0.34915	3.87327e-05	0.0366	0.010033	0.11377	0.544922	0.671834	0.112313	1.81239e-05	0.475138	0.687768	0.0624895	0.764137	CRSP	0.02	0.02	17.4
EGP29968	indianred4	387.075	41.837	-0.183881	-0.370912	-0.738946	-0.160764	0.511949	-0.297416	0.200858	-0.444245	-0.479769	-0.496056	-0.461367	-0.168264	-0.301989	0.462928	0.254	0.477682	0.636177	-0.162197	0.370081	-0.117123	-0.0405314	0.495422	0.157259	0.00107448	0.551989	0.042636	0.263262	0.455721	0.0847229	0.0600208	0.0506718	0.0720452	0.533333	0.255637	0.0709628	0.342478	0.0613051	0.00806619	0.548402	0.158264	0.665755	0.881527	XA21	2.19	2.34	2.8
EGP17239	indianred4	282.677	41.822	0.727084	0.590043	0.0657726	0.315378	0.333883	0.117838	0.393347	-0.11671	0.00084624	-0.472791	-0.48499	-0.333287	-0.471893	-0.191533	-0.336058	0.402648	0.739841	-0.103276	-0.0935402	-0.638747	0.135578	0.00141633	0.0161289	0.808772	0.234106	0.206284	0.663826	0.131736	0.666872	0.997518	0.0643921	0.0568959	0.207145	0.0649713	0.477327	0.203161	0.122043	0.00105171	0.70349	0.73042	0.0077363	0.616623	--	19.3	20.17	21.37
EGP26288	indianred4	629.373	41.8083	0.383272	0.521281	-0.0665406	0.164641	0.768376	0.290269	0.388147	-0.436724	-0.0790976	-0.624365	-0.349423	-0.0456355	-0.187129	-0.0820227	0.0683698	0.239349	0.818966	-0.528393	-0.320469	-0.835707	-0.0792354	0.142818	0.038387	0.806578	0.54231	0.000506709	0.275453	0.137379	0.0907692	0.770913	0.00972855	0.184643	0.866724	0.487703	0.762663	0.801359	0.371958	0.000104332	0.0353693	0.226228	5.54534e-05	0.770523	RROP1	160.48	157.38	350
EGP21867	indianred4	506.326	41.7916	0.416615	0.607967	0.0651441	0.0311942	0.5923	0.161326	0.579303	-0.250143	0.11977	-0.533812	-0.169341	-0.0831691	-0.100417	-0.100192	-0.0119891	0.262183	0.826351	-0.518473	-0.305823	-0.779831	-0.126174	0.108436	0.0124721	0.810568	0.908697	0.0156275	0.55058	0.0186899	0.350106	0.658623	0.0331928	0.530678	0.759436	0.711367	0.711985	0.964851	0.32661	7.95911e-05	0.0396302	0.249351	0.000367201	0.641484	PALA	121.87	129.28	131.94
EGP08872	indianred4	531.082	41.7908	0.126878	-0.109872	-0.551102	0.0915133	0.63409	0.00326152	0.146793	-0.606399	-0.581707	-0.64562	-0.604935	-0.258591	-0.213971	0.332374	0.177272	0.551382	0.837115	-0.21066	0.269494	-0.320577	0.0963315	0.639609	0.685426	0.0269239	0.736066	0.00834227	0.990435	0.587477	0.0127632	0.0180911	0.00690649	0.0130398	0.333522	0.426185	0.208469	0.511309	0.0268304	5.24191e-05	0.433547	0.312797	0.226062	0.722667	ASY1	2.5	2.32	3.22
EGP10967	indianred4	1332.27	41.7762	0.41664	0.240371	-0.326557	0.559437	0.0102246	-0.115652	0.491359	0.135861	-0.200548	-0.149116	-0.739348	-0.521503	-0.541022	-0.325583	-0.737277	0.894636	0.77191	0.463005	0.297788	-0.340701	0.0738145	0.108412	0.369857	0.21703	0.0242467	0.970021	0.669731	0.0532483	0.61588	0.456432	0.581513	0.00106421	0.03829	0.030457	0.218486	0.00111803	2.91381e-06	0.000459667	0.0709097	0.262636	0.196597	0.78587	--	13.04	13.49	17.61
EGP31709	indianred4	218.287	41.6215	-0.326447	-0.511839	-0.737048	-0.144218	0.0301869	-0.525714	0.329085	-0.055874	-0.364054	-0.137936	-0.355726	-0.305256	-0.218789	0.354236	-0.0615581	0.685623	0.496154	0.239705	0.60607	0.219129	0.150831	0.217195	0.0426881	0.00112411	0.594118	0.911634	0.0364842	0.213283	0.837161	0.165682	0.610447	0.176307	0.250274	0.415589	0.178255	0.820834	0.00337013	0.0506186	0.371226	0.012825	0.414845	0.577125	--	4.38	4.69	3.61
EGP21277	indianred4	512.588	41.5604	0.146648	-0.0369778	-0.520327	-0.041265	0.402606	-0.236715	0.469481	-0.301178	-0.325407	-0.595084	-0.509555	-0.420431	-0.382867	0.311416	-0.0319723	0.680019	0.905048	-0.103376	0.357047	-0.278723	0.104827	0.587851	0.891854	0.0388059	0.879397	0.122085	0.377401	0.0665458	0.256979	0.218749	0.0150256	0.043781	0.104911	0.143276	0.240355	0.906429	0.00375022	1.44715e-06	0.703214	0.174593	0.29586	0.699229	ILL6	1	0.94	2.12
EGP32437	indianred4	1095.95	41.5258	0.589428	0.479374	-0.0844615	0.594791	0.0596771	0.0490216	0.476706	0.130796	-0.0667325	-0.184818	-0.65217	-0.463161	-0.503063	-0.435537	-0.728001	0.72099	0.731544	0.328602	0.0874945	-0.499594	0.0317812	0.0162679	0.0602627	0.755803	0.0150881	0.82623	0.856927	0.0619118	0.629219	0.80603	0.49319	0.00618309	0.0708017	0.0470009	0.0917502	0.00138709	0.00162371	0.00127871	0.213995	0.747296	0.0487924	0.906986	PUB33	5.89	6.36	7.55
EGP26073	indianred4	610.195	41.4743	0.514307	0.514262	-0.0380014	0.239588	0.67504	0.332436	0.341452	-0.468728	-0.188513	-0.721946	-0.458912	-0.257313	-0.232286	-0.0198534	-0.0111927	0.361557	0.906276	-0.412056	-0.169165	-0.7503	-0.0652336	0.0415306	0.0415516	0.888877	0.371467	0.00411619	0.20838	0.195548	0.0670426	0.484432	0.00158961	0.0737725	0.336001	0.386652	0.941823	0.967184	0.168821	1.32547e-06	0.112754	0.531111	0.000813614	0.810313	4CLL5	27.99	28.44	53.4
EGP28678	indianred4	446.524	41.4474	0.680998	0.486305	0.103106	0.738576	0.469001	0.652152	-0.135783	-0.490115	-0.451237	-0.475097	-0.682978	-0.28377	-0.132655	-0.285362	-0.24033	0.350578	0.626071	-0.0214731	-0.129024	-0.585331	-0.0320356	0.00368145	0.0561283	0.703956	0.00108401	0.066862	0.00618502	0.616086	0.0539469	0.0793664	0.0629229	0.00354546	0.286832	0.624309	0.284019	0.369941	0.183096	0.0094731	0.937086	0.63391	0.0172165	0.906244	RD21B	21.17	20.18	32.14
EGP29831	indianred4	377.791	41.3946	-0.0681085	-0.232633	-0.602318	-0.156387	0.382832	-0.257548	0.352672	-0.334764	-0.368262	-0.594025	-0.431721	-0.386266	-0.361691	0.448935	0.114924	0.572647	0.753461	-0.119102	0.406338	-0.12787	0.0712194	0.802104	0.385924	0.013546	0.563005	0.143316	0.335546	0.180314	0.205016	0.160479	0.0152524	0.0949573	0.13946	0.168652	0.0811018	0.6717	0.0204285	0.000751087	0.66042	0.118338	0.636972	0.793243	MIF2	0.24	0.15	1.6
EGP12340	indianred4	827.36	41.37	0.466564	0.233988	-0.364413	0.54386	0.22225	-0.00312917	0.385331	-0.101255	-0.339925	-0.371135	-0.820489	-0.531307	-0.569741	-0.193162	-0.558566	0.83514	0.86288	0.30072	0.276541	-0.425211	0.0116481	0.0684864	0.383082	0.165233	0.0294284	0.408063	0.990824	0.140502	0.709053	0.197684	0.156991	9.87656e-05	0.0341861	0.0212256	0.473518	0.0245164	5.67174e-05	1.68759e-05	0.257739	0.299814	0.100611	0.96585	At3g04130	8.46	8	10.21
EGP16704	indianred4	946.657	41.3522	-0.581723	-0.650396	-0.0300752	-0.550211	-0.164452	-0.1285	-0.540457	-0.18046	-0.142403	0.209265	0.534107	0.334997	0.585317	0.532123	0.685845	-0.51503	-0.656636	-0.155154	0.160968	0.695771	0.136576	0.0180871	0.00637274	0.91196	0.0272228	0.542779	0.6353	0.0306648	0.503616	0.598817	0.436668	0.0330777	0.204681	0.0172198	0.0338601	0.00335574	0.0411962	0.00572551	0.566125	0.551476	0.00276104	0.614005	BRN1	22.54	22.23	16.42
EGP01040	indianred4	155.819	41.1862	-0.0250699	0.0757934	-0.243215	-0.020048	0.434894	0.00894436	0.365653	-0.306916	-0.190446	-0.266173	-0.139282	0.00406538	0.253599	0.0710778	0.114758	0.407381	0.652797	-0.287261	0.0142351	-0.318305	0.120943	0.926572	0.780259	0.364047	0.941254	0.0922855	0.973774	0.163692	0.247576	0.479878	0.319028	0.606935	0.988078	0.343268	0.793646	0.67215	0.117306	0.00611718	0.280686	0.958271	0.229556	0.655472	--	31.67	26.95	15.28
EGP23879	indianred4	1067.6	41.1756	0.405165	0.228795	-0.343785	0.485076	0.0566321	-0.113925	0.514602	0.0818363	-0.209625	-0.272934	-0.734071	-0.581865	-0.587378	-0.224853	-0.668769	0.88493	0.828913	0.39131	0.320048	-0.350285	-0.0167173	0.119507	0.394028	0.192314	0.0568456	0.83498	0.674408	0.0413938	0.763188	0.435861	0.306419	0.00120572	0.0180523	0.0167373	0.402451	0.00461736	5.25748e-06	7.22461e-05	0.133927	0.226873	0.183488	0.951002	LRK10L-1.1	3.01	2.86	5.47
EGP28235	indianred4	528.307	41.1555	0.659465	0.647153	0.107223	0.543641	0.65874	0.519037	0.157166	-0.462673	-0.236213	-0.475787	-0.523801	-0.0806358	-0.0591257	-0.323245	-0.147468	0.30986	0.76932	-0.297603	-0.322033	-0.825589	-0.0727567	0.00544992	0.00673145	0.692663	0.0295069	0.00551949	0.0393782	0.561037	0.0711388	0.378444	0.062488	0.0372962	0.766571	0.827813	0.222005	0.585741	0.242836	0.000493769	0.262947	0.223842	8.18914e-05	0.788873	UBP16	40.41	42.63	48.41
EGP09530	indianred4	359.773	41.1088	0.0826154	-0.441461	-0.616725	-0.113712	0.17042	-0.368258	0.0745836	-0.393401	-0.619472	-0.486135	-0.536835	-0.480822	-0.259295	0.58949	0.107164	0.652474	0.646301	0.125033	0.703821	0.209145	0.154281	0.760994	0.0869261	0.0109402	0.674986	0.528022	0.160483	0.783688	0.131677	0.0104917	0.0562272	0.0320241	0.0593806	0.33216	0.0162539	0.692825	0.006151	0.00682825	0.644525	0.00234404	0.436937	0.568341	--	9.96	9.56	7.46
EGP10644	indianred4	489.284	40.8147	0.111538	-0.0794626	-0.50645	-0.143448	0.549252	-0.19877	0.334164	-0.458587	-0.371067	-0.62559	-0.426518	-0.250308	-0.25456	0.404839	0.201066	0.499559	0.823443	-0.285617	0.271151	-0.290118	0.0436569	0.680891	0.769882	0.0452995	0.59611	0.0275474	0.460515	0.205879	0.0740039	0.157072	0.00954452	0.0994577	0.349779	0.341379	0.119834	0.455243	0.0488106	8.86727e-05	0.28357	0.309717	0.275715	0.872458	Klhdc4	26.16	25.05	24.26
EGP10612	indianred4	265.414	40.8038	-0.694898	-0.763312	-0.414501	-0.024094	-0.298031	-0.19817	-0.487098	0.0950047	-0.268147	0.460585	0.0324586	0.195706	0.0659833	0.131911	0.11902	-0.122984	-0.645635	0.417097	0.296029	0.635036	0.20023	0.00280965	0.000580957	0.110423	0.929424	0.262228	0.461899	0.0556687	0.72635	0.315317	0.0725923	0.905012	0.467596	0.80817	0.626273	0.660643	0.65	0.0069047	0.107986	0.265601	0.00821623	0.457161	abhd17c	45.89	49.6	49.04
EGP05727	indianred4	527.028	40.6886	0.80871	0.775527	0.365538	0.59492	0.242804	0.523128	0.222989	-0.131845	-0.0144403	-0.413111	-0.447101	-0.376084	-0.233314	-0.41511	-0.451899	0.319395	0.639224	-0.0372564	-0.241109	-0.669507	-0.128325	0.000149044	0.000415326	0.163834	0.0150605	0.364883	0.037585	0.406464	0.626446	0.95767	0.111744	0.0825047	0.151102	0.384495	0.109848	0.078872	0.227875	0.00767635	0.891044	0.368344	0.004556	0.635764	CBP60B	6.95	6.39	10.49
MSTRG.21154	indianred4	543.151	40.649	0.749631	0.374145	0.09497	0.0677405	0.314998	0.207909	0.165805	-0.427467	-0.254609	-0.915896	-0.460509	-0.681219	-0.432387	0.342306	-0.0075219	0.355213	0.816851	-0.221524	0.204622	-0.34431	0.0585018	0.00082738	0.153391	0.726446	0.803154	0.234701	0.439713	0.539418	0.0986255	0.341282	6.37538e-07	0.072646	0.00366608	0.094392	0.19436	0.977944	0.176976	0.000112496	0.409635	0.447139	0.191591	0.829605	--	0	0	14.34
EGP22324	indianred4	609.199	40.6117	0.393826	0.409769	-0.160281	0.147756	0.688218	0.198127	0.410216	-0.453631	-0.196138	-0.672096	-0.431457	-0.20208	-0.197314	0.033005	0.031413	0.414508	0.927315	-0.419945	-0.114543	-0.704698	-0.0291421	0.131224	0.114965	0.5532	0.585002	0.00320501	0.461997	0.11453	0.07759	0.466595	0.00434573	0.095182	0.452925	0.463875	0.903419	0.908059	0.110416	2.36782e-07	0.105355	0.672732	0.00230189	0.914682	PDC1	13.82	13.81	21.59
EGP05291	indianred4	892.944	40.5663	0.567437	0.355018	-0.165492	0.661844	0.100769	0.128819	0.302166	-0.0102723	-0.25776	-0.272291	-0.768842	-0.530602	-0.524588	-0.339658	-0.662514	0.738547	0.725594	0.373665	0.183978	-0.420965	0.0193351	0.0218743	0.177231	0.540195	0.00522642	0.710395	0.634454	0.255345	0.969882	0.335134	0.307606	0.000500286	0.0344693	0.0369603	0.19806	0.0051648	0.00108477	0.00146493	0.153962	0.495191	0.104424	0.94334	POB1	29.4	28.44	32.4
EGP14706	indianred4	1202.4	40.5585	-0.690758	-0.680804	-0.177152	-0.583741	0.0256983	-0.14505	-0.475997	-0.257672	-0.162449	0.140686	0.489829	0.425985	0.524846	0.550589	0.772088	-0.50888	-0.576578	-0.272793	0.0946704	0.567227	0.102998	0.00304971	0.00369501	0.5116	0.0175962	0.924736	0.591969	0.0623559	0.335304	0.547773	0.603278	0.0541082	0.0999263	0.0368509	0.0270955	0.000457396	0.0441077	0.0193873	0.306679	0.727278	0.0219342	0.704253	RTNLB5	12.69	13	8.6
EGP24488	indianred4	447.633	40.5577	0.529872	0.657913	0.146496	0.403799	0.155667	0.21606	0.57088	0.088388	0.139156	-0.323577	-0.364699	-0.39872	-0.323692	-0.387598	-0.539491	0.491075	0.727	0.0111104	-0.138385	-0.623333	-0.26694	0.0347648	0.00559973	0.588241	0.120879	0.564826	0.421573	0.0209104	0.744795	0.607264	0.221502	0.164877	0.126073	0.221329	0.137984	0.031023	0.0534075	0.00141905	0.967426	0.609276	0.00988576	0.317583	ALIS1	70.05	69.33	88.83
EGP21593	indianred4	346.259	40.4763	0.392652	0.0578619	-0.341871	0.14412	0.276856	-0.0312881	0.24146	-0.299623	-0.368059	-0.72387	-0.649566	-0.642825	-0.637996	0.289628	-0.152191	0.586273	0.786666	0.0410667	0.377324	-0.241723	0.0439283	0.13248	0.831444	0.194966	0.594373	0.299241	0.908423	0.367627	0.259565	0.160728	0.00152284	0.00646307	0.00723493	0.00783163	0.276563	0.573655	0.0169947	0.00030031	0.879972	0.14965	0.367089	0.871671	--	0.59	0.53	1.77
EGP28593	indianred4	113.464	40.4292	0.0375029	0.0572408	-0.329762	-0.112041	0.286095	-0.220952	0.511648	-0.115422	-0.0783994	-0.343742	-0.232778	-0.208266	-0.159772	0.152934	-0.0402517	0.484257	0.676551	-0.152743	0.157684	-0.272134	-0.215568	0.890327	0.833229	0.212287	0.679522	0.28273	0.410875	0.0427789	0.670351	0.772885	0.192373	0.385619	0.43891	0.554478	0.571763	0.882339	0.0573273	0.00400229	0.57225	0.559731	0.307896	0.422658	APO4	4.27	4.43	4.28
EGP09416	indianred4	500.405	40.3924	0.749508	0.498822	0.10437	0.275944	0.391672	0.33741	0.210886	-0.400643	-0.238206	-0.814544	-0.530453	-0.583849	-0.389762	0.0985659	-0.138679	0.407171	0.85476	-0.192101	0.0569658	-0.519858	0.0630803	0.000829929	0.0491979	0.700484	0.300902	0.133535	0.201235	0.433043	0.124089	0.374315	0.000121999	0.0345296	0.0175702	0.135609	0.716479	0.608508	0.117513	2.4681e-05	0.475998	0.83402	0.0390135	0.816473	R1B-16	0.03	0.07	3.36
EGP32303	indianred4	1342.26	40.3656	-0.685905	-0.413353	0.0178623	-0.501541	0.164657	0.0432341	-0.449085	-0.200963	0.0690296	0.251143	0.630616	0.69431	0.584167	0.269669	0.769669	-0.765238	-0.709032	-0.453741	-0.296215	0.280941	-0.0352015	0.0033519	0.111513	0.94765	0.0477808	0.542269	0.873683	0.0809886	0.455481	0.799478	0.348121	0.00881812	0.00284279	0.0174939	0.312472	0.000489064	0.000551728	0.00210241	0.077509	0.265286	0.291872	0.897023	ICR3	10.38	10.74	8.71
EGP05021	indianred4	828.165	40.3375	-0.432105	-0.370439	0.320536	-0.67277	-0.383502	-0.131071	-0.36688	0.110693	0.266333	0.242219	0.800143	0.269473	0.494455	0.428764	0.561371	-0.707934	-0.784792	-0.2016	-0.00418502	0.647341	0.0938209	0.094631	0.157831	0.226125	0.00429233	0.142558	0.628491	0.162176	0.68319	0.318727	0.366075	0.000197659	0.312836	0.0515389	0.0974966	0.0236558	0.00215158	0.000317556	0.454023	0.987727	0.0067102	0.729639	GATA4	41.63	42.28	19.18
MSTRG.16170	indianred4	478.11	40.3255	0.811825	0.47651	0.154736	0.18897	0.298047	0.269162	0.190109	-0.366399	-0.208065	-0.845176	-0.488638	-0.657999	-0.438335	0.192609	-0.122162	0.374615	0.813806	-0.171309	0.12906	-0.423948	0.126436	0.000134047	0.0620347	0.567184	0.483352	0.262202	0.313418	0.480671	0.162769	0.439363	3.75827e-05	0.054785	0.0055913	0.0894487	0.474809	0.652203	0.152834	0.000125175	0.52584	0.633816	0.101735	0.640786	--	0.32	0.26	1.58
EGP15934	indianred4	522.204	40.3132	0.759969	0.373584	0.131664	0.0660137	0.300927	0.241644	0.112054	-0.442321	-0.260918	-0.924939	-0.446402	-0.684838	-0.424775	0.357814	0.0143031	0.305291	0.771301	-0.226479	0.197462	-0.322329	-0.0502841	0.000634708	0.154057	0.626925	0.808083	0.257396	0.367251	0.679487	0.0862408	0.329034	2.94677e-07	0.0830436	0.00342142	0.100998	0.173603	0.958072	0.250218	0.000467506	0.398964	0.463532	0.223392	0.853279	R1C-3	0.09	0.08	4.03
MSTRG.18906	indianred4	492.592	40.3019	0.835382	0.458685	0.183449	0.14267	0.289863	0.269504	0.139516	-0.401163	-0.225043	-0.876628	-0.464297	-0.668154	-0.418705	0.256262	-0.065458	0.328643	0.786962	-0.198033	0.149072	-0.381336	0.0682889	5.61751e-05	0.0739338	0.496455	0.598127	0.276156	0.31278	0.606324	0.123557	0.402041	8.36771e-06	0.0700228	0.00466901	0.106495	0.338049	0.809671	0.213935	0.000297651	0.462215	0.581624	0.145018	0.801589	--	0.1	0.13	5.74
EGP21923	indianred4	475.089	40.2367	0.801145	0.40749	0.161119	0.119971	0.251575	0.248559	0.124933	-0.389503	-0.236901	-0.885972	-0.461703	-0.706163	-0.447853	0.297123	-0.0608908	0.3314	0.762918	-0.167837	0.196149	-0.324144	0.0981683	0.00019137	0.117198	0.5511	0.658082	0.347264	0.353267	0.644793	0.135891	0.377016	4.94703e-06	0.0718113	0.00223281	0.0819274	0.263755	0.822747	0.209888	0.00058708	0.534388	0.466571	0.220647	0.717579	R1B-8	5.15	4.7	16.02
EGP31892	indianred4	186.233	40.2245	0.0917752	0.169246	0.683001	0.0612131	-0.324952	0.477712	-0.495503	0.0550681	0.174037	0.229899	0.452484	0.136255	0.491202	-0.138018	0.114896	-0.580744	-0.616586	-0.0236595	-0.273	0.243148	-0.0389505	0.735336	0.530912	0.00354393	0.821823	0.219432	0.0612865	0.05097	0.839481	0.51917	0.391689	0.0784371	0.614847	0.0533359	0.610233	0.671775	0.0183292	0.0109633	0.930693	0.306297	0.364183	0.886119	--	43.31	42.83	42.17
EGP13480	indianred4	1717.94	40.1473	0.541776	0.480235	-0.0820374	0.516138	-0.0970881	-0.11416	0.607905	0.355248	0.117741	-0.0794872	-0.572719	-0.484851	-0.650346	-0.475066	-0.844126	0.713438	0.64517	0.417832	0.103932	-0.450561	-0.0226378	0.030181	0.0597371	0.762622	0.0406872	0.72057	0.673771	0.0124835	0.17693	0.664087	0.769812	0.020409	0.0569778	0.0063782	0.0629425	3.9288e-05	0.00191426	0.00695857	0.107302	0.701685	0.079873	0.93368	--	18.36	17.9	19.83
EGP09139	indianred4	242.57	40.0764	0.332992	0.123677	-0.00991885	-0.522116	-0.00680924	-0.360705	0.522111	-0.0128415	0.157964	-0.699954	-0.00173003	-0.617739	-0.469489	0.573515	0.0734406	0.270277	0.6033	-0.235576	0.34208	-0.0283611	0.105482	0.207572	0.648146	0.970918	0.0380231	0.980033	0.169901	0.038025	0.962353	0.559026	0.00253747	0.994927	0.010773	0.06654	0.020195	0.786931	0.311339	0.0133544	0.37977	0.194675	0.916961	0.697433	RPP13	1.07	0.89	0.93
EGP09940	indianred4	316.348	40.0465	-0.233452	-0.211878	-0.672975	-0.0679292	0.490337	-0.284353	0.420887	-0.284979	-0.31984	-0.275986	-0.36462	-0.0262933	-0.0993925	0.188553	0.0906354	0.573699	0.695778	-0.150584	0.216802	-0.255486	0.0528402	0.384205	0.430832	0.00427616	0.802615	0.0538219	0.2858	0.104496	0.284695	0.227192	0.300824	0.164975	0.922998	0.714194	0.484336	0.738515	0.0201458	0.00276069	0.577756	0.419942	0.339564	0.845902	--	15.17	14.77	9.65
EGP00445	indianred4	1325.31	39.9619	0.568071	0.466793	-0.104092	0.515613	-0.0282461	-0.0732637	0.548138	0.265338	0.0517144	-0.174452	-0.625251	-0.510413	-0.688531	-0.413101	-0.783693	0.696722	0.674674	0.375129	0.112768	-0.469975	-0.0555179	0.0216942	0.0683326	0.701248	0.0409276	0.917297	0.787434	0.0279282	0.320607	0.849149	0.518157	0.00959518	0.0433679	0.00318551	0.111754	0.000328046	0.00270888	0.0041442	0.152226	0.677546	0.0662209	0.838186	CTN	6.73	7.47	9.11
[truncated: 772 more rows]
[truncated: 21 more columns]
