# Supplementary material for: Weighted Gene Co-Expression Analysis Network-Based Analysis on the Candidate Pathways and Hub Genes in Eggplant Bacterial Wilt-Resistance: A Plant Research Study
Source: Int J Mol Sci. 2021 Dec 10;22(24):13279. doi: 10.3390/ijms222413279 (PMC8706084; doi:10.3390/ijms222413279)
Supplement: Supplementary file 1 [file ijms-22-13279-s001.zip › Additonal file S1/Table S6. Coral3.glist.xlsx]

## Sheet: Sheet1
GeneID	Module	All.kTotal	All.kWithin	MM.bisque4	MM.lightcyan1	MM.blueviolet	MM.yellowgreen	MM.honeydew1	MM.maroon	MM.darkseagreen4	MM.sienna4	MM.darkturquoise	MM.grey60	MM.lightpink4	MM.pink	MM.coral3	MM.orangered3	MM.pink4	MM.blue2	MM.white	MM.antiquewhite4	MM.firebrick4	MM.navajowhite1	MM.grey	MM.bisque4.pvalue	MM.lightcyan1.pvalue	MM.blueviolet.pvalue	MM.yellowgreen.pvalue	MM.honeydew1.pvalue	MM.maroon.pvalue	MM.darkseagreen4.pvalue	MM.sienna4.pvalue	MM.darkturquoise.pvalue	MM.grey60.pvalue	MM.lightpink4.pvalue	MM.pink.pvalue	MM.coral3.pvalue	MM.orangered3.pvalue	MM.pink4.pvalue	MM.blue2.pvalue	MM.white.pvalue	MM.antiquewhite4.pvalue	MM.firebrick4.pvalue	MM.navajowhite1.pvalue	MM.grey.pvalue	Symbol	CK0-2-1	CK0-2-2	CK1-2-1
EGP02645	coral3	617.973	127.024	0.0451268	-0.0525112	0.165647	-0.252144	-0.148921	-0.359431	0.494561	0.544162	-0.286136	-0.158797	0.531633	0.598795	0.969302	0.627853	0.46596	-0.189254	-0.472139	-0.302857	-0.166342	-0.258059	0.0256771	0.868198	0.846851	0.53981	0.346137	0.582012	0.171525	0.0514815	0.0293207	0.282657	0.556929	0.0340554	0.0142517	6.35106e-10	0.00921183	0.0688928	0.482684	0.0648121	0.254205	0.538087	0.334553	0.924798	EIX1	0.14	0.07	0.07
EGP15932	coral3	611.923	126.165	-0.022778	-0.083952	0.1371	-0.328762	-0.134997	-0.395855	0.542965	0.577592	-0.231736	-0.0546035	0.530723	0.67783	0.954174	0.604097	0.379517	-0.222355	-0.521689	-0.337311	-0.108976	-0.212303	-0.0459384	0.93327	0.757235	0.612635	0.213759	0.618149	0.129071	0.02975	0.0191255	0.38781	0.84082	0.0344207	0.00390775	1.00785e-08	0.0132003	0.147106	0.407836	0.0382086	0.201376	0.687872	0.429886	0.865847	R1C-3	0.04	0.16	2.28
EGP01040	coral3	554.712	125.937	0.0916036	-0.0390066	0.0798695	-0.304241	-0.0672831	-0.288979	0.551437	0.536957	-0.211501	-0.113521	0.422378	0.563179	0.939992	0.582679	0.399945	-0.293791	-0.464984	-0.349075	-0.248282	-0.296252	0.00480278	0.735814	0.885956	0.768733	0.251932	0.804459	0.277691	0.0268119	0.0319774	0.431671	0.675504	0.103144	0.0231135	6.40568e-08	0.0178532	0.124807	0.269404	0.0695546	0.18511	0.353822	0.265224	0.985916	--	2.96	2.69	1.93
EGP08883	coral3	551.655	125.75	-0.0317776	-0.0261738	0.179445	-0.293042	-0.0723937	-0.362562	0.548725	0.60102	-0.224691	-0.0789888	0.479865	0.635024	0.935145	0.54171	0.342242	-0.209237	-0.498855	-0.383585	-0.158421	-0.236299	-0.0295736	0.906996	0.923347	0.506058	0.270684	0.789905	0.167554	0.0277271	0.0138028	0.402798	0.77122	0.0599624	0.00821779	1.08898e-07	0.0302052	0.19445	0.43673	0.0491809	0.142464	0.557875	0.378265	0.913423	LRK10	0.16	0.03	0.36
EGP09276	coral3	581.402	125.663	-0.0490145	-0.0569568	0.172895	-0.3075	-0.0860771	-0.358725	0.560765	0.610351	-0.210902	-0.0638009	0.514503	0.65436	0.944252	0.557625	0.358685	-0.197194	-0.495725	-0.37601	-0.141714	-0.2149	-0.0677499	0.856947	0.834046	0.521958	0.246632	0.751268	0.17243	0.0238398	0.0120393	0.433006	0.81441	0.0414398	0.00595515	3.86982e-08	0.0248106	0.172482	0.464151	0.0508499	0.151188	0.600607	0.42413	0.803127	XA21	0.13	0.1	0.33
EGP10610	coral3	597.31	125.436	0.10132	-0.0436012	0.133226	-0.239906	-0.153642	-0.338834	0.474157	0.501502	-0.300821	-0.195872	0.494284	0.55145	0.963273	0.643166	0.487049	-0.214977	-0.448067	-0.27795	-0.206111	-0.285226	0.00514891	0.708875	0.872619	0.622805	0.370812	0.569964	0.19922	0.063519	0.0478011	0.257572	0.467213	0.0516327	0.0268076	2.19288e-09	0.00719419	0.0556974	0.42396	0.0817639	0.297256	0.443767	0.284259	0.984901	SOBIR1	2.22	2.27	1.26
EGP28135	coral3	576.597	125.394	0.116071	-0.0466915	0.101936	-0.258678	-0.152556	-0.342245	0.476586	0.48363	-0.293542	-0.182447	0.466779	0.549552	0.954048	0.644062	0.46861	-0.244443	-0.451999	-0.273471	-0.211819	-0.288004	-0.0111223	0.668598	0.863667	0.707177	0.333355	0.572724	0.194445	0.0619873	0.0576982	0.269828	0.498851	0.068342	0.0274457	1.02698e-08	0.00708807	0.0671204	0.361554	0.0787977	0.30543	0.430962	0.279388	0.96739	MIK2	1.07	0.78	0.29
EGP26728	coral3	605.53	125.3	0.0714414	-0.0692947	0.126503	-0.266762	-0.183404	-0.37347	0.473894	0.498939	-0.305135	-0.174857	0.520384	0.592918	0.964946	0.661466	0.470859	-0.214685	-0.473198	-0.261663	-0.145482	-0.256132	-0.00168812	0.792612	0.798723	0.640609	0.317919	0.496561	0.154194	0.0636866	0.0491362	0.250472	0.51717	0.0387808	0.0154923	1.58934e-09	0.00526147	0.0656427	0.424606	0.0641315	0.327605	0.590854	0.338302	0.995049	DTX18	2.15	2.33	2.57
EGP23759	coral3	567.265	124.976	-0.01682	-0.0549202	0.17733	-0.269344	-0.112973	-0.336743	0.524838	0.571716	-0.247795	-0.134392	0.520544	0.608342	0.949067	0.584878	0.410257	-0.17034	-0.453798	-0.331141	-0.148222	-0.223743	0.043872	0.950701	0.839907	0.511168	0.313078	0.676989	0.202183	0.0368544	0.0206814	0.354798	0.619738	0.0387105	0.0124031	2.08284e-08	0.017324	0.114491	0.52822	0.077467	0.210265	0.583804	0.404837	0.871834	--	1.06	1.24	1.39
EGP33824	coral3	551.792	123.343	-0.0871512	-0.0907198	0.152924	-0.328197	-0.0978343	-0.332335	0.56576	0.590896	-0.197542	-0.0799578	0.520233	0.650251	0.929856	0.564869	0.341877	-0.177462	-0.456774	-0.345003	-0.095201	-0.16981	-0.0174871	0.748257	0.738279	0.571788	0.214595	0.718504	0.208526	0.0223562	0.0159379	0.463348	0.768484	0.0388475	0.00638844	1.85849e-07	0.0226154	0.194957	0.510849	0.0753013	0.190639	0.725804	0.529523	0.948748	RLP6	0	0	1.16
MSTRG.29377	coral3	573.593	122.775	-0.0993466	-0.0671612	0.186082	-0.317383	-0.0417596	-0.296452	0.599969	0.647428	-0.165443	-0.0624417	0.521906	0.649101	0.935859	0.524889	0.336454	-0.174849	-0.464092	-0.40257	-0.135734	-0.191526	0.0112775	0.714321	0.804807	0.490186	0.230982	0.877961	0.264887	0.0140134	0.00670042	0.540317	0.818302	0.038114	0.00651413	1.00976e-07	0.0368328	0.202595	0.51719	0.0701627	0.122122	0.616214	0.477345	0.966936	--	0.04	0.14	0.19
EGP28137	coral3	618.612	122.59	0.126726	-0.0566564	0.11521	-0.24312	-0.182501	-0.359735	0.458573	0.482052	-0.314163	-0.189197	0.50591	0.559217	0.969067	0.669489	0.511585	-0.226093	-0.461253	-0.255663	-0.20065	-0.28977	0.023463	0.640014	0.83491	0.670927	0.36424	0.49872	0.171137	0.0740138	0.0586391	0.236011	0.482818	0.0455678	0.0243147	6.69554e-10	0.00455748	0.0428089	0.399791	0.0721251	0.339218	0.456198	0.276317	0.931268	MIK2	1.76	1.75	0.48
EGP10511	coral3	575.433	121.991	0.104062	-0.0847881	0.0818321	-0.274678	-0.219733	-0.384553	0.444866	0.441973	-0.325253	-0.193669	0.498727	0.57323	0.953131	0.691949	0.478379	-0.23263	-0.457317	-0.213538	-0.13715	-0.251271	-0.00930662	0.70133	0.754886	0.7632	0.303215	0.413529	0.141375	0.0842369	0.0865177	0.21898	0.472336	0.0492483	0.0202713	1.17658e-08	0.00297901	0.060874	0.385929	0.0749109	0.427143	0.612503	0.347865	0.972712	--	3.2	3.49	5.32
EGP23685	coral3	660.162	121.711	-0.00307378	0.0383693	0.286698	-0.207844	-0.0386802	-0.355267	0.537793	0.671884	-0.254369	-0.109736	0.528389	0.622251	0.970244	0.518068	0.413841	-0.170209	-0.534399	-0.440866	-0.217733	-0.307888	-0.00370014	0.990986	0.887808	0.281671	0.43986	0.886904	0.176906	0.0316601	0.00436266	0.341754	0.685798	0.0353708	0.0100526	5.11944e-10	0.0398123	0.111049	0.528542	0.0329634	0.0874023	0.417899	0.246004	0.989149	CRRSP38	4.02	2.74	3.06
EGP19544	coral3	467.496	121.653	0.0541074	0.0247328	0.133159	-0.261893	0.00239601	-0.236389	0.550024	0.548155	-0.208243	-0.171048	0.354811	0.499053	0.901136	0.505181	0.333453	-0.260408	-0.412661	-0.384782	-0.274014	-0.301405	0.0142767	0.842249	0.927557	0.622981	0.327164	0.992974	0.378077	0.0272858	0.0279226	0.438963	0.52648	0.177501	0.0490766	1.89937e-06	0.0459315	0.206906	0.330016	0.112174	0.141117	0.304432	0.256603	0.958149	THT4	24.92	24.73	21.62
EGP16400	coral3	492.587	121.595	0.00328414	0.0673238	0.228434	-0.22517	-0.0182237	-0.314131	0.515566	0.581107	-0.269617	-0.194663	0.394224	0.540048	0.909296	0.49512	0.309815	-0.215706	-0.472033	-0.399593	-0.201403	-0.300452	-0.0367318	0.990369	0.804343	0.394797	0.401768	0.946592	0.236061	0.0409494	0.0182392	0.312568	0.47002	0.130799	0.0308161	1.06263e-06	0.0511773	0.242909	0.422353	0.0648812	0.12517	0.454473	0.258184	0.89257	PIIF	4.63	4.24	8.37
EGP25367	coral3	650.655	121.517	0.0263185	-0.0683052	0.168632	-0.274584	-0.151803	-0.386771	0.511669	0.573083	-0.266733	-0.0999813	0.561896	0.647829	0.975132	0.625836	0.459032	-0.197453	-0.514591	-0.322107	-0.143851	-0.249239	-0.00037114	0.922925	0.801543	0.532424	0.303388	0.574644	0.1389	0.0427687	0.0203109	0.317974	0.712568	0.0234975	0.0066554	1.4769e-10	0.00950786	0.0736877	0.463553	0.0413991	0.22373	0.595069	0.351909	0.998912	LRK10L-2.6	0.07	0.04	0.11
MSTRG.348	coral3	519.942	121.28	-0.060966	-0.0614325	0.172062	-0.288419	-0.0832083	-0.303867	0.547513	0.582138	-0.215497	-0.12997	0.500906	0.601573	0.926568	0.555393	0.362322	-0.163931	-0.428127	-0.344287	-0.135484	-0.195618	0.0218417	0.822532	0.821194	0.523994	0.278664	0.759326	0.252546	0.0281436	0.0179853	0.422812	0.631405	0.0481089	0.0136929	2.53837e-07	0.0255188	0.167855	0.544076	0.0980504	0.191623	0.61687	0.467801	0.936008	--	0	0	0
EGP28803	coral3	607.908	121.226	0.133252	0.0913342	0.173919	-0.239926	-0.00599694	-0.372158	0.528948	0.594709	-0.250494	-0.0717567	0.364454	0.573405	0.935713	0.502043	0.353547	-0.326045	-0.571442	-0.453441	-0.324013	-0.396354	-0.0303909	0.622737	0.736565	0.519458	0.370771	0.982415	0.155761	0.0351416	0.0151056	0.349408	0.791715	0.165182	0.0202245	1.02551e-07	0.0475224	0.17916	0.217795	0.020756	0.0777297	0.220844	0.128546	0.91104	SAT	0.72	0.64	1.1
EGP18717	coral3	616.715	121.209	0.0864091	0.0257255	0.192371	-0.234046	-0.0697559	-0.38169	0.517107	0.598734	-0.258614	-0.0798272	0.468617	0.603254	0.959696	0.550898	0.424158	-0.242872	-0.537114	-0.403727	-0.26626	-0.332481	-0.0585339	0.750337	0.924657	0.475366	0.382961	0.797409	0.144613	0.0402459	0.0142642	0.333479	0.768853	0.0671162	0.0133633	4.16326e-09	0.0269919	0.101547	0.364745	0.0319178	0.120952	0.318864	0.208314	0.829513	WRKY53	0.43	0.26	0.28
EGP03061	coral3	635.385	120.857	-0.0180463	-0.0945118	0.177835	-0.26942	-0.146559	-0.338781	0.522319	0.580039	-0.246367	-0.125058	0.585888	0.629023	0.970031	0.620948	0.469698	-0.145222	-0.453267	-0.309304	-0.133218	-0.207609	0.0376331	0.947111	0.727719	0.509946	0.312937	0.588079	0.199294	0.037935	0.0185051	0.357667	0.644458	0.017085	0.00904354	5.37834e-10	0.0102566	0.0664026	0.591526	0.0778577	0.243727	0.622826	0.440389	0.889948	SP41B	1.1	1.31	0.54
EGP09219	coral3	508.051	120.492	0.0619854	-0.000644847	0.149388	-0.240568	-0.0366165	-0.231316	0.530732	0.546503	-0.233904	-0.213481	0.418332	0.495905	0.927045	0.55172	0.405002	-0.226475	-0.401064	-0.350264	-0.259572	-0.296792	-0.0437834	0.81961	0.998109	0.580816	0.369452	0.892905	0.388695	0.0344169	0.0284946	0.383258	0.427269	0.106839	0.0507531	2.42838e-07	0.0267179	0.11967	0.398973	0.123658	0.183515	0.331625	0.264312	0.872091	ABCA1	28.22	29.06	27.55
MSTRG.342	coral3	485.587	120.308	0.0624612	-0.0811992	0.0470396	-0.321173	-0.16668	-0.34328	0.48403	0.441177	-0.27668	-0.176831	0.428906	0.56414	0.913789	0.644215	0.377832	-0.270017	-0.441278	-0.238432	-0.121151	-0.229815	-0.0135787	0.818246	0.764983	0.862659	0.225152	0.537249	0.193012	0.0574613	0.0871532	0.299561	0.512376	0.0973739	0.0228293	7.53789e-07	0.00707011	0.149058	0.311824	0.0870724	0.373848	0.654914	0.391866	0.960193	HCR9-0	0.23	0.4	1.3
MSTRG.26745	coral3	684.446	119.448	-0.0212527	-0.111107	0.312966	-0.132027	-0.249019	-0.388885	0.378401	0.579826	-0.312704	-0.133183	0.771748	0.63611	0.930928	0.635146	0.621796	0.00684075	-0.489703	-0.232286	-0.0209861	-0.192384	0.0539975	0.93773	0.682063	0.237897	0.625967	0.352348	0.136568	0.148397	0.0185583	0.238311	0.622919	0.000461746	0.008075	1.67331e-07	0.00820164	0.0101236	0.979941	0.0541798	0.386653	0.93851	0.475337	0.842565	TPM-1	0.48	0.45	1.04
EGP33547	coral3	634.332	119.2	-0.0903158	-0.112891	0.167895	-0.330737	-0.121924	-0.37184	0.568853	0.622977	-0.192573	-0.0221313	0.583737	0.702345	0.952995	0.581748	0.383206	-0.162725	-0.49707	-0.354596	-0.0862143	-0.165035	0.0206162	0.739407	0.677213	0.534245	0.210856	0.652842	0.156142	0.0214738	0.00994045	0.474894	0.935161	0.017597	0.00241638	1.20013e-08	0.018081	0.142892	0.547083	0.0501275	0.177783	0.750883	0.541331	0.939592	--	0	0	0.05
EGP22400	coral3	617.904	119.179	0.0477264	0.0526148	0.267032	-0.185206	-0.092215	-0.36431	0.471212	0.585243	-0.333929	-0.223505	0.496617	0.568844	0.962626	0.570865	0.427787	-0.190211	-0.519891	-0.362773	-0.178793	-0.328755	-0.00283057	0.860672	0.846552	0.317411	0.492266	0.73411	0.165361	0.0654133	0.0172373	0.206217	0.405351	0.0503699	0.0214763	2.47403e-09	0.0209143	0.0983458	0.48043	0.0389987	0.167287	0.507632	0.213769	0.991699	FTSH8	6.46	7.05	7.14
EGP12508	coral3	806.621	118.717	-0.153352	-0.265185	0.225386	-0.252192	-0.356737	-0.460076	0.397991	0.54144	-0.266002	-0.0226387	0.852703	0.752268	0.911859	0.693152	0.572022	0.0529432	-0.467365	-0.146051	0.14958	-0.0163029	0.0280178	0.570699	0.320897	0.401305	0.346043	0.174994	0.0729501	0.126832	0.0303037	0.319351	0.933677	2.70775e-05	0.000774202	8.75524e-07	0.00290894	0.0205978	0.845605	0.0679489	0.589387	0.580324	0.952215	0.917963	DHPS1	18.33	17.35	18.21
EGP24168	coral3	676.171	118.516	0.0118304	-0.0882197	0.323766	-0.108353	-0.251853	-0.407042	0.355482	0.572982	-0.329873	-0.130171	0.763745	0.627323	0.926501	0.630244	0.635892	-0.00116071	-0.509498	-0.234926	-0.0402054	-0.220558	0.0673819	0.965316	0.745266	0.221216	0.689573	0.346713	0.117641	0.176626	0.020338	0.212123	0.630873	0.000574273	0.00928888	2.5543e-07	0.00887032	0.00810344	0.996596	0.0438082	0.381123	0.882473	0.411733	0.804177	ABCG11	1.7	1.3	1.95
EGP28494	coral3	643.805	118.158	0.113024	0.0339237	0.222341	-0.179491	-0.109262	-0.33466	0.46291	0.552973	-0.333478	-0.238664	0.495226	0.53605	0.972649	0.605894	0.489746	-0.208806	-0.494688	-0.332594	-0.224401	-0.351403	0.0143921	0.676853	0.900743	0.407866	0.505948	0.687091	0.205165	0.0709749	0.026304	0.206869	0.37337	0.0511202	0.0323246	2.85615e-10	0.0128581	0.0541552	0.437698	0.0514122	0.20815	0.403421	0.181997	0.957811	--	0	0	0.12
EGP21090	coral3	676.012	117.711	0.00141327	-0.074738	0.172296	-0.298301	-0.149487	-0.376995	0.524589	0.586863	-0.267322	-0.117592	0.576518	0.668005	0.977124	0.635092	0.43459	-0.217826	-0.546046	-0.324152	-0.082894	-0.247376	-0.0467088	0.995855	0.78325	0.523423	0.261775	0.580562	0.150035	0.0369599	0.0168568	0.316864	0.66449	0.0194028	0.00468163	8.27547e-11	0.00820881	0.0925393	0.417696	0.0286543	0.220635	0.76021	0.355637	0.863617	MSH4	0.57	0.21	0.87
EGP28139	coral3	604.22	117.678	0.229291	0.0653461	0.129962	-0.188395	-0.141559	-0.397932	0.405768	0.441304	-0.374977	-0.229733	0.373501	0.492832	0.940293	0.622443	0.462417	-0.303229	-0.507984	-0.288365	-0.28381	-0.398685	-0.014215	0.392977	0.809991	0.631426	0.48471	0.60101	0.126893	0.118905	0.0870515	0.152406	0.392041	0.154156	0.05243	6.18875e-08	0.0100229	0.071316	0.253594	0.0445446	0.278759	0.286762	0.12611	0.95833	MIK2	0.04	0	0.05
EGP02656	coral3	704.755	117.46	-0.0511532	-0.1146	0.305455	-0.166006	-0.214244	-0.379751	0.428368	0.617875	-0.275742	-0.0944128	0.76151	0.663014	0.942494	0.615528	0.58577	-0.00968645	-0.497529	-0.274855	-0.0355259	-0.183931	0.0589014	0.850769	0.672578	0.24995	0.538921	0.425581	0.146837	0.0978407	0.0107506	0.30127	0.727994	0.000609444	0.00511924	4.78655e-08	0.0111404	0.0171129	0.971599	0.0498827	0.302892	0.896079	0.495304	0.828457	GGP3	0.06	0.15	0.06
MSTRG.16520	coral3	743.696	117.106	0.0459655	-0.158236	0.257295	-0.112582	-0.473243	-0.61764	0.219526	0.409734	-0.465787	-0.135961	0.799645	0.670141	0.936287	0.769272	0.695699	0.0505736	-0.494138	-0.0580951	0.0512719	-0.135483	0.000127254	0.865769	0.558339	0.336037	0.678051	0.0641023	0.0107892	0.413979	0.114999	0.0690101	0.615617	0.000200851	0.00450378	9.64629e-08	0.000494416	0.00276504	0.852443	0.0517122	0.830773	0.850427	0.616872	0.999627	WTF9	4.42	3.95	4.19
EGP10492	coral3	730.108	116.572	0.152314	0.0617292	0.254885	-0.147785	-0.136975	-0.430214	0.429985	0.566304	-0.365115	-0.172801	0.51721	0.575484	0.989171	0.605388	0.525245	-0.204222	-0.557722	-0.353022	-0.260394	-0.382824	0.0371867	0.57334	0.820344	0.340741	0.584927	0.612961	0.0962456	0.0964429	0.022199	0.164359	0.522187	0.0401993	0.0196728	4.55093e-13	0.0129538	0.0366819	0.448048	0.0247802	0.179852	0.330042	0.143325	0.891247	PME26	12.02	11.7	10.69
MSTRG.6630	coral3	599.735	116.36	0.0140754	-0.112533	0.143416	-0.265007	-0.173264	-0.350633	0.499759	0.542317	-0.247893	-0.109515	0.577583	0.612668	0.961558	0.636376	0.497869	-0.140146	-0.425144	-0.278194	-0.163772	-0.198665	0.0409427	0.958739	0.678186	0.596193	0.321233	0.521055	0.183023	0.0487059	0.0299843	0.3546	0.686402	0.0191279	0.0116301	3.00477e-09	0.00804026	0.0497022	0.604682	0.100671	0.296816	0.544471	0.460757	0.880332	XA21	0.89	0.99	0.28
EGP21994	coral3	794.267	116.293	-0.13631	-0.299376	0.223007	-0.194869	-0.415713	-0.439847	0.330033	0.474499	-0.292052	-0.0733492	0.884413	0.689345	0.891415	0.721533	0.656753	0.142274	-0.364517	-0.0601354	0.138269	0.0247538	0.0825113	0.614703	0.259978	0.406425	0.469542	0.10928	0.0882222	0.211888	0.0633013	0.27238	0.787191	5.41712e-06	0.00313531	3.5659e-06	0.00160429	0.00571389	0.599154	0.165103	0.824915	0.609579	0.927496	0.761287	RDR1	18.71	20.29	15.36
EGP05744	coral3	680.352	115.993	0.0407925	0.0109478	0.453799	0.031753	-0.285114	-0.525952	0.242611	0.564993	-0.431865	-0.148847	0.766701	0.596632	0.914426	0.588382	0.680825	0.105448	-0.514571	-0.240937	-0.100873	-0.254553	0.0311916	0.880768	0.967902	0.077466	0.907068	0.284456	0.0363838	0.365276	0.0225793	0.0948352	0.582201	0.00053034	0.0146988	7.16922e-07	0.0165061	0.00369354	0.697524	0.0414084	0.368697	0.710107	0.341392	0.908705	DIM1A	14.86	13.83	12.43
EGP23810	coral3	528.261	115.803	0.0155036	0.0511712	0.290761	-0.140259	-0.0542973	-0.309363	0.476648	0.596285	-0.287564	-0.207543	0.486821	0.515118	0.936882	0.511538	0.446562	-0.0942862	-0.404171	-0.376416	-0.26231	-0.28603	0.00932026	0.954556	0.850717	0.274603	0.604388	0.841702	0.243632	0.0619485	0.0147716	0.280156	0.440538	0.0558291	0.0411554	9.04723e-08	0.0428308	0.0829202	0.728346	0.120504	0.150712	0.326367	0.282843	0.972672	CXE6	34.28	32.84	22.71
EGP34474	coral3	764.554	115.763	-0.0870305	-0.117739	0.292768	-0.226088	-0.204637	-0.442809	0.46946	0.654629	-0.253481	-0.00736038	0.754326	0.743427	0.952241	0.603774	0.51587	-0.0565655	-0.572309	-0.320219	-0.00447579	-0.173778	0.0150598	0.748596	0.664094	0.271152	0.399801	0.447106	0.0858542	0.0665592	0.00592761	0.343499	0.978417	0.00073467	0.000964405	1.33898e-08	0.0132626	0.0408098	0.835172	0.02052	0.22661	0.986875	0.519801	0.955856	RPL14A	1.72	2.46	3.62
EGP17136	coral3	431.815	115.475	-0.0749654	-0.0570135	0.102921	-0.343929	0.0309548	-0.167018	0.625757	0.587601	-0.113441	-0.124014	0.389986	0.542169	0.876948	0.4823	0.262554	-0.234842	-0.370763	-0.391989	-0.184443	-0.198516	-0.0105471	0.782605	0.833883	0.704466	0.192116	0.909395	0.536414	0.00951968	0.0166858	0.675721	0.647247	0.135364	0.0300379	8.22417e-06	0.0584904	0.3259	0.381298	0.157439	0.133193	0.494084	0.461101	0.969076	CRRSP55	0	0	0
EGP06595	coral3	758.841	115.403	0.0542644	-0.177391	0.220005	-0.1516	-0.481307	-0.637898	0.23398	0.406353	-0.449117	-0.0868229	0.796301	0.704009	0.935631	0.779855	0.676679	0.00599192	-0.532581	-0.0609691	0.0673677	-0.135509	0.0312302	0.841796	0.51102	0.412936	0.575161	0.0590876	0.00784413	0.383099	0.118324	0.0809636	0.749177	0.000223379	0.00233495	1.03445e-07	0.000366954	0.00399269	0.982429	0.0336783	0.822523	0.804217	0.616804	0.908592	RSL1D1	15.39	15.94	15.55
MSTRG.21114	coral3	409.901	115.173	-0.0410089	-0.0468918	0.0958872	-0.327627	-0.040713	-0.279799	0.559582	0.531982	-0.174945	-0.098914	0.380856	0.562931	0.870198	0.509119	0.268989	-0.231038	-0.401502	-0.349932	-0.169769	-0.19591	-0.020259	0.88014	0.863087	0.7239	0.215439	0.880999	0.29392	0.0242019	0.0339161	0.516957	0.715517	0.145567	0.0231874	1.17314e-05	0.0439918	0.31374	0.38928	0.12321	0.18396	0.529623	0.467125	0.940637	SSTLH1	0	0	0.87
EGP03157	coral3	662.378	115.146	0.134074	-0.0751826	0.11986	-0.240823	-0.207704	-0.384027	0.450967	0.490797	-0.316256	-0.160503	0.549463	0.585903	0.980894	0.688069	0.548188	-0.217128	-0.484612	-0.248777	-0.190847	-0.287709	0.0108864	0.620574	0.78199	0.658381	0.36893	0.440175	0.141965	0.0795683	0.0535629	0.232735	0.552643	0.0274759	0.0170815	2.36929e-11	0.00321432	0.0279112	0.419226	0.0571181	0.352831	0.478937	0.279902	0.968082	RLP7	0.73	0.61	0.3
EGP33312	coral3	696.336	115.068	-0.102576	-0.139863	0.316427	-0.178519	-0.247054	-0.421924	0.408893	0.610387	-0.276672	-0.0621355	0.79221	0.700598	0.919341	0.612743	0.561281	0.0208725	-0.510857	-0.251225	0.0430468	-0.134345	0.00355445	0.705414	0.605421	0.232469	0.508293	0.356284	0.103554	0.11582	0.012033	0.299575	0.819179	0.000253757	0.00250437	4.80223e-07	0.0116171	0.023683	0.938842	0.0431557	0.347957	0.874227	0.61986	0.989576	--	1.7	0.9	2.52
MSTRG.14653	coral3	412.858	114.985	-0.0345287	-0.0436891	0.100389	-0.321626	-0.0531081	-0.280068	0.547688	0.520887	-0.195251	-0.129379	0.385173	0.557135	0.873923	0.523702	0.275609	-0.233182	-0.406306	-0.335074	-0.15012	-0.202538	-0.00800657	0.898982	0.872364	0.711443	0.224461	0.845129	0.293437	0.0280832	0.0385597	0.468654	0.63297	0.140679	0.0249648	9.66732e-06	0.0373388	0.301513	0.384771	0.11837	0.20457	0.578943	0.451879	0.976523	--	0	0	0.19
EGP23273	coral3	659.314	114.928	0.0720929	-0.134802	0.265856	-0.0893774	-0.338914	-0.415494	0.28987	0.473729	-0.371458	-0.175489	0.774738	0.581809	0.920371	0.700341	0.71626	0.0228211	-0.444789	-0.129255	-0.0424841	-0.198524	0.119399	0.79076	0.618659	0.319627	0.742028	0.199108	0.109486	0.276144	0.0637916	0.156601	0.515635	0.000424683	0.0180659	4.40138e-07	0.00251753	0.00180112	0.933144	0.084297	0.633298	0.875859	0.461082	0.659621	--	6.59	7.21	1.23
EGP07061	coral3	399.568	114.735	-0.0159402	-0.0241881	0.106134	-0.300639	-0.0375232	-0.26559	0.540091	0.515729	-0.197814	-0.145232	0.363055	0.527381	0.868376	0.510096	0.281967	-0.22932	-0.386553	-0.340778	-0.188507	-0.21821	-0.0275305	0.953277	0.929148	0.695646	0.257874	0.890268	0.32013	0.0308002	0.0408743	0.46272	0.591499	0.166934	0.0357874	1.28684e-05	0.0435203	0.290038	0.392915	0.139141	0.196489	0.484445	0.416854	0.919386	CYP71D20	0	0	0
MSTRG.6444	coral3	409.262	114.349	0.0438399	0.0378374	0.134351	-0.254346	-0.0253849	-0.285037	0.509804	0.508573	-0.239709	-0.175579	0.326968	0.496963	0.872175	0.498315	0.294401	-0.250499	-0.414236	-0.357991	-0.237557	-0.282889	0.0122285	0.871927	0.889354	0.619846	0.341799	0.925652	0.284592	0.0436609	0.0442573	0.371218	0.515414	0.216418	0.0501846	1.05938e-05	0.0494656	0.268363	0.349399	0.110674	0.173374	0.375657	0.288396	0.964149	UGT94E5	0.07	0	0.08
EGP07285	coral3	639.812	114.048	-0.0263057	-0.123269	0.323991	-0.107405	-0.267167	-0.393337	0.340137	0.564561	-0.305534	-0.105013	0.795375	0.63019	0.891093	0.617809	0.635448	0.0400988	-0.48554	-0.209255	0.00612408	-0.173443	0.0877873	0.922962	0.649239	0.220878	0.692165	0.317157	0.131746	0.197387	0.0227056	0.249822	0.698717	0.000229976	0.00887802	3.6372e-06	0.0107614	0.00816182	0.882783	0.0565742	0.436691	0.982042	0.520618	0.746476	--	0.08	0.13	0.03
EGP19537	coral3	638.959	113.98	0.0378033	-0.130327	0.104425	-0.302496	-0.161075	-0.337413	0.531416	0.554061	-0.216102	-0.06847	0.577379	0.634955	0.970051	0.645759	0.498444	-0.195859	-0.4613	-0.294387	-0.171153	-0.2175	0.0234981	0.889454	0.630457	0.700333	0.254801	0.55121	0.201231	0.0341421	0.0259488	0.42148	0.801073	0.0191801	0.0082269	5.35322e-10	0.0068905	0.0493973	0.467242	0.0720919	0.268387	0.526224	0.41841	0.931165	At5g10770	7.37	7.01	2.54
EGP07307	coral3	570.291	113.973	0.114395	-0.0512636	0.1275	-0.231336	-0.177964	-0.35957	0.453503	0.484801	-0.309263	-0.177419	0.505015	0.557223	0.956369	0.650339	0.503109	-0.207144	-0.453758	-0.260401	-0.198228	-0.28123	0.129613	0.673132	0.850451	0.637956	0.388652	0.509635	0.171348	0.0776838	0.057007	0.243794	0.510953	0.0460147	0.0249368	7.18988e-09	0.00637887	0.0469779	0.441436	0.0774961	0.330029	0.461765	0.291354	0.632349	LECRK2	0.2	0.43	0.12
EGP24167	coral3	716.542	113.909	0.115394	-0.053135	0.27705	-0.108111	-0.267035	-0.424471	0.34186	0.523068	-0.386794	-0.195443	0.700047	0.590845	0.96452	0.682916	0.661337	-0.0805315	-0.524903	-0.217785	-0.106303	-0.293773	0.0562527	0.670429	0.845052	0.298889	0.690235	0.317404	0.101269	0.19498	0.0376112	0.138873	0.468208	0.00253269	0.0159493	1.72778e-09	0.00354971	0.0052734	0.766866	0.0368268	0.417784	0.695181	0.269434	0.836071	ABCG11	0	0.5	0.54
EGP14407	coral3	518.014	113.318	-0.0810055	-0.0807928	0.172662	-0.302464	-0.0942027	-0.321254	0.549441	0.589301	-0.204427	-0.100039	0.525447	0.629622	0.924034	0.557902	0.360181	-0.157878	-0.442066	-0.340015	-0.104674	-0.176015	-0.0959748	0.765529	0.766129	0.522526	0.254853	0.728578	0.225028	0.0274832	0.0162966	0.447583	0.712408	0.0365967	0.00895817	3.19678e-07	0.0247236	0.170569	0.559243	0.0864438	0.197558	0.699649	0.514355	0.723657	SSTLH1	0	0	0.11
MSTRG.24235	coral3	593.972	112.978	0.252534	0.103233	0.102083	-0.205575	-0.0419708	-0.317955	0.459956	0.467764	-0.309085	-0.204448	0.287003	0.453765	0.914732	0.554146	0.403352	-0.369334	-0.502444	-0.356891	-0.362777	-0.443507	0.0375818	0.345366	0.703608	0.706773	0.444979	0.877348	0.230096	0.0730348	0.067683	0.244079	0.447534	0.281137	0.0774912	6.99715e-07	0.025921	0.12133	0.159171	0.0473168	0.174794	0.167283	0.085303	0.890098	SD25	0	0	0.02
EGP11065	coral3	600.844	112.874	0.227885	0.133851	0.166109	-0.173622	-0.0411467	-0.366281	0.445028	0.501907	-0.330634	-0.186446	0.311424	0.48037	0.921298	0.531092	0.401264	-0.330243	-0.530988	-0.383792	-0.355098	-0.446306	0.0447488	0.395964	0.621161	0.538665	0.520182	0.87974	0.162914	0.0841106	0.0475927	0.211007	0.489321	0.240342	0.059655	4.06501e-07	0.0342722	0.123452	0.21158	0.0343138	0.14223	0.177127	0.083118	0.869293	--	0.11	0.05	0.16
EGP18632	coral3	791.393	112.87	-0.225389	-0.26479	0.257902	-0.257382	-0.301247	-0.402028	0.434925	0.588505	-0.21855	-0.0206403	0.856998	0.748776	0.892393	0.642226	0.52821	0.0836679	-0.439299	-0.182631	0.168831	0.0128955	0.00161285	0.4013	0.321645	0.334858	0.335868	0.256865	0.122673	0.0922592	0.0164779	0.416111	0.939521	2.22768e-05	0.000845249	3.35604e-06	0.00730689	0.0354445	0.758034	0.0886655	0.49841	0.531935	0.962195	0.99527	BDG3	4.89	5.36	7.53
EGP05402	coral3	759.167	112.668	0.184675	0.0342471	0.370336	0.0204112	-0.403794	-0.633412	0.153339	0.420976	-0.580304	-0.263186	0.701049	0.577726	0.950223	0.71991	0.707265	-0.010544	-0.578131	-0.130082	-0.0638168	-0.3276	0.0703204	0.493532	0.899802	0.157956	0.940192	0.120884	0.00843344	0.570732	0.104415	0.0184387	0.324695	0.00248143	0.019091	1.7791e-08	0.00166289	0.00218195	0.969085	0.0189874	0.631108	0.814365	0.215479	0.795802	PRMT3	14.72	14.92	15.25
EGP31087	coral3	670.568	112.609	-0.117618	-0.0947437	0.372376	-0.135423	-0.186354	-0.372871	0.424171	0.654723	-0.26265	-0.0846017	0.777881	0.665284	0.914691	0.558408	0.553857	0.0531083	-0.485591	-0.302333	-0.00846817	-0.156467	0.0881961	0.664419	0.727075	0.155499	0.617029	0.489539	0.154907	0.101536	0.00591809	0.325717	0.755409	0.000388397	0.00491635	7.02024e-07	0.0245658	0.0260151	0.845128	0.0565442	0.255068	0.97517	0.562803	0.745332	CXE17	0.13	0.05	0
EGP13777	coral3	664.433	112.56	0.0414659	0.104134	0.280584	-0.227502	-0.044885	-0.482917	0.508025	0.658652	-0.295023	-0.0340634	0.459314	0.678906	0.949925	0.496169	0.326602	-0.269832	-0.67396	-0.476102	-0.192291	-0.367014	-0.00603958	0.878813	0.701131	0.292511	0.396782	0.868898	0.058122	0.0445243	0.00552793	0.267306	0.900336	0.0734879	0.00382972	1.85359e-08	0.0506106	0.216964	0.312168	0.0041993	0.06229	0.475554	0.16201	0.98229	SCM1	1.53	1.61	10.11
EGP10493	coral3	709.203	112.325	0.122254	-0.160661	0.222414	-0.089113	-0.488206	-0.590161	0.189204	0.366161	-0.472516	-0.151497	0.787743	0.626435	0.9244	0.78642	0.748614	0.0284385	-0.482534	-0.0252142	0.0160365	-0.169894	0.116279	0.651956	0.552246	0.407708	0.742767	0.0550316	0.0161025	0.482802	0.163062	0.0645692	0.575424	0.000290748	0.00941921	3.09358e-07	0.000302528	0.000848667	0.916736	0.0583508	0.92615	0.952995	0.529316	0.668035	--	10.54	8.82	9.23
EGP16422	coral3	688.001	112.308	-0.0632479	-0.099115	0.219757	-0.270972	-0.146017	-0.371198	0.531575	0.628082	-0.235547	-0.0771286	0.635303	0.680248	0.97443	0.60525	0.462219	-0.119548	-0.494152	-0.337336	-0.097366	-0.190788	-0.00538364	0.815993	0.714961	0.413475	0.310048	0.589476	0.156915	0.0340787	0.00917877	0.379829	0.776479	0.00818088	0.0037341	1.79118e-10	0.0129799	0.0714528	0.659221	0.0517045	0.201341	0.7198	0.479075	0.984213	--	0	0	0
MSTRG.11483	coral3	643.13	112.202	-0.00754897	-0.14749	0.289721	-0.126138	-0.299161	-0.424661	0.325317	0.539723	-0.303546	-0.0649533	0.802998	0.651379	0.88132	0.636525	0.641804	0.0193211	-0.508723	-0.185363	0.0269172	-0.165722	0.070181	0.977864	0.585684	0.276402	0.64158	0.260335	0.1011	0.218885	0.0309369	0.253072	0.811114	0.00018018	0.00626713	6.46182e-06	0.00802089	0.00735801	0.943381	0.044184	0.491892	0.921176	0.539624	0.796199	LRK10	1.21	1.07	2.65
EGP09352	coral3	712.13	112.08	0.0806979	0.0303317	0.417535	-0.0163868	-0.300509	-0.608922	0.246807	0.557394	-0.454726	-0.097781	0.731943	0.654468	0.928521	0.609344	0.635375	0.00790711	-0.620576	-0.259315	-0.0789874	-0.296018	0.0127313	0.766396	0.911212	0.107578	0.95197	0.258089	0.0122973	0.356781	0.0248831	0.0767871	0.718651	0.00126694	0.00594409	2.11296e-07	0.0122206	0.00817144	0.976814	0.0103154	0.332122	0.771224	0.265621	0.962676	SPBC1711.16	16.57	14.87	15.6
EGP33483	coral3	614.324	111.977	-0.14801	-0.141842	0.158862	-0.360674	-0.107427	-0.307129	0.593066	0.623552	-0.168839	-0.069288	0.590598	0.693008	0.936324	0.581435	0.345486	-0.158741	-0.468365	-0.336901	-0.012566	-0.127459	-0.0105243	0.584349	0.600273	0.556764	0.169942	0.692104	0.247232	0.0154599	0.00985221	0.531914	0.798742	0.0160044	0.00291731	9.60787e-08	0.0181581	0.189978	0.55707	0.067283	0.20196	0.96316	0.638066	0.969143	CHTB1	0	0.15	1.47
EGP04808	coral3	501.762	111.648	0.00794937	0.031451	0.110454	-0.348548	0.131093	-0.202812	0.675755	0.66923	-0.066944	0.0113475	0.319081	0.576677	0.885008	0.404753	0.223401	-0.353057	-0.500164	-0.533679	-0.320901	-0.319096	-0.0344517	0.97669	0.907948	0.68384	0.185819	0.628432	0.451255	0.00406193	0.00457898	0.805427	0.966731	0.228358	0.0193615	5.23366e-06	0.11992	0.405576	0.179806	0.0484947	0.0332451	0.225567	0.228335	0.899206	--	0.24	0.21	0.17
EGP28471	coral3	712.452	111.261	0.0101873	-0.186694	0.188829	-0.213785	-0.423956	-0.517186	0.303823	0.418813	-0.422446	-0.193708	0.761161	0.679934	0.940913	0.788321	0.603639	-0.0578709	-0.519497	-0.0664681	0.142732	-0.137643	0.0548958	0.970131	0.488733	0.483685	0.426595	0.101728	0.0402102	0.252618	0.106396	0.103083	0.472245	0.000615084	0.00375626	5.76245e-08	0.000285723	0.0132886	0.831418	0.0391735	0.806785	0.597964	0.611215	0.839977	ANN5	17.39	17.63	22.05
EGP34301	coral3	381.738	111.163	0.0353272	-0.0135717	0.0768446	-0.292372	-0.0502317	-0.2683	0.5154	0.47356	-0.2171	-0.163887	0.328387	0.497953	0.859718	0.523	0.292255	-0.257616	-0.382548	-0.317352	-0.210989	-0.242684	0.0113888	0.896657	0.960214	0.777282	0.271831	0.85343	0.315029	0.0410255	0.0638992	0.419288	0.544187	0.214313	0.0496575	1.96226e-05	0.0376402	0.272032	0.335413	0.143638	0.231031	0.432812	0.365128	0.96661	7OMT	0	0	0
EGP34306	coral3	381.738	111.163	0.0353272	-0.0135717	0.0768446	-0.292372	-0.0502317	-0.2683	0.5154	0.47356	-0.2171	-0.163887	0.328387	0.497953	0.859718	0.523	0.292255	-0.257616	-0.382548	-0.317352	-0.210989	-0.242684	0.0113888	0.896657	0.960214	0.777282	0.271831	0.85343	0.315029	0.0410255	0.0638992	0.419288	0.544187	0.214313	0.0496575	1.96226e-05	0.0376402	0.272032	0.335413	0.143638	0.231031	0.432812	0.365128	0.96661	7OMT	0	0	0
EGP13380	coral3	643.656	110.653	0.0145964	-0.131757	0.32425	-0.0672931	-0.346787	-0.491049	0.255674	0.50959	-0.349159	-0.0556866	0.820711	0.64125	0.867185	0.636818	0.683061	0.0758814	-0.500859	-0.155324	0.0108905	-0.161331	0.061534	0.957212	0.626678	0.220488	0.80443	0.188204	0.0534218	0.339197	0.0437639	0.184997	0.837701	9.79758e-05	0.00742545	1.36606e-05	0.00798288	0.00353986	0.780009	0.0481333	0.565695	0.96807	0.550568	0.820903	SPCC1827.05c	16.58	17.25	15.37
EGP21462	coral3	709.426	110.553	-0.109628	-0.149715	0.360847	-0.0912311	-0.410077	-0.590965	0.254549	0.499883	-0.407225	-0.087121	0.837751	0.697755	0.898825	0.665502	0.619344	0.166048	-0.456622	-0.125726	0.0936769	-0.0571213	0.0594574	0.686093	0.579977	0.169722	0.736853	0.114666	0.0159226	0.341401	0.0486416	0.11746	0.748342	5.10939e-05	0.00265312	2.21871e-06	0.00489716	0.0105122	0.538815	0.0754106	0.642678	0.73004	0.833573	0.826861	UBA2B	17.9	19.48	17.25
EGP21864	coral3	743.354	110.533	-0.122315	-0.205731	0.292684	-0.148986	-0.427824	-0.553204	0.286707	0.471885	-0.388746	-0.115779	0.836055	0.698052	0.91441	0.711843	0.61822	0.145068	-0.415773	-0.0853628	0.123618	-0.0197529	0.0455052	0.651793	0.444626	0.271297	0.581845	0.0983142	0.0262284	0.281656	0.0649768	0.136721	0.669387	5.46904e-05	0.00263722	7.1778e-07	0.00198075	0.0106942	0.591924	0.109224	0.753272	0.648305	0.942118	0.867102	CP29B	32.95	30.94	30.99
EGP15817	coral3	619.294	110.175	-0.103336	-0.134754	0.189909	-0.291781	-0.179013	-0.358675	0.517056	0.578578	-0.241948	-0.11383	0.627426	0.667118	0.949973	0.622552	0.43297	-0.0959783	-0.443707	-0.280391	-0.0303012	-0.133115	0.0584287	0.703323	0.618785	0.481142	0.272846	0.507102	0.172495	0.0402692	0.0188735	0.366629	0.674666	0.00927388	0.00475712	1.84154e-08	0.0100059	0.0938994	0.723647	0.0851457	0.292857	0.911301	0.623097	0.829815	UGT74F2	0.34	0.39	0.57
EGP30019	coral3	509.218	110.102	0.068307	0.0917207	0.0943203	-0.339746	0.166933	-0.17114	0.661569	0.634977	-0.0968191	-0.0644489	0.230993	0.519856	0.867994	0.393978	0.181136	-0.431245	-0.520947	-0.537749	-0.335578	-0.388897	-0.0550832	0.801538	0.735487	0.728251	0.197936	0.536623	0.526254	0.0052519	0.00822395	0.721316	0.812557	0.389375	0.0390141	1.31183e-05	0.131061	0.501992	0.0953629	0.0385331	0.0316767	0.203847	0.136554	0.839438	At1g07650	19.8	21.21	28.3
EGP28000	coral3	673.089	110.086	0.11726	0.0218079	0.380911	-0.00964457	-0.22823	-0.419253	0.293295	0.553137	-0.407542	-0.214284	0.700356	0.546748	0.930425	0.609559	0.673054	-0.0169409	-0.5249	-0.254449	-0.140069	-0.33046	0.0729556	0.665384	0.936107	0.145503	0.971721	0.395231	0.10599	0.270251	0.0262501	0.117147	0.425492	0.0025168	0.0284092	1.75819e-07	0.0121818	0.00426996	0.950347	0.0368279	0.341597	0.604884	0.211262	0.788309	EP3	4.75	4.7	1.17
EGP31857	coral3	730.227	109.91	0.037255	-0.215514	0.245652	-0.0733087	-0.552227	-0.619872	0.14335	0.334674	-0.480479	-0.145581	0.847055	0.636031	0.892613	0.7926	0.757117	0.14373	-0.410704	0.0409224	0.0920483	-0.0645863	0.0991901	0.891048	0.422775	0.35911	0.787306	0.0265498	0.0104275	0.596365	0.205144	0.0595886	0.5906	3.46856e-05	0.00808524	3.3103e-06	0.000250717	0.000683725	0.595382	0.114057	0.880391	0.734574	0.812163	0.714753	--	46.69	47.13	40.72
EGP27930	coral3	380.769	109.902	-0.0711699	-0.0563144	0.0897953	-0.333067	0.0104992	-0.18454	0.593681	0.545596	-0.12799	-0.130936	0.363655	0.519989	0.851793	0.478818	0.250918	-0.218364	-0.340353	-0.361589	-0.183618	-0.17976	-0.0268029	0.793384	0.835894	0.740861	0.207465	0.969217	0.493852	0.0153265	0.0288124	0.636655	0.628848	0.166181	0.0389552	2.81993e-05	0.0606036	0.348566	0.416516	0.197084	0.168782	0.49605	0.505299	0.92151	At1g43650	3.52	3.15	1.8
EGP00506	coral3	735	109.895	0.0123142	-0.249949	0.183949	-0.186525	-0.477177	-0.584213	0.244401	0.415248	-0.36105	0.00438104	0.848177	0.728537	0.872968	0.752108	0.668783	0.0125182	-0.536734	-0.0448865	0.143297	-0.0814263	0.043954	0.963898	0.350492	0.495261	0.489135	0.0616186	0.0174826	0.361639	0.109718	0.169464	0.987153	3.30477e-05	0.00137025	1.01648e-05	0.000777351	0.00461617	0.9633	0.0320626	0.868894	0.596502	0.764343	0.871596	TIM50	7.03	7	8.02
EGP23609	coral3	410.462	108.882	0.113421	-0.018904	0.0451119	-0.283847	-0.0942956	-0.314608	0.48475	0.441594	-0.243816	-0.136473	0.336946	0.506114	0.877393	0.564342	0.352676	-0.287195	-0.413609	-0.29221	-0.244252	-0.276978	0.0960424	0.675776	0.944601	0.868241	0.286695	0.72832	0.235313	0.0570368	0.0868199	0.362825	0.614277	0.201895	0.0454665	8.02812e-06	0.0227698	0.18031	0.280801	0.11127	0.272109	0.361941	0.29902	0.723469	--	0.07	0.17	0
EGP27653	coral3	624.379	108.74	0.227663	-0.0395244	0.00811986	-0.308072	-0.140019	-0.331052	0.487096	0.448288	-0.280333	-0.154097	0.404395	0.546543	0.947062	0.670092	0.456076	-0.398697	-0.536843	-0.276556	-0.233802	-0.371845	-0.0546974	0.396438	0.884451	0.976191	0.245709	0.605013	0.210396	0.0556699	0.0815948	0.292962	0.568807	0.120279	0.0284806	2.71479e-08	0.00450779	0.0758053	0.126098	0.032021	0.299787	0.383471	0.156136	0.840549	PXC3	0.36	0.65	0.94
MSTRG.11484	coral3	693.848	108.738	0.221724	-0.0270164	0.119434	-0.199914	-0.227305	-0.408564	0.395731	0.4435	-0.379265	-0.216472	0.510764	0.543787	0.980184	0.709384	0.575969	-0.257379	-0.51281	-0.225109	-0.218334	-0.35568	0.0124724	0.409201	0.920887	0.659529	0.457886	0.397201	0.116142	0.129203	0.0853087	0.147396	0.420666	0.0431998	0.0294546	3.05357e-11	0.00208686	0.0195459	0.335874	0.0422298	0.401901	0.416583	0.176367	0.963435	LRK10	0.21	0.28	0.62
EGP21288	coral3	714.91	108.613	0.134392	-0.20366	0.16274	-0.123259	-0.500236	-0.554387	0.205106	0.335705	-0.452046	-0.162685	0.780727	0.611041	0.928642	0.81925	0.762922	0.00857156	-0.442529	0.00716289	0.00765027	-0.150867	0.0498046	0.619738	0.449324	0.547046	0.649264	0.0484571	0.0258431	0.446043	0.203666	0.0787628	0.547183	0.000357796	0.0119164	2.08883e-07	0.000103276	0.000587018	0.974867	0.0860765	0.978996	0.977567	0.577033	0.854664	At1g16350	25.36	24.14	22.85
MSTRG.26507	coral3	637.461	108.591	-0.122588	-0.161292	0.34675	-0.117236	-0.252298	-0.368654	0.360017	0.596005	-0.251448	-0.0607207	0.832466	0.648271	0.85991	0.576154	0.604436	0.112662	-0.438673	-0.217376	0.0462034	-0.0950635	0.0181232	0.651062	0.550667	0.188254	0.665449	0.345832	0.16	0.170778	0.0148305	0.347515	0.823235	6.3004e-05	0.00660596	1.94458e-05	0.0194975	0.0131352	0.677834	0.0891736	0.418681	0.86508	0.726186	0.946887	--	0.32	0.61	0.04
EGP30371	coral3	574.367	108.457	0.179261	-0.092983	0.05223	-0.243018	-0.298931	-0.423305	0.366235	0.355292	-0.392214	-0.243845	0.500536	0.539466	0.947404	0.752036	0.540999	-0.235126	-0.449724	-0.128724	-0.125239	-0.266617	-0.00391405	0.506503	0.731971	0.847662	0.364449	0.260721	0.10231	0.162971	0.176873	0.132952	0.362767	0.048301	0.0310322	2.59673e-08	0.00077876	0.0304654	0.380706	0.080504	0.634707	0.643975	0.318192	0.988522	NCL	6.11	6.1	7.91
EGP27808	coral3	755.035	108.456	-0.124702	-0.163657	0.31166	-0.186916	-0.408916	-0.644556	0.293587	0.516891	-0.385138	-0.00673175	0.823891	0.791444	0.893794	0.673338	0.528108	0.053301	-0.586254	-0.151847	0.194381	-0.0661677	0.0128062	0.645409	0.54476	0.239967	0.488207	0.115797	0.00703011	0.269753	0.0403442	0.140719	0.98026	8.72211e-05	0.000259802	3.07369e-06	0.00424772	0.0354864	0.844573	0.0169992	0.574531	0.470676	0.807643	0.962457	FTSHI4	7.72	7.15	8.25
EGP32336	coral3	763.217	108.437	-0.150128	-0.230187	0.247915	-0.242716	-0.374959	-0.550198	0.362026	0.535172	-0.299184	0.0191045	0.836098	0.786511	0.897171	0.67861	0.535731	0.0373012	-0.530057	-0.15508	0.176625	-0.0291909	-0.0162018	0.578921	0.391079	0.354557	0.365062	0.152427	0.0272273	0.168228	0.0326632	0.260298	0.944015	5.45975e-05	0.0003017	2.47419e-06	0.00385107	0.0324471	0.890913	0.0346899	0.566314	0.512877	0.91454	0.952511	--	2.13	2.79	3.75
EGP18128	coral3	425.158	108.386	0.0525906	-0.0203928	0.0638294	-0.32194	-0.00308086	-0.287223	0.573649	0.54879	-0.141582	-0.0135154	0.344554	0.558243	0.876779	0.487393	0.302879	-0.294545	-0.4401	-0.400854	-0.295202	-0.266496	-0.00854002	0.846622	0.940245	0.814329	0.223983	0.990965	0.280752	0.0201591	0.0277049	0.600948	0.960379	0.191255	0.024617	8.29966e-06	0.0554986	0.254169	0.26812	0.0880177	0.123872	0.267003	0.31842	0.974959	PK1	1.19	1.14	0.88
EGP27999	coral3	723.118	108.287	0.143257	0.0191538	0.337536	-0.0452014	-0.230436	-0.424148	0.321217	0.53939	-0.41743	-0.234447	0.667159	0.549689	0.965691	0.644263	0.666695	-0.064503	-0.523816	-0.253922	-0.168706	-0.345473	0.0579352	0.596606	0.94387	0.201056	0.867982	0.390552	0.101556	0.225085	0.0310607	0.107676	0.382123	0.00475358	0.0273991	1.37015e-09	0.00706448	0.0047935	0.812402	0.0372897	0.342632	0.532242	0.189996	0.831233	Cht6	14	12.76	1.45
MSTRG.20760	coral3	567.856	108.112	-0.120387	-0.104556	0.17716	-0.331641	-0.0971427	-0.36034	0.577469	0.632071	-0.169592	0.00014346	0.564942	0.700721	0.927534	0.542571	0.34399	-0.151884	-0.487944	-0.372241	-0.0785086	-0.149622	0.0991895	0.656966	0.699973	0.51158	0.209536	0.720419	0.170366	0.019157	0.00861622	0.530059	0.999579	0.0225942	0.0024981	2.31968e-07	0.0298922	0.192032	0.574437	0.0551818	0.155662	0.772576	0.580217	0.714755	--	0	0	0.15
EGP18760	coral3	647.331	107.988	0.0193032	-0.173961	0.233299	-0.144621	-0.296876	-0.382381	0.361576	0.518341	-0.289003	-0.0954348	0.775754	0.614768	0.919854	0.670096	0.6788	0.0187108	-0.424634	-0.17257	-0.0630509	-0.155823	0.0803492	0.943433	0.519354	0.384526	0.593078	0.264171	0.143828	0.168797	0.0396895	0.277648	0.725155	0.000412663	0.0112689	4.59867e-07	0.00450744	0.00383737	0.945167	0.101124	0.522753	0.816557	0.564433	0.76738	GDP1	16.05	16.12	14.85
EGP27620	coral3	683.03	107.905	0.246254	0.109162	0.114132	-0.231586	0.00674854	-0.295382	0.514452	0.540969	-0.265753	-0.155866	0.310882	0.495379	0.932072	0.535011	0.391531	-0.415953	-0.572091	-0.423601	-0.364736	-0.477756	-0.0245365	0.357894	0.687364	0.673847	0.388126	0.980211	0.266696	0.0414636	0.0304765	0.319822	0.564324	0.241204	0.0510373	1.4934e-07	0.0327255	0.133688	0.109055	0.020579	0.102045	0.164831	0.0612587	0.928131	At1g34300	7.73	7.75	9.2
EGP22154	coral3	822.515	107.825	-0.199011	-0.209307	0.255969	-0.300501	-0.244348	-0.484136	0.489214	0.658334	-0.190225	0.113093	0.807449	0.829733	0.912497	0.595816	0.456343	-0.0177723	-0.571421	-0.295054	0.110585	-0.0527647	-0.00945617	0.459962	0.436575	0.338621	0.258102	0.361747	0.0573986	0.0544572	0.00555879	0.480399	0.676665	0.000155502	7.00181e-05	8.33574e-07	0.0148703	0.0756125	0.947914	0.0207619	0.267254	0.683484	0.846119	0.972274	--	0.78	0.83	2.65
MSTRG.20035	coral3	478.297	107.819	0.0664145	0.136004	0.268681	-0.135546	0.0815602	-0.185507	0.52097	0.603874	-0.239155	-0.255398	0.337277	0.413933	0.892918	0.422646	0.360581	-0.188808	-0.384307	-0.451498	-0.367714	-0.371739	0.0209496	0.806938	0.615506	0.314317	0.616705	0.763966	0.491551	0.038523	0.0132433	0.372358	0.339737	0.201425	0.110961	3.24775e-06	0.102903	0.17006	0.483736	0.141651	0.0791715	0.161151	0.156264	0.938617	R1B-16	4.74	3.91	2.86
EGP26587	coral3	497.423	107.759	0.017564	0.176831	0.307391	-0.160301	0.134051	-0.240661	0.559123	0.675169	-0.207908	-0.155948	0.317967	0.483099	0.883382	0.355633	0.269766	-0.216696	-0.468761	-0.541009	-0.35635	-0.381065	-0.0347383	0.948523	0.512377	0.246808	0.553149	0.620633	0.369263	0.0243436	0.00410642	0.439716	0.564116	0.230078	0.0580134	5.74843e-06	0.176429	0.312291	0.420173	0.0670207	0.0304617	0.175496	0.145327	0.898371	UKL4	14.56	13.83	13.28
MSTRG.23889	coral3	533.169	107.528	0.2098	0.167417	0.20824	-0.121917	-0.0517664	-0.355187	0.393124	0.463084	-0.383388	-0.28953	0.28582	0.418178	0.894851	0.522101	0.386126	-0.2782	-0.476803	-0.347354	-0.332172	-0.435706	-0.0534874	0.43547	0.535424	0.438968	0.652858	0.848999	0.17701	0.131974	0.070855	0.142686	0.276733	0.283213	0.106982	2.87414e-06	0.0380293	0.139616	0.296804	0.0618518	0.187434	0.208762	0.0916106	0.844036	--	0.04	0	0.04
EGP05181	coral3	682.011	107.236	0.123961	0.0578405	0.438813	0.0583789	-0.316774	-0.560717	0.192432	0.502038	-0.515088	-0.233891	0.711653	0.555226	0.93155	0.630662	0.695313	0.0593859	-0.528745	-0.205136	-0.124112	-0.314301	0.134965	0.647389	0.831505	0.0890596	0.829958	0.231929	0.0238543	0.475225	0.0475254	0.0411693	0.383286	0.00198878	0.0255724	1.5733e-07	0.0088117	0.00278648	0.827066	0.0352245	0.445975	0.646985	0.235793	0.618231	FOLD4	8.97	9.45	7.96
EGP26116	coral3	659.73	107.065	-0.157332	-0.0669722	0.450675	-0.0804662	-0.283731	-0.534864	0.301642	0.610561	-0.359296	-0.0640482	0.816573	0.713988	0.864315	0.553807	0.522599	0.121892	-0.55582	-0.247359	0.126609	-0.119951	0.100299	0.56062	0.805346	0.079788	0.76705	0.286901	0.0327824	0.256211	0.0120019	0.171699	0.813703	0.000113606	0.00189176	1.57404e-05	0.0260314	0.0378135	0.652927	0.0253821	0.355671	0.640326	0.658137	0.71169	SHM3	15.33	16.22	17.61
EGP26917	coral3	657	107.062	0.0872808	0.218455	0.409407	-0.0583718	-0.0135559	-0.425953	0.420145	0.640284	-0.386366	-0.216179	0.426333	0.530136	0.939652	0.45174	0.396356	-0.159691	-0.574724	-0.469204	-0.28856	-0.431251	0.0688564	0.747894	0.416318	0.115318	0.829978	0.96026	0.0999547	0.105172	0.00754424	0.139349	0.421312	0.0996197	0.0346577	6.65749e-08	0.0789906	0.128544	0.554681	0.0198731	0.0667282	0.278419	0.0953581	0.799972	GRXC9	1.1	0.66	1.04
EGP06347	coral3	617.723	106.942	0.124497	-0.0241413	0.348351	-0.0109997	-0.284014	-0.424742	0.247697	0.499361	-0.411965	-0.207334	0.729369	0.542221	0.895941	0.636641	0.698402	-0.00233618	-0.513041	-0.186174	-0.0798019	-0.296692	0.0982635	0.645957	0.929285	0.186086	0.96775	0.2864	0.101027	0.354994	0.0489146	0.112841	0.441008	0.0013444	0.0300191	2.67986e-06	0.0080059	0.00261867	0.993149	0.0421215	0.489967	0.768924	0.264482	0.717316	--	0	0.13	0
EGP06835	coral3	596.397	106.867	0.175058	0.158144	0.229631	-0.157438	-0.00852873	-0.311886	0.459438	0.542261	-0.343601	-0.270537	0.33362	0.469617	0.922332	0.514298	0.373273	-0.312331	-0.543647	-0.402709	-0.288899	-0.453517	0.105996	0.516683	0.558571	0.392256	0.560352	0.974992	0.239608	0.0734	0.0300047	0.192567	0.310855	0.206664	0.0664561	3.71601e-07	0.041535	0.154428	0.238901	0.0295047	0.121981	0.277829	0.0776736	0.696022	N	0.37	0.12	0.54
EGP30714	coral3	689.054	106.849	-0.169261	-0.147306	0.328036	-0.200705	-0.155451	-0.338171	0.48868	0.688216	-0.179741	-0.00503744	0.785624	0.701193	0.905793	0.539227	0.51667	0.0404025	-0.47219	-0.32927	-0.00485358	-0.10868	-0.000577977	0.530874	0.586157	0.214833	0.456072	0.565373	0.200157	0.0547609	0.00320509	0.505346	0.985228	0.000309796	0.00247414	1.37223e-06	0.0311214	0.0404444	0.881901	0.0647793	0.21301	0.985767	0.68868	0.998305	LRK10	0.83	0.42	0.27
MSTRG.17246	coral3	703.621	106.675	0.0226075	-0.0443955	0.255449	-0.197013	-0.165782	-0.378359	0.46926	0.596473	-0.310959	-0.164618	0.627263	0.624091	0.987578	0.629289	0.529489	-0.12265	-0.50602	-0.314163	-0.135502	-0.264702	0.0502146	0.933769	0.870317	0.339637	0.46457	0.539475	0.148446	0.0666912	0.0147322	0.241082	0.542368	0.00929769	0.00977001	1.18452e-12	0.00900558	0.0349206	0.650895	0.0455131	0.23601	0.616822	0.321811	0.85348	At4g27290	0.03	0.02	0.03
EGP21041	coral3	579.522	106.511	0.10243	0.0868601	0.263945	-0.153301	-0.145267	-0.429301	0.396564	0.518167	-0.410488	-0.264656	0.464962	0.55101	0.944075	0.595386	0.425782	-0.21066	-0.553763	-0.313159	-0.145542	-0.358951	0.0982833	0.705817	0.749073	0.32325	0.57083	0.59141	0.097032	0.128325	0.0397678	0.114267	0.321899	0.0695694	0.0269544	3.95448e-08	0.0149615	0.100106	0.433547	0.0260456	0.237592	0.590699	0.17214	0.717261	--	6.65	7.29	8.25
EGP06349	coral3	631.883	106.505	-0.15859	-0.138877	0.377399	-0.122077	-0.218507	-0.36155	0.380857	0.630128	-0.241733	-0.0591027	0.824663	0.662341	0.85502	0.544165	0.559462	0.109607	-0.461373	-0.253135	0.0691094	-0.0979963	0.0356916	0.557449	0.60799	0.149563	0.652429	0.416204	0.168831	0.145565	0.00888678	0.367069	0.827879	8.47632e-05	0.0051807	2.43902e-05	0.0293196	0.0242391	0.686152	0.072041	0.344181	0.799251	0.718055	0.895596	--	0	0	0.05
EGP32516	coral3	743.235	106.422	0.179838	0.0195178	0.30978	-0.0538359	-0.250447	-0.438325	0.30733	0.510106	-0.438314	-0.249636	0.651471	0.544951	0.969814	0.670907	0.672793	-0.100158	-0.540931	-0.233054	-0.165517	-0.364413	0.0501403	0.505114	0.942805	0.242965	0.843031	0.349502	0.0894566	0.246906	0.0435153	0.0894655	0.351117	0.00625723	0.02904	5.65369e-10	0.00444127	0.00429051	0.71208	0.0304903	0.38504	0.540133	0.165234	0.853694	STH-2	0.44	0.73	0.68
EGP26593	coral3	651.974	106.387	0.165171	-0.119483	0.277817	0.0214825	-0.496418	-0.518751	0.101399	0.307676	-0.535188	-0.308535	0.779025	0.498528	0.89284	0.7854	0.817189	0.0992943	-0.39066	0.0377157	-0.00759301	-0.197279	0.0508147	0.540993	0.659395	0.297498	0.937058	0.0504771	0.0395061	0.708658	0.246348	0.0326568	0.244962	0.000375847	0.0493533	3.26359e-06	0.000311867	0.000111155	0.714466	0.134631	0.889708	0.977735	0.463955	0.851747	NUDT2	4.53	5.05	3.75
MSTRG.12774	coral3	618.192	106.306	-0.110264	-0.150431	0.353125	-0.106047	-0.251453	-0.369533	0.346418	0.590582	-0.257506	-0.0624062	0.828486	0.642168	0.849202	0.569266	0.60504	0.10709	-0.451487	-0.215528	0.0525981	-0.107926	0.0550364	0.68436	0.578145	0.179716	0.695882	0.347506	0.15893	0.188705	0.0160081	0.335626	0.818404	7.343e-05	0.0073139	3.16071e-05	0.021358	0.0130198	0.693026	0.0791793	0.422745	0.8466	0.690741	0.839573	At3g47570	0.62	0.77	0.13
EGP08984	coral3	569.131	106.299	0.143917	-0.146838	-0.0665466	-0.401902	-0.152677	-0.316125	0.549342	0.460434	-0.184357	-0.0379328	0.444849	0.612628	0.932565	0.674005	0.425033	-0.385509	-0.503985	-0.264998	-0.184232	-0.266229	-0.0219534	0.594897	0.587363	0.806561	0.122801	0.572417	0.232938	0.0275169	0.0726982	0.494288	0.889077	0.0842499	0.0116372	1.42103e-07	0.00419576	0.100769	0.140304	0.0465331	0.321251	0.494585	0.318922	0.935681	R1A-10	21.62	23.28	27.71
EGP03400	coral3	880.653	106.031	-0.153455	-0.377601	0.110242	-0.323886	-0.483437	-0.524897	0.341508	0.429653	-0.270384	0.0346709	0.887602	0.798595	0.86689	0.774251	0.573905	0.0309433	-0.475302	-0.0153689	0.288201	0.0697397	0.0211452	0.570437	0.149327	0.68442	0.221036	0.0578129	0.0368293	0.19547	0.0967283	0.31114	0.898567	4.49291e-06	0.000207713	1.3863e-05	0.000430544	0.0200907	0.909429	0.0627931	0.95495	0.279044	0.797455	0.938045	CPN60B2	102.12	101.44	127.16
EGP19747	coral3	670.275	105.764	-0.00861176	-0.056619	0.414431	-0.021476	-0.425603	-0.690828	0.157566	0.484499	-0.476507	-0.0531169	0.818692	0.706332	0.856996	0.634469	0.624237	0.106868	-0.608215	-0.140465	0.116102	-0.165071	0.0684639	0.974749	0.835018	0.110489	0.937077	0.100265	0.00304554	0.560029	0.0571849	0.0620363	0.845104	0.000105363	0.00222494	2.22791e-05	0.00829149	0.00974796	0.693634	0.0124265	0.603853	0.668513	0.54124	0.801091	RRP46	8.72	7.23	9.28
EGP09119	coral3	679.158	105.675	0.29829	0.0741888	0.0844569	-0.21915	-0.159838	-0.464417	0.395676	0.426667	-0.381857	-0.156504	0.352176	0.535743	0.938859	0.639557	0.452737	-0.396724	-0.608865	-0.297235	-0.283899	-0.448807	-0.0242433	0.261795	0.784808	0.755816	0.4148	0.554311	0.069941	0.129261	0.0993261	0.144424	0.562711	0.180971	0.0324426	7.27958e-08	0.00763461	0.0782495	0.128157	0.0123077	0.263566	0.286604	0.0811997	0.928987	RPP13	2.98	2.59	4.26
EGP10999	coral3	730.809	105.604	0.0562917	0.0537764	0.257487	-0.23645	-0.0133054	-0.374494	0.559001	0.697918	-0.228495	-0.0315433	0.514216	0.658777	0.972705	0.510945	0.405669	-0.266734	-0.63405	-0.487335	-0.242408	-0.372051	-0.0301495	0.835959	0.843203	0.335663	0.377951	0.960994	0.152977	0.0243816	0.00264436	0.394666	0.907679	0.0415731	0.00551593	2.816e-10	0.0431134	0.119004	0.317971	0.00834758	0.0555321	0.365691	0.15589	0.911744	PUB44	2.37	3.05	5.26
EGP30909	coral3	561.872	105.566	0.273666	-0.00908053	0.00343334	-0.257535	-0.212674	-0.392787	0.384352	0.338712	-0.378067	-0.242488	0.353659	0.488218	0.918246	0.700051	0.461209	-0.375733	-0.501304	-0.188026	-0.211496	-0.371716	-0.021039	0.305073	0.973375	0.989932	0.33557	0.42906	0.132335	0.141601	0.199391	0.148785	0.365527	0.179013	0.0550252	5.26185e-07	0.00253248	0.0721557	0.151514	0.047903	0.48558	0.431681	0.156291	0.938355	At5g66150	4.75	4.69	8.21
EGP05469	coral3	627.317	105.555	-0.16149	-0.139782	0.378332	-0.120158	-0.214937	-0.354286	0.381891	0.631631	-0.237611	-0.0594792	0.824896	0.658485	0.852387	0.540413	0.560064	0.114267	-0.45489	-0.253842	0.066941	-0.095546	0.0593002	0.55017	0.605632	0.148476	0.657581	0.424048	0.178189	0.144384	0.00867697	0.375545	0.826798	8.40348e-05	0.00554415	2.74629e-05	0.030681	0.0240539	0.67348	0.0766671	0.342789	0.805435	0.724847	0.827312	WIN1	0	0.08	0.07
EGP27608	coral3	625.602	105.446	-0.103574	-0.182373	0.0822534	-0.409293	-0.0763107	-0.232556	0.644608	0.628489	-0.101696	-0.031506	0.581058	0.68374	0.94138	0.594138	0.369716	-0.226334	-0.464219	-0.348203	-0.0612859	-0.147687	-0.010201	0.702671	0.499028	0.762013	0.115429	0.778794	0.386084	0.00702405	0.00912007	0.707838	0.907788	0.0182512	0.00349422	5.45794e-08	0.015228	0.158707	0.399276	0.0700758	0.186285	0.821614	0.585178	0.970091	RPV1	4.22	3.91	4.55
EGP05341	coral3	355.277	105.313	-0.00512899	0.0135053	0.115946	-0.281686	-0.0211662	-0.27086	0.51956	0.499331	-0.211208	-0.157759	0.316738	0.502877	0.841661	0.480069	0.246471	-0.239299	-0.390094	-0.347139	-0.193397	-0.235989	0.0114619	0.984959	0.960409	0.668935	0.290539	0.937983	0.310256	0.0391457	0.0489306	0.432324	0.559542	0.231985	0.0470961	4.35475e-05	0.0598379	0.357458	0.372062	0.135247	0.187725	0.47297	0.378909	0.966395	WSD1	0	0	0.18
EGP15487	coral3	475.247	105.248	0.138927	-0.0310097	0.0193786	-0.337995	-0.141771	-0.395301	0.481674	0.43833	-0.277387	-0.111279	0.364227	0.585686	0.900106	0.620237	0.338015	-0.380138	-0.54899	-0.2806	-0.151312	-0.307675	-0.0173058	0.60786	0.909235	0.943212	0.200406	0.600459	0.129657	0.0588667	0.0894531	0.298277	0.681596	0.165465	0.0171327	2.03655e-06	0.0103693	0.200377	0.14639	0.0276367	0.292483	0.575895	0.246349	0.949279	BHLH130	0.98	0.76	1.36
EGP33048	coral3	683.629	104.951	-0.114306	-0.105817	0.25178	-0.264017	-0.140113	-0.35379	0.534428	0.645516	-0.228664	-0.0914396	0.659969	0.683522	0.964541	0.58982	0.449026	-0.079021	-0.477473	-0.337559	-0.0569674	-0.161304	-0.00641546	0.673375	0.696514	0.346858	0.323112	0.604769	0.178841	0.032952	0.00691851	0.394307	0.736271	0.00540195	0.00350884	1.72057e-09	0.0161792	0.0810327	0.771129	0.0614344	0.201024	0.834015	0.550635	0.981187	CYP92C6	0.03	0	0.57
EGP28278	coral3	645.86	104.559	-0.099826	-0.137164	0.390423	-0.0336865	-0.427934	-0.54746	0.196568	0.4527	-0.449172	-0.193671	0.839672	0.626625	0.87427	0.671591	0.655513	0.216995	-0.397283	-0.0668474	0.122629	-0.0552412	0.0895025	0.712997	0.612467	0.134889	0.901434	0.0982185	0.028162	0.465599	0.0782772	0.0809223	0.47233	4.72599e-05	0.00939119	9.4916e-06	0.00438615	0.00583791	0.419517	0.127571	0.805703	0.650953	0.838983	0.741679	CLT2	7.13	6.96	6.8
EGP23561	coral3	441.851	104.474	0.220699	0.0205237	0.0226318	-0.239032	-0.128795	-0.310256	0.414021	0.356144	-0.324356	-0.255203	0.285129	0.424431	0.874217	0.611979	0.395872	-0.332533	-0.407285	-0.230157	-0.269321	-0.345594	-0.00527354	0.411425	0.939863	0.933698	0.37261	0.634518	0.242204	0.110878	0.175764	0.220327	0.340118	0.28443	0.101304	9.51799e-06	0.0117506	0.129053	0.208238	0.1174	0.391143	0.31312	0.18983	0.984536	RLP6	0.1	0.22	0.3
EGP32078	coral3	620.577	104.429	0.102566	-0.0803138	0.271744	-0.100331	-0.278576	-0.424306	0.315399	0.513315	-0.355071	-0.137361	0.724723	0.594725	0.916297	0.658253	0.664929	-0.0540808	-0.5213	-0.199964	-0.0790995	-0.263056	0.00619631	0.705443	0.76748	0.308616	0.711602	0.296125	0.101415	0.234073	0.0419929	0.177162	0.61195	0.00149396	0.0151022	6.17253e-07	0.00556658	0.00494762	0.842325	0.0383788	0.45777	0.770907	0.324941	0.98183	PDR2	0.06	0.05	0.04
EGP13526	coral3	376.735	104.214	0.133551	-0.0104443	0.00799282	-0.294055	-0.0798381	-0.281605	0.478514	0.400913	-0.241227	-0.173023	0.27702	0.461306	0.849548	0.557882	0.318543	-0.323022	-0.388981	-0.27492	-0.252411	-0.285302	-0.00657367	0.621949	0.969378	0.976563	0.268953	0.768822	0.290685	0.0607904	0.123812	0.368103	0.521645	0.298943	0.0720881	3.1133e-05	0.0247299	0.229189	0.222341	0.136463	0.302771	0.34561	0.284124	0.980724	DMR6	0	0.09	0.08
EGP19511	coral3	666.684	104.206	-0.164455	-0.193084	0.385345	-0.0492202	-0.344739	-0.414181	0.275223	0.528353	-0.310267	-0.112046	0.881042	0.614589	0.844259	0.600322	0.665074	0.26708	-0.323803	-0.121303	0.0725588	-0.00490085	0.0741741	0.542773	0.473701	0.140487	0.856353	0.191001	0.110727	0.302217	0.0353858	0.242185	0.679508	6.5637e-06	0.0112993	3.90689e-05	0.0139424	0.00493483	0.31732	0.221161	0.654505	0.789436	0.985628	0.78485	--	8.05	7.79	6.82
EGP24490	coral3	641.141	104.073	0.172771	-0.0370911	0.289968	-0.0444691	-0.291938	-0.431246	0.263808	0.478492	-0.406395	-0.189485	0.703839	0.547428	0.91371	0.666504	0.707311	-0.0603789	-0.526768	-0.180621	-0.112886	-0.317705	0.10349	0.52226	0.891525	0.275975	0.870103	0.272576	0.0953626	0.32351	0.0608043	0.118282	0.482139	0.00234316	0.028173	7.58474e-07	0.00480995	0.00217987	0.824216	0.0360421	0.503229	0.677226	0.230484	0.702901	EXO70H1	0.21	0.13	0.11
EGP17026	coral3	775.753	104.047	-0.0711368	-0.285974	0.136722	-0.304225	-0.395605	-0.540745	0.37558	0.498661	-0.252546	0.100238	0.828528	0.804125	0.886325	0.715384	0.564273	-0.0572349	-0.571655	-0.131024	0.159967	-0.0489058	0.0144609	0.793478	0.282942	0.613624	0.25196	0.129335	0.0305587	0.151695	0.0492828	0.345342	0.71186	7.3312e-05	0.000173645	4.84554e-06	0.00183564	0.0227903	0.833246	0.0206979	0.628614	0.553988	0.857262	0.957609	prpf39	34.76	32.87	36.69
EGP19312	coral3	726.128	103.562	-0.0773956	-0.166977	0.128346	-0.376619	-0.200314	-0.41622	0.546634	0.590087	-0.223449	-0.0250745	0.643974	0.758522	0.964765	0.661772	0.405675	-0.21017	-0.572991	-0.291662	0.0337149	-0.156843	-0.0425602	0.775723	0.536514	0.635709	0.150475	0.456967	0.108805	0.028449	0.0161192	0.405471	0.926559	0.00709848	0.000659205	1.64703e-09	0.0052331	0.118998	0.434641	0.0203357	0.273051	0.901352	0.561853	0.875638	RGA1	0.86	0.44	2.43
EGP00787	coral3	447.672	103.55	0.107078	-0.123881	-0.0617699	-0.395289	-0.179567	-0.356338	0.499958	0.398169	-0.231116	-0.0834772	0.388069	0.592866	0.887461	0.658807	0.347061	-0.364454	-0.479926	-0.22112	-0.112631	-0.229321	0.0729948	0.693061	0.647602	0.820227	0.129669	0.505766	0.175512	0.0486025	0.126646	0.389117	0.75857	0.137464	0.0155036	4.53074e-06	0.00551306	0.187831	0.165182	0.0599253	0.410511	0.67792	0.392913	0.788197	MYB106	0.2	0.15	0.86
EGP09157	coral3	627.399	103.473	-0.0769127	-0.144353	0.181841	-0.280598	-0.12827	-0.264612	0.552759	0.608227	-0.189722	-0.118601	0.63562	0.625879	0.957509	0.607862	0.483214	-0.0967865	-0.40176	-0.305719	-0.107068	-0.156626	0.0208376	0.77709	0.59377	0.500302	0.292486	0.635911	0.321982	0.0263743	0.0124243	0.481581	0.661769	0.0081391	0.00950152	5.99171e-09	0.0124915	0.0579452	0.721406	0.122946	0.24952	0.693088	0.562402	0.938944	--	0.89	0.92	0.22
EGP28134	coral3	648.419	103.363	0.243928	-0.0295188	0.100752	-0.184828	-0.236716	-0.383964	0.37468	0.403814	-0.387883	-0.251642	0.489319	0.50174	0.965733	0.715673	0.590145	-0.249821	-0.470218	-0.193123	-0.232039	-0.353926	0.0442787	0.362598	0.913583	0.710442	0.493165	0.3774	0.142037	0.152757	0.120864	0.13767	0.34713	0.0543972	0.0476782	1.35865e-09	0.00182419	0.0161061	0.350749	0.0660613	0.473609	0.387171	0.178662	0.870655	MIK2	0.19	0.29	0.1
EGP23822	coral3	576.744	103.141	0.255628	-0.0367247	0.063224	-0.186928	-0.25751	-0.387226	0.348467	0.346557	-0.399253	-0.270835	0.446699	0.468487	0.940404	0.721741	0.573664	-0.24721	-0.425124	-0.152246	-0.236264	-0.33315	0.034388	0.339286	0.89259	0.816062	0.488179	0.335619	0.138395	0.185929	0.188517	0.125521	0.310302	0.0828144	0.0672019	6.11047e-08	0.00159689	0.0201551	0.355971	0.100688	0.573515	0.378339	0.207344	0.899391	--	1.37	1.33	0.68
EGP00800	coral3	695.574	103.14	-0.0976228	-0.0400879	0.294584	-0.247317	-0.0742816	-0.361787	0.556536	0.704106	-0.216616	-0.055675	0.62817	0.69317	0.966423	0.534023	0.415739	-0.117478	-0.541085	-0.420477	-0.108151	-0.223492	-0.0119593	0.719089	0.882814	0.268053	0.355755	0.784545	0.168531	0.0251542	0.00233026	0.420349	0.837734	0.00916603	0.00290795	1.18061e-09	0.0331105	0.109256	0.664798	0.0304338	0.104869	0.690125	0.405379	0.964938	At4g03230	0.32	0.47	1.16
EGP33263	coral3	708.758	103.092	-0.186986	-0.0844307	0.387304	-0.179245	-0.229227	-0.51795	0.412981	0.657461	-0.302679	-0.0250252	0.768562	0.759045	0.913587	0.559518	0.45133	0.0440669	-0.563563	-0.311471	0.082056	-0.113436	-0.0321955	0.488041	0.75589	0.138309	0.506541	0.393112	0.0398654	0.111868	0.005644	0.254498	0.926703	0.000504131	0.000650262	7.65794e-07	0.0242217	0.079297	0.871269	0.0229998	0.240267	0.762569	0.675733	0.905778	At5g09450	9.96	10.65	10.99
EGP21333	coral3	657.13	103.087	0.200769	-0.0750332	0.228126	-0.0726967	-0.334151	-0.423922	0.258866	0.424268	-0.423394	-0.230294	0.695533	0.532099	0.929753	0.726156	0.731507	-0.0819463	-0.493395	-0.124155	-0.106257	-0.304033	0.0814424	0.455923	0.782413	0.395452	0.789044	0.205898	0.101758	0.332991	0.101449	0.102231	0.390853	0.00277424	0.0338695	1.87711e-07	0.00144645	0.0012798	0.762878	0.0521195	0.646869	0.695307	0.252273	0.764298	GNS1	5.54	5.27	1.25
EGP31521	coral3	703.814	103	-0.0694074	-0.195512	0.0895275	-0.389214	-0.267583	-0.477593	0.50539	0.527909	-0.253859	-0.0121222	0.640813	0.770571	0.952648	0.69802	0.405628	-0.203868	-0.564364	-0.232411	0.06876	-0.121823	-0.0343831	0.798402	0.468049	0.741609	0.136207	0.316376	0.0613597	0.0458273	0.0355686	0.342755	0.964461	0.00747903	0.000477051	1.26243e-08	0.00263892	0.119045	0.448853	0.0227635	0.38639	0.800247	0.65311	0.899406	FER	19.36	18.8	55.65
EGP25490	coral3	734.105	102.907	0.166949	0.0509877	0.207922	-0.209473	-0.154721	-0.508324	0.438796	0.565756	-0.351577	-0.0689868	0.50476	0.651855	0.976379	0.611292	0.469739	-0.291829	-0.667878	-0.368876	-0.213281	-0.394678	-0.00222077	0.536584	0.851247	0.439685	0.436201	0.567225	0.0443783	0.0890739	0.0223574	0.181766	0.7996	0.0461429	0.00621645	1.03359e-10	0.0118718	0.0663758	0.272764	0.00469236	0.159729	0.427713	0.130317	0.993487	AATP1	17.76	18.14	20.92
EGP19377	coral3	771.091	102.713	-0.22407	-0.301856	0.255768	-0.200683	-0.372983	-0.412759	0.365714	0.515204	-0.24991	-0.0563139	0.880958	0.692408	0.875745	0.667414	0.605581	0.201411	-0.313421	-0.095018	0.139019	0.0792242	0.0320143	0.404133	0.255856	0.339014	0.456121	0.154774	0.11208	0.163615	0.0411158	0.350571	0.835895	6.59433e-06	0.00295215	8.77445e-06	0.0047318	0.0129171	0.454455	0.23718	0.726313	0.607621	0.770555	0.906306	NUDT3	22.14	19.91	17.41
EGP32517	coral3	761.979	102.698	0.148499	0.0551611	0.343219	-0.0579245	-0.199396	-0.435776	0.346054	0.560352	-0.423469	-0.237057	0.628917	0.559461	0.981505	0.630727	0.62691	-0.104407	-0.556194	-0.294117	-0.188407	-0.376528	0.0733727	0.583093	0.839214	0.193096	0.831264	0.459075	0.0915522	0.189201	0.023966	0.102163	0.376692	0.00905864	0.0242392	1.89075e-11	0.00880271	0.00934939	0.700382	0.0252628	0.268847	0.484681	0.150581	0.787124	STH-2	0.88	0.72	1.6
EGP06572	coral3	708.653	102.397	0.234231	-0.0357606	0.266118	-0.0170978	-0.50699	-0.640406	0.0870856	0.293571	-0.620799	-0.317579	0.700366	0.555901	0.917523	0.812174	0.72875	-0.0554168	-0.56691	0.00538718	0.0416665	-0.298734	0.0347986	0.382575	0.895396	0.319132	0.949888	0.0450328	0.00752912	0.748441	0.26978	0.0102802	0.230678	0.00251625	0.0253563	5.58512e-07	0.000132446	0.00136358	0.838477	0.0220248	0.984202	0.878231	0.26105	0.898196	EIF4B3	24.49	24.84	29.36
EGP00214	coral3	700.259	102.342	0.126264	-0.0666143	0.278514	-0.0667873	-0.481014	-0.679401	0.163369	0.365969	-0.558585	-0.20894	0.720984	0.633718	0.941998	0.774643	0.676031	-0.0028864	-0.544162	-0.0569543	0.0223933	-0.219285	0.0522585	0.641245	0.806368	0.296236	0.805874	0.0592646	0.00379423	0.545476	0.163301	0.0245107	0.437398	0.0016239	0.00839212	5.076e-08	0.000425818	0.00404122	0.991535	0.0293206	0.834053	0.934395	0.414504	0.847579	Kri1	8.13	8.22	9.33
EGP33427	coral3	443.377	102.128	-0.00673749	0.133287	0.294887	-0.174474	0.00128201	-0.355573	0.478868	0.595457	-0.29876	-0.19091	0.368824	0.532496	0.879737	0.439486	0.270272	-0.193924	-0.504071	-0.432428	-0.200808	-0.323217	0.0172703	0.980243	0.622644	0.267537	0.518104	0.99624	0.176506	0.060573	0.0149464	0.261007	0.478789	0.159792	0.0337119	7.05887e-06	0.0885141	0.311348	0.471741	0.0464897	0.0943578	0.455835	0.222047	0.949383	SAUR50	0	0	0.22
EGP14710	coral3	665.775	102.086	0.0571927	-0.21371	-0.00854651	-0.393586	-0.309459	-0.470134	0.47161	0.439134	-0.272613	-0.0280773	0.596285	0.719635	0.955282	0.757448	0.471735	-0.272113	-0.545492	-0.170915	0.000289606	-0.166252	0.00424266	0.833368	0.426763	0.97494	0.13148	0.243478	0.0661169	0.0651544	0.0887987	0.307011	0.91779	0.0147715	0.00167298	8.51655e-09	0.000677872	0.0650736	0.307934	0.0288489	0.526808	0.999151	0.53831	0.987558	--	15.08	14.97	31.92
EGP21540	coral3	665.591	102.056	0.0594231	-0.229625	0.147162	-0.170892	-0.505454	-0.518727	0.223745	0.320786	-0.455682	-0.232189	0.77484	0.616136	0.915676	0.836138	0.687575	-0.000886252	-0.42813	0.0370448	0.124168	-0.103093	0.0162343	0.826959	0.392268	0.586528	0.526864	0.0457952	0.0395168	0.404834	0.225744	0.0760906	0.386856	0.000423463	0.0110384	6.48936e-07	5.4509e-05	0.00324528	0.997401	0.0980471	0.891659	0.646834	0.703993	0.952416	--	20.52	21.3	21.32
EGP22214	coral3	723.641	102.04	-0.0332544	-0.212703	0.249416	-0.129619	-0.549553	-0.685291	0.171654	0.360869	-0.475043	-0.0935065	0.834714	0.711723	0.886494	0.774193	0.653868	0.116901	-0.476515	0.0107083	0.17548	-0.0330813	0.0184331	0.902693	0.428996	0.351554	0.632332	0.0274454	0.00339179	0.524994	0.169694	0.062957	0.730514	5.76825e-05	0.00198581	4.79755e-06	0.000431246	0.00600576	0.666354	0.0620311	0.968604	0.515657	0.903197	0.94598	SWA1	4.63	4.38	4.65
EGP07223	coral3	723.779	102.009	0.215876	0.0744749	0.384749	0.0555816	-0.286376	-0.48919	0.207145	0.475653	-0.510758	-0.288289	0.658164	0.494885	0.944245	0.651136	0.727152	-0.0180009	-0.518737	-0.202877	-0.192637	-0.383964	0.150664	0.421977	0.783996	0.141155	0.838003	0.282235	0.0544707	0.441434	0.0625723	0.0432029	0.278891	0.00557524	0.0513049	3.87283e-08	0.00629311	0.00141417	0.947244	0.0395121	0.451107	0.474744	0.142036	0.577552	PYRB2	5.57	5.43	5.1
EGP16701	coral3	672.099	101.694	0.136522	-0.161859	0.156181	-0.163013	-0.41255	-0.500926	0.277673	0.389342	-0.417659	-0.17201	0.724074	0.61541	0.946813	0.786251	0.699451	-0.0786655	-0.488331	-0.0687562	-0.0140464	-0.205864	0.123109	0.614147	0.549246	0.563526	0.546366	0.11228	0.0480989	0.297758	0.136067	0.107463	0.524122	0.00151588	0.0111603	2.80356e-08	0.000304059	0.00256356	0.772133	0.0549603	0.800257	0.958824	0.444326	0.649666	CIA1	29.5	28.47	30.83
EGP31573	coral3	539.154	101.692	-0.00482177	0.159005	0.261967	-0.26092	0.148286	-0.29529	0.610973	0.715313	-0.167702	-0.0428283	0.31586	0.593725	0.882981	0.354631	0.179664	-0.330812	-0.607803	-0.58565	-0.267351	-0.389677	0.000608199	0.98586	0.556406	0.327022	0.329031	0.58364	0.266854	0.0119284	0.00183848	0.534722	0.87486	0.233353	0.0153172	5.88153e-06	0.177738	0.505533	0.210747	0.0125023	0.0171412	0.31681	0.135702	0.998216	--	1.71	1.75	2.82
EGP21559	coral3	546.148	101.536	0.172864	0.0221659	0.218527	-0.0824331	-0.251998	-0.407495	0.302225	0.393474	-0.455776	-0.342684	0.49828	0.449464	0.939703	0.672541	0.585342	-0.0999962	-0.385513	-0.170459	-0.212191	-0.309033	0.074256	0.522034	0.93506	0.416161	0.761507	0.346425	0.117194	0.255247	0.1316	0.0760226	0.193836	0.0494841	0.0807011	6.61968e-08	0.00431041	0.0172138	0.712527	0.1403	0.527927	0.430135	0.244163	0.784617	IQM3	7.93	8.42	6.19
EGP18044	coral3	686.066	101.533	0.296912	0.0167624	0.105794	-0.159493	-0.224403	-0.395151	0.352842	0.389555	-0.415399	-0.273273	0.447052	0.474975	0.961827	0.706499	0.587667	-0.283782	-0.494243	-0.203669	-0.268265	-0.406127	0.0421284	0.26411	0.95087	0.696575	0.555178	0.403416	0.129816	0.18009	0.135835	0.109576	0.305795	0.0825419	0.0629996	2.86249e-09	0.00221722	0.0166705	0.28681	0.0516548	0.449305	0.315096	0.118548	0.876891	LECRK41	0.02	0.08	0.04
EGP31501	coral3	649.359	101.256	-0.0470079	0.0411881	0.505995	0.00886235	-0.28744	-0.642097	0.233572	0.602686	-0.437914	-0.0478254	0.766557	0.694672	0.877896	0.529328	0.559863	0.108894	-0.618054	-0.285566	0.0116454	-0.22116	0.123388	0.862751	0.87962	0.0455257	0.974014	0.280373	0.00732245	0.383954	0.013474	0.0897926	0.860386	0.00053242	0.00282238	7.81136e-06	0.0349862	0.0241156	0.688097	0.0107213	0.283659	0.965858	0.410424	0.648919	Imp3	13.33	12.26	14.15
EGP14011	coral3	778.336	101.142	-0.0190546	-0.308616	0.0737261	-0.305514	-0.493967	-0.571776	0.322827	0.380846	-0.350398	-0.0340222	0.797885	0.755141	0.921373	0.824082	0.604834	-0.0577354	-0.500738	-0.016794	0.171599	-0.0339114	0.00360122	0.944161	0.244833	0.786121	0.249853	0.051806	0.020665	0.222637	0.145578	0.183337	0.900456	0.000212458	0.000719483	4.03868e-07	8.66056e-05	0.0130591	0.831807	0.0481963	0.950777	0.52513	0.900779	0.989439	TS1	27.85	26.89	30.82
EGP28612	coral3	723.345	100.998	-0.0988287	-0.161866	0.156781	-0.356894	-0.180598	-0.43383	0.555305	0.626557	-0.193478	0.0440452	0.657076	0.771967	0.95998	0.620759	0.412609	-0.164368	-0.557642	-0.329583	-0.0196216	-0.140385	-0.0362222	0.715753	0.549231	0.56201	0.17479	0.503284	0.0931753	0.0255469	0.00940126	0.472781	0.871332	0.00568189	0.000458938	3.96518e-09	0.0102866	0.112224	0.54299	0.0248051	0.212549	0.942502	0.604062	0.894052	DUT	1.09	0.56	2.46
EGP24697	coral3	649.557	100.901	0.155123	0.0934536	0.455894	0.0859546	-0.238469	-0.457093	0.205258	0.529781	-0.47053	-0.251323	0.68751	0.501231	0.892667	0.573583	0.690932	0.0234792	-0.541316	-0.245192	-0.146715	-0.373369	0.105508	0.566204	0.730661	0.0759373	0.751612	0.373772	0.0750714	0.445697	0.0348018	0.0658576	0.347763	0.00324936	0.0479409	3.29903e-06	0.0201766	0.00303929	0.93122	0.030349	0.360038	0.587679	0.154313	0.69736	JUB1	1.23	0.78	0.12
EGP16421	coral3	492.428	100.75	0.161095	-0.0889046	-0.0624338	-0.389908	-0.174559	-0.331506	0.488149	0.383338	-0.275105	-0.174097	0.367659	0.566696	0.899295	0.68765	0.34866	-0.434426	-0.533117	-0.212595	-0.0825302	-0.298073	0.00371715	0.551159	0.74335	0.818325	0.135449	0.517898	0.209733	0.0550646	0.142743	0.302433	0.519022	0.161217	0.0220862	2.15028e-06	0.00324058	0.185669	0.0926761	0.0334661	0.429237	0.761234	0.262158	0.989099	PNSB5	6.75	4.81	11.18
EGP04545	coral3	693.722	100.552	0.0313444	0.0836534	0.332991	-0.168498	-0.0262531	-0.384222	0.513973	0.699254	-0.272883	-0.0908059	0.539	0.629262	0.967968	0.495741	0.430864	-0.182638	-0.598809	-0.474753	-0.233728	-0.361406	-0.022752	0.908259	0.758074	0.207574	0.532754	0.923116	0.141746	0.0416857	0.00257384	0.306513	0.738039	0.0312064	0.00900942	8.5243e-10	0.0508412	0.0956886	0.498393	0.0142488	0.0631407	0.383626	0.169013	0.933346	--	4.99	4.59	4.88
EGP31522	coral3	671.561	100.367	0.219781	0.15665	0.333302	-0.000243504	-0.145247	-0.423483	0.314349	0.496299	-0.461579	-0.309703	0.460401	0.439991	0.955052	0.574158	0.579127	-0.117507	-0.468252	-0.30989	-0.340229	-0.429513	0.136993	0.413423	0.562341	0.207124	0.999286	0.591461	0.102151	0.235719	0.0505409	0.071898	0.243088	0.0727212	0.0881061	8.82228e-09	0.0200232	0.0187344	0.664718	0.0673582	0.242789	0.197258	0.0968491	0.612914	--	29.62	29.3	19.9
EGP24640	coral3	711.271	100.348	0.118958	-0.04516	0.214275	-0.17221	-0.219309	-0.404866	0.413379	0.525412	-0.356206	-0.188692	0.613445	0.589876	0.990874	0.678554	0.596107	-0.148395	-0.503468	-0.25657	-0.169995	-0.301176	0.0463449	0.660809	0.868102	0.425512	0.523633	0.414453	0.119807	0.111489	0.0366115	0.175683	0.484008	0.0114955	0.0161666	1.38019e-13	0.00385508	0.0148091	0.58336	0.0467949	0.337448	0.529068	0.256982	0.86467	--	0.38	0.41	0.06
EGP05472	coral3	663.724	100.202	-0.0879168	-0.0591446	0.332096	-0.208608	-0.159797	-0.437886	0.452976	0.672329	-0.258154	-0.0121323	0.720118	0.738705	0.910859	0.548782	0.452767	-0.09624	-0.639738	-0.355445	0.0422567	-0.217953	0.0489545	0.746113	0.827759	0.208873	0.438143	0.554413	0.0898155	0.0780733	0.00432725	0.33437	0.964431	0.00165528	0.00108067	9.4494e-07	0.0277078	0.078228	0.722921	0.00761198	0.176673	0.876519	0.417417	0.857121	TATA	30.74	32.09	38.82
EGP24487	coral3	336.079	100.022	0.0356453	0.00456892	0.0670482	-0.297964	-0.0244437	-0.273386	0.518706	0.471682	-0.195832	-0.123262	0.285609	0.495033	0.829656	0.483229	0.246515	-0.276614	-0.391602	-0.339516	-0.226692	-0.246735	0.0408671	0.895731	0.986602	0.805129	0.262342	0.928402	0.305586	0.039526	0.0651077	0.467306	0.649257	0.283583	0.0512246	7.02263e-05	0.0579365	0.357369	0.299681	0.133611	0.198259	0.39851	0.356927	0.880552	DIR24	0.31	0.28	0.33
EGP00305	coral3	699.999	99.9074	0.143256	-0.109439	0.150419	-0.218966	-0.360187	-0.496027	0.320844	0.420109	-0.430923	-0.207177	0.666228	0.645891	0.955776	0.781885	0.59314	-0.211501	-0.608333	-0.123806	0.0476776	-0.27767	0.0103504	0.596607	0.686608	0.578178	0.4152	0.170561	0.0506869	0.225655	0.105205	0.0956383	0.441361	0.00483384	0.00687532	7.88981e-09	0.000345921	0.0154438	0.43167	0.0124048	0.647802	0.860813	0.297764	0.969653	--	22.87	23.81	32.01
EGP23875	coral3	737.044	99.8263	0.0595629	0.054743	0.308799	-0.179316	-0.138412	-0.523629	0.448421	0.640454	-0.340084	-0.0471158	0.57669	0.693312	0.978581	0.565156	0.457939	-0.188159	-0.660279	-0.40647	-0.167755	-0.342263	0.00111291	0.826558	0.840418	0.244538	0.506371	0.609204	0.0373698	0.0814938	0.00752317	0.197461	0.862439	0.0193583	0.00289975	5.24098e-11	0.0225317	0.0744657	0.485266	0.00537254	0.118207	0.53459	0.194419	0.996736	LRK10	5.04	5.7	6.89
EGP02930	coral3	710.006	99.4246	-0.0253149	-0.0563378	0.267496	-0.22448	-0.170467	-0.410224	0.482399	0.621255	-0.298887	-0.122355	0.650406	0.675403	0.979479	0.618862	0.488078	-0.123986	-0.550625	-0.328539	-0.0728138	-0.239761	-0.015275	0.925856	0.835827	0.316538	0.403252	0.527908	0.114523	0.0584315	0.0102083	0.260794	0.651685	0.00637161	0.00408862	3.89224e-11	0.01059	0.0551053	0.647322	0.0270837	0.214089	0.788711	0.37111	0.955225	--	18.71	17.02	19.2
EGP09813	coral3	716.371	98.9813	-0.00270325	-0.240182	0.19248	-0.161014	-0.581298	-0.678859	0.16071	0.314318	-0.484951	-0.112675	0.824829	0.707818	0.880971	0.816047	0.655077	0.0688409	-0.487777	0.0548398	0.213375	-0.0356074	0.0686295	0.992073	0.370244	0.475111	0.551363	0.0181918	0.00383312	0.552125	0.235768	0.0569191	0.6778	8.42422e-05	0.00215683	6.58973e-06	0.000115735	0.00588202	0.800016	0.0552781	0.840139	0.427504	0.895841	0.800618	TRZ4	6.52	6.4	6.86
EGP13728	coral3	583.726	98.9457	0.209539	-0.107472	0.0259926	-0.25208	-0.311277	-0.43137	0.363249	0.34637	-0.382352	-0.207811	0.508442	0.551105	0.947729	0.764414	0.562957	-0.258471	-0.468719	-0.12185	-0.131899	-0.277206	0.0658337	0.436055	0.691983	0.923877	0.346264	0.240576	0.0952564	0.16669	0.188772	0.14386	0.439934	0.044321	0.0269229	2.48839e-08	0.00056408	0.0231797	0.333754	0.0670487	0.65304	0.626303	0.298605	0.808598	ABCA7	0.21	0.4	0.49
EGP02803	coral3	343.475	98.9354	-0.040777	-0.0842838	0.0315472	-0.364491	-0.0816956	-0.291841	0.531307	0.462767	-0.177265	-0.099353	0.355059	0.557919	0.831786	0.532781	0.235599	-0.256088	-0.387985	-0.286888	-0.107421	-0.158784	-0.1083	0.880813	0.756302	0.907668	0.165136	0.763584	0.272743	0.034186	0.0710739	0.511326	0.714303	0.177177	0.0247183	6.46918e-05	0.0335991	0.379722	0.338387	0.137558	0.281338	0.692121	0.556962	0.689718	--	0.11	0.14	0.49
EGP08325	coral3	511.827	98.4943	-0.0919145	-0.298425	-0.10064	-0.498945	-0.169108	-0.24497	0.617115	0.474799	-0.0694758	0.0163464	0.522535	0.667324	0.881296	0.652544	0.335996	-0.253747	-0.36646	-0.215208	-0.0166445	-0.0395574	-0.0166263	0.734947	0.261567	0.710751	0.0491334	0.531251	0.360487	0.0108756	0.0631112	0.798207	0.952088	0.037841	0.00473953	6.47043e-06	0.00614364	0.203249	0.342975	0.162693	0.423452	0.951215	0.884356	0.951268	At1g80170	1.38	1.53	1.61
EGP02405	coral3	681.354	98.4791	-0.107635	-0.122207	0.374901	-0.104005	-0.398314	-0.673753	0.24345	0.529955	-0.386692	0.041981	0.830286	0.764214	0.861067	0.613404	0.566074	0.125201	-0.56849	-0.174816	0.123233	-0.0776598	0.00372984	0.691537	0.652083	0.152496	0.701486	0.126496	0.0042153	0.36357	0.0347312	0.138987	0.877318	6.85488e-05	0.000567108	1.8408e-05	0.0115026	0.0222653	0.644077	0.0215761	0.517272	0.649336	0.774976	0.989062	VDAC4	13.32	12.01	13.08
EGP09963	coral3	703.465	98.2943	0.237439	0.0303974	0.36565	0.0867397	-0.519702	-0.69634	0.0052685	0.290584	-0.67941	-0.335889	0.708473	0.52564	0.8895	0.767169	0.751369	0.0304298	-0.561909	0.00465509	0.0249791	-0.313614	0.0663182	0.375901	0.911021	0.163695	0.749411	0.0390826	0.00272972	0.98455	0.27491	0.00379356	0.203403	0.00212732	0.0365151	4.00896e-06	0.000523649	0.000792014	0.910926	0.0234936	0.986349	0.926837	0.236875	0.807213	At1g48650	8.49	9	10.15
EGP14218	coral3	636.879	98.1243	0.244043	0.0150065	0.352191	0.0897499	-0.375102	-0.475919	0.111887	0.376535	-0.534335	-0.321385	0.7027	0.447784	0.883873	0.692793	0.794438	0.0292975	-0.469743	-0.0805301	-0.118343	-0.34152	0.113427	0.362364	0.956011	0.180951	0.740987	0.152259	0.0624048	0.67994	0.150573	0.0329884	0.224828	0.00239885	0.08198	5.58859e-06	0.00292972	0.000236811	0.914229	0.0663731	0.766869	0.662464	0.195453	0.675757	--	33.35	31.56	18.62
EGP26388	coral3	563.632	98.1154	-0.00127023	-0.104409	0.362815	-0.00580734	-0.30227	-0.392083	0.263153	0.505741	-0.356775	-0.181379	0.787083	0.535001	0.880571	0.615558	0.715596	0.165897	-0.348003	-0.151955	-0.0835873	-0.14929	0.0251396	0.996275	0.700375	0.167235	0.98297	0.255173	0.133093	0.324757	0.045652	0.174944	0.501409	0.000296576	0.0327296	6.73874e-06	0.0111354	0.00182723	0.539191	0.186556	0.574257	0.75826	0.581066	0.926368	HCR9-0	1.46	1.31	0.76
EGP07839	coral3	576.414	98.1106	-0.0263345	0.0320087	-0.380726	0.0281768	0.394582	0.563978	-0.179239	-0.435119	0.522335	0.271623	-0.743468	-0.601567	-0.886447	-0.685894	-0.609502	-0.0514461	0.535161	0.101622	-0.11028	0.21007	-0.0536844	0.922878	0.906323	0.145715	0.917499	0.130419	0.0228771	0.506555	0.0920982	0.0379277	0.308842	0.000963425	0.013694	4.81112e-06	0.0033526	0.0121921	0.849924	0.0326673	0.708041	0.684314	0.434866	0.843468	UPF2	20.54	20.25	19.88
EGP25780	coral3	400.487	97.9913	-0.0502053	-0.0348013	0.114188	-0.341727	-0.0341292	-0.332543	0.568729	0.571192	-0.161625	-0.0105191	0.39964	0.629112	0.866243	0.484424	0.240991	-0.256117	-0.488478	-0.390879	-0.13606	-0.209996	0.143307	0.853506	0.898188	0.673694	0.195166	0.900145	0.208224	0.0215088	0.0208246	0.549832	0.969158	0.125122	0.00903084	1.43162e-05	0.0572285	0.368587	0.338331	0.054876	0.134394	0.615359	0.435032	0.596476	--	0.08	0.15	0.48
EGP00341	coral3	658.775	97.8964	0.140893	-0.20308	0.209428	-0.0302178	-0.579811	-0.597583	0.0778804	0.25964	-0.515212	-0.199258	0.816268	0.561071	0.866856	0.818729	0.815546	0.11556	-0.393062	0.0976848	0.0534117	-0.114283	0.0476006	0.60274	0.450645	0.436303	0.911544	0.0185621	0.0145009	0.774352	0.331495	0.0411121	0.459392	0.000114837	0.0237467	1.38866e-05	0.000105222	0.000117792	0.669979	0.132041	0.718917	0.844254	0.673437	0.861036	--	9.19	9.08	6.35
EGP09325	coral3	723.259	97.7508	-0.037278	-0.319496	0.0938873	-0.260029	-0.442193	-0.442694	0.347095	0.394557	-0.306636	-0.0963885	0.801939	0.668264	0.922402	0.794813	0.659843	0.0268199	-0.357466	-0.019003	0.0829046	-0.0109382	0.0638749	0.890981	0.227721	0.729455	0.330744	0.0863426	0.0859453	0.187785	0.130445	0.24803	0.722509	0.000186509	0.00465974	3.69321e-07	0.000234055	0.00541389	0.92146	0.174051	0.944312	0.760181	0.96793	0.814199	At3g47200	3.07	3.46	2.06
MSTRG.15737	coral3	597.004	97.6434	-0.106933	-0.127818	0.351973	-0.112126	-0.220355	-0.395022	0.384245	0.618626	-0.240865	-0.0144395	0.792741	0.654231	0.880714	0.54711	0.595247	0.108534	-0.432427	-0.267537	-0.0409154	-0.114703	0.0803719	0.693455	0.637111	0.18124	0.67929	0.412173	0.129952	0.141721	0.0106282	0.368844	0.957672	0.000249629	0.00596845	6.68514e-06	0.0282832	0.0149909	0.689079	0.0943579	0.316461	0.880412	0.6723	0.767316	--	0.48	0.58	0.26
EGP21996	coral3	598.316	97.573	-0.156852	-0.241401	0.0447341	-0.447449	-0.161829	-0.326208	0.603864	0.571468	-0.116088	0.0267332	0.602081	0.738023	0.910747	0.62138	0.335159	-0.190475	-0.458705	-0.277917	0.036711	-0.0554968	0.0127185	0.561832	0.367748	0.869335	0.0822371	0.549322	0.217551	0.0132451	0.0207489	0.668551	0.921714	0.0135926	0.00109838	9.52982e-07	0.0101887	0.204448	0.47981	0.0739196	0.297317	0.89263	0.838247	0.962714	RDR1	2.03	1.45	2.96
EGP03073	coral3	704.586	97.4558	0.155364	0.0901672	0.254306	-0.176043	-0.150186	-0.511709	0.406569	0.561058	-0.393647	-0.137127	0.494584	0.628616	0.966621	0.601418	0.452866	-0.276866	-0.672282	-0.361611	-0.177918	-0.408397	-0.0302484	0.565595	0.739822	0.341878	0.514288	0.578772	0.04275	0.11811	0.0237507	0.131415	0.612563	0.0514691	0.00910176	1.13323e-09	0.0137236	0.0781543	0.299224	0.00433091	0.168753	0.509746	0.116306	0.911455	TGA2.2	3.42	3.91	6.33
EGP00491	coral3	531.217	97.1967	0.0348702	0.134169	0.309711	-0.134313	0.146998	-0.131416	0.577778	0.696726	-0.172598	-0.199326	0.385707	0.439582	0.905745	0.379216	0.375735	-0.176202	-0.403073	-0.524984	-0.397324	-0.383026	0.0139639	0.897987	0.620324	0.243076	0.619945	0.586949	0.62758	0.0190778	0.00270867	0.522684	0.459237	0.140083	0.0884366	1.37694e-06	0.147453	0.151512	0.513903	0.121613	0.0367926	0.127529	0.143096	0.959065	At1g17230	9.93	10.46	6.71
EGP06152	coral3	646.288	97.1433	0.00162841	-0.154858	0.254566	-0.113569	-0.421617	-0.518929	0.259842	0.409045	-0.442455	-0.221843	0.752336	0.603377	0.93629	0.746508	0.665847	0.0858939	-0.382285	-0.0627727	0.015265	-0.106382	0.04003	0.995225	0.566876	0.341368	0.675373	0.103832	0.0394266	0.331105	0.115671	0.0861347	0.408942	0.000772871	0.0133394	9.64283e-08	0.000894195	0.00486697	0.751782	0.143937	0.817354	0.955254	0.694965	0.882983	HEN4	11.58	10.2	9.82
MSTRG.6191	coral3	696.744	97.0029	-0.257741	-0.253962	0.316256	-0.183152	-0.235039	-0.318374	0.429913	0.628973	-0.147297	0.0218616	0.869522	0.686074	0.836308	0.543395	0.5563	0.188764	-0.346718	-0.221115	0.0831208	0.0375982	0.0474962	0.335171	0.342553	0.232735	0.497163	0.380887	0.229449	0.0965048	0.00905066	0.586181	0.93595	1.21427e-05	0.00334099	5.41397e-05	0.029595	0.0252291	0.483839	0.188297	0.410522	0.759572	0.89005	0.861338	RLP14	1.38	1.43	0.27
EGP19538	coral3	765.753	96.5311	-0.255711	-0.290557	0.226242	-0.276135	-0.314569	-0.394991	0.447005	0.558326	-0.214814	-0.0414722	0.831533	0.730656	0.897052	0.654251	0.512343	0.116205	-0.35964	-0.156412	0.150095	0.0648275	-0.00420545	0.339125	0.274957	0.399473	0.300552	0.235373	0.129985	0.0825784	0.0245913	0.424319	0.878795	6.5329e-05	0.0013052	2.4935e-06	0.0059664	0.0424497	0.668234	0.171258	0.562943	0.579004	0.811474	0.987667	At5g10770	5.69	6.17	5.07
EGP11114	coral3	404.143	96.3504	-0.123958	-0.161701	0.0389086	-0.40348	-0.158864	-0.343561	0.528453	0.47067	-0.184775	-0.0711123	0.461118	0.64188	0.846967	0.585009	0.248038	-0.204031	-0.409747	-0.238994	0.0268749	-0.0753192	-0.0706555	0.647395	0.549642	0.886241	0.1212	0.556758	0.192623	0.0353445	0.0657663	0.493292	0.793548	0.0722195	0.00734876	3.48176e-05	0.0172928	0.354311	0.448481	0.114986	0.372689	0.9213	0.781603	0.794848	TET4	0.28	0.21	0.82
EGP05549	coral3	745.425	96.1184	-0.0857475	-0.334864	0.137425	-0.22556	-0.505882	-0.531485	0.279737	0.377581	-0.332246	-0.0406625	0.855859	0.706885	0.883395	0.781504	0.660559	0.108418	-0.369368	0.0187815	0.157786	0.0484052	0.179969	0.752193	0.204872	0.611784	0.400933	0.0455818	0.0341148	0.294032	0.14935	0.208655	0.881146	2.34739e-05	0.00219937	5.74407e-06	0.000349791	0.00534615	0.689397	0.15913	0.94496	0.559475	0.858709	0.504799	TIM44-2	14.6	16.28	15.21
EGP00830	coral3	659.229	95.7856	0.130673	-0.0766941	0.259446	-0.0973576	-0.508195	-0.718767	0.131626	0.344607	-0.563232	-0.167292	0.72873	0.674617	0.896115	0.77775	0.629461	-0.0620896	-0.640307	-0.0362527	0.129952	-0.226386	-0.0241832	0.629543	0.777708	0.33187	0.719824	0.0444414	0.00170522	0.627025	0.191183	0.0230979	0.535734	0.00136422	0.00414859	2.64994e-06	0.000389859	0.00898112	0.819311	0.00754141	0.893964	0.63145	0.399164	0.929163	STK	15.95	15.21	18.29
EGP33367	coral3	610.373	95.7541	-0.0549915	-0.212201	0.270985	-0.12364	-0.316882	-0.417646	0.312508	0.528038	-0.237162	0.0356656	0.83947	0.654923	0.830148	0.602713	0.66059	0.104109	-0.433269	-0.15905	0.0181838	-0.0778777	0.0924819	0.839702	0.430113	0.310025	0.648247	0.231761	0.107475	0.238621	0.0355153	0.376474	0.895672	4.7651e-05	0.00589767	6.89135e-05	0.0134687	0.00534326	0.701201	0.0936468	0.556291	0.946709	0.77436	0.733366	EDM2	15.58	15.51	13.79
EGP00273	coral3	664.591	95.7367	0.190793	0.0580075	0.200765	-0.17694	-0.241426	-0.498144	0.337843	0.43672	-0.475997	-0.288663	0.481104	0.569455	0.955625	0.691984	0.47453	-0.28645	-0.625896	-0.229495	-0.0834025	-0.390977	-0.109126	0.479065	0.831025	0.455935	0.512112	0.367696	0.0495564	0.200621	0.0907718	0.0623558	0.27824	0.0592103	0.0213053	8.07713e-09	0.00297695	0.0632818	0.282106	0.00949895	0.392544	0.75878	0.134288	0.687462	At4g27290	14.41	13.33	19.45
EGP25086	coral3	720.594	95.5068	-0.236554	-0.232259	0.323683	-0.171441	-0.379856	-0.531746	0.325011	0.533367	-0.302573	-0.0132558	0.862035	0.739735	0.862699	0.629189	0.541968	0.199569	-0.404123	-0.134293	0.165405	0.0541782	-0.010084	0.377735	0.38671	0.221342	0.525516	0.146715	0.0340104	0.219343	0.0333678	0.254673	0.96114	1.75758e-05	0.00105439	1.70236e-05	0.00901987	0.0301111	0.458678	0.120552	0.619997	0.54041	0.842045	0.970433	AIH	36.39	37.9	34.83
MSTRG.20421	coral3	449.749	95.3922	-0.0661494	-0.149911	0.0386655	-0.403142	-0.077913	-0.296614	0.602066	0.566907	-0.105021	0.0310941	0.480233	0.659158	0.885681	0.55064	0.304364	-0.249777	-0.450924	-0.343803	-0.121023	-0.146635	-0.0619203	0.807696	0.579475	0.886947	0.121543	0.77426	0.264613	0.0135955	0.0220259	0.698695	0.908989	0.0597384	0.00547929	5.03234e-06	0.0270787	0.251732	0.350835	0.0796007	0.192289	0.655258	0.587884	0.819796	CLT2	0.18	0.47	0.25
EGP06165	coral3	704.855	95.3719	0.277907	-0.05772	0.234949	0.0023284	-0.567203	-0.678659	0.030081	0.229647	-0.645553	-0.304189	0.705033	0.540351	0.898164	0.840213	0.772708	-0.0394177	-0.547503	0.0660291	0.0375121	-0.286156	0.0688875	0.297334	0.831852	0.381076	0.993172	0.0219411	0.00384752	0.911943	0.392221	0.00691427	0.252018	0.00228591	0.0307042	2.31795e-06	4.62259e-05	0.000449572	0.884761	0.0281472	0.808039	0.8903	0.282622	0.799883	HSP68	56.4	58.15	66.42
EGP16580	coral3	787.846	94.873	0.173362	0.27261	0.435764	0.000962761	-0.0370517	-0.441149	0.353759	0.600931	-0.465958	-0.309444	0.412227	0.48142	0.944515	0.481532	0.442767	-0.190125	-0.612021	-0.439476	-0.294776	-0.509434	-0.0357932	0.520815	0.307016	0.0915625	0.997177	0.891639	0.0871759	0.178881	0.0138204	0.0688947	0.243503	0.11259	0.0590196	3.74613e-08	0.0589519	0.0858877	0.480632	0.0117434	0.088522	0.267726	0.0438394	0.895301	HIDM	3.08	3.25	8.16
EGP12549	coral3	458.768	94.7479	0.0987468	0.217201	0.213734	-0.187824	0.209765	-0.139755	0.571458	0.608631	-0.175678	-0.206239	0.161023	0.383434	0.82704	0.318128	0.193796	-0.339832	-0.440518	-0.542203	-0.415788	-0.443446	-0.000373566	0.715979	0.419064	0.426709	0.486058	0.435548	0.605701	0.0207517	0.0123503	0.515176	0.443478	0.55134	0.142635	7.75575e-05	0.229829	0.47204	0.197815	0.0876818	0.0300255	0.10921	0.0853514	0.998904	At5g24010	6.08	4.61	5.21
EGP02213	coral3	606.93	94.7198	0.230537	0.189547	0.149333	-0.210412	0.0638946	-0.284004	0.498386	0.533125	-0.284047	-0.200484	0.217495	0.454443	0.883067	0.465531	0.287926	-0.442914	-0.585901	-0.456222	-0.345983	-0.508432	0.0431793	0.390339	0.481992	0.580956	0.434101	0.814142	0.286417	0.0494284	0.033463	0.286341	0.456577	0.41842	0.0769938	5.85288e-06	0.0691835	0.279523	0.0857713	0.0170821	0.0756996	0.189298	0.0443258	0.873842	At2g19130	0.53	0.81	2.27
EGP20059	coral3	809.801	94.713	0.137057	0.2872	0.386706	-0.0918712	0.141388	-0.303748	0.509751	0.710071	-0.302068	-0.201377	0.325844	0.494017	0.921545	0.369715	0.315537	-0.305758	-0.64051	-0.58987	-0.369001	-0.542365	-0.0195743	0.612747	0.280792	0.138972	0.735068	0.601453	0.252742	0.0436861	0.00205676	0.255507	0.454533	0.218095	0.0517785	3.97926e-07	0.158708	0.233858	0.249457	0.00751632	0.016168	0.159576	0.0299668	0.94264	PAA2	18.24	18.21	21.08
EGP26121	coral3	585.606	94.5655	0.0292749	-0.170121	0.250565	-0.128226	-0.41169	-0.534058	0.212671	0.433286	-0.370349	-0.0460504	0.810424	0.675525	0.819826	0.68136	0.630257	-0.00818338	-0.578697	-0.0808513	0.160684	-0.148464	0.0182827	0.914295	0.528759	0.349267	0.636027	0.113105	0.0330965	0.429068	0.0936331	0.15794	0.865523	0.000140626	0.00407937	0.000101157	0.00365628	0.00886858	0.976005	0.0188434	0.765964	0.55219	0.583184	0.94642	Os02g0146600	167.74	165.1	185.96
EGP06613	coral3	727.184	94.4873	0.164508	0.109835	0.402327	0.00303593	-0.34351	-0.653164	0.173718	0.454775	-0.595366	-0.280201	0.631284	0.594664	0.938081	0.671737	0.592803	-0.0827442	-0.661285	-0.19415	-0.026399	-0.375416	0.0194119	0.54264	0.685529	0.122369	0.991097	0.192693	0.00607883	0.519948	0.0767508	0.0149656	0.293199	0.00872509	0.0151152	7.93635e-08	0.00437441	0.0155172	0.760632	0.00527825	0.471213	0.92269	0.151888	0.943115	--	14.58	15.91	22.21
EGP19123	coral3	686.961	94.1468	-0.133515	-0.130475	0.344196	-0.155687	-0.414707	-0.689527	0.255836	0.506844	-0.410599	0.00205786	0.805692	0.789555	0.868198	0.644589	0.501526	0.0768721	-0.595906	-0.152133	0.206306	-0.0644355	0.073496	0.622043	0.630067	0.191747	0.564776	0.110228	0.00312417	0.338881	0.0451049	0.114159	0.993965	0.000164885	0.000275236	1.29847e-05	0.00702625	0.0477885	0.777204	0.0148513	0.573804	0.443327	0.812595	0.786774	TARBP1	1.47	1.47	1.86
EGP01158	coral3	626.19	93.8487	0.0189336	0.133899	0.568625	0.0893614	-0.240082	-0.612336	0.187159	0.603907	-0.479634	-0.123274	0.720502	0.621031	0.853991	0.487621	0.566859	0.0864647	-0.646433	-0.313114	-0.037049	-0.315225	0.0523877	0.944515	0.621034	0.0215379	0.742073	0.370452	0.0116882	0.487631	0.0132368	0.0601034	0.649224	0.0016413	0.0102435	2.55551e-05	0.0553677	0.0220395	0.750181	0.0068132	0.237664	0.891647	0.234345	0.847207	RH53	24.94	25.7	28.1
EGP26084	coral3	480.492	93.6677	0.110991	-0.0751659	0.0309002	-0.327451	-0.250593	-0.41341	0.406062	0.368036	-0.369466	-0.245369	0.437823	0.582514	0.90156	0.714932	0.370991	-0.337307	-0.540476	-0.15876	0.0180477	-0.263558	-0.0889381	0.682378	0.782037	0.909554	0.2157	0.349211	0.111459	0.118613	0.160756	0.159011	0.359681	0.0898671	0.0178933	1.84512e-06	0.00185366	0.157164	0.201381	0.0306578	0.55702	0.947107	0.323985	0.743256	GAPB	1.22	1.21	6.08
EGP13265	coral3	874.512	93.5695	-0.155686	-0.383989	0.0573104	-0.386002	-0.470119	-0.557363	0.387373	0.435284	-0.245961	0.0930284	0.8423	0.837967	0.881804	0.776118	0.517923	-0.0282807	-0.499874	-0.0445331	0.267328	0.0734313	-0.0163402	0.564779	0.142009	0.833029	0.139754	0.0661263	0.0248928	0.138233	0.0919607	0.358485	0.731845	4.24075e-05	5.06504e-05	6.28796e-06	0.00040842	0.0398775	0.917196	0.048646	0.869918	0.316854	0.786958	0.952106	TIF3C1	12.88	13.43	15.47
EGP21542	coral3	947.51	93.5299	0.33303	0.270352	0.329165	0.00800449	-0.0688796	-0.407542	0.313605	0.49625	-0.495319	-0.363569	0.342663	0.396573	0.946811	0.545279	0.518075	-0.27766	-0.583022	-0.372759	-0.387861	-0.581311	0.0166726	0.207517	0.3112	0.213165	0.976529	0.799906	0.117147	0.23689	0.050567	0.0510698	0.166289	0.193865	0.128315	2.80413e-08	0.0289241	0.039809	0.297782	0.0177699	0.155041	0.137694	0.0181887	0.951133	At3g28580	12.72	11.2	21.57
EGP33616	coral3	553.887	93.4664	-0.071204	-0.0564866	0.317005	-0.126935	-0.177894	-0.341435	0.420769	0.567908	-0.31521	-0.225189	0.642754	0.555527	0.93829	0.584637	0.532495	0.0434711	-0.350691	-0.265232	-0.123337	-0.164947	0.0416326	0.793287	0.835399	0.23157	0.639458	0.509803	0.195572	0.104603	0.0217405	0.234368	0.401728	0.00724345	0.0254759	7.75524e-08	0.0173813	0.0337123	0.872996	0.182946	0.320807	0.649056	0.541549	0.87833	MKK2	38.43	40.95	32.83
EGP00326	coral3	725.463	93.458	-0.179091	-0.32628	0.18323	-0.254315	-0.448975	-0.495413	0.324309	0.442672	-0.289801	-0.0334231	0.867103	0.739107	0.85556	0.724614	0.575091	0.109682	-0.4097	-0.0315053	0.246831	0.070839	0.0133224	0.506914	0.217444	0.496978	0.341859	0.0810717	0.0510189	0.220399	0.085963	0.276264	0.902202	1.37168e-05	0.00107037	2.37979e-05	0.00149761	0.0197762	0.685946	0.115032	0.90779	0.356733	0.794326	0.960944	GCR2	5.69	4.71	5.8
EGP28615	coral3	677.072	93.4364	0.163065	-0.0361051	0.232608	-0.142192	-0.210141	-0.432398	0.379312	0.552862	-0.31819	-0.0629344	0.649877	0.61793	0.94145	0.630494	0.623916	-0.166967	-0.591858	-0.287757	-0.176558	-0.339794	0.0546085	0.546235	0.894393	0.385976	0.599365	0.434706	0.0943827	0.147343	0.0263406	0.229733	0.816891	0.00642911	0.0107416	5.41372e-08	0.00883533	0.00979666	0.536539	0.0157247	0.279819	0.513038	0.197868	0.840805	--	168.39	165.57	169.27
EGP13908	coral3	557.122	93.1405	0.0620619	0.0826814	0.480294	0.0651494	-0.247371	-0.442255	0.203368	0.519865	-0.489838	-0.325114	0.692588	0.50683	0.873268	0.574255	0.617778	0.0501134	-0.524461	-0.215469	-0.0217663	-0.317791	0.0864392	0.81939	0.760809	0.0597014	0.810553	0.355649	0.0862934	0.449989	0.0390104	0.0541035	0.219188	0.00294166	0.045112	1.00061e-05	0.0199973	0.0107666	0.853772	0.0370143	0.422874	0.936228	0.230351	0.750253	accB	15.1	17.36	18.44
EGP04672	coral3	458.542	92.9376	-0.130908	0.160963	0.36425	-0.196364	0.172097	-0.227601	0.600929	0.744207	-0.160911	-0.123297	0.356955	0.544487	0.852176	0.296986	0.166558	-0.173508	-0.4899	-0.580069	-0.228483	-0.307521	-0.0613647	0.628922	0.551491	0.165436	0.466073	0.523909	0.39657	0.0138209	0.000946224	0.551621	0.649164	0.174712	0.0292048	2.7723e-05	0.263986	0.537551	0.52046	0.0540684	0.0184975	0.394693	0.246598	0.821389	RER4	5.79	5.8	7.52
EGP26947	coral3	584.876	92.7855	-0.11104	-0.169338	0.401024	0.00946281	-0.382585	-0.422469	0.181654	0.465311	-0.360804	-0.156839	0.878419	0.568259	0.789493	0.600981	0.689775	0.269896	-0.34467	-0.0615102	0.122594	-0.0346262	0.173393	0.682245	0.530685	0.123699	0.972254	0.143595	0.103062	0.50075	0.0693324	0.169776	0.561864	7.59089e-06	0.0216411	0.000275756	0.0138106	0.00310907	0.312049	0.191096	0.820971	0.651046	0.898698	0.520741	--	15.06	14.26	12.99
MSTRG.6387	coral3	413.266	92.4573	0.261525	0.0757051	0.00373776	-0.231731	-0.0546083	-0.270682	0.424342	0.351284	-0.292251	-0.238804	0.184828	0.373001	0.83276	0.544591	0.337976	-0.387601	-0.404049	-0.276752	-0.346209	-0.393935	-0.0209236	0.32787	0.780509	0.989039	0.387821	0.840806	0.310587	0.101383	0.182156	0.272039	0.373081	0.493166	0.154752	6.22838e-05	0.0291678	0.200433	0.13798	0.120627	0.29943	0.18899	0.131107	0.938693	CYP71D7	0.02	0	0.02
EGP28792	coral3	673.885	92.0418	0.344136	0.0285665	0.0815486	-0.144999	-0.2427	-0.402551	0.317261	0.341702	-0.439259	-0.292653	0.413977	0.443842	0.944231	0.716083	0.595099	-0.303893	-0.489597	-0.173613	-0.278744	-0.425888	0.0981349	0.191831	0.916362	0.763998	0.592102	0.365096	0.122141	0.231172	0.1952	0.0886978	0.27135	0.11092	0.0850392	3.87961e-08	0.00180805	0.0150224	0.252503	0.0542399	0.520204	0.295821	0.100012	0.717672	EIX2	0	0.12	0.25
EGP04788	coral3	598.78	91.9525	0.151309	-0.0285386	-0.0137262	-0.419017	-0.0998332	-0.370224	0.539729	0.489226	-0.247812	-0.085968	0.365674	0.649422	0.910307	0.63443	0.273277	-0.52684	-0.694278	-0.331891	-0.0654163	-0.371772	-0.115716	0.575904	0.916443	0.959761	0.106207	0.712977	0.158092	0.0309345	0.0544503	0.354762	0.751574	0.163666	0.00647888	9.85178e-07	0.00829671	0.305788	0.0360123	0.00284459	0.209171	0.80979	0.156224	0.669556	FMT	23.22	24.4	31.8
EGP21765	coral3	597.4	91.7158	0.167972	-0.118207	0.238701	-0.0236726	-0.559407	-0.59013	0.0582795	0.235908	-0.60026	-0.346372	0.745218	0.531641	0.869817	0.828852	0.739893	0.0298369	-0.46725	0.0986928	0.137008	-0.194358	0.0794832	0.534055	0.662831	0.373293	0.930655	0.024256	0.0161094	0.830244	0.379078	0.0139548	0.188768	0.00092307	0.0340523	1.1962e-05	7.24144e-05	0.00105041	0.912655	0.0680262	0.716128	0.612874	0.470731	0.769824	--	2.9	2.48	3.32
EGP33043	coral3	681.481	91.6926	-0.0694404	-0.133997	0.285299	-0.208188	-0.355946	-0.654164	0.310139	0.545803	-0.333248	0.109193	0.783395	0.817101	0.859608	0.621517	0.49159	-0.0431683	-0.684725	-0.216295	0.15715	-0.130557	0.0430931	0.798308	0.620776	0.28413	0.439085	0.176021	0.00597526	0.242391	0.0287397	0.207203	0.68728	0.000330939	0.000111502	1.97247e-05	0.0101672	0.0531195	0.873874	0.00342886	0.421056	0.56108	0.629851	0.874092	Plut_0637	12.45	11.98	13.27
EGP06111	coral3	324.621	91.6411	0.0415105	0.136287	0.220856	-0.155551	0.0152131	-0.291885	0.44152	0.492978	-0.281259	-0.22812	0.255182	0.416717	0.812654	0.41039	0.251283	-0.189006	-0.374257	-0.377528	-0.280812	-0.306711	-0.0210426	0.878684	0.614763	0.411084	0.565121	0.955406	0.272668	0.0868793	0.0523496	0.291303	0.395463	0.340159	0.10834	0.00013027	0.114362	0.347842	0.483269	0.153258	0.149412	0.292102	0.247909	0.938345	ABCG11	0.57	0.47	0.15
EGP02934	coral3	831.302	91.4449	-0.113918	-0.355453	0.0326926	-0.42235	-0.368711	-0.496562	0.471641	0.506573	-0.168328	0.162236	0.798799	0.847262	0.896872	0.728281	0.495495	-0.125807	-0.555197	-0.145335	0.174634	0.000601321	0.0145046	0.674425	0.176663	0.90433	0.10317	0.159931	0.0503996	0.0651344	0.045239	0.533175	0.548304	0.000206363	3.43784e-05	2.52294e-06	0.00137828	0.0509741	0.642462	0.0255816	0.591233	0.517715	0.998237	0.957481	asd	13.43	12.82	16.95
EGP24998	coral3	724.547	90.8476	-0.145223	-0.205013	0.223317	-0.28887	-0.367524	-0.618466	0.369467	0.535667	-0.300361	0.0861031	0.787729	0.84026	0.880779	0.659322	0.447609	-0.045284	-0.626164	-0.187407	0.213883	-0.0509235	0.038458	0.591522	0.446254	0.405757	0.27788	0.161383	0.0106542	0.15901	0.0324719	0.258335	0.751195	0.000290874	4.61366e-05	6.66105e-06	0.00546352	0.0821143	0.867742	0.0094592	0.487046	0.426378	0.851432	0.88755	RCOM_0855130	6.98	7.94	9.2
EGP03283	coral3	440.296	90.7842	-0.105623	-0.206807	-0.0186366	-0.464743	-0.135488	-0.259577	0.585897	0.486983	-0.137342	-0.0835473	0.478759	0.648004	0.864173	0.619464	0.260704	-0.280457	-0.434988	-0.241549	0.0470589	-0.0954131	-0.121771	0.697045	0.442197	0.945384	0.0697187	0.616857	0.331617	0.017083	0.0557351	0.612001	0.758373	0.0606401	0.00663574	1.58494e-05	0.0104929	0.329446	0.292739	0.0922075	0.367445	0.862603	0.725216	0.65325	--	0.57	0.13	0.79
EGP25222	coral3	800.237	90.6862	0.274892	0.134694	0.140723	-0.232924	-0.0651838	-0.411762	0.451003	0.520077	-0.356455	-0.170285	0.344355	0.56046	0.938269	0.586244	0.377293	-0.475217	-0.720209	-0.393742	-0.237856	-0.521371	-0.0929355	0.302823	0.618944	0.603181	0.385311	0.810455	0.113037	0.0795417	0.0389162	0.17536	0.528355	0.191529	0.023933	7.77285e-08	0.0170015	0.149686	0.062847	0.00165195	0.131314	0.375037	0.0383474	0.732103	MED25	16.82	17.64	20.75
EGP05677	coral3	548.179	90.2947	-0.156335	0.0594037	0.296462	-0.306289	0.131338	-0.254796	0.665779	0.782693	-0.103687	-0.0103324	0.450711	0.667173	0.888415	0.360648	0.182332	-0.238099	-0.585445	-0.577697	-0.139633	-0.273365	-0.050236	0.563138	0.827015	0.26487	0.248593	0.627786	0.340915	0.00487298	0.000337841	0.702361	0.969705	0.0797609	0.00475241	4.27979e-06	0.169975	0.499126	0.374537	0.0171895	0.0190985	0.60602	0.305627	0.853418	CLPR3	59.03	53.43	62.23
EGP11474	coral3	536.887	90.1386	-0.0591511	0.0369915	0.509932	0.0331006	-0.200396	-0.48115	0.269193	0.631103	-0.359993	-0.0900835	0.755064	0.610153	0.841896	0.472204	0.572673	0.130348	-0.532422	-0.309056	-0.0385916	-0.224131	0.0721839	0.82774	0.891814	0.0435993	0.903141	0.456779	0.0591822	0.31336	0.00875024	0.170808	0.740055	0.000720912	0.0120748	4.31264e-05	0.0647707	0.0204213	0.630404	0.0337411	0.244126	0.887162	0.404001	0.790501	--	7.83	7.81	8.32
EGP27472	coral3	686.609	89.9904	0.0574745	-0.335658	0.0373806	-0.23936	-0.575947	-0.52025	0.215816	0.24551	-0.416197	-0.172449	0.795128	0.637008	0.885962	0.887394	0.703434	-0.0099354	-0.390231	0.125641	0.183751	-0.0255454	0.0219305	0.832557	0.203733	0.890683	0.371934	0.0195514	0.03884	0.42211	0.359396	0.108826	0.523049	0.000231763	0.0079584	4.94996e-06	4.5488e-06	0.00236284	0.970869	0.135097	0.642903	0.495733	0.925183	0.935748	Trmt11	12.53	11.59	12.73
EGP30307	coral3	565.753	89.6918	-0.0657344	-0.0343936	0.48018	0.0434682	-0.42683	-0.647539	0.0990393	0.457204	-0.509336	-0.154345	0.81957	0.639363	0.802797	0.59948	0.601665	0.193787	-0.540165	-0.100632	0.178814	-0.128972	0.110894	0.808881	0.899375	0.0597704	0.873005	0.0991833	0.00668795	0.71517	0.0749921	0.0438866	0.568179	0.000102096	0.00765889	0.000181369	0.0141122	0.0136748	0.47206	0.0307727	0.710772	0.50758	0.634049	0.682643	CPN60A2	2.3	2.27	2.64
EGP33434	coral3	843.259	89.3762	-0.168908	-0.388209	0.0594214	-0.391789	-0.474416	-0.547373	0.372891	0.424742	-0.24843	0.0773304	0.846694	0.837504	0.855797	0.772662	0.49326	-0.0399871	-0.521033	-0.0291326	0.325798	0.077881	-0.0747953	0.531745	0.13731	0.826964	0.13341	0.0633544	0.0281922	0.154883	0.101028	0.353526	0.775908	3.52276e-05	5.16046e-05	2.35412e-05	0.000450147	0.052194	0.883107	0.0384955	0.91471	0.218165	0.77435	0.783088	--	1.87	1.96	2.58
EGP10347	coral3	696.84	89.1825	1.07807e-05	-0.182324	0.11565	-0.340014	-0.36417	-0.553284	0.385831	0.461887	-0.353033	-0.0597594	0.694394	0.778826	0.924702	0.754013	0.458234	-0.226885	-0.670467	-0.147807	0.195303	-0.168367	0.00235802	0.999968	0.499145	0.669735	0.197559	0.165537	0.0262023	0.139945	0.0716832	0.179838	0.825994	0.00283805	0.000378005	3.01058e-07	0.000740568	0.0742553	0.398097	0.00447711	0.58487	0.468534	0.533078	0.993085	ENO1	17.11	15.84	30.32
EGP08953	coral3	615.426	88.8229	-0.134166	-0.0970741	0.397382	-0.104807	-0.225468	-0.518624	0.361889	0.65583	-0.238063	0.12567	0.79951	0.733319	0.848354	0.488233	0.536925	0.116359	-0.530608	-0.31953	-0.027306	-0.109349	0.133926	0.620331	0.720609	0.127468	0.699283	0.401129	0.0395626	0.168402	0.00580598	0.374609	0.642827	0.000201718	0.00122707	3.27941e-05	0.0550162	0.0319897	0.66782	0.0344671	0.227668	0.920041	0.686855	0.620963	At2g44510	5.56	5.82	4.48
EGP00857	coral3	867.308	88.8102	-0.282292	-0.345522	0.131521	-0.416298	-0.330592	-0.464325	0.491307	0.563452	-0.158552	0.111407	0.828031	0.864237	0.86562	0.665491	0.393073	-0.0304351	-0.522921	-0.169034	0.301645	0.0815005	-0.0124295	0.289459	0.189929	0.627303	0.108731	0.211068	0.0700037	0.0532772	0.0230326	0.557544	0.681248	7.47084e-05	1.58006e-05	1.47643e-05	0.00489817	0.132029	0.910911	0.0376743	0.531433	0.256206	0.764134	0.96356	CDC5	11.74	13	16.32
EGP13349	coral3	633.065	88.6982	-0.242124	-0.218459	0.288873	-0.248976	-0.182343	-0.328925	0.478252	0.662137	-0.12344	0.0723977	0.816225	0.739786	0.831029	0.518348	0.461029	0.0551119	-0.475115	-0.284631	0.130549	-0.0233893	0.11456	0.36627	0.41631	0.277875	0.352433	0.499099	0.213518	0.0609524	0.00519942	0.648781	0.789893	0.000115011	0.00105309	6.66153e-05	0.0396865	0.0722813	0.839355	0.0629112	0.285309	0.629871	0.931483	0.672686	NEC3	0.29	0.05	0.54
EGP29725	coral3	458.772	88.5323	-0.175571	0.136429	0.38977	-0.182936	0.192913	-0.193915	0.62425	0.785282	-0.113976	-0.0835474	0.398819	0.547036	0.850303	0.267698	0.192619	-0.106448	-0.441322	-0.601391	-0.258501	-0.268865	-0.016573	0.515434	0.614391	0.1356	0.497679	0.474099	0.471763	0.009746	0.000312965	0.674269	0.758372	0.125971	0.028309	3.01192e-05	0.316159	0.474787	0.694783	0.0870374	0.0137289	0.333697	0.313972	0.951424	At4g06744	22.57	20.89	16.3
EGP23995	coral3	801.929	87.6598	-0.26842	-0.236302	0.219336	-0.37325	-0.233232	-0.485554	0.516081	0.657714	-0.152115	0.156692	0.786462	0.876183	0.871883	0.575337	0.347513	-0.0611961	-0.60755	-0.296861	0.220592	-0.00703534	0.0131247	0.314805	0.378259	0.414393	0.154455	0.384666	0.0565657	0.0407133	0.00561922	0.573847	0.562236	0.000302144	8.57078e-06	1.07557e-05	0.0197114	0.187218	0.821872	0.0125489	0.264197	0.411658	0.97937	0.961524	Vps8	11.35	12.47	14.54
EGP00483	coral3	575.992	87.2959	0.233537	-0.0601498	0.30104	0.0740409	-0.534925	-0.601085	0.00113646	0.252049	-0.600484	-0.297364	0.746778	0.486458	0.832982	0.766621	0.800764	0.0652503	-0.48072	0.0623665	0.0334673	-0.253344	0.0633473	0.384027	0.824873	0.257209	0.785228	0.0327589	0.0137898	0.996667	0.346326	0.0139098	0.263349	0.000888267	0.0560392	6.17461e-05	0.000531497	0.00019374	0.810265	0.0594428	0.818518	0.902073	0.343769	0.815709	UBP25	18.68	17.65	17.76
EGP16214	coral3	595.319	87.2486	-0.245062	-0.16785	0.162586	-0.403968	0.0478728	-0.149712	0.722553	0.746081	0.0141476	0.0490622	0.586366	0.694194	0.895238	0.45355	0.279542	-0.144288	-0.417297	-0.458966	-0.0768938	-0.0896341	-0.0239302	0.360301	0.534355	0.547432	0.120709	0.860249	0.579986	0.0015683	0.000903682	0.958527	0.85681	0.016973	0.0028494	2.80387e-06	0.0776495	0.294384	0.593939	0.1078	0.0737345	0.777143	0.741311	0.929902	SAMT	24.57	25.79	27.42
EGP31755	coral3	431.057	87.2445	0.109758	0.235977	0.246303	-0.164262	0.107947	-0.285784	0.480626	0.555034	-0.282662	-0.217092	0.187379	0.434103	0.825213	0.365193	0.188579	-0.330617	-0.522164	-0.482145	-0.309397	-0.442762	0.046851	0.685739	0.378934	0.357797	0.543251	0.690683	0.283277	0.0594994	0.0256342	0.288799	0.419305	0.48711	0.0929464	8.30471e-05	0.164263	0.484275	0.211031	0.038002	0.0585834	0.243578	0.0858912	0.863205	--	5.14	5.22	5.9
EGP06954	coral3	621.46	87.2325	-0.0854363	0.010071	0.4662	-0.054688	-0.306664	-0.69977	0.242011	0.594436	-0.412979	0.0378612	0.758961	0.757799	0.847752	0.524483	0.485495	0.0671469	-0.674435	-0.283762	0.0813502	-0.182781	0.0398096	0.753066	0.970472	0.0687312	0.840576	0.247985	0.00254699	0.366502	0.015164	0.11187	0.889285	0.000651694	0.000671725	3.366e-05	0.0370049	0.0566004	0.804848	0.00416258	0.286847	0.764557	0.49805	0.883623	PHB3	24.43	24.92	28.09
EGP06459	coral3	741.33	87.2146	-0.193184	-0.19198	-0.386139	0.0221754	0.169517	0.595704	-0.301592	-0.556138	0.485722	0.168443	-0.495742	-0.576746	-0.95594	-0.551485	-0.512031	0.160624	0.65387	0.373052	0.26253	0.44965	-0.0135737	0.473467	0.476282	0.139602	0.935032	0.530244	0.0148939	0.256294	0.0252807	0.0564679	0.532892	0.0508408	0.0193438	7.69108e-09	0.026796	0.0425972	0.552339	0.00600562	0.154692	0.325946	0.0805605	0.960208	RER1B	91.37	90.31	89.22
EGP31408	coral3	575.478	87.1976	0.165711	-0.135374	0.268801	0.0352091	-0.486155	-0.557194	0.0968063	0.326822	-0.467701	-0.139493	0.785628	0.524391	0.852146	0.721914	0.82661	0.140627	-0.380007	0.00239932	-0.0848486	-0.167844	0.199764	0.539652	0.617158	0.314092	0.897001	0.0562153	0.0249461	0.721351	0.216636	0.0677247	0.606384	0.000309756	0.0370444	2.77594e-05	0.00159076	7.88207e-05	0.603431	0.146541	0.992964	0.754716	0.53437	0.45823	rplY	19.6	21.6	15.47
EGP18561	coral3	495.396	87.102	0.0664709	-0.104935	0.313731	-0.0265021	-0.312485	-0.399278	0.219718	0.466589	-0.340758	-0.116873	0.772633	0.550454	0.809314	0.604878	0.687635	0.0548328	-0.468303	-0.132128	0.0020094	-0.201891	0.0910053	0.806777	0.698933	0.236691	0.922388	0.238658	0.125496	0.41356	0.068469	0.196517	0.666429	0.00045051	0.0271409	0.00014603	0.0130506	0.00324153	0.840159	0.0673245	0.625699	0.994107	0.453358	0.737482	--	1.66	2.26	1.72
EGP25883	coral3	668.219	87.0464	-0.244624	-0.263328	0.272866	-0.195012	-0.271567	-0.324874	0.43128	0.568409	-0.195887	-0.0699496	0.823611	0.647527	0.88013	0.602257	0.567925	0.201533	-0.257574	-0.170942	0.041971	0.0605929	0.0615788	0.361187	0.324424	0.306545	0.469209	0.308945	0.219549	0.0953335	0.0215988	0.467179	0.796857	8.81261e-05	0.0066893	6.9066e-06	0.0135581	0.0217355	0.454177	0.335495	0.52674	0.877347	0.823602	0.820775	SULTR1;2	14.42	15.18	8.16
EGP02328	coral3	660.643	86.6756	0.280133	-0.0917199	0.205607	0.013992	-0.55489	-0.622083	0.0520315	0.220178	-0.601917	-0.294226	0.699246	0.493008	0.905094	0.834674	0.823506	0.0192369	-0.428754	0.0744744	-0.0668498	-0.248899	0.0987267	0.29332	0.73549	0.444908	0.958983	0.0256804	0.0100788	0.848234	0.412558	0.0136249	0.268662	0.00257425	0.052333	1.44239e-06	5.77729e-05	8.84662e-05	0.943627	0.0975057	0.783998	0.805696	0.352588	0.716035	--	20.07	20.94	17.19
EGP23628	coral3	747.488	86.6401	-0.200303	-0.296562	0.135536	-0.394235	-0.237759	-0.404987	0.522365	0.622675	-0.0944818	0.185079	0.798463	0.841811	0.849091	0.598813	0.41309	-0.102651	-0.584712	-0.258888	0.189401	-0.017225	0.0247766	0.456993	0.264701	0.616733	0.130788	0.375238	0.119685	0.037915	0.00998693	0.727802	0.492568	0.000208584	4.3278e-05	3.17611e-05	0.014248	0.111764	0.705208	0.0173635	0.332948	0.482338	0.949516	0.927429	DBR	4.88	3.87	8.71
EGP18834	coral3	649.876	86.4191	0.241545	-0.0437704	0.229752	-0.0287098	-0.470832	-0.614546	0.135239	0.305389	-0.571774	-0.268704	0.660864	0.53933	0.933848	0.789332	0.732158	-0.0461856	-0.499195	-0.0290038	-0.0761276	-0.286048	0.177689	0.367453	0.872129	0.392	0.915944	0.0656606	0.0113067	0.617511	0.250058	0.0206655	0.314274	0.00531754	0.031083	1.24658e-07	0.000277109	0.00126066	0.865131	0.0490019	0.915086	0.779312	0.282813	0.510298	rio1	9.18	10.68	9.74
EGP28336	coral3	497.456	86.3409	-0.061087	-0.103876	0.402569	0.00549837	-0.262636	-0.355215	0.244337	0.537197	-0.296135	-0.110869	0.812612	0.547937	0.784924	0.528121	0.651858	0.174641	-0.400104	-0.17575	0.0183122	-0.130227	0.0507044	0.822185	0.701839	0.122123	0.983876	0.325744	0.176974	0.361768	0.0318861	0.265422	0.682712	0.000130459	0.0279975	0.000316311	0.035481	0.00621612	0.517697	0.124644	0.514999	0.946333	0.630723	0.852065	--	0.28	0.56	0
EGP02966	coral3	727.464	86.3014	-0.368662	-0.210894	0.390748	-0.206787	-0.222192	-0.411214	0.423703	0.674859	-0.162712	0.0743855	0.867294	0.77591	0.793771	0.479774	0.408243	0.184357	-0.46122	-0.267737	0.238404	0.065476	0.0213356	0.15999	0.433025	0.134536	0.442241	0.408188	0.113564	0.101954	0.00413001	0.547115	0.78425	1.35868e-05	0.000410839	0.000241785	0.0600178	0.116457	0.494289	0.0721481	0.316085	0.373906	0.80962	0.937488	BHLH111	16.29	17.53	21.81
EGP13603	coral3	392.562	86.1845	-0.106463	-0.0233491	0.133821	-0.334656	0.19819	0.0231475	0.715681	0.68448	0.0093404	-0.123789	0.351589	0.47491	0.840209	0.3664	0.221731	-0.248494	-0.326161	-0.500396	-0.265771	-0.234689	-0.0521882	0.694742	0.931601	0.621238	0.205172	0.461851	0.93219	0.00182389	0.00344504	0.972613	0.647849	0.18175	0.0630411	4.62333e-05	0.162767	0.409187	0.353397	0.217621	0.0483738	0.319789	0.381617	0.847782	KTI5	7.61	7.87	5.54
EGP09530	coral3	689.476	86.0946	0.286341	0.130115	0.426162	0.145365	-0.385633	-0.592115	0.041193	0.360106	-0.641816	-0.367098	0.641822	0.449136	0.875105	0.670536	0.739347	-0.006553	-0.574959	-0.102655	-0.0980746	-0.420162	0.0155336	0.282297	0.631021	0.0997707	0.591156	0.140165	0.0156681	0.879606	0.170664	0.00735655	0.161907	0.00735576	0.0809497	9.08011e-06	0.00447147	0.00106424	0.980784	0.0198109	0.705199	0.717839	0.105156	0.954468	--	8.47	5.84	8.16
EGP00793	coral3	589.6	86.0442	0.152618	-0.106367	0.220791	-0.064338	-0.529423	-0.592604	0.10485	0.253237	-0.593633	-0.352709	0.701352	0.543074	0.896083	0.829648	0.690339	-0.00973798	-0.469705	0.0646808	0.105994	-0.19911	0.0413762	0.572567	0.695007	0.411226	0.812874	0.0349476	0.0155609	0.699165	0.343981	0.015337	0.180266	0.00246612	0.0297107	2.65539e-06	7.02466e-05	0.00307491	0.971448	0.0663982	0.811893	0.696029	0.459734	0.879074	--	13	13.05	13.45
EGP18699	coral3	610.56	85.9868	0.218243	0.125776	0.470631	0.15892	-0.35476	-0.584825	0.0520256	0.41293	-0.59789	-0.305701	0.67661	0.472544	0.852573	0.616565	0.718752	0.050538	-0.561772	-0.139331	-0.0847269	-0.381662	0.055768	0.416783	0.642544	0.0657915	0.55662	0.177569	0.0173366	0.848251	0.111917	0.0144375	0.249549	0.00399786	0.0645515	2.72359e-05	0.0109669	0.00170577	0.852546	0.0235348	0.606807	0.755058	0.144645	0.837466	OXA1	16.67	18.41	18.77
EGP06714	coral3	413.82	85.556	-0.182001	0.0247276	0.172776	-0.386169	0.210315	-0.160966	0.729189	0.745371	0.0173637	0.0629752	0.319788	0.616513	0.812535	0.290306	0.0621503	-0.289566	-0.483367	-0.595011	-0.205748	-0.218558	-0.185476	0.499919	0.927572	0.522248	0.139569	0.434318	0.551483	0.00134997	0.0009196	0.94911	0.816774	0.227272	0.0109754	0.000130806	0.27539	0.819137	0.276672	0.0578542	0.015041	0.444588	0.416093	0.491624	P67	4.48	4.52	4.7
EGP02406	coral3	699.062	85.4	0.353401	0.0058063	0.255425	0.0552099	-0.515182	-0.628247	0.00930178	0.229704	-0.650743	-0.34121	0.657622	0.473165	0.876646	0.802823	0.790683	-0.0762452	-0.561527	0.037997	-0.0312142	-0.369595	0.0568867	0.179353	0.982973	0.339684	0.839073	0.0411259	0.00915483	0.972726	0.392101	0.00633524	0.195886	0.00562815	0.0641525	8.35984e-06	0.000181217	0.000265932	0.778979	0.0236088	0.88889	0.908639	0.158854	0.834248	ABCE2	48.58	46.09	52.63
EGP21092	coral3	510.486	85.3603	0.0506388	-0.0737467	0.339944	0.00958412	-0.394471	-0.475525	0.180452	0.394541	-0.48515	-0.302742	0.736881	0.510222	0.888148	0.688272	0.702443	0.134069	-0.366033	-0.0598949	-0.010612	-0.168017	0.197477	0.852254	0.786063	0.197658	0.971899	0.130537	0.0626526	0.503635	0.130463	0.0568021	0.254394	0.00112857	0.0434596	4.34886e-06	0.0032016	0.00241153	0.620587	0.163221	0.825605	0.968886	0.533942	0.463497	--	1.41	1.23	1.19
EGP31600	coral3	602.979	85.3425	-0.0520374	-0.24992	0.159112	-0.202234	-0.452028	-0.458877	0.282216	0.356739	-0.396511	-0.235247	0.760239	0.611987	0.901929	0.786567	0.619487	0.055113	-0.345077	0.0100995	0.138992	-0.0266538	-0.0471034	0.848217	0.35055	0.556136	0.452574	0.078776	0.0737974	0.289594	0.174991	0.128381	0.380453	0.000630211	0.0117493	1.79911e-06	0.000301196	0.0104892	0.839352	0.190538	0.970388	0.607691	0.921945	0.862475	At5g19025	6.6	6.35	6.86
EGP03098	coral3	661.903	85.263	0.0843326	-0.161128	0.120457	-0.27634	-0.454527	-0.654104	0.265724	0.379226	-0.435565	-0.0572114	0.700916	0.76347	0.890142	0.784385	0.510173	-0.222089	-0.714795	-0.0769593	0.215671	-0.198512	-0.0381044	0.756165	0.551078	0.656777	0.300181	0.0769327	0.00598144	0.319877	0.147441	0.0917273	0.833314	0.00248816	0.000578506	3.85549e-06	0.000321402	0.0434831	0.40841	0.00185915	0.776958	0.422431	0.46111	0.888578	CNX1	24.91	25.93	35.23
EGP31278	coral3	459.117	85.2018	0.0522269	-0.0672499	-0.0214998	-0.417094	0.126612	-0.108562	0.71179	0.627609	0.0246444	0.0701544	0.323601	0.559172	0.861592	0.438296	0.263389	-0.410334	-0.455044	-0.488857	-0.340645	-0.294364	-0.00610758	0.847671	0.804554	0.937008	0.107989	0.640317	0.689001	0.00198296	0.00924725	0.927815	0.796274	0.221466	0.0243285	1.79529e-05	0.0894806	0.324307	0.114416	0.0765552	0.0546598	0.196675	0.268426	0.98209	VDAC2	84.18	87.09	81.49
EGP18170	coral3	629.304	84.8859	-0.239213	-0.161739	0.383721	-0.127921	-0.375343	-0.585316	0.277754	0.528232	-0.357051	-0.0441903	0.827464	0.730432	0.839549	0.596231	0.495995	0.199769	-0.447472	-0.14862	0.193654	0.0234657	-0.0631483	0.372238	0.549548	0.142311	0.636838	0.151974	0.0172201	0.297613	0.0354354	0.174587	0.870911	7.63289e-05	0.00131194	4.74982e-05	0.0147829	0.0507044	0.458218	0.0822193	0.582785	0.472371	0.93126	0.816278	At1g79540	3.76	4.54	4.35
MSTRG.1153	coral3	657.99	84.8736	-0.209997	-0.158195	0.346981	-0.203584	-0.242965	-0.522049	0.389473	0.651865	-0.19774	0.17056	0.819692	0.806729	0.808308	0.498828	0.43942	0.0541191	-0.603264	-0.298462	0.148178	-0.054641	-0.0375008	0.435029	0.558445	0.18794	0.449499	0.364556	0.038052	0.135924	0.00621537	0.46289	0.52768	0.00010165	0.000159294	0.000151081	0.049195	0.0885674	0.842215	0.0133613	0.261506	0.583918	0.840711	0.890333	MSRB5	1.92	1.45	2.37
EGP25447	coral3	698.77	84.7094	0.210371	0.149885	0.0754363	-0.326269	0.152266	-0.202119	0.613022	0.602449	-0.163232	-0.102284	0.201796	0.512492	0.874203	0.436528	0.209137	-0.572045	-0.66539	-0.530339	-0.321955	-0.524768	-0.0109374	0.434193	0.579542	0.781271	0.21746	0.573464	0.452837	0.0115686	0.0135202	0.545819	0.706219	0.453575	0.0423796	9.52508e-06	0.0909308	0.436956	0.0205916	0.00490698	0.0345756	0.223961	0.0368842	0.967933	Tm-2(2)	2.21	2.25	4.79
EGP16875	coral3	532.626	84.7	0.0327763	-0.129296	0.344182	0.0582572	-0.407604	-0.399983	0.15453	0.371512	-0.447083	-0.315254	0.782795	0.439734	0.861316	0.682601	0.792252	0.255361	-0.218806	-0.0097852	-0.0724625	-0.102463	0.0491086	0.904086	0.633189	0.191766	0.830308	0.117086	0.124768	0.567707	0.156537	0.0825185	0.234299	0.000336824	0.0883135	1.81913e-05	0.00357108	0.000253424	0.339809	0.41555	0.971309	0.78971	0.705727	0.856675	PRA1F3	22.5	21.08	17.84
EGP30067	coral3	587.654	84.6166	-0.0523417	-0.207449	0.257499	-0.0819205	-0.476506	-0.505612	0.202542	0.353165	-0.441366	-0.233197	0.79068	0.57239	0.883436	0.744462	0.68605	0.194224	-0.284275	0.0180964	0.0732755	-0.0144095	0.145025	0.847339	0.44075	0.33564	0.762951	0.0620368	0.0457165	0.451872	0.179663	0.0870017	0.384739	0.000265955	0.020498	5.73062e-06	0.000940341	0.00334253	0.471043	0.285938	0.946965	0.7874	0.95776	0.592033	--	75.32	76.84	70.47
EGP14037	coral3	599.038	84.5809	0.102365	0.311096	-0.19736	0.12944	0.455437	0.339851	-0.245615	-0.347014	0.341912	0.254905	-0.842263	-0.536951	-0.839602	-0.750709	-0.703038	-0.20414	0.207288	-0.06603	-0.142874	-0.0504776	-0.0706112	0.705996	0.240863	0.463768	0.632807	0.0762691	0.197788	0.359183	0.187895	0.194908	0.340702	4.24743e-05	0.0319798	4.73961e-05	0.000805286	0.00238219	0.448235	0.441111	0.808037	0.597596	0.85272	0.794974	--	4.15	3.81	4.96
EGP12757	coral3	650.095	84.3582	0.0426228	-0.267806	0.069269	-0.246751	-0.474541	-0.490104	0.295703	0.321808	-0.394242	-0.188002	0.726722	0.627615	0.929574	0.83661	0.646435	-0.0399167	-0.3853	0.0196688	0.0755248	-0.0704531	-0.0246838	0.875457	0.315956	0.798796	0.356893	0.0632748	0.0539533	0.266153	0.224183	0.13078	0.485638	0.00142803	0.00924638	1.91004e-07	5.34906e-05	0.00681299	0.883312	0.140538	0.942364	0.78102	0.795424	0.9277	SPBC29A10.10c	6.35	6.37	6.45
EGP06105	coral3	521.972	84.3337	-0.137257	-0.195435	0.356241	-0.0472295	-0.307177	-0.316235	0.263761	0.502154	-0.273987	-0.144966	0.850157	0.551968	0.783562	0.574747	0.652161	0.226903	-0.311839	-0.103176	0.0925893	-0.0275962	-0.00325584	0.612224	0.468225	0.175637	0.86211	0.247154	0.232767	0.323599	0.0474659	0.304482	0.592186	3.03131e-05	0.0266355	0.000329314	0.019867	0.006184	0.39806	0.239682	0.703764	0.733067	0.919194	0.990452	DJA6	48.71	45.5	44.27
EGP02599	coral3	865.951	84.0563	0.18353	0.241318	0.395101	-0.0649784	-0.0414947	-0.475305	0.390191	0.63384	-0.428132	-0.205055	0.442494	0.564452	0.953702	0.497299	0.427215	-0.271355	-0.71921	-0.468478	-0.253121	-0.525395	0.0176698	0.49626	0.367916	0.129869	0.811042	0.87873	0.0627912	0.135141	0.00837583	0.0980458	0.446158	0.0861037	0.0227378	1.08143e-08	0.0500056	0.0988462	0.309338	0.00168873	0.067208	0.344208	0.0366187	0.948214	CNGC5	22.33	22.56	25.89
EGP06485	coral3	456.23	83.9614	0.0806521	-0.253249	-0.0591152	-0.326223	-0.292446	-0.328854	0.438174	0.354374	-0.217192	-0.0804378	0.545536	0.555052	0.892748	0.722295	0.545367	-0.156811	-0.298319	-0.100765	-0.145862	-0.103169	0.0195409	0.766525	0.343956	0.827843	0.217528	0.271705	0.213623	0.0895803	0.178074	0.419085	0.76713	0.0288334	0.0256282	3.2824e-06	0.00157734	0.0288929	0.561935	0.261745	0.710406	0.589874	0.703785	0.942738	PAP2	4.38	4.92	2.57
EGP30760	coral3	624.788	83.9422	0.172031	0.152741	0.493206	0.127615	-0.152129	-0.409532	0.223684	0.573426	-0.430809	-0.228061	0.637817	0.455744	0.869932	0.491264	0.675348	0.0267794	-0.525368	-0.318877	-0.250193	-0.417153	0.0629253	0.52407	0.572253	0.0522235	0.637651	0.573813	0.115196	0.404964	0.0202187	0.0957357	0.39559	0.0078545	0.076046	1.18919e-05	0.0533017	0.00409277	0.921579	0.0366299	0.228672	0.350008	0.107933	0.816917	--	37.5	32.57	29.4
EGP14451	coral3	511.032	83.9408	-0.0608525	-0.0801797	0.157767	-0.333983	-0.0159901	-0.288547	0.616153	0.66998	-0.105696	0.0431106	0.530439	0.675121	0.912757	0.497411	0.342525	-0.226335	-0.520501	-0.4352	-0.162398	-0.219904	-0.0780867	0.822857	0.767858	0.559522	0.20614	0.953131	0.278441	0.0110354	0.00451695	0.696845	0.874042	0.0345352	0.00411003	8.17005e-07	0.0499458	0.194056	0.399273	0.0387293	0.092031	0.5479	0.413155	0.773769	nmd3	1.54	2.05	1.73
EGP24198	coral3	509.973	83.8525	0.147685	-0.0898819	0.216171	-0.111951	-0.384789	-0.474985	0.209489	0.373461	-0.454596	-0.240165	0.693807	0.572898	0.865237	0.731724	0.630408	-0.113634	-0.565995	-0.0675368	0.0910072	-0.263981	-0.0451182	0.585184	0.740618	0.421328	0.679767	0.141109	0.0629939	0.436167	0.154204	0.0768819	0.370281	0.00287138	0.0203607	1.50452e-05	0.00127338	0.00884734	0.675195	0.0222881	0.803735	0.737477	0.32318	0.868223	--	0.33	0.18	0.8
EGP14139	coral3	565.531	83.7759	0.163137	0.146171	0.248567	-0.161761	-0.0110725	-0.361324	0.462849	0.585131	-0.311657	-0.148245	0.382365	0.537711	0.916214	0.491332	0.377893	-0.306012	-0.60442	-0.437131	-0.278845	-0.449065	0.190856	0.546054	0.589079	0.35325	0.549492	0.967537	0.169117	0.0710171	0.017264	0.239971	0.583746	0.143845	0.0316912	6.21389e-07	0.0532633	0.148987	0.249043	0.0131384	0.0904339	0.295638	0.0810036	0.478915	ROQ1	1.71	2.62	2.1
EGP17253	coral3	550.591	83.4745	-0.0378266	0.0903993	0.532792	0.0732759	-0.161805	-0.442932	0.294768	0.631226	-0.395633	-0.19606	0.690411	0.536664	0.898633	0.47458	0.59394	0.165313	-0.429063	-0.332519	-0.172587	-0.250932	0.103758	0.889386	0.739174	0.0335947	0.787399	0.549383	0.0857565	0.26774	0.00873311	0.129306	0.466776	0.00307057	0.0320894	2.24711e-06	0.06325	0.0152706	0.540639	0.0972376	0.208258	0.522712	0.348539	0.702165	--	3.23	3.49	2.72
EGP26415	coral3	576.114	83.3304	0.037287	0.101451	0.537902	0.136794	-0.411417	-0.69782	0.0503098	0.424603	-0.634411	-0.295779	0.713059	0.553032	0.856018	0.607173	0.62308	0.182019	-0.520636	-0.120955	0.0375243	-0.238933	0.0548258	0.890955	0.708514	0.031619	0.613436	0.113368	0.00264963	0.853205	0.101151	0.00829926	0.266024	0.00192991	0.0262845	2.33037e-05	0.0126188	0.00992455	0.499876	0.0386699	0.65544	0.890265	0.372815	0.840179	Sdad1	14.25	15.13	15.6
EGP29290	coral3	607.178	83.0409	0.0485624	-0.218984	0.082222	-0.281569	-0.420756	-0.496112	0.328745	0.369957	-0.383775	-0.160226	0.696422	0.670763	0.924348	0.804727	0.56993	-0.137915	-0.506787	-0.0479087	0.12593	-0.134659	-0.0826363	0.858254	0.415163	0.762102	0.290748	0.104615	0.0506413	0.213785	0.158414	0.14225	0.553338	0.00272524	0.004453	3.10808e-07	0.000170237	0.0211731	0.610502	0.0451332	0.860145	0.642133	0.619034	0.760935	CHR28	13.04	12.33	13.47
EGP09106	coral3	577.01	82.8021	0.156799	0.0876862	0.490206	0.203704	-0.409147	-0.5534	0.0240668	0.353602	-0.639313	-0.428049	0.692557	0.399477	0.868624	0.652096	0.768211	0.203688	-0.372336	-0.0556388	-0.106744	-0.283536	0.0121401	0.561964	0.746759	0.0538955	0.449226	0.115572	0.0261642	0.929503	0.179088	0.00766519	0.0981183	0.00294342	0.12529	1.27085e-05	0.00619094	0.000508997	0.449262	0.155548	0.837838	0.693975	0.287246	0.964408	--	25.39	26.49	23.2
EGP17166	coral3	839.573	82.2534	-0.278652	-0.364989	0.143673	-0.368585	-0.300566	-0.444058	0.498352	0.598786	-0.079171	0.239323	0.853178	0.84543	0.843797	0.600382	0.460046	0.0605576	-0.442555	-0.20876	0.1574	0.11174	0.0820779	0.295988	0.164516	0.595529	0.160084	0.257994	0.0848698	0.0494463	0.0142534	0.770705	0.372011	2.65074e-05	3.71795e-05	3.98359e-05	0.0139302	0.0729711	0.823703	0.0860554	0.437801	0.560447	0.680342	0.762507	NTF2	38.6	41.1	37.9
EGP22719	coral3	810.436	82.1701	0.552981	0.100231	-0.0240995	-0.107789	-0.242316	-0.381369	0.213935	0.188417	-0.485251	-0.347255	0.245444	0.310079	0.857962	0.713199	0.587893	-0.4573	-0.514209	-0.110855	-0.354148	-0.553964	0.0534811	0.0263016	0.711879	0.929407	0.691114	0.365877	0.14498	0.426265	0.484658	0.056743	0.187568	0.359528	0.242485	2.13036e-05	0.00192412	0.0166184	0.0749234	0.0415761	0.68275	0.17837	0.0259801	0.844054	LECRK2	0.38	0.51	1.01
EGP31965	coral3	555.042	82.141	-0.199823	0.0529665	0.612505	0.061373	-0.231123	-0.556234	0.221556	0.638683	-0.402986	-0.102048	0.785667	0.647333	0.799081	0.427771	0.487104	0.247342	-0.522977	-0.29425	0.0950954	-0.134625	0.0470776	0.458093	0.845537	0.0116586	0.821365	0.389101	0.0252501	0.409565	0.00774442	0.121701	0.706868	0.000309402	0.00671112	0.000204512	0.0983605	0.0556654	0.355706	0.0376503	0.26862	0.726098	0.619124	0.862549	At2g28450	25.33	24.61	25.79
EGP11076	coral3	489.234	81.9196	-0.181445	0.100324	0.311405	-0.300498	0.168217	-0.236018	0.656498	0.774684	-0.109016	-0.0467777	0.391947	0.637899	0.848833	0.316985	0.102668	-0.250666	-0.581376	-0.590598	-0.111383	-0.277768	-0.0952794	0.501251	0.711621	0.240372	0.258108	0.53345	0.378849	0.00573922	0.00042533	0.687763	0.863417	0.133239	0.00784402	3.21196e-05	0.231601	0.705163	0.349067	0.0181727	0.0160046	0.681311	0.297587	0.725587	FTSH11	6.45	5.83	8.81
EGP02331	coral3	561.403	81.7489	-0.0288179	-0.0541863	0.0480181	-0.463718	0.110205	-0.200298	0.729582	0.702474	-0.00906655	0.0931273	0.397402	0.689667	0.886222	0.450173	0.189714	-0.454848	-0.629901	-0.528744	-0.157646	-0.299781	-0.108522	0.915628	0.842021	0.859828	0.0704193	0.684521	0.457003	0.00133786	0.00240999	0.973416	0.731569	0.127447	0.00311563	4.87505e-06	0.0801655	0.481599	0.0766976	0.0089187	0.035225	0.559828	0.259302	0.689113	At4g13780	14.2	14.57	16.87
EGP19279	coral3	618.815	81.591	0.0523558	-0.243723	0.0732202	-0.31188	-0.360278	-0.509263	0.36089	0.458186	-0.246353	0.107239	0.743883	0.762176	0.85343	0.705988	0.548559	-0.194481	-0.641986	-0.141252	0.118283	-0.152403	0.0153464	0.847299	0.363014	0.787557	0.239616	0.170445	0.0439223	0.169667	0.0742889	0.357695	0.692619	0.000953737	0.000598775	2.62093e-05	0.00224096	0.0277839	0.470443	0.00733599	0.601807	0.662628	0.573116	0.955016	Os07g0301200	46.81	45.52	54.77
MSTRG.18659	coral3	725.913	81.4976	0.219809	0.157111	0.246977	-0.137672	0.0555123	-0.303793	0.505363	0.643732	-0.24225	-0.0855108	0.384508	0.5075	0.930491	0.452767	0.450243	-0.313224	-0.58753	-0.506957	-0.432489	-0.498086	-0.0199837	0.413362	0.561177	0.35644	0.611138	0.838202	0.252667	0.0458404	0.00712705	0.366013	0.752857	0.141425	0.044782	1.74678e-07	0.0782277	0.0801126	0.237489	0.0167022	0.045049	0.0943062	0.0495868	0.941442	--	4.69	4.02	4.03
EGP13905	coral3	578.166	81.3714	0.116314	0.166901	0.529078	0.129901	-0.136495	-0.398087	0.231221	0.589277	-0.4387	-0.265771	0.63704	0.458239	0.865171	0.472545	0.629987	0.0489887	-0.517682	-0.328136	-0.199936	-0.39787	0.0593118	0.667941	0.536703	0.0350884	0.631586	0.614218	0.126732	0.388894	0.016302	0.0891516	0.319788	0.00795421	0.0742518	1.50941e-05	0.0645503	0.00890661	0.857022	0.0399862	0.214685	0.457834	0.126958	0.827278	At2g34160	6.58	7.28	6.36
EGP00089	coral3	887.655	81.1646	0.589146	0.175363	0.0376136	-0.0190195	-0.216022	-0.373465	0.162308	0.174779	-0.525956	-0.40756	0.201001	0.234263	0.836987	0.66828	0.604413	-0.414	-0.475382	-0.120691	-0.424915	-0.596175	0.0313018	0.0163317	0.51594	0.890005	0.944263	0.421657	0.154199	0.548124	0.517361	0.0363822	0.11713	0.455393	0.382508	5.26894e-05	0.00465845	0.0131395	0.110898	0.0627429	0.656147	0.100873	0.0147947	0.908383	ANN5	2.62	1.98	3.18
EGP16039	coral3	365.149	81.1623	0.146897	-0.108041	-0.217783	-0.508046	-0.014121	-0.174456	0.603539	0.376386	-0.0833415	-0.0523692	0.182045	0.510572	0.794263	0.562481	0.170797	-0.565937	-0.465039	-0.287295	-0.173094	-0.278713	-0.110698	0.58721	0.690427	0.417789	0.0445144	0.958605	0.518148	0.013308	0.150747	0.758951	0.84726	0.499811	0.0432918	0.000238112	0.0233218	0.527097	0.0223051	0.0695167	0.280626	0.52147	0.295878	0.683177	At1g80170	1.32	1.17	5.51
EGP19327	coral3	623.704	81.1446	-0.23851	0.0388144	0.516864	-0.113375	-0.0928881	-0.48779	0.432096	0.758465	-0.270998	-0.000429156	0.711074	0.738211	0.864508	0.40373	0.351977	0.0658458	-0.604583	-0.445311	0.04157	-0.166745	-0.00351143	0.373687	0.886515	0.0403564	0.675898	0.732235	0.0552703	0.0946389	0.000660185	0.309999	0.998741	0.00201344	0.00109348	1.55925e-05	0.120949	0.181234	0.808563	0.0131071	0.0838898	0.878511	0.537089	0.989703	CDKF-4	69.09	69.19	81.63
EGP10159	coral3	712.942	80.848	0.484261	0.0838559	0.0220779	-0.0993637	-0.218329	-0.378465	0.256975	0.256326	-0.445074	-0.297251	0.293558	0.338343	0.884634	0.683826	0.606446	-0.373316	-0.467431	-0.156476	-0.400056	-0.50661	0.0513026	0.0573247	0.757505	0.935317	0.714274	0.416593	0.148323	0.336659	0.337925	0.0840747	0.26354	0.269801	0.199913	5.34834e-06	0.00348847	0.0127545	0.154377	0.0679053	0.562782	0.124693	0.0452205	0.850338	BCB	1.57	1.21	0.3
EGP00878	coral3	810.349	79.6911	-0.339014	-0.268099	0.332768	-0.221055	-0.354265	-0.582972	0.348886	0.593535	-0.200093	0.198645	0.896317	0.842353	0.784595	0.53439	0.44763	0.213488	-0.478132	-0.189627	0.252076	0.126878	0.00215082	0.198965	0.315406	0.207898	0.410653	0.178216	0.017782	0.185364	0.0153581	0.457474	0.460803	2.6155e-06	4.23151e-05	0.000319409	0.032967	0.0820983	0.427255	0.0610265	0.481806	0.346272	0.639611	0.993693	NOP2B	31.81	29.49	31.34
EGP15930	coral3	717.785	79.3391	0.535315	0.123124	-0.0363127	-0.115759	-0.198713	-0.362242	0.23188	0.183923	-0.46113	-0.341236	0.176513	0.282195	0.834059	0.667466	0.527	-0.461034	-0.473787	-0.135872	-0.395002	-0.543785	0.0167725	0.0326078	0.649626	0.893789	0.669442	0.460646	0.167957	0.387506	0.495324	0.0722109	0.19585	0.513148	0.289631	5.91919e-05	0.00472743	0.0359456	0.0722781	0.0637543	0.615851	0.129974	0.0294553	0.95084	R1B-16	0.48	0.54	1.66
EGP04940	coral3	912.774	79.257	0.547593	0.148675	0.109242	0.0087825	-0.245903	-0.403312	0.167746	0.242303	-0.532614	-0.380692	0.323171	0.290816	0.884746	0.690735	0.684339	-0.33387	-0.494192	-0.13526	-0.408704	-0.573951	0.0746046	0.0281161	0.582643	0.687147	0.974248	0.358602	0.12137	0.534612	0.365905	0.0336651	0.145754	0.222116	0.274509	5.31367e-06	0.00305111	0.00345439	0.206304	0.051683	0.617457	0.116004	0.0200783	0.783628	--	4.46	4.4	1.11
EGP16210	coral3	530.017	78.9142	0.0155563	0.199476	0.381955	-0.137833	0.00597627	-0.405036	0.446013	0.639862	-0.354984	-0.213821	0.405591	0.569941	0.889401	0.433601	0.272139	-0.229787	-0.640017	-0.466991	-0.128641	-0.402437	-0.15089	0.954401	0.458891	0.144311	0.610718	0.982475	0.119637	0.083345	0.00759661	0.177275	0.426517	0.119082	0.0211699	4.03298e-06	0.0933679	0.307886	0.391926	0.00757731	0.0681994	0.634927	0.122257	0.576973	RPP25L	26.81	23.03	30.78
EGP26776	coral3	641.71	78.7852	-0.306154	-0.303887	0.27668	-0.211713	-0.296375	-0.318994	0.400164	0.552105	-0.169774	-0.0278144	0.866553	0.679778	0.807575	0.577506	0.523556	0.220256	-0.291023	-0.131432	0.195352	0.114991	0.197392	0.248813	0.252512	0.29956	0.431199	0.265017	0.228493	0.124582	0.0265902	0.529612	0.918557	1.40979e-05	0.00376734	0.000154848	0.0191475	0.0374014	0.412389	0.274152	0.627537	0.46842	0.671519	0.463695	--	0.72	0.55	0.38
EGP32996	coral3	648.437	78.4835	-0.26875	0.0672348	-0.145489	0.117141	0.519716	0.645314	-0.111377	-0.232533	0.606054	0.30145	-0.628266	-0.577136	-0.902627	-0.851315	-0.653278	0.190239	0.615766	-0.0371544	-0.0972016	0.305738	-0.0367959	0.314188	0.804597	0.590836	0.665707	0.0390764	0.0069418	0.681327	0.386134	0.012828	0.256528	0.00915218	0.0192428	1.71459e-06	2.8804e-05	0.00606693	0.480366	0.0111003	0.89134	0.720256	0.249489	0.892383	ARP1	69.55	67.08	49.98
EGP04854	coral3	839.479	78.4671	0.199505	0.307287	0.39231	-0.0584694	0.0778401	-0.428055	0.434703	0.673418	-0.353535	-0.135648	0.334146	0.523927	0.913533	0.385388	0.353234	-0.312057	-0.704211	-0.566124	-0.377398	-0.567458	-0.051536	0.458824	0.246977	0.132848	0.829698	0.774466	0.0981127	0.0924445	0.00424141	0.179176	0.616439	0.205905	0.0372425	7.6907e-07	0.140439	0.179572	0.239336	0.00232522	0.0222508	0.149563	0.0218683	0.849664	ATJ1	5.27	5.46	6.3
EGP17359	coral3	1104.21	78.3454	0.650015	0.247956	0.099188	0.0754796	-0.24678	-0.431871	0.0662612	0.133932	-0.612825	-0.460581	0.181935	0.187335	0.817159	0.658492	0.636759	-0.384019	-0.492122	-0.0980964	-0.445626	-0.64795	0.0853686	0.00641403	0.354474	0.714759	0.781148	0.356837	0.0948299	0.807376	0.620946	0.0116028	0.0725949	0.500076	0.487215	0.000111274	0.00554348	0.00799049	0.141975	0.0528234	0.717778	0.083645	0.00664186	0.753256	WRKY70	3.77	3.52	9.25
EGP13642	coral3	737.182	78.2537	0.458761	0.133364	0.0209867	-0.144761	-0.123652	-0.349299	0.32774	0.311122	-0.401635	-0.273235	0.216152	0.352977	0.878935	0.621805	0.494527	-0.45224	-0.515652	-0.246174	-0.41701	-0.542153	0.0269371	0.0738802	0.622441	0.938508	0.592716	0.648215	0.184809	0.215272	0.240821	0.123074	0.305865	0.42137	0.179912	7.37893e-06	0.0101221	0.0515001	0.0786185	0.0409098	0.358057	0.108067	0.0300439	0.921118	SOBIR1	0.83	1.07	1.97
EGP06027	coral3	568.872	78.0278	-0.175947	-0.267014	0.240779	-0.154724	-0.270787	-0.235022	0.401136	0.510183	-0.202079	-0.156803	0.797994	0.548371	0.864806	0.620063	0.633462	0.206639	-0.175153	-0.119657	-0.0132164	0.0357704	0.0988332	0.51452	0.317444	0.36902	0.567216	0.310392	0.380922	0.123584	0.0434786	0.452927	0.561955	0.000211724	0.0278483	1.53666e-05	0.0103969	0.00842671	0.442575	0.516452	0.658929	0.961255	0.895367	0.71574	ARPN	113.3	118.49	27.25
MSTRG.5807	coral3	993.045	77.9879	0.581123	0.225278	0.145196	0.0669517	-0.238457	-0.427998	0.111418	0.202225	-0.59371	-0.447026	0.252007	0.234636	0.859024	0.660931	0.653986	-0.330295	-0.487025	-0.129695	-0.428625	-0.613441	0.085754	0.0182352	0.401537	0.591592	0.805405	0.373797	0.0981628	0.681217	0.452595	0.0153204	0.0825622	0.346408	0.381729	2.02732e-05	0.0053113	0.00599366	0.211504	0.055711	0.632131	0.0976175	0.0114961	0.752175	--	8.37	7.52	7.05
EGP00297	coral3	562.581	77.9296	0.0227407	0.0119506	0.349127	-0.0914482	-0.36914	-0.650276	0.216672	0.444016	-0.530829	-0.219877	0.653271	0.654622	0.902578	0.669794	0.502443	-0.0405504	-0.607672	-0.155818	0.0996749	-0.231675	0.0717375	0.933379	0.964963	0.18504	0.736247	0.159407	0.00638578	0.420227	0.0849022	0.0343778	0.413215	0.00606767	0.00592836	1.72046e-06	0.00453225	0.0473177	0.881471	0.0125263	0.564444	0.713414	0.387938	0.79177	LDL2	3.44	3.49	4.86
EGP11570	coral3	647.396	77.8337	0.504619	0.00770884	-0.0676158	-0.147541	-0.320897	-0.431862	0.209591	0.163882	-0.46665	-0.277071	0.313812	0.365335	0.863043	0.75926	0.61853	-0.399773	-0.47681	-0.0532426	-0.30659	-0.457548	0.043515	0.0462138	0.977396	0.80351	0.585555	0.225573	0.094838	0.435938	0.544198	0.0684281	0.298851	0.236562	0.164086	1.67439e-05	0.000646609	0.0106439	0.124985	0.0618474	0.844741	0.248104	0.0747456	0.872869	UGT74B1	0.17	0.25	0.37
MSTRG.23270	coral3	546.011	77.7071	-0.0984786	0.160486	-0.166265	0.161518	0.476921	0.610206	-0.214789	-0.334214	0.460974	0.139315	-0.708143	-0.643456	-0.89876	-0.777317	-0.638154	0.0470425	0.509086	0.0265819	-0.0613296	0.154122	0.0298639	0.716721	0.552685	0.538276	0.550101	0.0617778	0.0120654	0.424375	0.205807	0.0723196	0.606848	0.00214216	0.00715977	2.22826e-06	0.000394712	0.00781153	0.862651	0.044008	0.922156	0.821489	0.568744	0.912577	--	1.84	2.05	1.89
EGP25674	coral3	1252.8	77.6345	0.620333	0.306529	0.153041	0.0693165	-0.130851	-0.391678	0.14943	0.246335	-0.553943	-0.41249	0.156019	0.208182	0.835375	0.577849	0.582317	-0.414235	-0.536434	-0.227534	-0.515587	-0.696053	0.0636446	0.0103541	0.248204	0.571491	0.798661	0.629072	0.133529	0.580708	0.357731	0.025987	0.112338	0.563936	0.439099	5.61902e-05	0.0190596	0.0179415	0.110675	0.0321771	0.396713	0.0409398	0.00274548	0.814858	FAD12	0.22	0.28	0.32
EGP28837	coral3	1032.96	77.56	0.642268	0.193692	0.0511933	0.0240834	-0.253566	-0.399189	0.0972738	0.136552	-0.574616	-0.439241	0.210836	0.210972	0.821102	0.687611	0.64363	-0.417953	-0.502594	-0.0831009	-0.408946	-0.62975	0.00710048	0.00730185	0.472281	0.850654	0.929454	0.343331	0.125587	0.720056	0.614069	0.0199016	0.0887123	0.433154	0.43285	9.65978e-05	0.003243	0.00713908	0.107191	0.0472403	0.759628	0.115768	0.00894009	0.979179	PHT1-9	0.4	0.57	1.2
EGP14374	coral3	441.24	77.4865	0.101375	-0.0909925	-0.022712	-0.368671	0.0508876	-0.0282813	0.638904	0.538388	-0.0707164	-0.159768	0.368907	0.465912	0.878536	0.54483	0.367088	-0.387408	-0.393572	-0.356765	-0.255133	-0.309759	-0.0165653	0.708722	0.737518	0.933463	0.159979	0.851536	0.917194	0.00771647	0.0314359	0.794675	0.554488	0.159692	0.0689258	7.54249e-06	0.0290831	0.16192	0.138194	0.131495	0.174958	0.340256	0.242998	0.951447	APXS	52.15	52.44	55.07
EGP30585	coral3	498.625	77.473	-0.151178	-0.00141734	0.512698	0.00952882	-0.10442	-0.366493	0.346902	0.70293	-0.224457	0.000412941	0.762573	0.603034	0.798148	0.379085	0.531423	0.179968	-0.455113	-0.373246	-0.0787382	-0.161633	0.143079	0.576239	0.995844	0.0422827	0.972061	0.700345	0.162652	0.188047	0.00238751	0.403302	0.998789	0.000592503	0.013406	0.00021069	0.147605	0.0341396	0.504799	0.0765042	0.15446	0.771928	0.549812	0.597066	At1g55890	5.58	6.36	5.59
EGP16420	coral3	1139.48	76.9663	0.644175	0.227035	0.106322	0.0603939	-0.235005	-0.429577	0.0969178	0.184506	-0.575789	-0.396253	0.232612	0.230985	0.833517	0.656217	0.663077	-0.391308	-0.532889	-0.131156	-0.449692	-0.653469	0.0946678	0.00707484	0.397777	0.695131	0.824173	0.380959	0.0967938	0.721042	0.493932	0.0195928	0.128653	0.385967	0.389393	6.04656e-05	0.00576717	0.00511355	0.133929	0.0335562	0.628266	0.0805281	0.00604711	0.727285	NFP	11.6	11.86	14.3
EGP30900	coral3	791.614	76.6595	0.134341	0.200584	0.254613	-0.25239	0.0844074	-0.4342	0.547872	0.701136	-0.240933	0.0244186	0.338518	0.662464	0.902211	0.408543	0.226585	-0.458488	-0.816869	-0.589867	-0.247262	-0.510982	-0.0994599	0.61987	0.456348	0.341274	0.345651	0.755955	0.0928652	0.0280198	0.00247704	0.368706	0.928475	0.199666	0.00516943	1.76462e-06	0.116162	0.398739	0.0740743	0.000112422	0.0161687	0.355867	0.0430957	0.714008	DHQS	41.84	41.97	68.73
EGP26519	coral3	453.102	76.4027	-0.0784906	-0.134761	0.338243	-0.0320822	-0.208288	-0.186559	0.337344	0.518281	-0.269164	-0.275579	0.748585	0.44697	0.845524	0.569215	0.664995	0.185645	-0.214718	-0.156749	-0.075512	-0.102721	0.18427	0.772627	0.618769	0.200054	0.906109	0.438861	0.489054	0.201329	0.0397165	0.313413	0.301568	0.000849293	0.0826052	3.70319e-05	0.0213723	0.00494182	0.491223	0.424532	0.562091	0.781056	0.705016	0.494495	GIF3	26.92	27.61	22.04
EGP06790	coral3	957.736	76.2032	0.669713	0.180758	0.0184654	0.0478505	-0.276987	-0.381626	0.0563034	0.0722857	-0.578834	-0.456941	0.181757	0.155012	0.78733	0.688497	0.66534	-0.389656	-0.430745	-0.0315762	-0.436884	-0.609218	0.0584513	0.00453898	0.5029	0.945885	0.860313	0.299004	0.144687	0.835926	0.790212	0.0188086	0.0751809	0.500502	0.566485	0.000294382	0.00318765	0.00491145	0.135725	0.0957904	0.907584	0.0906373	0.0122435	0.82975	N	0.4	0.33	0.11
EGP27652	coral3	872.94	76.1934	0.435768	0.181735	0.17279	-0.0350217	-0.170485	-0.418777	0.264004	0.355678	-0.501448	-0.348681	0.320101	0.364837	0.928244	0.63975	0.585283	-0.329261	-0.532309	-0.245079	-0.397611	-0.556524	0.0514915	0.0915586	0.500556	0.522214	0.897546	0.527863	0.106428	0.323136	0.17637	0.0478288	0.18564	0.226791	0.164706	2.16939e-07	0.00761047	0.017228	0.213023	0.0337859	0.360267	0.127228	0.0251581	0.849793	PXC3	4.61	4.82	4.42
EGP09044	coral3	591.356	76.0848	0.192665	0.178459	0.290838	-0.076893	0.0717357	-0.250519	0.476437	0.626617	-0.255569	-0.16539	0.366989	0.429171	0.90397	0.419538	0.457639	-0.227943	-0.487533	-0.489884	-0.463912	-0.473532	-0.00158881	0.474678	0.508437	0.27447	0.777145	0.791775	0.349359	0.0620803	0.0093924	0.339402	0.540449	0.162041	0.0971441	1.56154e-06	0.105728	0.0746803	0.395841	0.0554183	0.0540772	0.070286	0.0639174	0.995341	RSL1D1	2.22	1.83	1.56
EGP19170	coral3	843.006	76.0591	0.445841	0.124202	0.0927867	-0.107096	-0.189095	-0.38976	0.287441	0.328938	-0.473277	-0.34051	0.326254	0.387562	0.922291	0.684347	0.571423	-0.403753	-0.562323	-0.208768	-0.329322	-0.54624	0.00326726	0.083478	0.646744	0.732518	0.693011	0.483058	0.135611	0.28037	0.2135	0.0640804	0.196864	0.217482	0.138024	3.72946e-07	0.00345383	0.0207614	0.120925	0.0233692	0.437783	0.212933	0.0285865	0.990419	IP5P2	6.6	6.55	8.56
EGP01069	coral3	398.391	75.9694	-0.118856	0.144128	0.283503	-0.264757	0.229763	-0.123468	0.648851	0.727026	-0.0991874	-0.142629	0.291403	0.513525	0.814653	0.28325	0.100033	-0.275299	-0.49417	-0.582398	-0.195511	-0.32427	-0.15761	0.661083	0.594352	0.287306	0.321708	0.391977	0.648707	0.00654162	0.00141819	0.714761	0.598233	0.273497	0.0418948	0.000121535	0.287755	0.712426	0.302079	0.0516946	0.0179217	0.46805	0.220457	0.559919	--	8.88	7.45	9.92
EGP21091	coral3	738.887	75.9039	-0.074603	-0.160755	0.234807	-0.238555	-0.25524	-0.409365	0.454395	0.578159	-0.284943	-0.105336	0.740165	0.692601	0.968026	0.671449	0.550572	-0.0383952	-0.477163	-0.235144	0.00170391	-0.136442	0.0599205	0.783633	0.55201	0.381371	0.373594	0.340045	0.115359	0.0770292	0.0189802	0.284757	0.697831	0.00104356	0.0029409	8.41772e-10	0.00439755	0.0271012	0.887733	0.0616273	0.380668	0.995003	0.614357	0.825531	MSH4	2.41	2.13	2.77
EGP03060	coral3	585.839	75.7844	0.474353	0.045207	-0.0596877	-0.148675	-0.243471	-0.351259	0.248534	0.176247	-0.441053	-0.33567	0.23856	0.308897	0.847197	0.707031	0.55174	-0.404506	-0.418084	-0.0898602	-0.343078	-0.46204	0.0478872	0.0633939	0.867965	0.826199	0.582643	0.363527	0.182189	0.353317	0.513794	0.0872522	0.203716	0.373585	0.24438	3.44747e-05	0.00219267	0.0267114	0.120167	0.107069	0.740679	0.19329	0.0715774	0.860207	PR2	0.42	0.49	0.86
EGP18302	coral3	606.692	75.651	0.532167	0.0672339	-0.0826269	-0.121843	-0.251604	-0.347541	0.202002	0.120672	-0.461858	-0.359854	0.190479	0.257477	0.813237	0.702314	0.556112	-0.425819	-0.405824	-0.0596736	-0.366455	-0.489654	0.0380501	0.0338427	0.804599	0.760962	0.653058	0.347206	0.18718	0.453103	0.656201	0.0717034	0.170986	0.479801	0.335683	0.000127671	0.00241792	0.0252889	0.100074	0.118849	0.82624	0.162699	0.0542072	0.888736	PR1B1	0	0.08	1.09
MSTRG.20048	coral3	711.006	75.5644	-0.0615136	-0.0873241	0.291122	-0.200317	-0.173944	-0.370541	0.478051	0.632132	-0.275928	-0.124769	0.70035	0.661519	0.971686	0.610882	0.529117	-0.05151	-0.491624	-0.311924	-0.0681214	-0.198558	0.0268239	0.820962	0.747773	0.273981	0.456961	0.519395	0.157708	0.0610766	0.00860787	0.300931	0.645229	0.00251709	0.00525648	3.63021e-10	0.0119446	0.0350723	0.849739	0.0531007	0.239546	0.802067	0.461003	0.921449	RPL14A	0.22	0.21	0.28
MSTRG.6186	coral3	743.75	75.0416	0.0428314	-0.0568114	0.261141	-0.189654	-0.183999	-0.42215	0.4562	0.614011	-0.296812	-0.0806466	0.66917	0.662779	0.984761	0.626285	0.56543	-0.120495	-0.552561	-0.324963	-0.145413	-0.271744	0.0316076	0.874851	0.834464	0.328606	0.481741	0.495142	0.10335	0.0757153	0.0113982	0.264279	0.766541	0.00458395	0.00514062	4.91677e-12	0.00944134	0.022452	0.656675	0.0264395	0.219415	0.591032	0.308617	0.907492	RLP14	1.99	1.75	0.67
EGP02794	coral3	633.313	75.0115	0.412418	0.0638826	0.0161099	-0.155968	-0.195411	-0.391392	0.314552	0.300145	-0.40569	-0.243431	0.296387	0.39587	0.895663	0.667006	0.542471	-0.378703	-0.481393	-0.195061	-0.370603	-0.465314	0.0496615	0.112407	0.814177	0.95278	0.564064	0.468283	0.133838	0.2354	0.258696	0.118983	0.363608	0.264996	0.129056	2.72829e-06	0.00476676	0.0299285	0.148046	0.059036	0.469096	0.157633	0.0693306	0.855078	--	5.37	5.51	4.12
EGP06127	coral3	708.49	75.0085	0.0194704	-0.0799537	0.245107	-0.20171	-0.177293	-0.360714	0.469215	0.601325	-0.284811	-0.134785	0.669076	0.634231	0.980046	0.636838	0.56084	-0.110856	-0.503604	-0.301215	-0.120161	-0.24841	0.0171596	0.942944	0.768496	0.36021	0.45377	0.511258	0.16989	0.066721	0.0137421	0.28499	0.618705	0.00459178	0.00832334	3.2046e-11	0.00798031	0.023817	0.682745	0.046726	0.256917	0.657571	0.353566	0.949707	PF14_0323	0	0.31	0
EGP00562	coral3	700.848	74.6309	0.394601	0.0635172	0.0783574	-0.115819	-0.242545	-0.40858	0.280322	0.305759	-0.469419	-0.327963	0.369624	0.400216	0.92896	0.712654	0.598587	-0.323336	-0.485889	-0.160707	-0.312451	-0.46176	0.00726839	0.130399	0.815222	0.773004	0.669278	0.365411	0.116127	0.292981	0.249455	0.0665866	0.214941	0.158819	0.124528	2.02633e-07	0.00194671	0.0142941	0.221867	0.05637	0.552132	0.238712	0.0717716	0.978687	SSL10	0.49	0.84	0.7
EGP26934	coral3	629.829	74.4829	0.333557	-0.0483528	0.244429	0.0952767	-0.630044	-0.692164	-0.0935388	0.129243	-0.698608	-0.349358	0.695578	0.451752	0.832394	0.838605	0.838483	0.0351065	-0.474992	0.158906	0.0265592	-0.276199	0.115028	0.206755	0.858861	0.361582	0.725594	0.00889862	0.00296639	0.730424	0.633329	0.00260777	0.184729	0.00277177	0.078982	6.31812e-05	4.93576e-05	4.96028e-05	0.8973	0.0629888	0.556655	0.922222	0.300436	0.671419	RH29	22.98	22.48	23.32
EGP26461	coral3	600.589	74.3634	0.421869	0.0456166	-0.0147946	-0.157591	-0.235415	-0.368165	0.279547	0.232152	-0.442215	-0.33154	0.281819	0.354284	0.880703	0.707888	0.544464	-0.381125	-0.44302	-0.123058	-0.316518	-0.449288	0.0319248	0.103604	0.866779	0.956632	0.559967	0.380103	0.160598	0.294374	0.386933	0.0863257	0.209684	0.290302	0.178192	6.68919e-06	0.00215367	0.029213	0.145259	0.0856876	0.649804	0.232327	0.0808344	0.906567	F6H1-3	0	0	0.07
EGP04628	coral3	906.652	74.1231	0.39056	0.226196	0.445234	0.20882	-0.323316	-0.597637	0.0412555	0.372449	-0.662226	-0.37072	0.552012	0.38712	0.905933	0.632572	0.770887	-0.0331911	-0.557356	-0.171264	-0.297546	-0.51957	0.120106	0.13474	0.39957	0.08395	0.437667	0.221896	0.0144898	0.879424	0.155413	0.00519123	0.157491	0.026621	0.138512	1.35858e-06	0.00854763	0.0004729	0.902877	0.0248952	0.525952	0.263043	0.0391409	0.65772	UBP24	16.22	15.72	14.4
EGP12786	coral3	488.31	74.0745	0.0477157	-0.0316954	-0.0105685	-0.440011	0.193755	-0.0897259	0.749361	0.677945	0.0620264	0.110295	0.294785	0.582939	0.845776	0.387286	0.200922	-0.475857	-0.529523	-0.554475	-0.327035	-0.336273	-0.0102092	0.860703	0.907236	0.969014	0.08809	0.472135	0.741054	0.000832989	0.00389935	0.819492	0.684274	0.267711	0.0177899	3.66365e-05	0.138329	0.455573	0.062444	0.0349069	0.0258147	0.216318	0.202854	0.970067	PMP22	17.11	17.37	22.59
EGP10298	coral3	366.129	74.0013	0.205456	0.145864	0.124261	-0.189281	-0.00628084	-0.344844	0.424075	0.450487	-0.292393	-0.158349	0.212146	0.435563	0.822738	0.461027	0.288979	-0.356767	-0.501571	-0.37335	-0.34061	-0.417169	0.0407248	0.445249	0.589871	0.646586	0.482619	0.981582	0.190858	0.101621	0.0799291	0.271796	0.558056	0.430235	0.0917288	9.10011e-05	0.072283	0.27769	0.174955	0.0477653	0.154336	0.196724	0.107919	0.880965	At2g29900	7.3	7.99	8.19
EGP03214	coral3	985.362	73.9377	-0.258946	-0.485806	0.00166423	-0.460048	-0.472701	-0.52526	0.41194	0.436312	-0.131385	0.229825	0.883205	0.890543	0.796045	0.731789	0.452375	-0.00518341	-0.485293	-0.0222753	0.380294	0.189224	-0.00751255	0.332836	0.0564184	0.995119	0.0729698	0.0644499	0.0366754	0.112866	0.0911092	0.627661	0.391845	5.80685e-06	3.76213e-06	0.000225189	0.00127147	0.078518	0.9848	0.0567184	0.93474	0.146211	0.482753	0.977971	--	21.46	20.08	34.53
MSTRG.14618	coral3	417.108	73.9001	0.0779295	0.123784	0.0331798	-0.389167	0.251637	-0.130345	0.68644	0.619985	-0.0228951	0.0116725	0.104672	0.497139	0.778742	0.304127	0.0441876	-0.534446	-0.553192	-0.585564	-0.346861	-0.412118	-0.107664	0.774213	0.647862	0.90291	0.136258	0.347142	0.630411	0.00331745	0.0104095	0.932928	0.965778	0.699655	0.0500908	0.000378916	0.25212	0.870919	0.0329451	0.0262321	0.0171614	0.188104	0.112695	0.691456	At3g48440	23.91	23.7	24.83
EGP28469	coral3	906.57	73.8662	0.218623	0.297282	0.464056	0.0510287	0.0203762	-0.35141	0.362193	0.636738	-0.432421	-0.321847	0.422481	0.428125	0.93837	0.446302	0.501088	-0.185694	-0.596937	-0.475838	-0.368824	-0.564378	0.0366346	0.415951	0.263486	0.0701872	0.851129	0.940294	0.181988	0.168018	0.00799331	0.0943632	0.224125	0.103052	0.0980516	7.68678e-08	0.0831207	0.0480151	0.491107	0.0146351	0.062456	0.159793	0.0227595	0.892852	--	0.22	0.19	0.47
EGP25887	coral3	733.648	73.7962	-0.168976	-0.183273	0.24655	-0.278252	-0.162115	-0.346572	0.544882	0.672263	-0.161307	0.0125824	0.747961	0.728048	0.943381	0.58003	0.486498	-0.0138013	-0.456153	-0.326727	-0.0268531	-0.0879253	0.0152137	0.531576	0.496874	0.357299	0.296711	0.548608	0.188496	0.0290646	0.00433248	0.550628	0.963112	0.000862586	0.00138562	4.30301e-08	0.0185072	0.0560161	0.959541	0.0757492	0.216777	0.921364	0.74609	0.955405	exgA	21.78	22.54	8.46
EGP26566	coral3	648.495	73.67	0.267536	0.100986	0.100844	-0.254373	-0.209603	-0.552587	0.341571	0.391967	-0.455248	-0.187679	0.345292	0.599471	0.896078	0.656822	0.337909	-0.475499	-0.760429	-0.263085	-0.0652115	-0.4614	-0.0630559	0.316463	0.709795	0.710186	0.341746	0.435911	0.0264308	0.195382	0.133217	0.0764061	0.4864	0.190243	0.0141141	2.65621e-06	0.00570698	0.200528	0.0626689	0.000627068	0.324888	0.810376	0.0720227	0.816543	At1g16220	9.23	9.31	13.16
EGP26085	coral3	679.341	73.6505	0.419691	0.126403	0.0674461	-0.109506	-0.169409	-0.37027	0.291506	0.296921	-0.452394	-0.34124	0.259455	0.344346	0.892105	0.64878	0.524094	-0.372965	-0.47361	-0.203798	-0.375693	-0.504128	0.00953699	0.105588	0.640874	0.803994	0.686424	0.53051	0.158035	0.27332	0.264095	0.0785043	0.195844	0.331852	0.191542	3.41667e-06	0.00654948	0.0371711	0.154795	0.0638678	0.449011	0.151561	0.0464613	0.972037	--	0.17	0.2	0.27
EGP29924	coral3	788.465	73.4806	0.658295	0.0996205	-0.0876207	-0.0377941	-0.3355	-0.401292	0.06174	0.0083838	-0.556985	-0.415159	0.177298	0.191966	0.767936	0.739829	0.631945	-0.435983	-0.430581	0.0355509	-0.355609	-0.54877	0.0628414	0.00556254	0.713564	0.746943	0.88948	0.203959	0.123424	0.820313	0.975417	0.025012	0.109801	0.511245	0.476315	0.000512824	0.00105201	0.00863362	0.0913808	0.0959309	0.896006	0.17646	0.0277119	0.817157	SAG12	12.11	12.38	36.02
EGP07396	coral3	812.148	73.329	0.65522	0.16414	-0.042843	-0.00161533	-0.268011	-0.374507	0.0762702	0.0403458	-0.550914	-0.433976	0.123328	0.154035	0.761107	0.677377	0.597292	-0.426062	-0.411328	-0.0228923	-0.42409	-0.580877	0.0765055	0.00586754	0.543556	0.874818	0.995263	0.315572	0.152962	0.778908	0.882065	0.0269867	0.0930532	0.64908	0.568965	0.000615962	0.00394102	0.0145612	0.0998585	0.113454	0.932936	0.101608	0.0182962	0.778242	WRKY50	1.01	0.55	0.46
MSTRG.13192	coral3	623.66	73.3173	0.0621903	0.164526	0.40027	-0.0992219	-0.104656	-0.559704	0.381526	0.639686	-0.397416	-0.0877795	0.517746	0.656104	0.926197	0.487681	0.396354	-0.171897	-0.701157	-0.435644	-0.14539	-0.391946	0.133918	0.819022	0.542597	0.124472	0.714666	0.699697	0.0241646	0.1448	0.00761845	0.127433	0.746498	0.0399573	0.00577855	2.6269e-07	0.0553331	0.128546	0.5244	0.00247594	0.0916619	0.591092	0.13324	0.620983	--	1.98	1.86	2.76
EGP29588	coral3	569.486	73.3105	0.0520437	-0.201809	0.184221	-0.116184	-0.60895	-0.720813	0.0906115	0.242201	-0.535814	-0.143532	0.762302	0.652476	0.848753	0.810496	0.654694	0.0733971	-0.461643	0.092549	0.174011	-0.0532942	0.0101577	0.848199	0.453545	0.494611	0.668292	0.0122921	0.00163006	0.738581	0.366114	0.0324152	0.595894	0.000596774	0.0061508	3.22318e-05	0.000140284	0.00592096	0.787055	0.0718528	0.733179	0.519233	0.844593	0.970218	At2g18520	7.49	7.02	7.28
MSTRG.12771	coral3	708.193	73.2064	-0.0784435	-0.133714	0.262953	-0.223005	-0.200898	-0.386826	0.478152	0.622755	-0.248554	-0.0657126	0.729207	0.689077	0.960646	0.619482	0.539554	-0.0351567	-0.482135	-0.291024	-0.0487804	-0.156614	0.00478145	0.77276	0.621521	0.325139	0.406429	0.45563	0.138838	0.0610141	0.00997456	0.353277	0.808944	0.00134939	0.00315175	3.53198e-09	0.0104899	0.0309994	0.897153	0.0585893	0.274149	0.857624	0.562433	0.985978	At3g47570	0.21	0.22	0.08
EGP18045	coral3	722.706	73.1352	0.0561505	-0.0936026	0.224292	-0.198832	-0.214721	-0.396238	0.443311	0.5759	-0.29796	-0.107364	0.682483	0.645067	0.978656	0.660206	0.592603	-0.121023	-0.524774	-0.27619	-0.121026	-0.25479	0.0556396	0.836366	0.730247	0.403655	0.460372	0.424526	0.128668	0.0854577	0.0195639	0.262348	0.692276	0.00357911	0.00697051	5.11429e-11	0.00537952	0.015561	0.655258	0.0368814	0.300453	0.655249	0.340928	0.837836	LECRK41	0.02	0.08	0.02
EGP29366	coral3	697.287	73.1209	-0.0357858	-0.179362	0.157341	-0.302868	-0.197184	-0.338228	0.519543	0.591623	-0.208942	-0.0539564	0.697079	0.692634	0.960734	0.658522	0.522704	-0.140916	-0.503852	-0.2724	-0.0360686	-0.170919	0.0198486	0.895322	0.506259	0.560596	0.254188	0.464176	0.200076	0.0391528	0.0157765	0.437393	0.842684	0.00268949	0.00293894	3.47815e-09	0.00554056	0.037768	0.602679	0.0466007	0.307404	0.894499	0.526798	0.941837	UTP6	16.42	15.48	15.88
EGP06805	coral3	751.945	73.0846	0.0215615	-0.0667582	0.229722	-0.251651	-0.202878	-0.473121	0.4666	0.606398	-0.304857	-0.05481	0.656833	0.721241	0.980238	0.645277	0.495832	-0.188328	-0.630313	-0.32112	-0.0538505	-0.265212	-0.0123799	0.936827	0.805957	0.392063	0.347114	0.451104	0.0641805	0.0684623	0.0127634	0.250925	0.840225	0.00570594	0.00161468	2.99626e-11	0.00694614	0.0507924	0.484867	0.00886074	0.225233	0.842989	0.320846	0.963706	At5g39840	8.95	9.1	10.48
EGP10316	coral3	691.248	73.0742	0.0383509	-0.150528	0.14872	-0.261547	-0.213255	-0.356696	0.485414	0.555698	-0.247186	-0.081074	0.666013	0.6494	0.974711	0.675861	0.572972	-0.14338	-0.480629	-0.257076	-0.117813	-0.211003	0.062128	0.887862	0.577899	0.582528	0.327828	0.427771	0.175047	0.0566474	0.0254209	0.35602	0.765336	0.00485257	0.00648124	1.65898e-10	0.00405395	0.0203407	0.596286	0.0594977	0.336462	0.663894	0.43278	0.819201	COBL4	5.4	4.55	3.06
EGP24229	coral3	883.677	73.0304	0.450903	0.21209	0.206627	0.0130993	-0.19755	-0.458509	0.210649	0.328941	-0.550818	-0.378617	0.314836	0.344054	0.917449	0.63794	0.598236	-0.295417	-0.526949	-0.223586	-0.396682	-0.56439	0.0597443	0.0796169	0.430358	0.442602	0.961598	0.463329	0.0740593	0.433571	0.213495	0.0270189	0.148147	0.234955	0.191943	5.6196e-07	0.00783876	0.0143661	0.266637	0.0359666	0.405176	0.128201	0.0227558	0.826037	--	2.29	2.54	2.14
EGP10644	coral3	767.353	72.782	-0.11098	-0.143452	0.22237	-0.319214	-0.17423	-0.437182	0.539277	0.6682	-0.19962	0.0525323	0.710401	0.788601	0.953672	0.600334	0.434604	-0.139768	-0.606399	-0.351594	0.0125117	-0.160191	-0.00101388	0.682408	0.596101	0.407803	0.228154	0.5187	0.0903919	0.0311029	0.00466512	0.45856	0.84679	0.00204243	0.000283318	1.08617e-08	0.01394	0.0925273	0.605666	0.0127631	0.181743	0.96332	0.553425	0.997027	Klhdc4	19.98	19.53	22.24
EGP12679	coral3	750.119	72.7092	0.60123	0.146482	0.0458739	0.0529883	-0.308167	-0.406054	0.0582746	0.084654	-0.582284	-0.452804	0.232698	0.178524	0.805517	0.700174	0.68173	-0.301754	-0.375669	-0.0139613	-0.419931	-0.539369	0.0657632	0.0137609	0.588279	0.866034	0.845475	0.245556	0.118621	0.830258	0.755262	0.0179495	0.0781999	0.385787	0.508282	0.000165845	0.00252612	0.00363075	0.256026	0.15159	0.959073	0.105368	0.0310685	0.808799	--	1.04	1.78	0.58
EGP10792	coral3	963.155	72.3951	0.541725	0.204398	0.203959	0.103113	-0.298793	-0.464403	0.074962	0.207984	-0.643125	-0.488938	0.339235	0.254216	0.88419	0.700785	0.710941	-0.24573	-0.474718	-0.0911402	-0.374938	-0.577356	0.0900406	0.0301996	0.447649	0.448646	0.703939	0.260952	0.0699506	0.782615	0.439545	0.00719907	0.0546139	0.198654	0.342053	5.48753e-06	0.00249483	0.00201913	0.358952	0.0631628	0.737106	0.152452	0.0191862	0.740175	CNGC20	8.27	9.1	7.5
EGP28748	coral3	560.715	72.3025	0.207484	0.0254112	-0.058579	-0.438427	-0.0423479	-0.391234	0.54059	0.472158	-0.211088	0.0095998	0.250329	0.640937	0.851919	0.560793	0.184931	-0.62186	-0.749937	-0.383958	-0.12276	-0.424172	-0.0572079	0.44067	0.925575	0.829383	0.0893737	0.876254	0.134009	0.0306159	0.0648002	0.432591	0.971853	0.349738	0.00746372	2.8042e-05	0.0238314	0.492922	0.0101134	0.000821052	0.142043	0.6506	0.101535	0.833324	FREE1	14.02	13.7	18.41
EGP30386	coral3	314.728	72.2149	-0.164359	-0.252865	-0.0251023	-0.399715	-0.216205	-0.265237	0.48269	0.368421	-0.160865	-0.126188	0.469619	0.561855	0.781079	0.606598	0.273362	-0.11292	-0.244875	-0.115986	0.0712842	0.0379284	-0.0996957	0.543011	0.344713	0.926477	0.125044	0.421254	0.320797	0.0582574	0.160285	0.551737	0.641447	0.0664548	0.0235098	0.000354153	0.0127259	0.305631	0.677135	0.360678	0.668826	0.793059	0.88909	0.713357	At2g31100	3.26	3.06	3.87
EGP21349	coral3	473.921	72.1671	-0.0375507	-0.0232698	0.271353	-0.185854	-0.30239	-0.608754	0.316641	0.468443	-0.426652	-0.122343	0.58159	0.678716	0.887282	0.619468	0.395696	-0.0760181	-0.562813	-0.212054	0.052171	-0.176401	0.07271	0.890188	0.931833	0.309342	0.490727	0.254975	0.0123279	0.232135	0.0672316	0.09934	0.651716	0.0181199	0.00384339	4.57936e-06	0.0104923	0.129239	0.779622	0.0232228	0.43044	0.847832	0.513418	0.789006	RNC1	6	5.59	6.45
EGP17162	coral3	719.645	72.1627	0.103577	0.306238	0.546431	0.0763003	-0.0242896	-0.427748	0.314738	0.632593	-0.486619	-0.352939	0.45446	0.460006	0.91339	0.428459	0.43943	-0.0838546	-0.585941	-0.447035	-0.248158	-0.484986	0.0136836	0.702662	0.248676	0.0285197	0.778823	0.928852	0.0983804	0.235108	0.00854468	0.0559461	0.179962	0.0769815	0.0729993	7.77697e-07	0.0977614	0.0885595	0.757509	0.0170726	0.0825549	0.35407	0.0568984	0.959886	CYP82G1	13.68	13.71	19.74
EGP25993	coral3	553.082	72.07	-0.307721	-0.167898	0.366235	-0.198105	-0.277348	-0.43911	0.354537	0.573986	-0.278003	-0.084655	0.797771	0.722218	0.790427	0.544385	0.378823	0.119893	-0.483537	-0.189925	0.307641	0.019345	-0.0375282	0.246274	0.534237	0.162971	0.462048	0.298348	0.0888187	0.17786	0.0200692	0.297161	0.75526	0.00021323	0.00158003	0.000268022	0.029241	0.147907	0.658293	0.0577535	0.481103	0.246404	0.943311	0.890254	GT7	1.54	1.32	2.19
EGP24217	coral3	647.318	71.9819	0.499302	0.0475349	-0.0526246	-0.15063	-0.313754	-0.446235	0.19681	0.153018	-0.50382	-0.325814	0.276454	0.363575	0.853932	0.754904	0.56071	-0.436075	-0.51593	-0.0556598	-0.251259	-0.48149	0.0391288	0.0489455	0.861226	0.846523	0.577639	0.236654	0.0831726	0.465039	0.571549	0.0466166	0.218141	0.299973	0.166281	2.56233e-05	0.00072388	0.0238566	0.0913043	0.0407822	0.837778	0.347889	0.0589772	0.885601	GDHA	2.9	3.4	4.19
EGP16543	coral3	650.963	71.9708	-0.0596698	-0.193376	0.133339	-0.344657	-0.324977	-0.61678	0.410917	0.533544	-0.249893	0.176564	0.7105	0.84951	0.876254	0.647738	0.418774	-0.172824	-0.684426	-0.234651	0.13472	-0.114304	-0.0563072	0.826251	0.473019	0.622508	0.191115	0.219394	0.0109312	0.113851	0.0332981	0.350604	0.513024	0.00203815	3.11848e-05	8.53823e-06	0.00666557	0.106431	0.522131	0.00344858	0.381698	0.618875	0.673381	0.835915	SUVH1	7.18	7.18	8.5
EGP15827	coral3	579.166	71.958	-0.140968	0.10577	0.536821	-0.0549585	-0.0940397	-0.563334	0.37686	0.747725	-0.301468	0.0623171	0.675568	0.729431	0.846239	0.372672	0.376553	0.0334687	-0.674254	-0.474788	-0.0417556	-0.246102	-0.0143423	0.602545	0.696642	0.0320294	0.839797	0.729031	0.0230675	0.150192	0.000867664	0.256499	0.818659	0.0040761	0.00134249	3.59211e-05	0.155145	0.150552	0.902069	0.00417651	0.0631183	0.877973	0.3582	0.957957	PRPF4B	1.6	1.53	3.09
EGP26160	coral3	869.779	71.8753	0.655171	0.121858	0.010786	0.0337629	-0.35091	-0.448699	0.0340799	0.0659447	-0.585142	-0.393185	0.264931	0.218663	0.798182	0.732965	0.713703	-0.357313	-0.459127	0.0085763	-0.382121	-0.565318	0.0695712	0.00587254	0.653016	0.968376	0.901212	0.182653	0.0812815	0.900288	0.808281	0.0172614	0.131909	0.321378	0.415863	0.000210464	0.00123722	0.00190341	0.174249	0.0736204	0.974853	0.144123	0.0224846	0.797935	WRKY11	1.11	1.06	0.89
EGP05056	coral3	419.839	71.8287	0.035155	0.0418459	0.467763	0.0776815	-0.198517	-0.377421	0.228041	0.546742	-0.376445	-0.196537	0.70102	0.483797	0.818564	0.494336	0.638881	0.126739	-0.432986	-0.245686	-0.117157	-0.263207	0.0983385	0.897158	0.877711	0.0676835	0.774915	0.461099	0.149536	0.395633	0.0284113	0.150678	0.465671	0.00248288	0.0575992	0.000105845	0.0516041	0.00771943	0.639981	0.0938855	0.359039	0.665662	0.324654	0.717108	--	1.68	1.45	1.06
EGP02489	coral3	547.779	71.7153	-0.110624	-0.014461	0.333554	-0.217802	-0.226527	-0.527483	0.372073	0.573883	-0.376422	-0.131779	0.644602	0.728893	0.871306	0.579969	0.334472	-0.13152	-0.680737	-0.280037	0.194631	-0.207215	-0.0928984	0.683379	0.957609	0.20676	0.417747	0.398862	0.0357451	0.155862	0.0200965	0.150705	0.626621	0.00702476	0.00135914	1.10821e-05	0.0185225	0.205436	0.627304	0.00369969	0.293493	0.470095	0.441275	0.732206	ANTR6	8.69	9.03	13.79
EGP33448	coral3	899.242	71.6967	0.527907	0.175478	0.202139	0.103093	-0.290888	-0.436103	0.0943144	0.229181	-0.605833	-0.457622	0.371551	0.256556	0.888379	0.694685	0.745001	-0.213103	-0.442576	-0.0972559	-0.400087	-0.555056	0.0881406	0.0355694	0.515661	0.45279	0.703994	0.274384	0.0912812	0.728267	0.393211	0.0128696	0.0746925	0.156489	0.337475	4.28915e-06	0.00282164	0.000928006	0.428108	0.086039	0.720105	0.124661	0.025627	0.745487	DIR21	16.46	14.62	8.74
EGP26865	coral3	1106.46	71.3434	0.640761	0.219295	0.0080815	-0.044709	-0.108689	-0.309786	0.212373	0.222262	-0.443683	-0.321715	0.130543	0.226734	0.795768	0.5888	0.543162	-0.531292	-0.553799	-0.213827	-0.484585	-0.67819	0.0582064	0.00748542	0.414483	0.976303	0.869408	0.688654	0.242955	0.42973	0.408036	0.0851643	0.224326	0.629886	0.398419	0.000227158	0.0164106	0.0296787	0.0341919	0.0260339	0.426503	0.0571338	0.00388154	0.830454	EPHX2	0.63	0.87	3.74
EGP06430	coral3	1404.1	71.1669	0.659826	0.319481	0.126915	0.0492374	-0.128553	-0.434446	0.139003	0.24166	-0.542796	-0.336676	0.132988	0.23924	0.809611	0.562797	0.552564	-0.483229	-0.618894	-0.245379	-0.505686	-0.730558	0.0503893	0.00541552	0.227743	0.63951	0.856303	0.635161	0.0926592	0.607661	0.367218	0.0298108	0.202279	0.623431	0.372183	0.00014457	0.0232273	0.0264384	0.057936	0.0105848	0.35966	0.0456794	0.00130817	0.852975	PLT5	9.84	9.91	17.99
EGP02485	coral3	1315.08	71.1587	0.636383	0.347354	0.107002	0.0300622	-0.0637527	-0.355726	0.174728	0.230122	-0.523813	-0.408604	0.042883	0.180417	0.790853	0.527711	0.472988	-0.510083	-0.559513	-0.262017	-0.524071	-0.730906	0.0374319	0.00803942	0.187434	0.693268	0.911998	0.814548	0.176308	0.517486	0.391216	0.0372912	0.116103	0.874702	0.50372	0.000264556	0.0356506	0.064266	0.0435262	0.0242232	0.326927	0.037181	0.00129771	0.890533	TYRAAT2	4.29	4.96	6.13
EGP10614	coral3	1018.71	71.1313	0.62929	0.299113	0.0735381	0.0448816	-0.0958478	-0.316855	0.153534	0.176794	-0.510971	-0.430735	0.0485397	0.130243	0.772121	0.541877	0.516612	-0.441588	-0.445876	-0.199872	-0.54818	-0.671558	0.0811137	0.00900546	0.260416	0.786655	0.868908	0.724009	0.231803	0.570236	0.512466	0.0431012	0.0957987	0.85832	0.63068	0.000456987	0.0301441	0.0404708	0.0868249	0.083451	0.457981	0.0279138	0.00438877	0.765224	E4	9.91	8.41	5.46
EGP28660	coral3	594.11	70.8529	0.119055	0.195091	0.513678	0.10818	-0.269765	-0.580865	0.141825	0.472518	-0.610604	-0.384556	0.58287	0.486597	0.890499	0.575211	0.564687	0.021761	-0.563338	-0.225481	-0.0791906	-0.379113	-0.081202	0.660547	0.469025	0.0418236	0.690047	0.312293	0.0182991	0.600318	0.0645682	0.0119941	0.141371	0.0178066	0.0559588	3.77226e-06	0.0197446	0.0226686	0.936244	0.0230664	0.401102	0.77065	0.147573	0.764975	HSR4	0.9	0.71	1.12
EGP18281	coral3	751.971	70.842	-0.217768	-0.205013	0.198558	-0.366167	-0.120115	-0.346082	0.615176	0.705966	-0.0935231	0.100787	0.715912	0.787814	0.931061	0.550694	0.389728	-0.0801325	-0.500977	-0.374539	0.00654695	-0.0643996	-0.0163595	0.417821	0.446252	0.461004	0.163055	0.657697	0.189164	0.0111997	0.00224197	0.730468	0.710344	0.00181478	0.000290132	1.65151e-07	0.0270603	0.135646	0.767991	0.0480726	0.152924	0.980802	0.812698	0.95205	At5g02620	7.54	6.23	7.7
EGP23953	coral3	647.953	70.8043	0.454755	0.0836317	0.0463269	-0.0714257	-0.163768	-0.23756	0.277821	0.268022	-0.41961	-0.405955	0.29262	0.256869	0.872643	0.662625	0.619395	-0.332967	-0.375862	-0.152041	-0.408381	-0.500492	0.111958	0.0767659	0.758135	0.864722	0.792657	0.544482	0.375651	0.297491	0.315551	0.105662	0.118719	0.271407	0.336865	1.03386e-05	0.00515467	0.010504	0.207608	0.151362	0.574037	0.116322	0.0483238	0.679749	SERGT1	22.09	22.52	20.93
EGP29469	coral3	689.763	70.655	0.0415152	-0.0920822	0.246362	-0.17208	-0.239486	-0.395113	0.409261	0.547204	-0.333715	-0.172448	0.689522	0.617041	0.973936	0.67411	0.605408	-0.0771145	-0.483803	-0.236161	-0.0934722	-0.234959	-0.0216242	0.878671	0.73448	0.357678	0.523951	0.371676	0.129855	0.11546	0.0282507	0.206527	0.52305	0.00312451	0.0108879	2.04526e-10	0.00418767	0.0129499	0.776519	0.0575958	0.378553	0.730609	0.381055	0.936644	NAC022	0.14	0.12	0.1
EGP22603	coral3	559.688	70.6459	0.162521	-0.0383961	0.207436	-0.116629	-0.465009	-0.638607	0.156837	0.292013	-0.584381	-0.302984	0.611277	0.590658	0.903384	0.786824	0.573217	-0.129669	-0.57878	-0.0231362	0.102869	-0.260629	0.00876139	0.547592	0.88773	0.440779	0.667089	0.0695371	0.00775399	0.561868	0.272447	0.0174426	0.253996	0.0118744	0.0159912	1.6268e-06	0.000298884	0.0202748	0.6322	0.0188224	0.932223	0.704609	0.329591	0.97431	At5g05200	12.52	12.76	15.93
EGP31510	coral3	725.565	70.6297	-0.0994228	-0.0801273	0.287942	-0.251268	-0.184421	-0.471547	0.485225	0.652401	-0.274878	-0.0299285	0.690954	0.749595	0.959867	0.595285	0.441811	-0.0970928	-0.590246	-0.34393	-0.000546772	-0.185842	-0.0762861	0.71411	0.768006	0.279496	0.347873	0.494136	0.0651955	0.0567582	0.0061587	0.302849	0.912388	0.00303799	0.000828121	4.04298e-09	0.0149829	0.0866468	0.720557	0.0160835	0.192114	0.998397	0.490755	0.778863	At3g02320	26.73	27.5	28.99
EGP33457	coral3	564.624	70.3232	0.429296	-0.0476278	-0.102126	-0.213013	-0.3121	-0.34738	0.261908	0.162591	-0.439226	-0.35107	0.325563	0.364784	0.868754	0.789099	0.574217	-0.408183	-0.433306	-0.0238345	-0.213327	-0.40248	0.0118431	0.0970362	0.860957	0.706653	0.428308	0.239269	0.187398	0.327136	0.547419	0.0887248	0.18244	0.218516	0.164771	1.26253e-05	0.000279074	0.0200075	0.116516	0.093616	0.930182	0.427611	0.122213	0.965278	R1A-10	16.51	17.6	21.3
EGP13200	coral3	522.844	70.1824	0.154185	0.190502	0.586326	0.254231	-0.242093	-0.465903	0.0644708	0.476925	-0.551485	-0.353043	0.655996	0.380069	0.808551	0.490689	0.709004	0.165072	-0.456825	-0.206948	-0.163306	-0.377897	0.150051	0.568584	0.479748	0.0169822	0.342025	0.366333	0.0689319	0.812494	0.0617753	0.0267959	0.179824	0.00578936	0.14647	0.000149845	0.0536236	0.00210368	0.541238	0.0752647	0.441879	0.545634	0.148983	0.579117	NUDCD2	19.05	18.93	19.03
EGP27756	coral3	679.22	70.1715	-0.0885344	-0.136134	0.160919	-0.362956	-0.0523471	-0.27129	0.633428	0.698549	-0.10371	0.0292155	0.628564	0.722821	0.945268	0.554813	0.393722	-0.222845	-0.557628	-0.411776	-0.071527	-0.202187	-0.0221642	0.744385	0.615165	0.551599	0.167057	0.847324	0.309458	0.00843126	0.00261086	0.702297	0.914468	0.00910921	0.00155895	3.41126e-08	0.0257053	0.131335	0.406775	0.0248095	0.113023	0.792369	0.452681	0.935065	PUR5	17.99	18.12	21.54
EGP20899	coral3	651.883	69.944	0.157746	0.428248	0.00380452	0.412712	0.360832	0.335588	-0.446073	-0.450564	0.104636	-0.101811	-0.817831	-0.757221	-0.806592	-0.709102	-0.507975	0.0647561	0.427559	0.0583047	-0.252015	-0.0746829	-0.121521	0.559576	0.0979447	0.988843	0.112125	0.16974	0.203833	0.0832978	0.0798707	0.699753	0.707521	0.000108651	0.000681883	0.000160021	0.0020993	0.0445488	0.811678	0.0985451	0.830171	0.346393	0.783407	0.653921	--	34.53	33.45	30.12
EGP19738	coral3	703.082	69.9303	0.204652	0.166103	0.113732	-0.289001	0.210186	-0.138662	0.631414	0.650706	-0.116363	-0.0816639	0.214132	0.48403	0.861233	0.380927	0.233402	-0.536583	-0.63749	-0.576623	-0.379943	-0.537901	0.0290727	0.447072	0.538679	0.674931	0.277653	0.434607	0.608552	0.00870702	0.00633931	0.667807	0.763674	0.425827	0.0574613	1.82628e-05	0.145486	0.384309	0.0321201	0.00789625	0.0193756	0.146615	0.0316194	0.914885	EMB1187	34.02	32.72	38.32
EGP30579	coral3	511.259	69.9265	-0.231233	-0.163699	0.408665	-0.0179572	-0.332922	-0.363353	0.252031	0.472878	-0.352323	-0.262548	0.805033	0.521664	0.817547	0.579389	0.600632	0.344493	-0.183301	-0.0777049	0.0877288	0.0503475	0.0755539	0.38887	0.544655	0.116043	0.947372	0.207674	0.166559	0.346362	0.0643366	0.180776	0.325912	0.000168521	0.0382195	0.000109752	0.0186683	0.0138802	0.19134	0.496809	0.774848	0.74664	0.853096	0.780937	BHLH112	56.68	53.43	38.58
MSTRG.17022	coral3	693.584	69.8114	0.0275264	-0.0192965	0.292037	-0.163148	-0.192969	-0.426958	0.427491	0.58326	-0.354972	-0.178241	0.635245	0.628145	0.982505	0.629544	0.53395	-0.100826	-0.528009	-0.30117	-0.111117	-0.272608	0.0588102	0.919398	0.943453	0.272407	0.546027	0.473968	0.0990712	0.098605	0.0177121	0.177291	0.508964	0.00818856	0.00916957	1.28447e-11	0.00896927	0.0331388	0.710236	0.0355275	0.256992	0.682036	0.307021	0.828719	MIK2	0.26	0.33	0.51
EGP14995	coral3	741.84	69.7735	0.482506	0.116385	0.149047	0.0295325	-0.325234	-0.489477	0.122879	0.224405	-0.577709	-0.377086	0.386729	0.326475	0.894503	0.719518	0.708793	-0.229109	-0.458022	-0.0848469	-0.356109	-0.494037	0.0740867	0.0583675	0.667747	0.581688	0.913543	0.219009	0.0543079	0.650284	0.403412	0.0190955	0.149928	0.138945	0.217153	2.93853e-06	0.00167731	0.00211304	0.393362	0.074406	0.754721	0.175809	0.0517674	0.785098	ENGASE1	12.14	12.65	11.58
EGP00287	coral3	708.497	69.5398	-0.124821	-0.230075	-0.277842	0.202925	-0.182541	0.192431	-0.570342	-0.689101	0.22307	0.204458	-0.285242	-0.494307	-0.877225	-0.3774	-0.230047	0.43279	0.66923	0.573942	0.269025	0.535586	0.109845	0.645092	0.391317	0.297453	0.450998	0.498625	0.475226	0.0210588	0.00315029	0.40629	0.447513	0.284231	0.0516198	8.10154e-06	0.149562	0.391375	0.0940511	0.00457894	0.0200808	0.313673	0.0325029	0.685501	--	27.79	28.24	23.08
EGP03176	coral3	716.642	69.5231	0.402485	0.104276	0.124167	-0.0814823	-0.256186	-0.486052	0.24437	0.315636	-0.504918	-0.295578	0.371039	0.42234	0.925163	0.693808	0.592569	-0.307323	-0.531572	-0.180422	-0.319047	-0.480233	-0.0293147	0.122208	0.700743	0.646839	0.764185	0.338198	0.0562754	0.361703	0.233702	0.0460634	0.266366	0.157106	0.103179	2.88753e-07	0.00287133	0.0155685	0.246919	0.0340797	0.503709	0.228411	0.0597384	0.914179	At2g33490	5.77	5.75	5.49
EGP00970	coral3	1080.46	69.508	0.538035	0.236816	0.252136	0.113193	-0.243265	-0.471017	0.111717	0.291065	-0.606181	-0.412437	0.359777	0.293467	0.896976	0.651154	0.710302	-0.255692	-0.537185	-0.175753	-0.416033	-0.615662	0.102122	0.0315687	0.377193	0.346153	0.676394	0.363945	0.0655397	0.680403	0.27408	0.012804	0.112389	0.171084	0.269957	2.50583e-06	0.00629114	0.0020467	0.339161	0.0318905	0.514993	0.10898	0.0111178	0.706666	Os06g0358800	25.81	25.08	11.31
EGP06271	coral3	493.39	69.411	-0.0942242	0.0139174	0.386992	-0.126879	-0.276287	-0.542723	0.281722	0.51373	-0.457415	-0.237042	0.649608	0.657845	0.85733	0.592826	0.38922	-0.0393441	-0.608089	-0.212428	0.192432	-0.198805	-0.0520254	0.728518	0.959201	0.138655	0.639608	0.300277	0.0298372	0.290476	0.0417991	0.0748408	0.376723	0.00645846	0.00560633	2.19379e-05	0.0155123	0.136201	0.884975	0.0124496	0.429608	0.475223	0.460436	0.848252	--	0.87	0.82	5.18
EGP14138	coral3	450.828	69.4001	0.158958	-0.0548318	0.0143597	-0.342169	-0.133759	-0.437016	0.486464	0.491337	-0.210027	0.0662835	0.418477	0.64747	0.884572	0.586539	0.377968	-0.383036	-0.609354	-0.32983	-0.195498	-0.312996	-0.0489756	0.556523	0.840162	0.957906	0.194551	0.621402	0.090529	0.0560358	0.0532604	0.434962	0.807313	0.106706	0.00669568	5.36777e-06	0.0169325	0.1489	0.143085	0.0122188	0.212186	0.468081	0.237849	0.85706	ROQ1	4.72	4.18	5.41
EGP31150	coral3	794.169	69.3441	-0.202418	-0.185906	0.246824	-0.322039	-0.174798	-0.43232	0.550867	0.69678	-0.152389	0.111395	0.759115	0.815109	0.929423	0.565298	0.421201	-0.0517118	-0.556305	-0.353961	0.044927	-0.0762169	0.00841244	0.452155	0.490602	0.356746	0.223832	0.517314	0.0944486	0.0270023	0.00270571	0.57315	0.68128	0.000649071	0.00011961	1.9381e-07	0.0224902	0.10421	0.849157	0.0252275	0.178615	0.868777	0.779059	0.975333	DTX3	0.02	0	1.18
EGP16091	coral3	285.725	69.2446	0.233113	-0.0899116	-0.122296	-0.279887	-0.1608	-0.234547	0.39503	0.243587	-0.233304	-0.190194	0.245451	0.357022	0.785891	0.610462	0.408292	-0.30824	-0.257819	-0.130688	-0.29913	-0.245676	-0.0380197	0.384916	0.740535	0.651843	0.293763	0.551898	0.381915	0.129944	0.36329	0.384516	0.48047	0.359514	0.174624	0.00030734	0.0120196	0.116408	0.245438	0.335018	0.629503	0.260388	0.359061	0.888824	GRP	20.79	17.34	11.7
EGP27156	coral3	554.477	69.1982	0.0823187	0.121809	0.4578	0.0190193	-0.296066	-0.730358	0.185098	0.534587	-0.502157	-0.0420747	0.641085	0.664927	0.868064	0.535089	0.52221	-0.00509218	-0.686096	-0.293352	-0.0762367	-0.318345	0.0100355	0.761829	0.653148	0.0745647	0.944264	0.26554	0.00131419	0.492523	0.03289	0.0474642	0.877047	0.00744563	0.0049478	1.30721e-05	0.0326951	0.0379821	0.985067	0.00333954	0.270153	0.779003	0.229494	0.970576	RRP6L2	12.31	12.55	12.52
EGP21995	coral3	764.859	69.1938	-0.116775	-0.26499	0.142715	-0.32084	-0.347866	-0.443108	0.438414	0.503351	-0.277144	-0.0757323	0.774123	0.742076	0.942446	0.739391	0.526511	-0.0497282	-0.470232	-0.13572	0.141378	-0.0428215	6.38529e-05	0.666693	0.321265	0.598009	0.22566	0.18674	0.0856179	0.0893843	0.0468548	0.298719	0.780432	0.000432102	0.000996565	4.81355e-08	0.00106312	0.0361497	0.854885	0.0660524	0.61625	0.60148	0.87488	0.999813	RDR1	7.06	7	10.84
EGP26340	coral3	665.742	68.7852	0.0373136	-0.149382	0.181345	-0.196057	-0.305788	-0.396099	0.386826	0.467647	-0.352982	-0.212877	0.684227	0.596155	0.970861	0.730683	0.620341	-0.053632	-0.407512	-0.149544	-0.0626569	-0.174617	0.0574414	0.890877	0.58083	0.501491	0.466783	0.249408	0.128815	0.138839	0.0677608	0.179904	0.42861	0.00346182	0.014799	4.4284e-10	0.0013044	0.0103527	0.843619	0.117176	0.580416	0.817686	0.517756	0.832652	SCP26	20.64	20.85	17.99
EGP21105	coral3	311.566	68.7193	-0.19777	0.0547349	0.332939	-0.170327	0.144913	-0.156693	0.590048	0.71056	-0.0689619	-0.0484755	0.411566	0.497421	0.797344	0.265716	0.239065	-0.00421329	-0.291231	-0.51695	-0.278551	-0.16527	0.066063	0.46282	0.840441	0.20765	0.528252	0.592322	0.562232	0.0161279	0.00203556	0.799671	0.858506	0.113225	0.0499404	0.000216139	0.319891	0.372544	0.987644	0.273793	0.0403173	0.29617	0.540745	0.807942	At4g27190	2.2	1.92	1.21
EGP30020	coral3	615.322	68.689	0.569233	0.136468	-0.0777947	-0.0958724	-0.202858	-0.361565	0.181151	0.106926	-0.459303	-0.332027	0.0961158	0.220019	0.765849	0.633647	0.495045	-0.46164	-0.421409	-0.0987851	-0.427502	-0.534033	0.0313122	0.0213674	0.614288	0.774594	0.723941	0.451151	0.168812	0.501955	0.693475	0.0734954	0.208973	0.723266	0.412905	0.000542717	0.0084017	0.051218	0.0718555	0.104021	0.715873	0.0985946	0.0331066	0.908353	At1g53430	0.12	0.06	0.03
EGP13579	coral3	709.773	68.6342	0.630037	0.0895967	-0.124634	-0.105032	-0.206038	-0.314645	0.184723	0.108796	-0.407726	-0.273258	0.142202	0.220264	0.756924	0.650711	0.571379	-0.496745	-0.442807	-0.0874607	-0.448888	-0.557447	0.0160902	0.0088996	0.741415	0.64559	0.698666	0.443932	0.235254	0.493417	0.688364	0.116966	0.305823	0.599339	0.412372	0.000687154	0.00633869	0.0207734	0.0503014	0.0858562	0.747391	0.0811379	0.0248666	0.952838	--	0.53	0.34	0.34
EGP17141	coral3	753.592	68.5143	-0.217683	-0.30476	0.145927	-0.347518	-0.238331	-0.333689	0.543473	0.598931	-0.123389	0.0409432	0.780656	0.743119	0.917882	0.63591	0.491104	0.0176161	-0.373046	-0.226435	0.0517898	0.029146	0.0179171	0.418009	0.251085	0.589708	0.187212	0.374056	0.206564	0.0295672	0.0142238	0.648919	0.880331	0.000358534	0.000971645	5.4225e-07	0.00810106	0.0533911	0.948371	0.154698	0.39906	0.848932	0.914671	0.94749	At3g25290	8.17	9.2	5.94
EGP26977	coral3	747.941	68.3879	-0.199716	-0.341642	0.0706407	-0.424524	-0.340778	-0.537063	0.476593	0.537638	-0.135609	0.238889	0.780654	0.876674	0.850495	0.651753	0.410744	-0.0750438	-0.550544	-0.1841	0.193223	0.05587	-0.0132595	0.458341	0.195284	0.79489	0.101222	0.19649	0.0319369	0.0619823	0.0317188	0.61654	0.372906	0.000358553	8.3469e-06	2.98663e-05	0.00622725	0.114019	0.782383	0.0271108	0.494901	0.473376	0.837173	0.961129	PPR336	16.68	14.6	18.44
EGP01441	coral3	561.037	68.2745	-0.231613	-0.230999	0.208311	-0.323262	-0.241488	-0.42174	0.468755	0.59178	-0.16968	0.0774256	0.756069	0.786394	0.838727	0.573239	0.387443	-0.0244497	-0.520191	-0.237484	0.202832	-0.00703273	0.24987	0.388069	0.389362	0.43881	0.221978	0.36757	0.103721	0.067025	0.0157418	0.529842	0.775638	0.000702503	0.000302761	4.91154e-05	0.0202691	0.138155	0.928384	0.0388659	0.375807	0.451209	0.979378	0.35065	--	0	0	0.84
EGP06002	coral3	1458.31	68.268	0.626744	0.373193	0.210491	0.113756	-0.0521911	-0.347032	0.158675	0.292789	-0.537412	-0.423943	0.120435	0.169791	0.816326	0.506736	0.560559	-0.414253	-0.544226	-0.292753	-0.571749	-0.746329	0.0550033	0.00937367	0.154523	0.433924	0.674866	0.847774	0.187871	0.557236	0.271116	0.0318046	0.101739	0.656836	0.529569	0.000114604	0.0451583	0.0239025	0.110658	0.0292979	0.271178	0.0206722	0.000898159	0.839668	ALKBH9B	7.64	6.01	6.72
EGP28029	coral3	1103.62	68.2486	0.734794	0.250518	0.0106864	0.0917223	-0.255755	-0.391007	-0.002475	0.0129637	-0.605224	-0.472582	0.078956	0.0881243	0.725167	0.638188	0.61912	-0.426061	-0.433641	-0.0270662	-0.474735	-0.65931	0.0990275	0.00118546	0.349362	0.968668	0.735483	0.339039	0.134255	0.992742	0.961995	0.0129848	0.0645269	0.771312	0.745533	0.0014791	0.0078072	0.0105482	0.0998601	0.0933342	0.920741	0.063152	0.00546468	0.715203	WRKY51	0.24	0.24	0.1
EGP31604	coral3	490.686	68.1567	-0.0545354	0.0972048	0.175217	-0.38715	0.0624077	-0.432027	0.592412	0.664467	-0.168247	0.0791662	0.317958	0.72815	0.824968	0.389272	0.0397905	-0.442467	-0.768013	-0.539097	-0.0440227	-0.333168	-0.179013	0.841016	0.720247	0.516295	0.13848	0.818399	0.0946978	0.0156029	0.00498861	0.533374	0.770719	0.230093	0.00138239	8.38092e-05	0.136144	0.883678	0.0861255	0.000511747	0.0311699	0.871397	0.207318	0.5071	SS2	3.02	3.4	6.12
EGP03019	coral3	530.375	67.9928	0.0986029	-0.276951	0.0490763	-0.243198	-0.529037	-0.597458	0.19159	0.28382	-0.373409	0.00610151	0.762694	0.704319	0.806187	0.793144	0.616716	-0.115268	-0.5736	0.0465123	0.217475	-0.097831	-0.0283531	0.716377	0.299069	0.856769	0.364081	0.035105	0.0145267	0.477195	0.286743	0.154266	0.982108	0.000590589	0.00231999	0.000162195	0.000246533	0.0109417	0.670769	0.0201722	0.864185	0.418465	0.718513	0.916985	RPL19	10.05	11.71	14.14
EGP22180	coral3	759.082	67.9683	-0.0100885	-0.234328	0.090849	-0.351483	-0.323033	-0.465474	0.452345	0.509603	-0.267215	-0.0144117	0.731222	0.764199	0.94987	0.746555	0.521999	-0.19033	-0.588902	-0.177941	0.0948792	-0.142692	-0.0470854	0.97042	0.382371	0.737919	0.18189	0.222324	0.0692221	0.0785404	0.0437579	0.317066	0.957753	0.00128827	0.000567341	1.8675e-08	0.000893157	0.0380736	0.480151	0.0163874	0.50969	0.726698	0.59807	0.862527	HSP90-5	23.08	25.29	35.44
EGP18197	coral3	480.765	67.9433	-0.24508	-0.0681161	0.527834	0.0281047	-0.1934	-0.393117	0.290038	0.636316	-0.255118	-0.0470604	0.812989	0.588452	0.773594	0.406348	0.55514	0.332296	-0.326216	-0.266118	0.00452385	-0.0268154	0.0924253	0.360264	0.802082	0.0355994	0.91771	0.472962	0.131981	0.275853	0.00804804	0.340286	0.862599	0.00012877	0.01649	0.000438557	0.118329	0.0255999	0.208583	0.217539	0.319132	0.986734	0.921474	0.733524	DDB_G0269284	6.19	4.96	4.78
EGP04668	coral3	459.903	67.9393	0.12742	-0.0194932	-0.0897531	-0.45784	0.18081	-0.0132362	0.714474	0.570905	0.0111898	-0.050474	0.2064	0.488384	0.820889	0.443213	0.178006	-0.578469	-0.512566	-0.474496	-0.281225	-0.387697	-0.114116	0.638169	0.942877	0.740978	0.074536	0.502775	0.961197	0.00187207	0.0209034	0.967193	0.852731	0.443114	0.0549299	9.73452e-05	0.085535	0.509533	0.0189013	0.042345	0.0633032	0.291363	0.137874	0.67389	sbt3	7.35	7.34	9.68
EGP08435	coral3	969.722	67.9166	0.436663	0.262978	0.167691	-0.0638117	0.0267051	-0.282284	0.37415	0.446305	-0.381204	-0.301255	0.188074	0.318413	0.888036	0.499537	0.45991	-0.433546	-0.548608	-0.399046	-0.513466	-0.634515	0.018004	0.0908189	0.325092	0.534748	0.814379	0.921796	0.289473	0.153385	0.0831186	0.145169	0.256851	0.485467	0.229388	4.37812e-06	0.0488223	0.0730668	0.0934138	0.0277672	0.125736	0.0419226	0.00828534	0.947235	FAD2-1	1.17	1.45	1.73
EGP10632	coral3	534.475	67.814	0.504056	0.096463	-0.0585932	-0.10898	-0.217939	-0.347158	0.208248	0.134552	-0.451395	-0.350585	0.15601	0.246169	0.795879	0.655135	0.512461	-0.404687	-0.385549	-0.0894441	-0.388316	-0.481169	0.044494	0.0464976	0.722303	0.829342	0.68786	0.417446	0.1877	0.43895	0.619318	0.079248	0.183087	0.563958	0.358067	0.000226363	0.00587613	0.0423945	0.119986	0.140259	0.741842	0.137193	0.0591708	0.870031	CRK9	0.18	0.19	0.03
EGP10840	coral3	632.145	67.7007	-0.0448389	-0.389185	0.0178184	-0.258672	-0.556424	-0.461338	0.250272	0.239529	-0.353207	-0.16472	0.782573	0.60774	0.858719	0.851619	0.666325	0.0866525	-0.241372	0.141434	0.16493	0.088357	0.0334498	0.869032	0.136239	0.947778	0.333366	0.0251898	0.0720655	0.349851	0.371587	0.179608	0.542112	0.000339027	0.0125139	2.05644e-05	2.8418e-05	0.00482544	0.749655	0.367807	0.601334	0.541592	0.744882	0.902124	NOV	18.88	18.49	15.52
EGP25365	coral3	583.685	67.595	0.441685	-0.0665299	-0.0801443	-0.188248	-0.324158	-0.363155	0.253872	0.194624	-0.419791	-0.285669	0.39033	0.388864	0.877268	0.788	0.640523	-0.373874	-0.447745	-0.0361724	-0.244496	-0.403477	0.0139132	0.0867477	0.806609	0.767958	0.485056	0.220625	0.166807	0.342731	0.470112	0.105496	0.283479	0.134989	0.136591	8.08307e-06	0.000288506	0.00751469	0.153712	0.0820099	0.894197	0.361446	0.121203	0.959214	LRK10L-1.2	0.96	1.55	1.3
EGP04771	coral3	541.248	67.3588	-0.010587	0.286961	0.478124	-0.0711255	0.0881658	-0.479032	0.450084	0.735092	-0.310285	-0.0481497	0.375377	0.598482	0.854841	0.292449	0.221493	-0.174753	-0.675673	-0.600984	-0.258382	-0.423369	-0.0279635	0.968959	0.28121	0.061031	0.793511	0.745417	0.0604723	0.0802321	0.00117719	0.242156	0.859448	0.151934	0.0143157	2.45896e-05	0.271698	0.409701	0.517424	0.00406815	0.0138099	0.333928	0.102253	0.918122	RPM1	0.64	0.81	1.05
EGP10403	coral3	619.362	67.2738	-0.0551362	-0.21318	0.167302	-0.237494	-0.232772	-0.268186	0.468765	0.531436	-0.225695	-0.156051	0.718586	0.596643	0.939457	0.67286	0.595777	-0.0148787	-0.339966	-0.187009	-0.0549099	-0.106015	0.0798194	0.839285	0.427937	0.535711	0.375788	0.385631	0.315243	0.0670181	0.0341342	0.400643	0.563854	0.001712	0.0146965	6.80668e-08	0.00428524	0.0148786	0.956386	0.197627	0.487986	0.839937	0.69597	0.768875	WLIM1	45.48	43.14	40.33
EGP28601	coral3	727.732	67.2192	-0.0785809	-0.258791	0.141423	-0.287904	-0.354224	-0.441833	0.418051	0.490833	-0.281587	-0.0704216	0.771987	0.71347	0.942351	0.739721	0.571387	-0.0297615	-0.441575	-0.129691	0.0805276	-0.0561196	0.00994017	0.772372	0.333136	0.601362	0.279563	0.17827	0.0866294	0.107099	0.0535429	0.290716	0.795514	0.000458686	0.00191296	4.86838e-08	0.00105475	0.0207712	0.912875	0.0868352	0.632144	0.766877	0.836454	0.970855	At1g75140	10.64	11	11.24
EGP27984	coral3	966.761	67.0254	0.474409	0.255284	0.247347	0.061055	-0.143625	-0.383422	0.206095	0.345945	-0.545898	-0.43581	0.297635	0.284259	0.90038	0.598931	0.61012	-0.292067	-0.513672	-0.247198	-0.430347	-0.611551	0.0495733	0.0633587	0.33996	0.355697	0.822276	0.595652	0.142649	0.443803	0.189351	0.0287062	0.091524	0.262893	0.285967	1.99923e-06	0.0142239	0.0120807	0.272355	0.0418262	0.355996	0.0961319	0.0118262	0.855332	EMS1	4.26	3.29	2.87
EGP10101	coral3	582.6	66.9988	0.228113	-0.134115	0.119603	-0.104416	-0.638118	-0.722636	0.0250265	0.13309	-0.643389	-0.288245	0.66072	0.577547	0.857002	0.886686	0.671333	-0.0859782	-0.536471	0.154574	0.173012	-0.193057	0.0268897	0.39548	0.620465	0.659072	0.700358	0.00781601	0.00156541	0.926699	0.623163	0.00716767	0.278968	0.00533107	0.0191371	2.22726e-05	4.74356e-06	0.00440684	0.751546	0.032163	0.567596	0.521671	0.473762	0.921257	CBWD1	15.03	13.17	18.53
MSTRG.14163	coral3	296.476	66.6823	-0.115366	-0.174186	0.118176	-0.255303	-0.153419	-0.192988	0.469134	0.448995	-0.178856	-0.193084	0.5241	0.4843	0.822008	0.558225	0.417676	-0.00531891	-0.198308	-0.180484	-0.0797345	-0.04359	-0.0172343	0.670503	0.518805	0.662915	0.339924	0.570531	0.473924	0.0667745	0.0810563	0.50748	0.473701	0.0371683	0.0573018	9.34635e-05	0.0246226	0.107447	0.984403	0.461579	0.503559	0.769114	0.872652	0.949488	--	1.08	0	0
EGP32040	coral3	679.512	66.672	-0.174222	-0.249457	0.188073	-0.286823	-0.242172	-0.350393	0.49915	0.581282	-0.182805	-0.0273805	0.758521	0.699434	0.925558	0.636485	0.516668	0.0323916	-0.367588	-0.220493	0.0142587	-0.0156752	-0.0195359	0.518718	0.351474	0.485471	0.281452	0.366172	0.183344	0.0490257	0.0181959	0.497992	0.919824	0.000659216	0.00256444	2.78551e-07	0.00802611	0.0404457	0.905207	0.161305	0.411873	0.958202	0.954053	0.942752	Prcp	3.13	3.61	2.6
EGP20016	coral3	441.447	66.6464	0.0483092	0.145935	0.376194	-0.0596094	-0.0141634	-0.277328	0.415965	0.600926	-0.341591	-0.300249	0.459716	0.457675	0.887543	0.462512	0.412571	-0.119023	-0.473053	-0.395163	-0.221774	-0.373239	0.0813585	0.858987	0.589688	0.150972	0.826424	0.958481	0.298384	0.109044	0.0138215	0.195355	0.258522	0.0732041	0.0746544	4.5087e-06	0.0712499	0.11226	0.660633	0.0642241	0.129803	0.409092	0.154468	0.764534	NLP3	20.36	22.42	20.86
EGP30729	coral3	714.939	66.6348	0.138665	-0.122902	0.148584	-0.211805	-0.291587	-0.424432	0.387277	0.480251	-0.345091	-0.142625	0.67004	0.625688	0.973226	0.735551	0.634628	-0.1736	-0.535097	-0.187092	-0.0903186	-0.270405	0.0149743	0.608544	0.65022	0.582876	0.430994	0.27318	0.101303	0.138339	0.0597272	0.190518	0.598242	0.00451203	0.00953	2.4637e-10	0.00116455	0.00827038	0.520234	0.0326921	0.48779	0.739399	0.311101	0.956106	LRK10	1.28	1.12	2.35
EGP29950	coral3	707.253	66.3833	-0.0849113	-0.0678371	0.33439	-0.177337	-0.271229	-0.532227	0.385849	0.583556	-0.374028	-0.117864	0.718988	0.714961	0.954543	0.634463	0.499215	-0.0151197	-0.556345	-0.259425	0.0380995	-0.168962	0.015131	0.75454	0.802878	0.205554	0.511152	0.309571	0.0338186	0.139925	0.0176408	0.15353	0.663756	0.00169699	0.00185251	9.53271e-09	0.00829233	0.0489912	0.95568	0.0252149	0.33191	0.888592	0.531611	0.955647	At1g74260	15.42	14.09	16.07
EGP18655	coral3	621.961	66.1499	-0.273256	-0.263826	0.249043	-0.261983	-0.151511	-0.339493	0.519898	0.688222	-0.01575	0.253618	0.802991	0.754033	0.807974	0.451926	0.463448	0.12419	-0.380675	-0.329452	-0.0159134	0.0510716	0.133334	0.305826	0.323476	0.352301	0.326993	0.575389	0.198291	0.0389958	0.00320476	0.953834	0.343229	0.000180223	0.000740203	0.000152784	0.0788524	0.0706046	0.646778	0.145774	0.212742	0.953356	0.851005	0.622521	cox1101	15.03	16.81	11.62
EGP14140	coral3	310.729	66.069	0.102088	-0.0798397	-0.191995	-0.52228	-0.0254356	-0.27111	0.574413	0.37903	-0.101084	0.0113938	0.161954	0.566089	0.753392	0.525238	0.0773721	-0.579926	-0.543224	-0.305107	-0.0952835	-0.262506	-0.18407	0.706758	0.768817	0.476247	0.0379518	0.925504	0.309793	0.0199554	0.147669	0.709526	0.966595	0.549009	0.022261	0.000752399	0.0366847	0.77579	0.0185332	0.0296567	0.250517	0.725575	0.325993	0.494971	ROQ1	1.51	1.62	3.3
EGP12496	coral3	498.636	65.963	-0.151694	-0.145836	0.391792	-0.0287772	-0.350983	-0.565433	0.231174	0.523354	-0.303619	0.070223	0.820864	0.658727	0.796118	0.523159	0.609136	0.283138	-0.363025	-0.170558	-0.00420702	0.00345778	0.125918	0.574922	0.589941	0.133407	0.915747	0.182556	0.0224511	0.388994	0.0374881	0.252953	0.796079	9.74333e-05	0.00552072	0.000224667	0.0375721	0.0122584	0.287953	0.166971	0.527685	0.987663	0.98986	0.642165	RRP7A	10.04	9.49	7.57
EGP26792	coral3	1208.08	65.9444	0.484063	0.282973	0.247711	0.0194628	-0.0792035	-0.383664	0.262856	0.418557	-0.50151	-0.359663	0.285784	0.337736	0.910137	0.566128	0.563851	-0.385103	-0.622026	-0.333896	-0.437596	-0.669227	0.0418829	0.0574416	0.288246	0.354965	0.942966	0.770613	0.142375	0.325324	0.106632	0.0477969	0.171229	0.283276	0.200772	9.97876e-07	0.0222497	0.0229144	0.140758	0.0100876	0.206265	0.090053	0.00457918	0.877603	CYP72A225	1.65	1.64	3.03
EGP25828	coral3	976.385	65.9003	0.566654	0.197196	0.0839199	-0.0490777	-0.284176	-0.561906	0.128381	0.206585	-0.590981	-0.310698	0.258163	0.382374	0.853301	0.692088	0.551048	-0.462704	-0.674851	-0.142381	-0.283254	-0.612851	0.0115573	0.0220983	0.464146	0.757325	0.856765	0.286113	0.0234945	0.635615	0.442698	0.0159191	0.241498	0.334351	0.143835	2.63621e-05	0.00297086	0.0269418	0.0711172	0.00413068	0.598875	0.287747	0.0115983	0.966116	At4g22990	10.86	11.17	12.94
EGP16363	coral3	1531.92	65.8409	0.675537	0.3881	0.244887	0.205767	-0.158198	-0.4186	0.0263788	0.195287	-0.649099	-0.507365	0.143778	0.119363	0.796617	0.553528	0.636457	-0.338813	-0.510416	-0.187587	-0.539615	-0.742	0.107494	0.00407845	0.137431	0.360654	0.444546	0.558435	0.106592	0.922749	0.46857	0.00651433	0.0448481	0.595258	0.659717	0.000221167	0.0261225	0.0080297	0.199249	0.0433663	0.486618	0.0309768	0.000998392	0.691922	MIMI_L728	8.47	9.64	8.31
EGP28266	coral3	381.882	65.8304	0.169705	-0.207479	-0.158361	-0.412427	-0.252748	-0.340636	0.458253	0.317125	-0.211146	-0.050525	0.419113	0.573312	0.854173	0.714652	0.418443	-0.382766	-0.456679	-0.130994	-0.100504	-0.203999	0.0867745	0.529782	0.440682	0.558026	0.112398	0.344944	0.196688	0.0742411	0.231383	0.432462	0.852583	0.106119	0.0202493	2.53459e-05	0.0018649	0.106737	0.143391	0.0753694	0.628694	0.711124	0.448554	0.749313	RGTA1	12.46	12.63	13.3
EGP30687	coral3	723.272	65.8146	-0.242337	-0.185505	0.234392	-0.347742	-0.149894	-0.367838	0.57069	0.681552	-0.153354	0.0216585	0.723424	0.783811	0.918659	0.566261	0.361952	-0.0698313	-0.522777	-0.337559	0.103624	-0.0606307	-0.00590064	0.365836	0.491557	0.382239	0.186908	0.579519	0.160998	0.0209627	0.00364299	0.570696	0.936543	0.0015381	0.0003269	5.08406e-07	0.0222113	0.168323	0.797194	0.0377367	0.201023	0.702534	0.823493	0.982697	CLMP1	7.48	8.21	9.21
EGP30479	coral3	636.814	65.7604	0.192645	0.120508	0.314089	-0.0675675	-0.286397	-0.545006	0.218225	0.41004	-0.574166	-0.373698	0.519695	0.537361	0.911848	0.676024	0.496356	-0.215185	-0.662362	-0.186632	0.00869901	-0.415059	-0.0712577	0.474726	0.65664	0.236127	0.803647	0.2822	0.0290208	0.416822	0.114702	0.0200211	0.153921	0.0390857	0.0318238	8.76293e-07	0.00404171	0.0505103	0.423501	0.00517877	0.488881	0.974493	0.109896	0.793135	CPL1	12.06	11.49	16.26
EGP31186	coral3	531.204	65.4468	0.0481645	0.0955058	0.401089	-0.0840264	-0.0520843	-0.420623	0.398312	0.685036	-0.267371	-0.000770702	0.600989	0.629327	0.85563	0.428684	0.460465	-0.134284	-0.670861	-0.445559	-0.154753	-0.369058	-0.0216523	0.859405	0.724958	0.123632	0.757026	0.848082	0.104735	0.126498	0.00340844	0.316774	0.99774	0.0138089	0.00900021	2.37213e-05	0.0975665	0.0726764	0.62002	0.00444501	0.0836973	0.567143	0.159507	0.936562	DRB4	28.39	27.46	29.8
EGP15730	coral3	642.298	65.286	-0.173845	-0.24665	0.109212	-0.373055	-0.197946	-0.320996	0.563941	0.570511	-0.152066	-0.0295358	0.666446	0.70481	0.927384	0.635115	0.418757	-0.075608	-0.385886	-0.246506	0.016563	-0.0283071	0.00363004	0.519639	0.357097	0.687228	0.154688	0.462414	0.225422	0.0228881	0.021012	0.573973	0.913534	0.00481494	0.00229652	2.35258e-07	0.00820569	0.106447	0.780784	0.139884	0.357386	0.951454	0.917119	0.989355	XA21	2.44	2.35	2.1
EGP13269	coral3	637.166	65.2805	0.420455	0.00428304	-0.101965	-0.296315	-0.202731	-0.410513	0.367193	0.291467	-0.347227	-0.133305	0.282106	0.494613	0.87346	0.696211	0.449971	-0.547888	-0.624474	-0.196945	-0.246574	-0.471213	0.0870118	0.104889	0.98744	0.707097	0.265118	0.451441	0.114242	0.16179	0.273386	0.187607	0.622596	0.289789	0.0514532	9.90586e-06	0.00273684	0.0803176	0.0280144	0.00971209	0.464727	0.357251	0.0654121	0.748648	PLL5	7.66	7.82	9.32
EGP12868	coral3	1397.37	65.2438	0.593828	0.360136	0.298991	0.185798	-0.125932	-0.388407	0.101566	0.299357	-0.606491	-0.48477	0.23239	0.179361	0.850148	0.550083	0.655586	-0.291964	-0.517874	-0.245306	-0.524652	-0.713367	0.0823559	0.0152949	0.170627	0.26062	0.490859	0.64213	0.137092	0.708196	0.260008	0.012746	0.0570253	0.386433	0.506262	3.03245e-05	0.0272659	0.00583055	0.272532	0.0398996	0.359808	0.0369334	0.00191718	0.761725	NIP1-1	5.81	5.65	2.25
EGP00642	coral3	777.432	64.9963	0.0631417	0.292933	0.384108	-0.176382	0.187537	-0.400341	0.556127	0.785735	-0.220382	0.0216057	0.312754	0.632163	0.865473	0.27999	0.1632	-0.384344	-0.803236	-0.687193	-0.284005	-0.525104	-0.0400944	0.816297	0.270869	0.141875	0.513464	0.486738	0.124399	0.025284	0.000308774	0.412116	0.936698	0.238233	0.00860359	1.48712e-05	0.293577	0.545899	0.141609	0.000178786	0.00326943	0.286417	0.0367415	0.882796	At3g58610	57.93	58.72	102.35
EGP30434	coral3	496.75	64.9062	-0.155124	-0.237067	0.21527	-0.234231	-0.164804	-0.308822	0.460966	0.630821	-0.0513076	0.194308	0.776094	0.695395	0.77732	0.479214	0.502196	0.0347191	-0.438818	-0.29077	-0.00814994	-0.0390304	0.0245092	0.566201	0.376672	0.423314	0.382574	0.541904	0.244501	0.0723255	0.00878954	0.850323	0.470846	0.000408705	0.00278189	0.000394676	0.0603605	0.0474443	0.898427	0.0890558	0.274589	0.976103	0.885887	0.92821	LUG	1.26	1.44	0.93
EGP15982	coral3	1066.87	64.7915	0.571398	0.209681	0.162421	0.040969	-0.186996	-0.406814	0.166239	0.297477	-0.514824	-0.328013	0.313539	0.299883	0.861027	0.625473	0.664131	-0.367662	-0.577533	-0.207848	-0.433021	-0.640323	0.0568862	0.0207682	0.435737	0.547843	0.880256	0.488017	0.117867	0.538342	0.26316	0.041291	0.214867	0.236993	0.259131	1.84432e-05	0.00956193	0.00501861	0.161214	0.0191406	0.439852	0.0938564	0.00753935	0.834249	ASP1	6.48	7.23	7.26
EGP26626	coral3	655.986	64.6731	0.0641268	-0.182016	0.139249	-0.231162	-0.284827	-0.344701	0.410861	0.485016	-0.295242	-0.159693	0.708194	0.613336	0.95029	0.728908	0.629852	-0.11933	-0.461725	-0.159598	-0.0347722	-0.198123	0.0453254	0.813478	0.499881	0.607021	0.389019	0.284963	0.191054	0.113906	0.0568807	0.266935	0.554677	0.00213987	0.0115143	1.7627e-08	0.00135868	0.00892568	0.659808	0.071796	0.554914	0.898273	0.462006	0.867623	FAX6	23.39	24.06	26.73
EGP18446	coral3	493.747	64.6705	0.214989	0.205091	0.148929	-0.222971	0.0834598	-0.439371	0.49069	0.572917	-0.205556	0.0968567	0.187187	0.552196	0.814819	0.350386	0.211179	-0.437495	-0.666212	-0.543209	-0.419975	-0.479466	-0.0451228	0.423933	0.446076	0.581991	0.406503	0.758619	0.0886068	0.0536232	0.0203554	0.445024	0.721211	0.487566	0.02656	0.000120829	0.183353	0.432388	0.090135	0.00483528	0.029662	0.105327	0.0602061	0.868209	SLC1	0.62	0.54	1.78
EGP09323	coral3	577.4	64.6482	-0.0214838	-0.143313	0.221003	-0.169233	-0.192166	-0.257959	0.450064	0.543777	-0.24997	-0.194498	0.678162	0.54081	0.942031	0.632626	0.611041	0.0110266	-0.312008	-0.22323	-0.149573	-0.154203	0.066575	0.937054	0.596459	0.410766	0.530945	0.475845	0.334747	0.0802471	0.029458	0.350452	0.470404	0.00388354	0.0305348	5.05622e-08	0.00854029	0.0119163	0.967671	0.239414	0.405945	0.58034	0.568539	0.80648	XA21	1.36	1.39	0.41
MSTRG.23200	coral3	358.515	64.6244	-0.157661	0.0646938	0.347229	-0.190003	0.0827653	-0.243016	0.554788	0.713782	-0.152266	-0.0884029	0.467594	0.565237	0.837352	0.347659	0.253491	-0.0857753	-0.444167	-0.494951	-0.169141	-0.224246	-0.114635	0.559789	0.811856	0.187604	0.48092	0.760572	0.364452	0.0257134	0.00190018	0.573464	0.744753	0.0677963	0.022508	5.19221e-05	0.187021	0.343479	0.752115	0.0847843	0.051269	0.531171	0.403754	0.672482	--	0.56	0.57	0.48
EGP19026	coral3	448.448	64.4427	0.176136	0.103721	0.460632	0.1764	-0.222846	-0.341692	0.145166	0.449408	-0.469524	-0.366588	0.632096	0.336468	0.830655	0.534496	0.742062	0.128591	-0.349147	-0.181643	-0.236526	-0.345067	-0.0155574	0.514062	0.702267	0.0725596	0.513423	0.406773	0.195214	0.591669	0.0807433	0.0665175	0.162535	0.00861288	0.202576	6.75828e-05	0.0329255	0.000996897	0.635058	0.185014	0.500775	0.377794	0.190552	0.954398	--	5.31	4.54	4.33
EGP21359	coral3	728.395	64.356	0.0290386	0.0930466	0.388543	-0.127693	-0.0563327	-0.429603	0.470093	0.712986	-0.30135	-0.0748245	0.596348	0.653343	0.959821	0.494348	0.464615	-0.14786	-0.646565	-0.467402	-0.192201	-0.368243	0.00712421	0.914984	0.731794	0.136943	0.637444	0.835841	0.0967711	0.0661435	0.00193294	0.256694	0.783005	0.0147584	0.00606018	4.07507e-09	0.0515977	0.0698055	0.584733	0.00679813	0.0679245	0.475764	0.160503	0.97911	At5g14050	14.13	12.22	15.56
EGP04895	coral3	748.878	64.3475	-0.00129046	-0.170176	0.175525	-0.278498	-0.315881	-0.55537	0.412546	0.545477	-0.293268	0.0539438	0.735939	0.780675	0.947612	0.69121	0.537524	-0.132403	-0.616958	-0.229339	0.0237827	-0.166524	-0.0234916	0.996216	0.528622	0.515547	0.296265	0.23332	0.0255263	0.112284	0.0288543	0.270296	0.84272	0.00115396	0.000358337	2.52699e-08	0.00302271	0.0317621	0.624974	0.0109015	0.392874	0.930333	0.537635	0.931184	TIF3B1	43.16	45.33	46.69
EGP27792	coral3	646.276	64.3321	-0.0840108	-0.0669805	0.339415	-0.153089	-0.237722	-0.424563	0.392763	0.574996	-0.362375	-0.209933	0.70983	0.642815	0.945936	0.629231	0.518592	0.00275497	-0.484832	-0.244022	0.026146	-0.175402	-0.00616954	0.75707	0.805323	0.198402	0.57137	0.375315	0.101187	0.132361	0.0198013	0.167789	0.435172	0.00206726	0.00723612	3.13584e-08	0.00901383	0.039577	0.991921	0.0569888	0.362407	0.923429	0.515846	0.981908	At4g26220	3.05	3.44	3.9
MSTRG.346	coral3	680.635	64.2626	0.392276	0.171792	0.151552	-0.0591333	-0.141055	-0.381674	0.289281	0.350837	-0.461973	-0.335372	0.283332	0.353918	0.89834	0.603875	0.525605	-0.322912	-0.490522	-0.252034	-0.385286	-0.519493	0.115792	0.132885	0.524656	0.575283	0.827791	0.602319	0.144632	0.277166	0.18275	0.0716235	0.204144	0.287609	0.178672	2.29115e-06	0.013243	0.0365301	0.222507	0.0537175	0.346355	0.140554	0.0391753	0.669353	9DC1	0	0.28	0
EGP19284	coral3	786.852	64.2269	0.167975	0.196251	0.190759	-0.273409	0.203912	-0.241575	0.621212	0.715438	-0.131591	0.00521119	0.264963	0.569321	0.868056	0.351404	0.212961	-0.517806	-0.740093	-0.629572	-0.34263	-0.545097	0.0031435	0.534046	0.466334	0.479143	0.305545	0.448753	0.367392	0.0102151	0.00183349	0.627117	0.984718	0.321317	0.0213426	1.30776e-05	0.181996	0.428423	0.03993	0.00104536	0.00896537	0.193911	0.0289883	0.990781	PMK	8.37	8.46	10.16
EGP27987	coral3	584.003	64.1577	0.523153	0.0310345	0.00755905	0.00250982	-0.307054	-0.260301	0.1254	0.105971	-0.503655	-0.495251	0.324696	0.170273	0.819531	0.740416	0.73282	-0.250036	-0.27821	0.0283323	-0.357926	-0.454585	0.0866101	0.0375743	0.909163	0.977835	0.99264	0.247353	0.330221	0.643548	0.696091	0.0467005	0.0511066	0.219816	0.528385	0.000102238	0.0010373	0.00124141	0.35032	0.296787	0.917045	0.173458	0.0768899	0.749774	PER12	300.11	295	203.24
EGP24046	coral3	624.225	64.1202	-0.199772	-0.104023	0.243416	-0.332041	0.0284712	-0.222652	0.668803	0.765397	-0.0578922	0.0331119	0.613193	0.702047	0.918158	0.455958	0.32793	-0.125957	-0.482325	-0.477267	-0.0997467	-0.15203	0.0229849	0.458212	0.701437	0.363638	0.208953	0.91664	0.407193	0.00461456	0.000549371	0.831357	0.903108	0.011539	0.00243125	5.30019e-07	0.075891	0.21499	0.642062	0.0584755	0.0615624	0.713216	0.574065	0.932665	At3g61320	6.03	6.23	6
EGP10204	coral3	521.972	64.0772	0.192938	-0.0779548	-0.508888	0.0950622	0.107226	0.539738	-0.39247	-0.719225	0.308759	0.00306453	-0.657637	-0.719843	-0.847121	-0.396652	-0.332176	-0.0412198	0.625349	0.438778	-0.0166263	0.195451	0.0972733	0.474042	0.774142	0.0441037	0.72619	0.692655	0.0309309	0.132676	0.00168814	0.244602	0.991013	0.00562672	0.00166535	3.45883e-05	0.128233	0.208757	0.879528	0.00958054	0.0890885	0.951269	0.46819	0.720057	At1g26850	6.92	7.66	6.89
EGP04260	coral3	743.857	63.9497	0.521423	0.0513126	0.00362336	-0.103223	-0.262965	-0.369348	0.216406	0.232721	-0.456687	-0.304013	0.352375	0.352735	0.861366	0.724592	0.645763	-0.414104	-0.539477	-0.106464	-0.301026	-0.527997	0.0672676	0.0383246	0.850309	0.989374	0.703635	0.325116	0.159155	0.420812	0.385739	0.0753638	0.252306	0.180707	0.180231	1.81475e-05	0.00149836	0.00689003	0.1108	0.0310283	0.69474	0.257231	0.0355324	0.804503	CUL1	0.2	0.08	0.91
EGP04187	coral3	774.098	63.8952	0.537156	0.123913	-0.0926467	-0.21286	-0.156695	-0.343379	0.280343	0.20087	-0.422401	-0.301439	0.136708	0.338997	0.807524	0.659307	0.417473	-0.616132	-0.610077	-0.169824	-0.284303	-0.586563	0.00690165	0.0319016	0.647517	0.732907	0.428648	0.562226	0.192874	0.292944	0.455693	0.103123	0.256546	0.61366	0.198989	0.000155114	0.00546501	0.107635	0.0110391	0.0120885	0.529488	0.285888	0.0169269	0.979762	IBR3	19.34	17.42	23.22
EGP33986	coral3	679.753	63.7164	0.0653086	-0.224999	-0.0145903	-0.406959	-0.278964	-0.433108	0.499821	0.476494	-0.229274	0.00978001	0.61803	0.731365	0.952236	0.745097	0.483838	-0.300955	-0.577174	-0.200604	-0.00858876	-0.1858	-0.0246327	0.810098	0.402137	0.957231	0.117722	0.295425	0.0937832	0.0486737	0.0620447	0.393013	0.971324	0.0107252	0.00128402	1.33978e-08	0.000925806	0.0575751	0.257349	0.0192331	0.456303	0.974816	0.490854	0.927849	At1g29880	8.21	8.05	11.1
EGP01375	coral3	560.117	63.664	0.4675	0.149245	0.0112565	-0.090168	-0.169163	-0.345874	0.230034	0.194129	-0.462975	-0.37978	0.150681	0.253222	0.81252	0.620128	0.476338	-0.396218	-0.412017	-0.148739	-0.39238	-0.505936	-0.0279325	0.0678588	0.581182	0.966997	0.739819	0.531116	0.189448	0.391403	0.471263	0.07093	0.146802	0.577507	0.34401	0.000130876	0.0103866	0.0621422	0.128689	0.112791	0.582479	0.132773	0.045555	0.918212	FMO1	0.13	0.31	0.26
EGP30724	coral3	401.492	63.4001	0.0492345	-0.229858	-0.1349	-0.468017	-0.331378	-0.404935	0.415491	0.271411	-0.294257	-0.155907	0.448768	0.637424	0.828738	0.766935	0.296203	-0.386508	-0.521114	-0.0463168	0.1896	-0.130968	-0.111789	0.856312	0.391775	0.618403	0.0675143	0.20992	0.119738	0.109489	0.309234	0.26861	0.56422	0.0812295	0.00790481	7.27299e-05	0.000526982	0.265307	0.139192	0.03846	0.864751	0.481868	0.628764	0.680207	--	29.37	32.19	40.94
EGP02664	coral3	439.932	63.2664	0.208025	-0.127623	0.226026	0.0387304	-0.387982	-0.416133	0.134699	0.33446	-0.37336	-0.12413	0.721843	0.441488	0.802726	0.652549	0.826914	0.102809	-0.323371	-0.0335238	-0.178362	-0.201665	0.224427	0.439453	0.637629	0.399934	0.886759	0.137561	0.108887	0.618932	0.205452	0.154325	0.646937	0.00159327	0.0869044	0.000181791	0.00614316	7.79279e-05	0.704774	0.221813	0.901908	0.508672	0.453873	0.403365	--	29.76	27.37	23.66
EGP07320	coral3	548.325	63.1749	0.247306	-0.0660184	0.312489	0.150482	-0.678029	-0.719908	-0.179429	0.0985427	-0.713348	-0.339383	0.751094	0.451831	0.748199	0.79473	0.817536	0.156301	-0.445178	0.2196	0.155895	-0.191694	0.187119	0.355779	0.80807	0.238651	0.578016	0.00389323	0.00166297	0.506099	0.716543	0.00191798	0.198446	0.000797523	0.0789225	0.000857491	0.000234668	0.000109794	0.563222	0.0839936	0.413818	0.564249	0.476952	0.487727	--	15.43	15.42	16.28
EGP32288	coral3	744.525	62.9025	-0.09501	-0.112525	0.243861	-0.295156	-0.258384	-0.570741	0.44912	0.606537	-0.299144	0.0350978	0.703002	0.815401	0.939261	0.631789	0.410625	-0.140699	-0.669633	-0.299424	0.0928339	-0.16326	-0.0456617	0.726335	0.678207	0.362734	0.26708	0.333923	0.0209486	0.0809615	0.0127375	0.260364	0.897325	0.00238399	0.000118393	6.95867e-08	0.00865516	0.114133	0.603243	0.00454553	0.259897	0.732386	0.545748	0.866648	Sas10	14.53	16.42	21.22
EGP30341	coral3	791.007	62.8211	-0.267101	-0.466972	-0.0383114	-0.514259	-0.256203	-0.288334	0.594013	0.560439	0.0422813	0.250484	0.79813	0.82574	0.812675	0.632008	0.40223	-0.0866018	-0.415446	-0.179845	0.196522	0.134352	-0.0474734	0.317281	0.0682126	0.887976	0.0415528	0.338164	0.278812	0.015255	0.0239393	0.876447	0.349429	0.000210807	8.14312e-05	0.000130175	0.00862494	0.122467	0.749797	0.109532	0.505095	0.465707	0.619843	0.861404	At1g52310	6.51	7.43	7.64
EGP00313	coral3	699.44	62.8157	-0.117886	-0.290904	0.0463516	-0.409979	-0.334387	-0.422117	0.481262	0.467558	-0.244979	-0.0647007	0.70164	0.751252	0.926579	0.751421	0.439575	-0.144941	-0.480959	-0.127086	0.17366	-0.0311037	-0.0092894	0.663696	0.274356	0.864651	0.11476	0.205557	0.103379	0.059115	0.0678205	0.360469	0.811836	0.00245162	0.000794353	2.53581e-07	0.00079097	0.0884419	0.592251	0.0592976	0.639056	0.520089	0.908961	0.972762	RDR1	4.52	4.07	8.24
EGP05898	coral3	880.411	62.6677	0.54825	0.18065	0.0717569	-0.0728267	-0.281498	-0.593999	0.147719	0.226778	-0.558545	-0.228528	0.264978	0.422859	0.849907	0.674644	0.536931	-0.459473	-0.690132	-0.163816	-0.293154	-0.590241	0.0597991	0.0278897	0.50316	0.791715	0.788675	0.290875	0.0152579	0.585095	0.398325	0.0245231	0.394597	0.321288	0.102711	3.0647e-05	0.00414654	0.0319873	0.0733753	0.0030874	0.544363	0.270492	0.0160845	0.82588	Sart3	10.26	9.48	11.41
EGP02359	coral3	687.299	62.5197	0.0801738	0.0831926	0.347412	-0.0967629	-0.129526	-0.406294	0.407395	0.593144	-0.392775	-0.250471	0.559066	0.558029	0.977769	0.580376	0.517558	-0.118898	-0.531048	-0.349394	-0.195265	-0.357129	-0.0217194	0.767875	0.75937	0.187355	0.721471	0.632581	0.118382	0.117292	0.0154431	0.132348	0.349454	0.0243614	0.024684	6.78587e-11	0.0184208	0.0400418	0.660971	0.0342898	0.184682	0.468621	0.174487	0.936365	MLP165	0.38	0.16	0.14
EGP15734	coral3	626.374	62.2239	-0.0900518	-0.319691	-0.0590556	-0.482646	-0.167237	-0.231699	0.636274	0.540864	-0.0486515	0.0519002	0.61842	0.704452	0.916769	0.665388	0.416775	-0.229566	-0.404043	-0.242561	-0.0258958	-0.0560122	0.00146529	0.740144	0.227421	0.828014	0.0582838	0.535871	0.387887	0.00805356	0.0305149	0.857997	0.848613	0.0106617	0.00231362	5.94054e-07	0.00490722	0.108286	0.392393	0.120634	0.365378	0.924159	0.836764	0.995703	--	14.42	15.51	15.03
EGP28768	coral3	1139.01	62.0935	0.600939	0.291469	0.00364062	-0.106929	-0.0575511	-0.359079	0.241085	0.227476	-0.465211	-0.334748	0.0150343	0.262017	0.77374	0.545671	0.359946	-0.638482	-0.64686	-0.266337	-0.406564	-0.705346	-0.00446884	0.0138189	0.273383	0.989324	0.693466	0.832337	0.171976	0.368393	0.396835	0.0694004	0.205039	0.95593	0.326928	0.000436772	0.0287859	0.170868	0.00776988	0.00676463	0.318719	0.118114	0.0022711	0.986895	CDSP32	35.5	35.54	67.92
EGP30372	coral3	689.939	62.0078	0.0693039	-0.0988585	0.299763	-0.0592335	-0.336685	-0.434308	0.285846	0.474713	-0.41388	-0.234066	0.7524	0.558558	0.952456	0.704595	0.721586	0.0571012	-0.40625	-0.137409	-0.0909598	-0.204945	0.0897781	0.798697	0.71567	0.259331	0.827503	0.202266	0.0927745	0.283168	0.0631659	0.111012	0.38292	0.000771607	0.0245189	1.29797e-08	0.00230676	0.00160239	0.833631	0.118426	0.611825	0.737609	0.446408	0.740908	NCL	10.14	11.02	4.26
EGP17165	coral3	998.836	61.9649	0.630283	0.198872	-0.0291601	-0.0762021	-0.146533	-0.288362	0.186528	0.158311	-0.481096	-0.413259	0.115026	0.211495	0.774833	0.633842	0.50337	-0.568587	-0.557184	-0.141874	-0.361335	-0.662406	0.0884044	0.00886492	0.460281	0.91463	0.779101	0.588147	0.278764	0.489126	0.55815	0.0592149	0.111603	0.671424	0.431685	0.000423549	0.00837549	0.0468449	0.0215486	0.0249492	0.60019	0.169102	0.00517473	0.744749	ERD2B	40.01	43.81	55.09
EGP31065	coral3	1428.58	61.9549	0.683827	0.355522	0.199444	0.16533	-0.163049	-0.42514	0.0431592	0.196834	-0.612193	-0.435838	0.152908	0.15605	0.785907	0.556975	0.628346	-0.37803	-0.546648	-0.188168	-0.518552	-0.73505	0.224978	0.0034884	0.176573	0.458966	0.540596	0.546276	0.100674	0.873901	0.464984	0.0117131	0.0915011	0.571829	0.563858	0.000307198	0.0250153	0.00914066	0.148827	0.0284439	0.485245	0.0395949	0.00117836	0.402181	At2g18520	3.03	3.23	3.45
EGP19149	coral3	1792.48	61.8614	0.65419	0.446257	0.2375	0.134539	-0.0407965	-0.401338	0.121391	0.278797	-0.585419	-0.438314	0.0599441	0.166158	0.792615	0.478398	0.497343	-0.463492	-0.614615	-0.313787	-0.552795	-0.799422	0.0201108	0.00597259	0.0831557	0.375774	0.61935	0.880757	0.123377	0.654269	0.295726	0.0171958	0.0894662	0.825463	0.538543	0.000250603	0.0608623	0.0499819	0.0705742	0.011295	0.236603	0.0263625	0.000202291	0.941071	LON2	14.46	16.01	23.25
EGP23494	coral3	735.451	61.7902	0.398778	0.208814	0.121609	-0.123675	-0.0621962	-0.437584	0.353887	0.415203	-0.387358	-0.161406	0.211483	0.426048	0.880235	0.526896	0.420504	-0.428914	-0.599909	-0.36733	-0.445864	-0.558576	0.0348986	0.126014	0.437679	0.653684	0.648152	0.819005	0.0900628	0.178713	0.10976	0.13825	0.550381	0.431711	0.0998708	6.86625e-06	0.0359889	0.104845	0.0973668	0.0140255	0.161621	0.08346	0.0245132	0.897905	At1g53430	12.67	12.07	13.63
EGP11127	coral3	1023.22	61.7448	0.59101	0.198676	0.0739743	-0.0349698	-0.141505	-0.379558	0.212712	0.285935	-0.447785	-0.255572	0.23672	0.310496	0.824238	0.596816	0.582662	-0.474252	-0.613047	-0.233916	-0.43698	-0.652557	0.0143831	0.0159127	0.460733	0.785417	0.897697	0.601148	0.147058	0.428977	0.283011	0.0819791	0.339397	0.377391	0.24182	8.61082e-05	0.0146603	0.0178574	0.0634584	0.0115643	0.383234	0.0905581	0.00614228	0.957837	SGT1	58.03	53.59	61.78
EGP19498	coral3	699.424	61.6415	0.114856	0.325135	0.467437	-0.0137821	0.0784811	-0.327177	0.393344	0.645455	-0.41191	-0.347735	0.348304	0.448946	0.874417	0.38359	0.30832	-0.245314	-0.646136	-0.503054	-0.219089	-0.536413	-0.0117076	0.671884	0.219156	0.0679013	0.959598	0.772654	0.216107	0.131739	0.00692558	0.112894	0.186918	0.186149	0.0810941	9.41811e-06	0.142459	0.245309	0.359791	0.0068471	0.0470057	0.414932	0.0321854	0.965676	ubiB	18.03	18.92	23.2
EGP32714	coral3	380.731	61.5593	0.174066	-0.179612	-0.198251	-0.469988	-0.110688	-0.286434	0.565152	0.406438	-0.070382	0.123131	0.337366	0.59998	0.826247	0.601507	0.326996	-0.471662	-0.494505	-0.272214	-0.217658	-0.243661	-0.0362685	0.5191	0.505656	0.461712	0.0662125	0.683205	0.282135	0.0225327	0.118239	0.795626	0.649606	0.201298	0.0140111	7.99026e-05	0.0137059	0.216377	0.0651213	0.051512	0.307747	0.418064	0.363141	0.893918	BHLH122	4.46	4.9	4.7
MSTRG.25482	coral3	413.771	61.4747	-0.0940792	-0.275446	0.0986159	-0.300528	-0.274087	-0.2391	0.417791	0.450947	-0.200259	-0.146307	0.71954	0.612095	0.820346	0.672059	0.501781	-0.0802655	-0.403035	-0.0922717	0.18456	-0.0551183	0.166193	0.728921	0.301809	0.716341	0.258058	0.3043	0.37247	0.10734	0.0795834	0.457094	0.588728	0.0016765	0.0117303	9.92801e-05	0.00434871	0.0476575	0.767616	0.12165	0.733952	0.493805	0.839337	0.538456	--	11.06	10.09	14.28
EGP27832	coral3	1560.4	61.216	0.772004	0.380654	0.10646	0.173282	-0.167534	-0.399839	-0.0235106	0.0624093	-0.627882	-0.482875	0.00860268	0.0451202	0.702381	0.541821	0.578878	-0.440562	-0.485113	-0.121243	-0.560818	-0.756242	0.0470777	0.000458469	0.145799	0.694753	0.521012	0.535137	0.124917	0.931129	0.818395	0.00920763	0.0581473	0.974775	0.868217	0.0024146	0.0301646	0.0187974	0.0876463	0.0568241	0.654666	0.0238238	0.00069938	0.862549	--	1.46	0.88	1.12
EGP29488	coral3	689.687	61.169	-0.0972209	-0.322531	-0.0273234	-0.485927	-0.241146	-0.320557	0.581311	0.529213	-0.114879	0.0451125	0.683938	0.773225	0.913205	0.710267	0.411472	-0.252629	-0.525718	-0.202918	0.130105	-0.0648443	-0.0297754	0.720202	0.223085	0.91999	0.0563483	0.368269	0.226094	0.0181886	0.035033	0.671821	0.868239	0.00348102	0.000443115	7.89014e-07	0.00204821	0.113316	0.34518	0.0364825	0.451015	0.631047	0.811426	0.912835	LARP1C	17.5	17.85	20.8
EGP16184	coral3	1183.66	61.0703	0.450255	0.297619	0.280369	0.00849809	-0.119557	-0.497133	0.24409	0.428996	-0.545849	-0.323714	0.303503	0.408539	0.922481	0.575545	0.524706	-0.380942	-0.693461	-0.340389	-0.376193	-0.655021	-0.0221897	0.0801033	0.262921	0.292897	0.975082	0.659196	0.0500941	0.362269	0.0972954	0.0287234	0.221296	0.253143	0.116167	3.66802e-07	0.0196568	0.0369104	0.145468	0.00289117	0.197033	0.150974	0.00588776	0.93499	At3g24170	57.67	55.63	66.67
MSTRG.14823	coral3	522.013	61.0126	0.263778	0.0884283	0.473763	0.278671	-0.524905	-0.686171	-0.161048	0.235609	-0.690751	-0.313659	0.71252	0.400418	0.744006	0.640869	0.815758	0.204668	-0.467851	0.0480884	-0.0274335	-0.300282	0.219152	0.323568	0.744682	0.0637698	0.295954	0.036826	0.00333472	0.551278	0.379701	0.0030501	0.236804	0.0019523	0.124321	0.000950878	0.00747209	0.000116919	0.447036	0.0676252	0.859625	0.919669	0.258466	0.414795	--	22.46	21.6	21.71
MSTRG.16477	coral3	504.078	60.8941	-0.305987	-0.278415	0.298371	-0.163375	-0.258768	-0.262427	0.384171	0.537984	-0.159236	-0.0791891	0.825232	0.595136	0.77999	0.536066	0.533289	0.270233	-0.196843	-0.132979	0.118346	0.119709	-0.102875	0.249083	0.296415	0.261657	0.545463	0.333179	0.326142	0.141804	0.031588	0.555825	0.770654	8.29895e-05	0.0150145	0.000365526	0.0323185	0.0333985	0.31142	0.464964	0.623457	0.662457	0.658787	0.704591	--	4.79	4.12	3.72
EGP26087	coral3	512.286	60.7803	0.0672662	-0.25058	-0.220475	-0.59542	-0.228416	-0.428229	0.553753	0.388856	-0.131772	0.135424	0.421812	0.76956	0.836118	0.696659	0.224686	-0.541004	-0.66789	-0.202157	0.10495	-0.171635	-0.0652591	0.804507	0.349237	0.411913	0.0149543	0.394835	0.0979614	0.026049	0.1366	0.626639	0.617026	0.103655	0.000490525	5.45535e-05	0.00271232	0.402809	0.0304634	0.00469134	0.45275	0.698891	0.525041	0.81024	RPP13L2	0.37	0.35	1.42
EGP00207	coral3	223.454	60.5492	-0.115171	0.105038	0.288217	-0.131355	0.15933	-0.115574	0.527853	0.606725	-0.105725	-0.142617	0.284384	0.376263	0.742807	0.248373	0.213639	-0.0424091	-0.223608	-0.468	-0.343386	-0.205742	0.136357	0.671032	0.698648	0.279016	0.627741	0.555588	0.669942	0.0355916	0.0127022	0.696765	0.598263	0.285746	0.150891	0.000979054	0.35364	0.42692	0.876076	0.405129	0.0675259	0.192865	0.444602	0.614579	FAX6	29.26	29.76	26.67
EGP18106	coral3	1751.89	60.4385	0.65287	0.405531	0.197835	0.0885825	-0.0202025	-0.361716	0.167151	0.305784	-0.524817	-0.380336	0.0824886	0.194346	0.793203	0.479349	0.50118	-0.503281	-0.638206	-0.331734	-0.547336	-0.796594	0.0413098	0.00610945	0.119142	0.462671	0.744251	0.940802	0.168621	0.536083	0.249414	0.0368633	0.146163	0.761351	0.470757	0.000246085	0.0602775	0.0479675	0.0468903	0.00780488	0.2094	0.0282051	0.000221324	0.879267	PRP1	0.99	0.99	5.03
EGP03749	coral3	586.212	60.4031	0.36246	0.0490514	-0.098565	-0.322642	-0.0169599	-0.226808	0.493255	0.379461	-0.224228	-0.149013	0.178525	0.423546	0.851086	0.576227	0.345689	-0.576084	-0.54258	-0.320794	-0.354008	-0.488092	0.0323451	0.167682	0.856841	0.716482	0.222917	0.950292	0.398263	0.0521968	0.14717	0.403794	0.581777	0.50828	0.102094	2.90971e-05	0.0194786	0.189701	0.0195158	0.0298888	0.22573	0.178554	0.0550969	0.905342	ROQ1	1.88	2.02	2.62
EGP11275	coral3	645.206	60.3764	0.500136	0.124506	0.0505531	-0.064583	-0.19073	-0.328854	0.224614	0.238643	-0.460057	-0.359137	0.264961	0.289949	0.840281	0.650041	0.586613	-0.388164	-0.482923	-0.146923	-0.356626	-0.542768	0.241388	0.0485095	0.645933	0.852502	0.812173	0.479212	0.213623	0.402963	0.373412	0.0729632	0.171902	0.321322	0.276008	4.60959e-05	0.0064112	0.0169151	0.13736	0.0581182	0.587142	0.175137	0.0298209	0.367775	ZFWD1	13.92	12.69	13.91
EGP30844	coral3	749.615	60.3109	0.329066	0.00831477	0.165783	-0.0809404	-0.298176	-0.429717	0.267176	0.37205	-0.47492	-0.303743	0.545483	0.468661	0.962766	0.7453	0.701342	-0.212736	-0.509685	-0.146083	-0.230137	-0.415092	0.070395	0.213311	0.975619	0.539474	0.765712	0.261985	0.096673	0.31714	0.15589	0.0630348	0.252749	0.0288521	0.0670869	2.41079e-09	0.000921207	0.00246663	0.428924	0.0437183	0.589304	0.391185	0.109865	0.795589	CHI14	26.36	24.42	9.43
EGP04622	coral3	356.913	60.2801	-0.0341876	-0.0565454	0.398161	0.054712	-0.312177	-0.364549	0.178325	0.419519	-0.427645	-0.339534	0.712398	0.427382	0.812158	0.592071	0.64919	0.217691	-0.258181	-0.0843094	-0.0296422	-0.12347	-0.118497	0.899975	0.835229	0.126655	0.840507	0.239146	0.165064	0.508761	0.105746	0.0984698	0.198234	0.00195739	0.0987	0.000132519	0.0156778	0.00650427	0.41799	0.334317	0.756231	0.913223	0.648701	0.662051	--	7.34	8.35	6.85
EGP01548	coral3	479.375	60.2286	0.220288	-0.179086	0.15279	0.0286078	-0.558986	-0.438945	0.033947	0.133346	-0.55027	-0.4229	0.695737	0.35755	0.83246	0.834209	0.84804	0.124737	-0.204696	0.191029	-0.0338373	-0.136623	0.0797694	0.412319	0.506925	0.572129	0.916241	0.0243862	0.0889521	0.900675	0.62249	0.0272027	0.102674	0.00276294	0.173943	6.30173e-05	5.88442e-05	3.32442e-05	0.645316	0.446971	0.478509	0.900995	0.613883	0.769016	At1g17520	8.9	8.79	7.84
EGP13245	coral3	399.318	60.1664	-0.0403064	-0.0248153	0.301406	-0.167153	-0.22056	-0.391999	0.328984	0.502664	-0.376881	-0.245478	0.625419	0.606006	0.836348	0.59432	0.410019	-0.11828	-0.579824	-0.206957	0.169874	-0.231226	0.0907367	0.88218	0.927316	0.256602	0.536078	0.411728	0.133183	0.213431	0.0472047	0.150168	0.35946	0.00957003	0.012837	5.4055e-05	0.015189	0.114722	0.662635	0.0185589	0.441858	0.529367	0.388883	0.738232	gtf2a1	45.79	46.35	51.35
EGP11963	coral3	703.887	59.9022	-0.0761148	-0.245596	0.139141	-0.288048	-0.394233	-0.566018	0.383438	0.468075	-0.304775	0.0222052	0.749728	0.760474	0.9303	0.725323	0.541411	-0.0188866	-0.474267	-0.130969	0.0677923	-0.0362314	0.0697987	0.779349	0.359223	0.607303	0.279311	0.13079	0.0222815	0.142631	0.067476	0.251059	0.934945	0.000825374	0.000626334	1.77988e-07	0.00147392	0.0303143	0.944652	0.0634491	0.628761	0.803006	0.894026	0.797287	--	3.38	3.39	3.24
EGP06940	coral3	337.015	59.8948	-0.288212	-0.317392	-0.0765132	-0.504961	-0.0260257	-0.0025256	0.673548	0.490685	0.0671177	-0.0616149	0.448488	0.545435	0.742049	0.494147	0.171401	-0.147117	-0.164453	-0.230284	0.049533	0.0905066	-0.0708736	0.279025	0.230968	0.77822	0.0460421	0.92378	0.992593	0.00423132	0.0536262	0.804931	0.820671	0.0814421	0.0288693	0.000997215	0.0517075	0.525615	0.586644	0.542778	0.390874	0.855449	0.738874	0.794227	RIBA1	11.76	11.57	11.62
EGP17405	coral3	631.937	59.8843	-0.276662	-0.328767	0.144775	-0.360967	-0.201629	-0.367607	0.540709	0.639105	-0.0065468	0.271967	0.7893	0.798555	0.805284	0.514529	0.414771	0.0382316	-0.420016	-0.281157	0.0678371	0.0848051	-0.0729368	0.299594	0.213752	0.592679	0.169569	0.453956	0.161281	0.0305721	0.0076913	0.980802	0.308204	0.000277378	0.000207977	0.000167132	0.0414278	0.110168	0.888208	0.10529	0.291484	0.802878	0.754838	0.788362	Srrm1	21.76	21.81	21.26
EGP00368	coral3	676.274	59.8756	-0.0312756	0.125206	0.449172	-0.0972873	0.0134244	-0.366544	0.493663	0.762668	-0.269271	-0.0946759	0.585111	0.624172	0.937972	0.424442	0.424816	-0.0967942	-0.603355	-0.515249	-0.205744	-0.35712	0.0215424	0.90846	0.644063	0.0809222	0.720018	0.960646	0.162589	0.0519724	0.000591006	0.313215	0.727263	0.0172686	0.0097578	8.03191e-08	0.101294	0.100961	0.721385	0.0133436	0.0410952	0.444597	0.174499	0.936883	At5g53940	24.25	25.31	27.01
EGP19503	coral3	386.012	59.8748	0.0545321	0.158273	-0.303176	0.0734034	0.256012	0.35241	-0.257284	-0.505596	0.214992	-0.0188412	-0.779275	-0.582794	-0.716748	-0.50587	-0.588154	-0.093189	0.439673	0.162707	-0.0603488	0.10352	-0.0614775	0.841025	0.558246	0.25368	0.787037	0.338537	0.18066	0.336057	0.0457241	0.423927	0.944785	0.000373153	0.0178252	0.00178211	0.0455876	0.0165583	0.731398	0.0883627	0.547129	0.824302	0.702818	0.821065	Os02g0180000	41.12	39.4	40.2
EGP06496	coral3	619.884	59.7387	0.0085588	-0.0256197	0.312279	-0.159269	-0.196193	-0.419705	0.398978	0.589278	-0.349833	-0.172187	0.667687	0.638591	0.940756	0.616317	0.517797	-0.107386	-0.575756	-0.289808	-0.0295947	-0.270881	-0.0158737	0.974904	0.924966	0.238984	0.555741	0.466468	0.105575	0.125806	0.0163019	0.184092	0.523689	0.00470857	0.00775601	5.86773e-08	0.0110082	0.0399343	0.692218	0.0196016	0.276251	0.913362	0.310217	0.953472	--	7.84	8.37	9.79
EGP21504	coral3	489.933	59.6263	0.0172867	0.177997	-0.247072	0.139603	0.387119	0.618693	-0.20751	-0.460715	0.278311	-0.196152	-0.790489	-0.737014	-0.733492	-0.568878	-0.557738	-0.0215878	0.607386	0.139305	-0.124285	0.0922818	-0.0438956	0.949335	0.509554	0.356249	0.606097	0.138514	0.0106174	0.440612	0.0725013	0.296604	0.466563	0.000267519	0.00112502	0.00122214	0.0214667	0.0247752	0.93675	0.0125793	0.606875	0.646524	0.733924	0.871766	--	16.22	16.85	14.86
EGP02814	coral3	691.277	59.5122	0.302698	-0.0306975	0.0729362	-0.182054	-0.264332	-0.403943	0.345383	0.372162	-0.408362	-0.2506	0.486906	0.496998	0.96333	0.743821	0.619075	-0.288515	-0.5024	-0.167708	-0.233711	-0.3849	0.0113949	0.254467	0.910146	0.788364	0.499792	0.322515	0.120733	0.190119	0.155756	0.11634	0.349198	0.0557798	0.050166	2.16958e-09	0.000955166	0.0105555	0.278497	0.0473397	0.534706	0.383662	0.140985	0.966592	LECRK3	1.22	1.26	2.01
EGP21748	coral3	609.361	59.5118	0.0912178	-0.15082	0.0702536	-0.316692	-0.172151	-0.355222	0.516336	0.552785	-0.18271	0.0335847	0.603084	0.671166	0.941553	0.643149	0.520663	-0.254722	-0.544037	-0.29633	-0.153759	-0.248702	0.107094	0.73689	0.577153	0.795992	0.232055	0.523778	0.176964	0.0405966	0.0263658	0.49822	0.901731	0.0133963	0.00442032	5.34847e-08	0.00719619	0.0386578	0.34106	0.0293652	0.265093	0.569665	0.35298	0.693016	Mettl20	5.4	6.65	6
EGP33701	coral3	548.305	59.5057	-0.0857637	0.193159	-0.15304	0.149233	0.584924	0.810324	-0.108672	-0.27766	0.471789	-0.0693926	-0.738936	-0.73088	-0.821956	-0.753636	-0.618181	-0.0110733	0.560831	-0.0206816	-0.115288	0.0765082	-0.00157851	0.752147	0.473524	0.571494	0.581212	0.0173132	0.00014111	0.688702	0.297781	0.0650385	0.798444	0.00107473	0.00129848	9.3641e-05	0.00074773	0.0107006	0.967534	0.0238196	0.939401	0.670714	0.778235	0.995371	HSFC1	19.7	20.61	19.84
EGP30012	coral3	720.874	59.4917	0.592416	0.0795391	-0.0643537	-0.0901721	-0.419583	-0.530471	0.0402946	0.00896226	-0.624425	-0.405842	0.239799	0.309843	0.787273	0.797583	0.574233	-0.457911	-0.555979	0.0668395	-0.16536	-0.515051	0.0368926	0.015602	0.769666	0.812829	0.739808	0.105687	0.0345224	0.882214	0.973721	0.00971946	0.118832	0.371033	0.242863	0.000294886	0.000214509	0.0200034	0.0744853	0.0253314	0.805725	0.540522	0.0411866	0.892102	NIP1-1	3.2	3.45	7.67
EGP21674	coral3	497.882	59.4916	0.401633	0.0797972	-0.0970876	-0.253373	-0.0251737	-0.245149	0.427589	0.319781	-0.239658	-0.145721	0.119912	0.347161	0.80532	0.535999	0.365623	-0.514344	-0.454098	-0.294646	-0.449625	-0.47878	-0.0043262	0.123076	0.768937	0.720572	0.343712	0.926269	0.360124	0.0985188	0.227282	0.371321	0.590238	0.658242	0.187696	0.00016693	0.0323442	0.163729	0.0415134	0.0772467	0.267948	0.080579	0.0606267	0.987313	sbt3	0.06	0	0
EGP12084	coral3	654.691	59.3705	0.103519	0.0552679	0.319094	-0.0984271	-0.169379	-0.393888	0.38006	0.548003	-0.409203	-0.281452	0.57457	0.543655	0.969799	0.616707	0.548768	-0.124043	-0.522099	-0.294918	-0.155059	-0.350804	0.0638183	0.702821	0.838906	0.228338	0.716863	0.530584	0.131158	0.14648	0.0279748	0.115517	0.290957	0.0199139	0.0295019	5.67369e-10	0.0109431	0.0277126	0.647169	0.0380304	0.267484	0.566368	0.182794	0.81436	RAY1	1.45	0.96	1.24
EGP27977	coral3	395.765	59.3523	0.412647	-0.0716816	-0.209313	-0.285207	-0.199711	-0.27299	0.346479	0.172481	-0.270597	-0.167712	0.203111	0.344002	0.788238	0.668787	0.469162	-0.454994	-0.361785	-0.0986466	-0.341785	-0.361363	0.0269298	0.112187	0.791929	0.436562	0.284292	0.458352	0.306316	0.188623	0.522968	0.310745	0.534695	0.450575	0.192014	0.000286444	0.0046159	0.0667557	0.0765912	0.168533	0.716256	0.195085	0.169068	0.92114	CYP92C6	2.73	1.95	1.83
EGP22514	coral3	706.458	59.1966	0.190684	-0.0463555	0.211165	-0.132748	-0.28945	-0.496317	0.33125	0.484746	-0.391979	-0.117162	0.647814	0.611191	0.966252	0.697105	0.656937	-0.151166	-0.567768	-0.218256	-0.163192	-0.325272	0.135934	0.47932	0.864639	0.432419	0.624065	0.276872	0.0505313	0.210106	0.0570392	0.133204	0.665651	0.00665708	0.0118897	1.22286e-09	0.00268812	0.00569565	0.57627	0.0217803	0.416754	0.545919	0.218952	0.615688	--	10.53	11.55	11.5
EGP06518	coral3	444.231	59.1632	0.0926839	0.0372174	0.464268	0.177542	-0.519184	-0.716927	-0.0634475	0.28255	-0.65783	-0.296566	0.713347	0.481306	0.783878	0.646988	0.69146	0.244027	-0.417771	0.0178304	0.0347258	-0.177457	-0.0491589	0.732804	0.891157	0.0700424	0.510655	0.0393126	0.00177518	0.815422	0.288999	0.00560787	0.264694	0.00191802	0.0590884	0.00032626	0.00675014	0.00300789	0.362397	0.107359	0.947743	0.898408	0.510862	0.85653	At4g38890	13.14	14.6	13.21
EGP30821	coral3	720.914	59.0013	0.210029	-0.0640914	0.161066	-0.155566	-0.291188	-0.422709	0.344961	0.438154	-0.40612	-0.229344	0.612863	0.554244	0.981472	0.743343	0.662056	-0.179058	-0.506133	-0.172722	-0.161328	-0.326727	0.0712357	0.434958	0.813579	0.551231	0.565083	0.273867	0.102846	0.190697	0.0895962	0.118555	0.392864	0.0115963	0.0258893	1.91378e-11	0.000966372	0.00520691	0.506991	0.0454572	0.52238	0.550575	0.216777	0.793197	--	1.73	1.64	1.64
EGP06021	coral3	1139.41	58.8616	0.5997	0.295928	0.199178	0.0958074	-0.266705	-0.524922	0.0346459	0.176098	-0.679663	-0.476015	0.226382	0.253317	0.825731	0.653456	0.59423	-0.374143	-0.603801	-0.121251	-0.337611	-0.663909	-0.020086	0.0140677	0.265772	0.459577	0.724121	0.318026	0.0368185	0.89864	0.514155	0.00377551	0.0623446	0.399172	0.343823	8.14593e-05	0.00604837	0.0152083	0.153393	0.0132574	0.654646	0.20095	0.00503842	0.941143	--	5.68	5.84	6.48
EGP26462	coral3	680.167	58.8362	0.210077	-0.0954091	0.0816042	-0.22999	-0.25807	-0.362435	0.400352	0.429131	-0.352588	-0.219125	0.568648	0.5541	0.972607	0.748295	0.610539	-0.258786	-0.505465	-0.177495	-0.1487	-0.323212	0.0427052	0.434851	0.725227	0.763842	0.391496	0.334532	0.167713	0.124388	0.0971789	0.180425	0.414853	0.0215313	0.0259362	2.88681e-10	0.000855439	0.0120058	0.333144	0.0457896	0.510769	0.582579	0.222054	0.875218	TAX10	19.59	20	24.2
EGP09439	coral3	499.619	58.7379	-0.325412	0.00804113	-0.310835	-0.162682	0.56839	0.657486	0.135644	-0.166602	0.640548	0.25919	-0.704636	-0.432159	-0.73148	-0.718586	-0.813549	-0.0662827	0.512669	-0.112463	-0.0395764	0.296338	-0.137662	0.218742	0.976421	0.241279	0.54719	0.0216043	0.00564156	0.616449	0.537443	0.00751167	0.332363	0.00230485	0.0945858	0.00128059	0.00171198	0.000126297	0.807315	0.0422963	0.678375	0.8843	0.265079	0.611164	--	56.46	55.55	54.19
EGP01337	coral3	503.462	58.6708	-0.0747254	0.0250905	0.17035	-0.3788	0.115348	-0.383901	0.667036	0.759103	-0.0129923	0.296551	0.397679	0.757542	0.831385	0.319904	0.143854	-0.344531	-0.687591	-0.616066	-0.222037	-0.278582	-0.0165457	0.783286	0.926512	0.528195	0.147934	0.670551	0.142108	0.00476413	0.000649271	0.961911	0.26472	0.127157	0.000676229	6.5704e-05	0.227094	0.59506	0.191287	0.00324426	0.01105	0.408523	0.296114	0.951504	Ttll12	12.35	11.46	12.69
EGP33297	coral3	913.428	58.5931	0.612529	0.237861	0.204426	0.172134	-0.271214	-0.454414	0.0164627	0.175836	-0.610224	-0.411285	0.291917	0.190683	0.807573	0.624793	0.738481	-0.226536	-0.4468	-0.0961989	-0.474825	-0.607139	0.166401	0.0116545	0.375027	0.447583	0.523818	0.3096	0.0770154	0.951747	0.514792	0.0120621	0.113496	0.272613	0.479323	0.000154856	0.00966396	0.00108648	0.398842	0.0827366	0.723035	0.0630948	0.0126252	0.53794	Hdac6	9.08	9.12	7.84
EGP24740	coral3	708.056	58.4924	0.236925	-0.0751241	0.156333	-0.138151	-0.314416	-0.436201	0.313941	0.421507	-0.406858	-0.201585	0.633766	0.553041	0.964794	0.74756	0.696103	-0.171992	-0.516169	-0.152368	-0.160398	-0.330229	0.0838834	0.376967	0.782155	0.563143	0.609887	0.235613	0.0912005	0.23636	0.103932	0.117823	0.454058	0.00838574	0.0262816	1.63784e-09	0.000871223	0.00274273	0.524166	0.0406728	0.573204	0.552905	0.211601	0.757428	CYP716A52v2	1.59	1.77	1.25
EGP05995	coral3	840.906	58.2493	-0.182984	-0.406452	0.00421035	-0.445515	-0.410822	-0.475861	0.467408	0.45337	-0.182371	0.0880867	0.795693	0.822122	0.892753	0.763397	0.473614	-0.0637758	-0.447532	-0.0747063	0.226294	0.091127	-0.0211165	0.497565	0.118225	0.987653	0.0837312	0.113943	0.0624413	0.0679202	0.0777821	0.499032	0.745638	0.00022769	9.30742e-05	3.28142e-06	0.000579633	0.0638651	0.814482	0.082173	0.78334	0.39936	0.737143	0.938128	UGGT	15.66	16.07	18.68
MSTRG.16330	coral3	541.497	58.196	-0.262105	-0.26358	0.202973	-0.324064	-0.253665	-0.442739	0.442985	0.590612	-0.120272	0.189667	0.783652	0.81264	0.770237	0.528005	0.367019	0.00315929	-0.537786	-0.233195	0.240513	0.0375566	0.264978	0.32676	0.323944	0.450888	0.220767	0.343138	0.0859098	0.0857152	0.0160014	0.657275	0.481711	0.000328444	0.000130335	0.000481464	0.0355289	0.162005	0.990735	0.0316628	0.384745	0.369566	0.890171	0.321289	--	0	0	1.33
EGP32007	coral3	717.68	58.1928	0.625945	0.0466588	-0.0916727	-0.0983163	-0.331785	-0.459404	0.113997	0.0994464	-0.473425	-0.209567	0.269913	0.325844	0.773989	0.721702	0.635989	-0.463591	-0.551991	-0.0300093	-0.321872	-0.533092	0.0615696	0.00949171	0.863761	0.735621	0.71717	0.209327	0.073424	0.674212	0.714045	0.0639859	0.435991	0.312016	0.218095	0.000433728	0.00159827	0.00809072	0.0705065	0.0266279	0.912153	0.224086	0.0334761	0.820801	PAP29	25.58	22.34	25.3
EGP07279	coral3	1039.61	58.1135	0.476376	0.275088	0.364079	0.183462	-0.263941	-0.533525	0.0707269	0.321601	-0.663025	-0.443461	0.40539	0.303793	0.908731	0.630209	0.721761	-0.143866	-0.521598	-0.184663	-0.399718	-0.588953	0.112979	0.0621185	0.302465	0.165651	0.496424	0.323257	0.0333057	0.794645	0.2245	0.00511821	0.0853394	0.119283	0.252667	1.10819e-06	0.00887536	0.00159618	0.595029	0.0382485	0.49356	0.125041	0.0163756	0.676973	NAC082	22.46	23.45	19.19
EGP26518	coral3	681.649	57.9471	0.0166738	0.147188	0.499718	-0.000409367	-0.047397	-0.371119	0.3988	0.703326	-0.356736	-0.209903	0.614658	0.550782	0.937699	0.460847	0.521151	-0.0205193	-0.549743	-0.441741	-0.212196	-0.373344	0.0300235	0.951129	0.586462	0.0487274	0.998799	0.861625	0.15701	0.125991	0.00236809	0.174995	0.43524	0.0112876	0.027031	8.27666e-08	0.0724087	0.038444	0.939875	0.0273808	0.0867025	0.430122	0.154343	0.912111	BHLH14	5.28	4.46	3.46
EGP08524	coral3	431.942	57.9161	0.159355	-0.0291318	-0.513845	-0.0025352	0.257026	0.624413	-0.234599	-0.584862	0.390521	0.0215765	-0.714202	-0.666627	-0.810212	-0.450861	-0.466877	-0.197143	0.502065	0.280413	-0.0211958	0.115387	-0.0972994	0.555525	0.914712	0.0417455	0.992565	0.33656	0.00972133	0.381807	0.0173279	0.134783	0.936783	0.00188308	0.00479932	0.000141646	0.0796478	0.0682759	0.464268	0.0475112	0.292819	0.937897	0.670448	0.719985	DNAJB4	13.95	14.44	14.47
EGP21491	coral3	548.613	57.8932	0.139796	0.144522	-0.00565544	-0.439676	0.214604	-0.222176	0.660852	0.59657	-0.0646165	0.0469419	0.0894573	0.56876	0.770099	0.339063	-0.00678961	-0.680027	-0.735985	-0.579467	-0.234075	-0.480649	-0.193678	0.605595	0.593334	0.983416	0.0883606	0.424785	0.408223	0.00531869	0.0147117	0.812077	0.862942	0.741805	0.0215001	0.000483308	0.198897	0.98009	0.00374972	0.00115272	0.0186487	0.3829	0.0594855	0.472314	CRTISO	11.73	10.63	16.55
EGP12845	coral3	558.09	57.8515	0.0182865	-0.215894	0.114141	-0.210596	-0.31545	-0.343825	0.390788	0.420517	-0.290954	-0.173145	0.670596	0.555471	0.931753	0.719686	0.633764	-0.000954717	-0.285069	-0.105037	-0.104579	-0.0967858	0.0909144	0.946408	0.421939	0.673822	0.43369	0.233993	0.192258	0.134492	0.104832	0.274271	0.521346	0.00446655	0.0254938	1.54177e-07	0.00167111	0.00838598	0.9972	0.284536	0.698652	0.699908	0.721408	0.737736	SAG39	28.9	31.86	7.44
MSTRG.19732	coral3	676.492	57.8309	0.334863	-0.0418533	0.12153	-0.0976089	-0.33623	-0.431616	0.250401	0.337027	-0.454671	-0.263177	0.568465	0.477177	0.939942	0.763122	0.722408	-0.206207	-0.495721	-0.102032	-0.200853	-0.38071	0.112839	0.204873	0.877689	0.653896	0.719128	0.202915	0.0950465	0.349593	0.201779	0.0768268	0.324712	0.021583	0.0616185	6.44189e-08	0.000583897	0.00157337	0.44355	0.050852	0.706912	0.455733	0.145734	0.677355	--	2.36	1.71	0.24
EGP32011	coral3	458.1	57.7939	-0.0404691	0.189591	-0.0819448	0.24218	0.42435	0.417425	-0.270157	-0.275921	0.44387	0.351481	-0.620368	-0.552198	-0.872894	-0.806373	-0.521609	0.11999	0.412307	-0.0333852	-0.183933	0.123718	0.0345212	0.881707	0.481889	0.762882	0.366156	0.101376	0.10768	0.311562	0.300944	0.0850174	0.181893	0.0103484	0.0265593	1.02043e-05	0.000161195	0.0382436	0.658033	0.112513	0.902312	0.495299	0.648038	0.899003	IRX7	53.48	50.08	38.68
EGP34470	coral3	465.742	57.7044	0.150584	0.0319214	0.374858	0.0386882	-0.468999	-0.787682	0.0161543	0.352928	-0.564321	-0.0566771	0.693446	0.63892	0.766366	0.619805	0.593378	0.00531245	-0.692878	-0.0851618	0.0989338	-0.265419	0.00419111	0.577755	0.906577	0.152547	0.886881	0.0668633	0.000291287	0.95265	0.179977	0.0227762	0.83485	0.00289203	0.00771451	0.000535174	0.0104382	0.0153923	0.984422	0.00292481	0.753836	0.715462	0.320453	0.98771	VPS2.3	14.98	13.96	17.84
MSTRG.19731	coral3	694.772	57.5953	0.24512	-0.037018	0.171413	-0.121498	-0.288815	-0.419864	0.315336	0.419037	-0.425908	-0.255137	0.592838	0.520331	0.969222	0.734296	0.675506	-0.178613	-0.50039	-0.165504	-0.184912	-0.353408	0.0276511	0.360183	0.891737	0.525584	0.653983	0.277976	0.105429	0.234171	0.106189	0.0999945	0.340247	0.0155098	0.0388044	6.46672e-10	0.00119938	0.00408082	0.508065	0.0483771	0.540166	0.492966	0.179343	0.919034	--	0.4	0.25	0
EGP06847	coral3	1165.77	57.5026	0.459006	0.426113	0.351668	0.124003	0.00121355	-0.397229	0.215595	0.413742	-0.546579	-0.424041	0.1506	0.242356	0.853393	0.437313	0.46217	-0.315312	-0.554122	-0.392413	-0.525898	-0.693491	0.0732304	0.0737064	0.0998142	0.181645	0.647277	0.996441	0.127628	0.422598	0.111143	0.0284681	0.101652	0.577714	0.365798	2.6253e-05	0.0902844	0.0714866	0.234209	0.0259289	0.132737	0.0364068	0.00288945	0.787528	JAZ7	0.52	0.61	0.21
EGP13322	coral3	693.469	57.4886	-0.0447147	-0.329001	-0.0858178	-0.500474	-0.319479	-0.449927	0.531123	0.4531	-0.164035	0.100674	0.642705	0.797448	0.916871	0.751335	0.412014	-0.270973	-0.535261	-0.156851	0.0984506	-0.0519672	-0.0575883	0.869392	0.213407	0.751995	0.0483331	0.227746	0.080351	0.0342599	0.0779815	0.543816	0.710656	0.00724935	0.000215427	5.89139e-07	0.000792682	0.112794	0.310046	0.0326287	0.561832	0.716798	0.84842	0.83223	CARB	15.23	15.37	18.29
EGP09669	coral3	560.952	57.4261	0.448275	-0.0758213	-0.0873666	-0.200024	-0.439148	-0.577427	0.174701	0.14895	-0.479056	-0.148919	0.41717	0.497379	0.858081	0.812458	0.620566	-0.37339	-0.558729	0.00179339	-0.160381	-0.372201	0.0645738	0.0816046	0.78018	0.747654	0.457632	0.0887875	0.0191679	0.517552	0.581938	0.0604571	0.582017	0.107917	0.049963	2.11856e-05	0.000131156	0.0103171	0.154289	0.0244659	0.994741	0.55295	0.155709	0.812199	TAF12B	15.65	15.57	16.8
EGP33166	coral3	614.654	57.4004	-0.259496	-0.0815058	0.311092	-0.289455	-0.0569334	-0.357381	0.583752	0.72477	-0.154255	0.00464244	0.632929	0.731596	0.904129	0.465653	0.295556	-0.0382856	-0.488449	-0.427113	-0.0059027	-0.0964611	-0.0348609	0.331772	0.764119	0.24087	0.276864	0.834113	0.17416	0.0175935	0.00149237	0.568405	0.986386	0.00849894	0.00127717	1.54422e-06	0.0691006	0.266403	0.888051	0.0548928	0.0989352	0.982691	0.722308	0.898014	CEPR2	8.94	9.64	10.13
EGP23665	coral3	763.972	57.3489	0.326985	0.0624244	0.165159	-0.100357	-0.220791	-0.414542	0.319527	0.407781	-0.450724	-0.292997	0.462735	0.46027	0.968676	0.694323	0.625473	-0.262535	-0.51932	-0.2215	-0.297709	-0.450152	0.0282469	0.216392	0.818352	0.541023	0.711531	0.411226	0.110384	0.227672	0.116912	0.0797506	0.270761	0.0710958	0.0728133	7.30387e-10	0.00284205	0.00956204	0.325936	0.0392521	0.409688	0.262769	0.0801808	0.917295	At4g27190	0.31	0.26	0.1
EGP10749	coral3	259.548	57.3159	-0.16811	-0.208832	-0.104849	-0.509996	-0.137302	-0.283451	0.531244	0.362337	-0.105166	-0.0292205	0.323706	0.610019	0.707223	0.531601	0.057841	-0.298848	-0.378621	-0.182682	0.145462	-0.00144501	-0.0975623	0.533713	0.437639	0.699167	0.0435683	0.612104	0.287398	0.0342113	0.167837	0.698298	0.914454	0.221308	0.0120989	0.00218387	0.0340683	0.831504	0.260859	0.148141	0.498286	0.590905	0.995762	0.719257	--	0.35	0.31	1.85
EGP21022	coral3	606.655	57.2888	-0.0483846	-0.188386	0.143115	-0.317582	-0.2661	-0.419265	0.452834	0.53135	-0.25959	-0.0511587	0.698169	0.726371	0.922649	0.683114	0.481485	-0.154815	-0.555098	-0.207592	0.0955149	-0.143835	0.137394	0.858768	0.484732	0.596973	0.230675	0.319166	0.105979	0.0781783	0.0341687	0.331591	0.850753	0.002631	0.00143944	3.61413e-07	0.0035363	0.0589804	0.566986	0.0256136	0.440427	0.724933	0.59511	0.611865	PIAL2	15.29	14.87	17.27
EGP07402	coral3	381.315	57.2453	-0.104405	0.134517	0.611728	0.132326	-0.137825	-0.403296	0.218593	0.603117	-0.414666	-0.268386	0.665155	0.472221	0.792873	0.395601	0.514676	0.220186	-0.409438	-0.308273	-0.0694137	-0.227278	0.0158514	0.700388	0.619409	0.0117949	0.625178	0.610737	0.121387	0.416015	0.01339	0.110267	0.314869	0.00492767	0.0647594	0.000248615	0.12934	0.0413597	0.412542	0.115287	0.245384	0.798384	0.397258	0.953537	TSR4	5.84	6.01	4.87
EGP02483	coral3	581.91	57.2333	0.0380309	-0.15499	0.102987	-0.298826	-0.302111	-0.466642	0.413027	0.457148	-0.327969	-0.118409	0.624739	0.673772	0.941903	0.727504	0.498684	-0.19676	-0.535773	-0.171516	0.0158357	-0.185946	-0.0812433	0.888792	0.566542	0.704283	0.260896	0.255436	0.0684336	0.111824	0.0750321	0.214932	0.662286	0.00967202	0.00421385	5.13334e-08	0.0014029	0.0492708	0.465154	0.0324312	0.525334	0.953583	0.490509	0.764859	--	0.4	0.51	1.05
EGP24061	coral3	804.446	57.0874	0.309105	0.0776894	0.255488	-0.0284906	-0.253186	-0.442942	0.267265	0.428057	-0.496249	-0.322383	0.540488	0.463699	0.973458	0.69546	0.686399	-0.178626	-0.528291	-0.207683	-0.263745	-0.448219	0.0717051	0.244046	0.774892	0.33956	0.916584	0.344079	0.0857492	0.316973	0.0981108	0.0505678	0.223311	0.0306534	0.070432	2.31965e-10	0.00277829	0.00332003	0.508036	0.0354111	0.440223	0.323629	0.0816477	0.791862	CHIT3	30.17	29.77	5.87
EGP14707	coral3	693.789	57.0031	0.209794	-0.0503425	0.138191	-0.184099	-0.2405	-0.361118	0.383955	0.445703	-0.382172	-0.263874	0.564607	0.531126	0.977332	0.728113	0.615791	-0.231216	-0.503293	-0.195556	-0.164803	-0.347987	0.0510227	0.435484	0.85311	0.609781	0.494904	0.369593	0.169377	0.142047	0.0835848	0.144065	0.323384	0.0226921	0.0342586	7.76771e-11	0.00138356	0.0110961	0.388905	0.0468842	0.467946	0.541907	0.186577	0.851146	SGT1	63.29	61.09	73.26
EGP25999	coral3	670.677	56.9912	0.317867	-0.0265399	0.0759744	-0.152336	-0.29758	-0.409126	0.301573	0.325558	-0.449156	-0.307623	0.479697	0.460638	0.954599	0.763142	0.639571	-0.261379	-0.466468	-0.120906	-0.224554	-0.378588	0.0387783	0.230234	0.922278	0.779746	0.573286	0.262985	0.115592	0.256324	0.218524	0.080934	0.246434	0.0600646	0.072555	9.45313e-09	0.000583598	0.00763291	0.328149	0.0685508	0.65557	0.403092	0.14818	0.886619	sbt3	10.1	11.81	11.23
EGP28420	coral3	723.105	56.9475	0.335943	-0.0366412	0.148144	-0.0858549	-0.378737	-0.493544	0.210369	0.331152	-0.496518	-0.260928	0.603659	0.509534	0.938395	0.783703	0.72977	-0.205235	-0.55472	-0.0830158	-0.139932	-0.386435	0.070823	0.203326	0.892833	0.584005	0.751892	0.148007	0.0520377	0.434197	0.21025	0.050423	0.329015	0.0132848	0.0437908	7.66528e-08	0.000327943	0.00133209	0.445749	0.0257352	0.759868	0.60524	0.139273	0.794371	CYP81Q32	6	6.37	9.13
EGP21665	coral3	852.651	56.8465	0.382797	0.102966	0.228742	-0.0191567	-0.252513	-0.461972	0.239882	0.400418	-0.503316	-0.293558	0.502834	0.450767	0.952731	0.689154	0.690446	-0.237065	-0.573551	-0.208367	-0.292981	-0.500406	0.0893089	0.143355	0.704341	0.394142	0.943862	0.345407	0.0716245	0.370862	0.124321	0.0468721	0.269801	0.0471176	0.0797183	1.24723e-08	0.00314701	0.00306845	0.376676	0.0201853	0.438684	0.270788	0.0483687	0.74222	PER21	2.84	3.23	3.39
EGP05538	coral3	1289.8	56.4152	0.450149	0.421622	0.384253	0.125626	-0.0109442	-0.424945	0.222462	0.453214	-0.555354	-0.405086	0.206936	0.285736	0.882349	0.454117	0.491752	-0.308684	-0.60216	-0.409098	-0.50492	-0.702807	0.0581007	0.0801833	0.103828	0.141712	0.642943	0.967912	0.100847	0.407604	0.0778969	0.0255313	0.119587	0.441906	0.28336	6.09693e-06	0.0772326	0.053029	0.244723	0.013577	0.115619	0.0460625	0.00239355	0.830757	CXE1	3.82	3.17	4.75
EGP23881	coral3	674.259	56.2995	0.259028	-0.0087636	0.161898	-0.113891	-0.245334	-0.400571	0.337533	0.42337	-0.405952	-0.244915	0.531826	0.485604	0.96881	0.699654	0.657802	-0.180259	-0.455737	-0.200709	-0.280434	-0.365522	0.0783269	0.332676	0.974304	0.549151	0.674501	0.359751	0.124163	0.201061	0.102252	0.118723	0.360599	0.0339785	0.0565363	7.09085e-10	0.00255302	0.00561059	0.5041	0.0760509	0.456062	0.29278	0.163853	0.77309	LRK10L-1.1	1.26	1.16	0.35
EGP00785	coral3	471.343	56.2712	0.57106	0.0233962	-0.226553	-0.19739	-0.249812	-0.326273	0.187858	0.0257487	-0.392624	-0.272291	0.0884033	0.232361	0.710785	0.67785	0.467089	-0.528013	-0.402004	-0.0144252	-0.344444	-0.465519	-0.0857745	0.0208607	0.931463	0.398807	0.463699	0.350766	0.217455	0.485977	0.924589	0.13251	0.307606	0.744752	0.386495	0.00202586	0.00390631	0.0681336	0.0355256	0.122698	0.957714	0.191406	0.0691912	0.752117	MYB106	0.04	0	0.18
EGP10251	coral3	594.134	55.6483	0.0443668	-0.29854	-0.0236435	-0.37029	-0.282624	-0.323903	0.484992	0.464778	-0.159261	0.0259979	0.685787	0.67503	0.906851	0.727782	0.56701	-0.201905	-0.459407	-0.155262	-0.0272643	-0.122598	0.0285852	0.8704	0.261374	0.93074	0.158012	0.288868	0.221009	0.0568947	0.0696946	0.555762	0.923861	0.00335952	0.004117	1.2716e-06	0.00139405	0.0219962	0.453324	0.0734217	0.565853	0.920163	0.651034	0.916307	CARA	26.23	28.13	26.37
EGP08884	coral3	552.496	55.1855	0.356948	0.13286	0.037388	-0.196165	-0.0359624	-0.343143	0.411746	0.403219	-0.297817	-0.133414	0.197284	0.412969	0.853185	0.524596	0.389637	-0.445021	-0.5275	-0.350399	-0.435888	-0.496559	-0.0298026	0.17472	0.623768	0.890661	0.466534	0.894808	0.193201	0.113052	0.121464	0.262588	0.622309	0.463943	0.11188	2.64997e-05	0.0369571	0.135745	0.0841159	0.0357378	0.183335	0.0914599	0.0504013	0.912756	--	0.14	0.17	0.07
EGP33332	coral3	582.816	55.1157	0.512433	-0.0172713	0.0383426	0.0423069	-0.516371	-0.49053	-0.0242024	0.0110622	-0.638751	-0.461515	0.437106	0.257261	0.820395	0.838212	0.80229	-0.148137	-0.326037	0.165198	-0.212199	-0.375675	0.153477	0.0424076	0.94938	0.887886	0.876373	0.0405809	0.053713	0.929107	0.967567	0.00773583	0.0719422	0.0904548	0.336104	9.91025e-05	5.01499e-05	0.000184393	0.584024	0.217807	0.540925	0.430116	0.151583	0.570383	FUT12	12.67	13.58	11.38
EGP21025	coral3	455.432	55.0984	0.195852	-0.227079	0.0750644	-0.0748124	-0.624565	-0.502113	0.0239136	0.0741024	-0.571397	-0.402936	0.685789	0.432844	0.808048	0.892279	0.75479	0.0244782	-0.301236	0.249707	0.145694	-0.106391	0.0531767	0.467258	0.397683	0.782325	0.783039	0.00969826	0.0474866	0.929951	0.785053	0.0207683	0.121751	0.00335937	0.0940059	0.000152408	3.37983e-06	0.000726	0.928301	0.256883	0.350976	0.590308	0.69494	0.844931	--	7.69	7.84	7.73
MSTRG.7390	coral3	537.592	55.0325	-0.152729	-0.239968	0.136726	-0.339898	-0.133079	-0.246769	0.573244	0.625072	-0.0776875	0.0351977	0.69521	0.682824	0.885524	0.567513	0.456352	-0.0747911	-0.407683	-0.297193	-0.0292386	-0.0632877	-0.0331317	0.572284	0.370684	0.613613	0.197723	0.623191	0.356859	0.0202675	0.00962197	0.774897	0.897034	0.00279222	0.00355594	5.07846e-06	0.0218527	0.0756055	0.7831	0.117008	0.263637	0.914401	0.815879	0.90305	--	15.55	13.13	14.08
EGP25660	coral3	699.216	55.0095	0.278913	0.0301418	0.137719	-0.15552	-0.147989	-0.317106	0.404197	0.462614	-0.356627	-0.254214	0.462426	0.471297	0.962205	0.657807	0.586702	-0.289393	-0.504351	-0.269843	-0.295886	-0.43143	0.0748255	0.295516	0.911766	0.611015	0.565198	0.584403	0.231412	0.120478	0.0711795	0.175137	0.342057	0.0713098	0.0653579	2.67287e-09	0.00561011	0.0168943	0.276971	0.0463484	0.312147	0.265844	0.0952056	0.783002	FAD2	0.22	0	0.08
EGP00582	coral3	866.069	54.9746	0.39024	0.0993742	0.235311	-0.00881403	-0.314649	-0.51432	0.185122	0.356644	-0.563256	-0.334767	0.522519	0.458767	0.947652	0.73042	0.699637	-0.232804	-0.600056	-0.153117	-0.219712	-0.494716	0.0323053	0.135087	0.714245	0.380321	0.974156	0.235248	0.0415246	0.492467	0.175114	0.0230909	0.205011	0.0378483	0.0738757	2.51378e-08	0.00131233	0.0025539	0.385563	0.0139959	0.571297	0.413573	0.0513971	0.905458	CYP72A225	0.39	0.12	9.03
EGP07100	coral3	584.136	54.7825	0.520036	-0.0728049	-0.152352	-0.196725	-0.497636	-0.555088	0.0879047	0.0124669	-0.553823	-0.285505	0.351095	0.416753	0.806069	0.868764	0.60342	-0.438972	-0.549939	0.119226	-0.0730693	-0.396606	0.0310008	0.0389345	0.788737	0.573244	0.465237	0.049826	0.0256166	0.746147	0.963451	0.0260263	0.283767	0.182406	0.108306	0.000162831	1.26189e-05	0.0133311	0.0889306	0.0273147	0.660087	0.787986	0.128281	0.909261	DME	3.47	3.55	5.39
EGP31889	coral3	576.586	54.777	0.0739629	-0.031935	0.162852	-0.283266	-0.0908564	-0.373467	0.523843	0.610547	-0.219834	-0.0244036	0.531665	0.653827	0.937369	0.572491	0.4292	-0.286875	-0.610237	-0.387901	-0.171477	-0.319824	-0.231638	0.785449	0.906538	0.546767	0.287726	0.737898	0.154197	0.0372783	0.0120043	0.413307	0.928519	0.0340425	0.00601006	8.58079e-08	0.0204706	0.0971192	0.281361	0.0120598	0.13765	0.525429	0.227216	0.388016	EMF1	2.9	2.64	2.92
EGP26073	coral3	827.113	54.5471	-0.116906	-0.445949	-0.0468392	-0.430114	-0.47651	-0.450797	0.412556	0.369674	-0.21621	0.0240331	0.811919	0.774051	0.884324	0.829451	0.549746	-0.0668773	-0.410231	0.0203477	0.246685	0.0889607	0.023659	0.666341	0.0833943	0.863239	0.0963317	0.0620342	0.079696	0.112274	0.158758	0.421242	0.929601	0.000133611	0.000432971	5.44501e-06	7.07796e-05	0.0273798	0.805617	0.114516	0.940377	0.357027	0.743193	0.930695	4CLL5	37.39	38.07	46.25
EGP00814	coral3	631.407	54.3998	0.224986	-0.172683	0.0751733	-0.147901	-0.440952	-0.439282	0.240972	0.281211	-0.450375	-0.282586	0.653477	0.506124	0.93977	0.838478	0.743538	-0.0993277	-0.384209	0.0137214	-0.0834824	-0.221837	0.0766855	0.402164	0.522475	0.782016	0.584629	0.0873338	0.0886789	0.368625	0.291388	0.0800133	0.288934	0.0060462	0.0454614	6.56951e-08	4.96142e-05	0.000961798	0.714373	0.141761	0.959776	0.758555	0.408957	0.777733	RPP13L4	8.93	8.91	6.72
EGP24626	coral3	669.928	54.2553	0.149208	-0.109359	0.166788	-0.155018	-0.292029	-0.381586	0.359199	0.447298	-0.368968	-0.22448	0.649904	0.54546	0.972379	0.733713	0.677532	-0.103824	-0.427197	-0.156745	-0.15648	-0.2595	0.0517504	0.581275	0.686828	0.536981	0.56647	0.272421	0.144732	0.171823	0.0823531	0.159617	0.40325	0.00642611	0.0288602	3.05775e-10	0.00121584	0.00392962	0.701983	0.0988619	0.562102	0.562771	0.331765	0.849045	CRT3	109.73	109.01	74.02
EGP11181	coral3	514.195	54.1576	-0.0910448	-0.254752	0.0702355	-0.348449	-0.235784	-0.275642	0.504712	0.484866	-0.190885	-0.122347	0.650045	0.630859	0.904745	0.680405	0.476591	-0.102527	-0.36179	-0.164578	0.0293635	-0.0614184	-0.058291	0.737372	0.341002	0.796043	0.185953	0.379335	0.301452	0.0461671	0.0569686	0.478848	0.651707	0.00641084	0.00878413	1.47851e-06	0.00372305	0.0619839	0.70555	0.168527	0.542467	0.914037	0.821235	0.830211	PUB32	10.48	8.42	9.02
EGP04991	coral3	1336.68	54.1171	0.533937	0.459662	0.312718	0.135598	-0.000741701	-0.408643	0.169831	0.352721	-0.566441	-0.428749	0.0773358	0.199816	0.809996	0.428437	0.44043	-0.378115	-0.576638	-0.371245	-0.544684	-0.740409	0.0223323	0.0331442	0.0732421	0.238289	0.616569	0.997825	0.116065	0.529472	0.180249	0.0221596	0.0975095	0.775892	0.458109	0.000142691	0.0977804	0.0877524	0.148729	0.0193717	0.156858	0.0291349	0.00103747	0.934573	ppt-1	0.17	0.36	0.86
EGP20825	coral3	418.803	54.052	0.0846788	0.146286	0.576608	0.240447	-0.391217	-0.676637	-0.033408	0.385439	-0.626123	-0.265091	0.679477	0.469825	0.773413	0.524518	0.652928	0.249679	-0.461578	-0.11015	-0.0350749	-0.255185	0.192764	0.755193	0.588783	0.0193795	0.369702	0.134027	0.00399586	0.902246	0.140382	0.00946534	0.321075	0.00378875	0.0663192	0.00044079	0.0369903	0.00610346	0.351031	0.0718981	0.684669	0.897391	0.340153	0.474448	MBD4	13.24	15.72	13.1
EGP01585	coral3	1060.55	54.0143	0.396128	0.477144	0.407301	0.133661	0.0832461	-0.382619	0.248146	0.474373	-0.503983	-0.380025	0.108844	0.245234	0.819733	0.340401	0.374788	-0.298038	-0.559559	-0.474209	-0.545566	-0.690632	0.0581922	0.128784	0.0616389	0.117385	0.62166	0.75922	0.143558	0.354094	0.0633815	0.0465341	0.146521	0.688233	0.359953	0.000101497	0.197017	0.152629	0.262217	0.0242092	0.0634854	0.028823	0.00305725	0.830495	BHLH41	0.27	0.14	0.06
EGP21394	coral3	767.153	53.9941	0.190224	-0.0215844	0.248951	-0.105434	-0.321707	-0.526824	0.294947	0.465068	-0.460388	-0.199955	0.655712	0.602134	0.982836	0.725765	0.66305	-0.13214	-0.575143	-0.189681	-0.121694	-0.334748	0.0502749	0.480401	0.93676	0.352484	0.697563	0.224338	0.0360189	0.267436	0.0694971	0.0727305	0.457791	0.00581789	0.0135822	1.12456e-11	0.00145927	0.005116	0.625667	0.0197625	0.481677	0.653456	0.205039	0.853305	SINAT2	2.78	2.91	3.16
EGP12555	coral3	918.857	53.943	0.349686	0.327057	0.27751	-0.0233839	0.0802774	-0.292056	0.388481	0.515957	-0.394643	-0.327978	0.185126	0.32584	0.889409	0.430597	0.398475	-0.366836	-0.54715	-0.465851	-0.502912	-0.625398	0.0282162	0.18429	0.216287	0.298053	0.931499	0.767582	0.272374	0.137011	0.0407699	0.130354	0.214918	0.492457	0.218102	4.03111e-06	0.0959176	0.126328	0.16223	0.0282695	0.0689668	0.0470778	0.00957324	0.917384	PER51	5.02	4.12	5.54
EGP26366	coral3	504.196	53.9418	0.571381	0.0594836	-0.123822	-0.129005	-0.222637	-0.370726	0.197146	0.129495	-0.373674	-0.161051	0.17047	0.28793	0.741698	0.623355	0.538374	-0.45889	-0.456985	-0.101391	-0.41387	-0.498271	0.241004	0.0207728	0.826785	0.647761	0.633961	0.407226	0.157484	0.464263	0.632662	0.15395	0.55127	0.527899	0.279517	0.00100572	0.00988238	0.0314412	0.0737886	0.0751493	0.708679	0.111022	0.0494887	0.368559	--	1.42	0.9	0.45
EGP18188	coral3	631.68	53.8075	-0.0466426	0.106466	0.448492	-0.0947469	-0.132505	-0.508952	0.389004	0.658266	-0.39482	-0.153898	0.61027	0.661815	0.93188	0.507646	0.4143	-0.0645913	-0.632927	-0.395357	-0.0487624	-0.305021	0.103869	0.863808	0.694736	0.0814395	0.727066	0.624704	0.0440728	0.136437	0.00556531	0.130167	0.569313	0.0120539	0.00522908	1.52236e-07	0.04471	0.110613	0.812149	0.00849927	0.129597	0.857676	0.250658	0.701861	RLCK176	14.78	13.91	16.36
EGP23821	coral3	525.542	53.7403	0.495014	-0.155515	-0.130939	-0.114556	-0.537123	-0.453796	0.0578811	-0.00938771	-0.522858	-0.331526	0.452929	0.331888	0.806655	0.886705	0.768146	-0.248607	-0.344678	0.197131	-0.145962	-0.30594	0.111142	0.0512349	0.565213	0.628841	0.672697	0.0319143	0.0774684	0.831389	0.972474	0.0377015	0.209703	0.0781075	0.209176	0.000159685	4.73833e-06	0.000509896	0.35317	0.191085	0.464297	0.589617	0.249161	0.681967	--	24.08	23.3	21.25
EGP12949	coral3	1320.94	53.6132	0.468243	0.535952	0.429991	0.199295	0.0754394	-0.423212	0.176537	0.436284	-0.549669	-0.389141	0.0676246	0.200457	0.789419	0.318364	0.392683	-0.301793	-0.575908	-0.465834	-0.594506	-0.743308	0.0218623	0.0673641	0.032362	0.0964378	0.459307	0.781262	0.102394	0.513089	0.0911317	0.0274059	0.136287	0.803484	0.45664	0.000276377	0.229465	0.132447	0.255962	0.0195617	0.0689782	0.015149	0.000967207	0.935947	At1g34300	13.26	13.54	11.19
EGP09231	coral3	640.823	53.5402	-0.0238722	-0.323504	-0.142189	-0.544761	-0.264318	-0.381986	0.578087	0.448269	-0.122727	0.0910148	0.573841	0.770334	0.906836	0.735936	0.36337	-0.348933	-0.530196	-0.179791	0.0712067	-0.0781242	-0.0296668	0.930072	0.221612	0.599373	0.0291073	0.32254	0.144276	0.0189987	0.081609	0.650689	0.737456	0.0201076	0.00048018	1.27304e-06	0.00115403	0.166538	0.185301	0.0346334	0.505226	0.79328	0.773663	0.913152	PXM16	47.25	47.7	60.91
EGP12041	coral3	715.38	53.5301	-0.327002	-0.378275	0.0650149	-0.476521	-0.123921	-0.267502	0.65167	0.680845	0.105431	0.334894	0.760426	0.838636	0.795631	0.488142	0.325912	-0.0503832	-0.434544	-0.327044	0.114163	0.107024	0.122804	0.216368	0.148543	0.810938	0.0620278	0.647494	0.316527	0.00623605	0.00369215	0.697571	0.204829	0.000627126	4.92963e-05	0.000228139	0.0550684	0.217994	0.852993	0.0925778	0.216305	0.673763	0.693206	0.650483	ARP6	6.78	6.66	6.35
EGP16353	coral3	712.336	53.5004	0.46194	0.124587	-0.0144099	-0.207849	-0.0537005	-0.386755	0.384516	0.392614	-0.272508	-0.00949057	0.210793	0.452151	0.825673	0.528134	0.426779	-0.542579	-0.65014	-0.356292	-0.444405	-0.563141	0.0066618	0.0716468	0.645717	0.957759	0.439848	0.843421	0.138917	0.141416	0.132521	0.307206	0.972173	0.43325	0.0786846	8.16367e-05	0.0354756	0.0992282	0.0298893	0.00640053	0.175571	0.0845976	0.0231248	0.980465	PHT1-4	0.94	0.81	5.87
EGP10042	coral3	1451.08	53.4756	0.569558	0.471613	0.268672	0.127775	0.056695	-0.324129	0.192623	0.337308	-0.523594	-0.445274	0.00908135	0.138215	0.783243	0.396789	0.420163	-0.423029	-0.536794	-0.385676	-0.604916	-0.767107	0.0277033	0.0212766	0.0651525	0.314334	0.637224	0.834799	0.220669	0.474777	0.20138	0.037385	0.0839185	0.973372	0.609718	0.000332421	0.128088	0.105156	0.102558	0.0320397	0.140117	0.0130435	0.000524528	0.918881	RBOHC	12.63	11.77	13.34
EGP10141	coral3	1099.33	53.4472	0.393751	0.497169	0.457961	0.178213	0.0417294	-0.44452	0.19556	0.465371	-0.559608	-0.400255	0.139426	0.253559	0.82237	0.35046	0.397819	-0.252547	-0.576121	-0.453556	-0.518639	-0.689319	0.0332696	0.131304	0.0500746	0.0744498	0.509032	0.878049	0.0845075	0.467936	0.0692914	0.0241941	0.124488	0.606559	0.343346	9.22339e-05	0.183254	0.127012	0.345341	0.0195063	0.0776452	0.0395562	0.00313695	0.902649	WRKY40	1.03	0.9	0.44
EGP12782	coral3	1006.3	53.3227	0.461723	0.417225	0.273545	0.079007	0.0968023	-0.292807	0.281562	0.416135	-0.435125	-0.362095	0.0532933	0.191121	0.803741	0.364547	0.396001	-0.364446	-0.485967	-0.439185	-0.621442	-0.686099	0.0229854	0.0717975	0.107866	0.305294	0.771168	0.721362	0.271086	0.290762	0.108884	0.0920931	0.168142	0.844595	0.478294	0.000175853	0.165067	0.128918	0.165192	0.0563248	0.0887575	0.0101789	0.00333934	0.932664	CPK19	11.39	11.78	8.13
EGP23184	coral3	428.684	53.1304	-0.0597134	-0.0219846	0.379873	-0.0424992	-0.485168	-0.739026	0.0627431	0.330276	-0.582839	-0.213007	0.684726	0.647249	0.768154	0.644654	0.449867	0.0815103	-0.576294	-0.0244196	0.298674	-0.110499	-0.0654653	0.826126	0.93559	0.146695	0.875815	0.0567917	0.00107244	0.817439	0.211532	0.0178144	0.42832	0.00342879	0.00672059	0.000509789	0.00701863	0.0803962	0.764106	0.0194611	0.928472	0.261151	0.68372	0.80965	GYRB	12.16	11.16	14.51
EGP29509	coral3	1039.16	53.0704	0.51769	0.350005	0.244503	0.0948555	-0.0845598	-0.389287	0.173538	0.303725	-0.563378	-0.457114	0.149397	0.207455	0.843143	0.523841	0.5204	-0.335415	-0.496723	-0.277223	-0.50854	-0.661182	0.0323872	0.0399824	0.183863	0.361432	0.726764	0.755527	0.136128	0.520387	0.252779	0.0230547	0.0750567	0.580792	0.440735	4.09437e-05	0.0372792	0.0387737	0.204082	0.0503135	0.298575	0.0442731	0.00528789	0.90522	--	0.54	0.46	0.34
EGP33526	coral3	889.698	53.0194	0.474682	0.345363	0.206715	0.0294471	-0.0391455	-0.373658	0.22864	0.320573	-0.512809	-0.410371	0.0985022	0.235396	0.825446	0.489045	0.423718	-0.388013	-0.513646	-0.314926	-0.484482	-0.642651	0.0585273	0.0631854	0.190146	0.442403	0.913793	0.885552	0.15397	0.394358	0.226068	0.0422302	0.11438	0.716656	0.380144	8.23294e-05	0.0545529	0.10194	0.137527	0.0418383	0.234813	0.0571948	0.00725579	0.829532	LAPA1	0.59	0.85	1.23
EGP15262	coral3	678.017	52.966	0.622831	0.20151	0.0578412	0.134247	-0.214002	-0.210472	0.027762	0.0303972	-0.5576	-0.610029	0.126249	-0.0133634	0.71749	0.615554	0.66481	-0.267224	-0.222047	0.00681312	-0.480833	-0.56277	0.102429	0.00996296	0.454229	0.831503	0.620118	0.426117	0.433968	0.91871	0.911021	0.0248185	0.0120971	0.641283	0.960824	0.00175355	0.011136	0.00495814	0.31705	0.408501	0.980022	0.0593738	0.0232356	0.705821	--	16.95	16.5	15.77
EGP06019	coral3	586.908	52.9377	0.610097	0.145578	-0.0519153	0.0225414	-0.242239	-0.224681	0.0575952	-0.017624	-0.537986	-0.584322	0.0873699	0.0316114	0.703989	0.661756	0.579002	-0.368564	-0.260793	0.0437311	-0.38915	-0.530815	-0.002604	0.0120849	0.590608	0.84857	0.933962	0.366035	0.402818	0.83221	0.948348	0.0315873	0.0174566	0.747645	0.907481	0.0023359	0.00523457	0.018766	0.16011	0.329274	0.872242	0.136278	0.0343834	0.992364	--	4.05	4.51	3.69
EGP12055	coral3	453.695	52.9006	-0.0653822	0.0425901	0.11705	-0.423043	0.206793	-0.258977	0.718905	0.759261	0.0422997	0.251246	0.312123	0.708543	0.798681	0.284481	0.0630794	-0.440779	-0.678623	-0.64056	-0.210205	-0.315303	0.0719158	0.809888	0.875551	0.665953	0.102546	0.442227	0.332775	0.00170005	0.000646584	0.876394	0.347915	0.239231	0.00212421	0.000207137	0.285574	0.816476	0.0874719	0.00385012	0.00751009	0.434564	0.234222	0.791263	COIL	11.67	12.95	14.19
EGP10380	coral3	1334.28	52.7641	0.488463	0.535617	0.410557	0.194206	0.0507144	-0.448352	0.155524	0.405718	-0.568788	-0.389939	0.0555233	0.20323	0.78123	0.332892	0.38685	-0.322398	-0.593721	-0.443195	-0.572274	-0.74817	0.0564632	0.0548849	0.0324911	0.114199	0.471083	0.852036	0.081546	0.565189	0.118955	0.0214921	0.135416	0.838171	0.450303	0.000352596	0.207718	0.138812	0.223287	0.015318	0.0855491	0.0205294	0.000858111	0.835466	UGT90A1	0.74	0.61	0.95
MSTRG.20992	coral3	956.923	52.7288	0.336223	0.420596	0.446667	0.132251	0.00569818	-0.423833	0.238631	0.491234	-0.5446	-0.414769	0.229014	0.302302	0.871811	0.412687	0.438506	-0.22205	-0.558184	-0.426882	-0.455005	-0.63322	0.0154688	0.202925	0.10476	0.0828386	0.625376	0.983291	0.101838	0.373438	0.0533182	0.0291646	0.110169	0.393564	0.25512	1.07961e-05	0.112149	0.0893097	0.408496	0.0246356	0.0991382	0.0765835	0.00845939	0.954658	--	0.79	0.84	0.98
EGP04563	coral3	676.855	52.5733	0.442294	-0.0476459	0.0635169	-0.065098	-0.44136	-0.492782	0.121105	0.196475	-0.53864	-0.309353	0.54267	0.428039	0.886986	0.825521	0.764364	-0.243292	-0.514478	0.0216603	-0.15096	-0.404773	0.0518365	0.0862624	0.860905	0.815223	0.8107	0.0870065	0.0524575	0.655037	0.465815	0.0313411	0.243649	0.0298563	0.0981264	4.66036e-06	8.21005e-05	0.000564835	0.36389	0.0414514	0.936538	0.576795	0.1199	0.848797	LACS1	2.69	3.25	4.1
EGP10075	coral3	571.54	52.4122	0.26229	-0.230138	-0.0850698	-0.281271	-0.457091	-0.467911	0.278551	0.220517	-0.397954	-0.181694	0.576916	0.556761	0.910031	0.869381	0.653592	-0.255089	-0.44989	0.0359959	-0.042111	-0.212468	0.00257457	0.326406	0.391183	0.754095	0.291282	0.075073	0.0675851	0.296171	0.411821	0.12687	0.500653	0.0192997	0.025083	1.00585e-06	1.22303e-05	0.00603433	0.340342	0.0803785	0.894711	0.876941	0.429518	0.99245	PIGF	4.41	3.76	4.75
EGP00619	coral3	594.43	52.3518	0.264833	-0.220556	-0.0999353	-0.344576	-0.387016	-0.461254	0.345887	0.302238	-0.321067	-0.0550218	0.578198	0.63625	0.899561	0.822427	0.591409	-0.367991	-0.590739	-0.0571493	-0.0125172	-0.26438	0.0257066	0.321563	0.411736	0.712695	0.191225	0.138628	0.0721244	0.18943	0.255225	0.225313	0.839615	0.0189704	0.0080567	2.11239e-06	9.20425e-05	0.015824	0.160811	0.015973	0.833492	0.963303	0.322422	0.924712	ASP1	26.12	24.34	34.05
EGP06397	coral3	799.354	52.3482	0.484387	0.1631	0.266877	0.158281	-0.299791	-0.387245	0.0662168	0.243854	-0.611866	-0.511434	0.441136	0.228503	0.87377	0.685132	0.793051	-0.120328	-0.396526	-0.072544	-0.357359	-0.52514	0.155021	0.0572506	0.546148	0.317703	0.558227	0.259284	0.138374	0.807503	0.362749	0.0117706	0.0428803	0.0871863	0.394649	9.74534e-06	0.00340218	0.000247247	0.657124	0.128365	0.789478	0.17419	0.0367263	0.566462	--	0.85	0.62	0.28
EGP01977	coral3	823.541	52.3239	0.302762	0.134253	0.298818	-0.00182063	-0.213303	-0.446934	0.269652	0.451169	-0.511794	-0.346391	0.501729	0.446242	0.973198	0.656919	0.651267	-0.175029	-0.532991	-0.248998	-0.295628	-0.475327	0.0576656	0.254362	0.620103	0.260909	0.994661	0.427665	0.0826332	0.312504	0.0794172	0.0427096	0.188743	0.0476843	0.083167	2.48163e-10	0.00569745	0.00627905	0.516753	0.0335159	0.352389	0.266281	0.0627773	0.832008	GALT3	0.43	0.34	0.07
EGP33475	coral3	612.529	52.1664	0.142034	-0.179924	0.0628661	-0.238325	-0.30741	-0.401228	0.397322	0.422814	-0.297225	-0.0979434	0.629956	0.590876	0.953305	0.738057	0.645265	-0.142656	-0.418351	-0.146763	-0.163737	-0.204698	0.0731963	0.599775	0.504906	0.817086	0.374068	0.246778	0.12349	0.12753	0.102751	0.263583	0.718202	0.008911	0.0159426	1.14681e-08	0.00109749	0.00694758	0.598162	0.106822	0.587555	0.544558	0.446967	0.787625	NAC022	4.41	2.84	1.25
EGP18012	coral3	929.142	52.0939	0.297852	0.373815	0.396475	0.0283641	0.0393595	-0.456478	0.338451	0.57148	-0.452067	-0.24384	0.251666	0.419201	0.898156	0.399874	0.389029	-0.292567	-0.6435	-0.50628	-0.457417	-0.615333	0.0279897	0.262529	0.153783	0.128419	0.916953	0.88493	0.0755144	0.19976	0.0207457	0.0787474	0.362777	0.347084	0.106038	2.31929e-06	0.12488	0.13641	0.271496	0.00715446	0.0453839	0.074839	0.0111733	0.918045	DCR	10.31	10.57	15.94
EGP00817	coral3	575.661	52.0022	0.204798	-0.195258	0.0184784	-0.204729	-0.401959	-0.387908	0.295312	0.280989	-0.397309	-0.268571	0.606929	0.499374	0.93256	0.826226	0.692135	-0.138372	-0.351703	-0.00106153	-0.0988654	-0.201624	0.0246131	0.44674	0.468638	0.945847	0.446896	0.122744	0.137642	0.266816	0.291786	0.127544	0.314522	0.0126641	0.048908	1.42176e-07	7.9964e-05	0.00296813	0.609309	0.181597	0.996887	0.715651	0.453969	0.927907	RPP13L4	10.34	9.42	6.92
EGP21200	coral3	765.686	51.9969	0.366598	0.24127	0.213628	-0.0500874	-0.103028	-0.438175	0.29607	0.397956	-0.487164	-0.326814	0.251534	0.383678	0.903487	0.560803	0.456478	-0.340281	-0.557714	-0.316979	-0.382554	-0.551863	0.0234519	0.162523	0.368016	0.426944	0.853847	0.704171	0.0895791	0.265532	0.126869	0.0556309	0.216648	0.347345	0.142359	1.61523e-06	0.0238282	0.0755147	0.197185	0.0247826	0.231609	0.14363	0.0266703	0.9313	--	1.11	1.27	3.79
EGP23217	coral3	616.798	51.87	0.325165	0.0151669	0.126783	-0.0836798	-0.209932	-0.30538	0.317199	0.368557	-0.401102	-0.326616	0.458028	0.377742	0.932524	0.684862	0.6685	-0.209901	-0.390427	-0.175722	-0.341963	-0.406084	0.0341414	0.219112	0.955542	0.639863	0.758	0.435175	0.250072	0.231269	0.160118	0.123619	0.216943	0.074402	0.149163	1.42687e-07	0.00341986	0.00463994	0.435244	0.134884	0.515068	0.194837	0.118591	0.900109	PARG1	11.81	11.67	10.34
EGP31245	coral3	1203.41	51.8671	0.425992	0.479435	0.479611	0.236493	0.0059973	-0.391723	0.157039	0.439005	-0.594983	-0.49681	0.193619	0.194352	0.842128	0.396283	0.507456	-0.191134	-0.509444	-0.396204	-0.534206	-0.693562	0.0932837	0.0999209	0.0602249	0.0601173	0.377862	0.982413	0.133481	0.561358	0.0889033	0.0150471	0.0502667	0.472451	0.470744	4.27132e-05	0.128621	0.0448034	0.478263	0.0438343	0.128704	0.0330389	0.00288541	0.731134	PSK3	7.29	5.94	1.6
EGP01246	coral3	1486.41	51.693	0.491104	0.509979	0.424426	0.213029	0.0843859	-0.31653	0.193232	0.439391	-0.543157	-0.481889	0.106857	0.150219	0.815952	0.356607	0.468162	-0.293138	-0.526919	-0.440643	-0.604129	-0.760129	0.0652396	0.0533909	0.0435765	0.101309	0.428273	0.756016	0.232308	0.473355	0.0885908	0.0296805	0.0587374	0.693664	0.578687	0.000116124	0.175162	0.0674183	0.27052	0.0359794	0.0875811	0.0131942	0.000632034	0.810295	2021-10-07	3.96	3.79	3.36
EGP12895	coral3	624.379	51.566	0.102726	0.0107776	0.224247	-0.230966	-0.0662006	-0.357564	0.493428	0.641708	-0.231257	-0.0294796	0.559801	0.647972	0.917324	0.541851	0.450103	-0.294056	-0.676444	-0.410746	-0.149763	-0.378766	-0.0851926	0.705002	0.968401	0.403752	0.389433	0.80755	0.173924	0.0521015	0.00736957	0.388819	0.913698	0.0241347	0.00663931	5.67727e-07	0.0301536	0.0802182	0.268952	0.00401022	0.114016	0.579855	0.147974	0.75375	RNP1	29.09	27.68	32.68
EGP23594	coral3	715.26	51.5502	0.212794	-0.0477475	0.131738	-0.232649	-0.265054	-0.497596	0.37839	0.475057	-0.37154	-0.0934233	0.583592	0.654573	0.959436	0.712307	0.557221	-0.305131	-0.671041	-0.237353	-0.0999762	-0.364136	0.0247858	0.428793	0.860611	0.626729	0.385889	0.321145	0.0498472	0.148409	0.0629478	0.156502	0.730745	0.017632	0.00593334	4.35208e-09	0.00196123	0.0249375	0.250479	0.00443044	0.376078	0.712582	0.165579	0.927402	PARA	2.55	2.75	4.23
EGP18223	coral3	615.907	51.5031	0.00446832	-0.369374	-0.118853	-0.465123	-0.388701	-0.385354	0.456671	0.355034	-0.213398	-0.0349033	0.666695	0.709885	0.894308	0.823526	0.495581	-0.248968	-0.464221	-0.0352814	0.147421	-0.0444393	-0.116296	0.986897	0.159122	0.661091	0.0694596	0.13677	0.140478	0.0753756	0.17721	0.427454	0.897891	0.00479349	0.00206486	2.97526e-06	8.84022e-05	0.0509276	0.352451	0.0700745	0.89679	0.585862	0.87019	0.667988	TIF3A1	59.88	59.13	65.44
EGP06825	coral3	366.926	51.3622	0.0687931	0.284397	0.494614	0.103208	0.0676944	-0.275744	0.33949	0.601757	-0.354484	-0.296998	0.359561	0.336465	0.815735	0.305157	0.409039	0.00627882	-0.368009	-0.45706	-0.386219	-0.406803	0.229663	0.800152	0.285722	0.0514528	0.703676	0.803285	0.301266	0.198295	0.0136565	0.17793	0.263965	0.17136	0.20258	0.000117013	0.250435	0.115677	0.981588	0.160789	0.0750957	0.139513	0.117878	0.392188	ERF1B	1.86	2.04	1.38
EGP06225	coral3	531.002	51.3594	0.384988	0.0922205	0.169395	-0.00913644	-0.282894	-0.52809	0.186899	0.305502	-0.486348	-0.206662	0.408147	0.409085	0.878776	0.641796	0.645213	-0.182319	-0.466451	-0.165183	-0.375738	-0.42578	0.00511368	0.140887	0.734094	0.530545	0.973211	0.288387	0.0354939	0.488249	0.249873	0.056103	0.442524	0.116551	0.115632	7.4437e-06	0.0073589	0.00695359	0.499155	0.0685624	0.540961	0.151509	0.100107	0.985004	rsmE	6.72	6.4	5.39
EGP11061	coral3	612.079	51.3475	0.51917	-0.0374519	0.00593208	-0.0320125	-0.41259	-0.396538	0.0873638	0.12003	-0.516318	-0.357205	0.459244	0.309136	0.827676	0.800561	0.781774	-0.261675	-0.424091	0.061341	-0.229883	-0.430265	0.041692	0.0393188	0.890475	0.982605	0.906312	0.112242	0.128353	0.747662	0.657924	0.0406051	0.174388	0.0735373	0.243998	7.57203e-05	0.000195016	0.000347044	0.327581	0.101607	0.821456	0.391722	0.0962019	0.878157	ATL22	0.77	0.93	0.72
EGP23882	coral3	773.794	51.3472	0.267412	0.118747	0.314407	-0.000272711	-0.174331	-0.402882	0.30652	0.495774	-0.456247	-0.305912	0.523595	0.447605	0.970986	0.620773	0.660082	-0.137934	-0.498311	-0.283736	-0.33101	-0.452661	0.0534745	0.316697	0.661376	0.235628	0.9992	0.518453	0.121806	0.248218	0.0508236	0.0756818	0.249206	0.0373843	0.0821175	4.2987e-10	0.0102843	0.00539119	0.610453	0.0494676	0.286892	0.210456	0.0783062	0.844073	LRK10L-1.1	1.79	1.6	0.84
EGP11084	coral3	579.164	51.3053	0.0129413	-0.0483787	0.224386	-0.236389	-0.253368	-0.575925	0.398176	0.535707	-0.348165	-0.01571	0.603535	0.724856	0.934147	0.626474	0.439573	-0.156156	-0.614698	-0.282414	-0.0352434	-0.22586	0.0401406	0.962061	0.858786	0.403454	0.378078	0.343722	0.0195572	0.12664	0.0324563	0.186337	0.953951	0.0133088	0.00148947	1.20859e-07	0.00941343	0.0884432	0.563589	0.0112808	0.289241	0.896901	0.40029	0.882661	--	1.33	1.57	1.53
EGP23916	coral3	724.027	51.2952	-0.0485015	-0.30388	-0.021221	-0.472005	-0.285564	-0.490299	0.526024	0.532958	-0.119157	0.243362	0.696503	0.858796	0.885429	0.67953	0.416243	-0.268438	-0.642848	-0.232562	0.0997249	-0.0837852	-0.000378575	0.858431	0.252525	0.937823	0.0648988	0.283663	0.0538431	0.0363535	0.0335291	0.660272	0.363749	0.0027208	2.04904e-05	5.10697e-06	0.003785	0.108783	0.314772	0.00723221	0.386073	0.713276	0.757704	0.99889	FBA3	123.18	120.43	148.6
EGP21043	coral3	1109.92	50.9883	0.51956	0.431892	0.211227	0.0603852	0.0945127	-0.267251	0.254711	0.34279	-0.455077	-0.416418	-0.0247417	0.143812	0.766727	0.377994	0.35466	-0.447332	-0.497291	-0.3973	-0.594345	-0.720991	0.0273132	0.0391454	0.0948123	0.432281	0.824198	0.727716	0.316998	0.341082	0.193689	0.0765309	0.10862	0.927531	0.595168	0.000529968	0.14887	0.1777	0.082327	0.0500097	0.127553	0.0151835	0.00162366	0.92002	IQD31	0	0.05	0.09
EGP25580	coral3	735.006	50.8899	0.371423	0.030926	0.00358209	-0.250478	-0.160839	-0.334347	0.394853	0.374767	-0.365168	-0.246782	0.355721	0.479204	0.919806	0.696562	0.492501	-0.493674	-0.619238	-0.233194	-0.22115	-0.49473	0.0051627	0.156644	0.909479	0.989495	0.349441	0.551801	0.205616	0.130132	0.152654	0.164294	0.356832	0.176314	0.0603666	4.61745e-07	0.00271763	0.0526132	0.0519666	0.0105292	0.384745	0.410446	0.0513896	0.984861	--	12.55	13.08	28.2
EGP31673	coral3	704.601	50.8027	0.252986	0.0523634	0.138606	-0.18642	-0.104481	-0.330261	0.447041	0.499843	-0.330794	-0.212061	0.424986	0.497718	0.96408	0.623831	0.520357	-0.323817	-0.534454	-0.327038	-0.315788	-0.438114	0.00214437	0.344475	0.847277	0.608698	0.489384	0.70018	0.211554	0.0825504	0.0486622	0.210772	0.430424	0.100811	0.0497823	1.88131e-09	0.00980968	0.0387928	0.22114	0.032942	0.216315	0.233464	0.0896288	0.993711	GMII	15.09	15.46	15.44
EGP09914	coral3	1417.8	50.7744	0.558963	0.490046	0.363084	0.198358	-0.0786614	-0.531658	0.0704507	0.31128	-0.651596	-0.420385	0.102897	0.216915	0.796131	0.441871	0.47017	-0.332587	-0.618957	-0.328786	-0.50916	-0.744824	0.0772057	0.0243934	0.053986	0.166897	0.461465	0.772145	0.0340455	0.795431	0.24057	0.006244	0.104953	0.704533	0.419693	0.000224576	0.0865992	0.0660933	0.20816	0.0105746	0.213725	0.043972	0.000932025	0.776261	At1g03370	15.37	17.44	18.58
EGP33464	coral3	461.689	50.6693	0.507401	0.0725196	-0.117483	-0.164499	-0.113035	-0.188572	0.289347	0.176382	-0.331268	-0.319359	0.124926	0.217299	0.749055	0.601764	0.462088	-0.497628	-0.399713	-0.141168	-0.398199	-0.509364	0.0335166	0.0448307	0.789547	0.664783	0.542664	0.676823	0.484292	0.277051	0.513465	0.21008	0.227931	0.644811	0.41885	0.00083938	0.0136552	0.0715436	0.0498302	0.125046	0.602024	0.126616	0.0438732	0.901929	syf2	29.41	29.92	29.76
EGP24478	coral3	452.363	50.5679	0.161163	-0.00651705	0.34576	0.133896	-0.6091	-0.667803	-0.125103	0.112514	-0.73971	-0.484913	0.652819	0.401789	0.767209	0.764697	0.693193	0.163045	-0.371639	0.181033	0.154374	-0.175443	0.0195657	0.550989	0.98089	0.189603	0.62104	0.0122649	0.00469876	0.64434	0.678238	0.00105502	0.0569414	0.00611486	0.122917	0.000523075	0.000559812	0.00290658	0.546286	0.156384	0.502239	0.568104	0.515745	0.942665	CLPP5	66.62	67.73	67.84
EGP31179	coral3	684.805	50.555	0.504484	0.0444275	0.122734	0.0298494	-0.367847	-0.478286	0.0925785	0.218365	-0.528265	-0.281968	0.479909	0.355839	0.854042	0.730624	0.781628	-0.218755	-0.493104	-0.0458743	-0.303894	-0.474325	0.0323668	0.0462815	0.870224	0.65067	0.912619	0.160987	0.0609311	0.733097	0.416514	0.035422	0.290036	0.0599359	0.17616	2.54968e-05	0.00130618	0.00034853	0.415662	0.0522798	0.866033	0.252502	0.0634122	0.905279	--	1.08	1.17	0.27
EGP16608	coral3	1694.53	50.5352	0.644594	0.439725	0.344409	0.232807	-0.126784	-0.521388	0.0337071	0.302993	-0.634608	-0.363834	0.194724	0.215806	0.800469	0.483185	0.616043	-0.321904	-0.637614	-0.293041	-0.548577	-0.771429	0.080325	0.00702568	0.0883204	0.191454	0.385558	0.639861	0.0383399	0.901374	0.253981	0.00827307	0.165957	0.469877	0.422132	0.000195598	0.0579622	0.0110539	0.224038	0.00788045	0.270685	0.0277776	0.000465851	0.767448	ERS1	21.14	21.18	19.72
EGP14162	coral3	216.606	50.491	-0.126519	0.0449517	0.00839115	-0.41504	0.313761	0.00143975	0.718448	0.599939	0.120313	0.0537754	0.0616432	0.434243	0.642274	0.171352	-0.0912874	-0.377744	-0.327057	-0.559289	-0.290434	-0.206536	-0.115468	0.640565	0.868705	0.975395	0.109913	0.236643	0.995778	0.00171717	0.0140195	0.657164	0.843206	0.82059	0.0928289	0.00730115	0.525735	0.736696	0.14916	0.216285	0.0242924	0.275168	0.442807	0.670227	NAC030	0.39	0.2	0.46
EGP26498	coral3	675.234	50.3428	-0.470013	-0.0827701	-0.0594156	0.0720373	0.372638	0.462175	-0.104401	-0.1327	0.620638	0.492455	-0.346598	-0.339431	-0.849446	-0.790568	-0.590486	0.368519	0.54419	-0.0100861	0.105185	0.490608	-0.00855634	0.0661958	0.760559	0.82698	0.790918	0.155187	0.0714834	0.700398	0.624191	0.0103056	0.0526388	0.188461	0.198379	3.12716e-05	0.000266868	0.0160297	0.160165	0.0293104	0.970427	0.698246	0.0536693	0.974911	TBL25	13.49	13.92	10
EGP05254	coral3	268.203	50.3357	-0.033647	-0.0158332	0.179322	-0.243892	-0.104638	-0.280705	0.435207	0.477484	-0.276842	-0.242073	0.439766	0.522607	0.817634	0.535377	0.296493	-0.205246	-0.45701	-0.259812	0.0113045	-0.224312	-0.102985	0.901549	0.95359	0.506357	0.362672	0.699746	0.292295	0.0920251	0.0614277	0.299267	0.366375	0.0882876	0.03781	0.000109414	0.032584	0.264818	0.445724	0.0751312	0.331163	0.966857	0.403612	0.70429	LCKB2	7.35	8.35	9.75
EGP15545	coral3	708.91	50.2686	0.388704	0.012786	0.209031	0.0536119	-0.436957	-0.491334	0.0794667	0.231717	-0.606861	-0.422555	0.584261	0.375383	0.912381	0.797461	0.816502	-0.0861056	-0.429799	0.0125219	-0.186804	-0.392021	0.085589	0.136767	0.962516	0.437193	0.843677	0.0905771	0.0532624	0.76987	0.38785	0.0126768	0.102985	0.0174712	0.151927	8.4106e-07	0.000215341	0.000113893	0.751188	0.0966023	0.96329	0.488474	0.133159	0.752638	APX1	209.17	216.14	192.32
EGP21008	coral3	768.18	50.04	0.270063	0.372613	0.400137	0.0386985	0.0291806	-0.462188	0.317517	0.544334	-0.459223	-0.257558	0.233306	0.400067	0.873336	0.385537	0.365564	-0.255365	-0.599831	-0.483544	-0.444304	-0.580008	0.0346357	0.311737	0.155216	0.124609	0.886851	0.91457	0.0714744	0.230776	0.0292591	0.0735522	0.335527	0.384512	0.124682	9.97051e-06	0.140273	0.163801	0.339801	0.0140411	0.057749	0.0846763	0.0185128	0.89867	WRKY53	1.82	1.89	1.76
EGP24623	coral3	1019.96	50.0064	0.440817	0.47605	0.367025	0.141735	0.0885792	-0.393758	0.232143	0.448078	-0.473569	-0.307668	0.0707926	0.225162	0.786749	0.3135	0.379515	-0.307862	-0.540052	-0.476425	-0.618744	-0.694886	0.00656649	0.0874415	0.0623227	0.161996	0.600553	0.74426	0.131296	0.386952	0.0817553	0.0638935	0.24636	0.794458	0.401786	0.000299558	0.237055	0.147108	0.246047	0.0308145	0.0620875	0.0106091	0.00281032	0.980745	LYK3	2.61	2.94	2.11
EGP05807	coral3	793.473	49.9944	0.255993	0.0496537	0.137522	-0.237607	-0.195313	-0.489352	0.395567	0.480435	-0.404854	-0.163048	0.469236	0.621272	0.962539	0.681583	0.469468	-0.41015	-0.729778	-0.294152	-0.127276	-0.45521	-0.0471417	0.338574	0.8551	0.61153	0.375552	0.468509	0.0543788	0.129376	0.0596155	0.119819	0.546277	0.0667072	0.0102056	2.51402e-09	0.00364089	0.0665539	0.114595	0.00133185	0.268788	0.638551	0.0764339	0.862364	--	24.43	23.77	31.54
EGP09960	coral3	1451.75	49.927	0.499775	0.492406	0.429848	0.197585	-0.0809658	-0.551428	0.090645	0.37362	-0.668573	-0.437316	0.17144	0.269548	0.83094	0.450901	0.47019	-0.304963	-0.667624	-0.355964	-0.44508	-0.737346	0.0257467	0.0486979	0.0526656	0.0965606	0.463247	0.765641	0.0268149	0.738488	0.154015	0.00463382	0.0902821	0.525519	0.312698	6.68433e-05	0.0796179	0.0660796	0.250753	0.00471396	0.175997	0.0840698	0.00111619	0.924595	DTX16	10.29	9.89	24.78
EGP26981	coral3	540.326	49.7596	0.0213322	-0.364548	-0.107269	-0.393964	-0.369588	-0.282774	0.439786	0.319809	-0.214957	-0.140342	0.645275	0.593756	0.891217	0.811464	0.563325	-0.157428	-0.304081	0.000506909	0.0519496	-0.0293114	-0.00109058	0.937498	0.165065	0.692537	0.131076	0.158863	0.2886	0.0882712	0.22724	0.424004	0.604173	0.00694641	0.0153103	3.60968e-06	0.000135716	0.0230703	0.560378	0.252196	0.998513	0.848471	0.914188	0.996802	MSL1	8.44	7.94	8.34
EGP17840	coral3	1231.18	49.7466	0.548605	0.347368	0.17936	0.0132485	-0.0789709	-0.411096	0.204002	0.300533	-0.553711	-0.421172	0.117047	0.263419	0.842547	0.546994	0.452509	-0.47656	-0.618245	-0.291863	-0.434997	-0.70505	0.00734384	0.027768	0.187414	0.506265	0.961161	0.77127	0.113679	0.448548	0.258049	0.0260625	0.104236	0.665961	0.324251	4.19751e-05	0.0283236	0.078419	0.0620033	0.0106901	0.272705	0.0921999	0.00228509	0.978466	LECRK61	0.49	0.56	1.9
EGP04891	coral3	917.179	49.5737	0.297654	0.185651	0.319259	-0.0289175	-0.158734	-0.473054	0.306959	0.505335	-0.500347	-0.30266	0.466171	0.491444	0.975746	0.616285	0.574252	-0.249451	-0.633278	-0.326175	-0.283809	-0.525308	0.0464053	0.262862	0.491208	0.228085	0.915338	0.557086	0.0642238	0.247507	0.0458546	0.0483992	0.25453	0.0687504	0.0532011	1.24189e-10	0.0110134	0.0199982	0.351485	0.00845153	0.2176	0.286763	0.0366553	0.864495	NPF7.3	0.91	0.78	1.95
EGP21805	coral3	567.309	49.5672	-0.125498	-0.294301	0.0234138	-0.399076	-0.343396	-0.438251	0.458348	0.426424	-0.233757	-0.0367107	0.658936	0.722435	0.888907	0.724348	0.417439	-0.112179	-0.420109	-0.108346	0.140778	0.00686968	-0.0736107	0.643286	0.268535	0.931411	0.125705	0.192851	0.0895172	0.0741738	0.0995403	0.383566	0.892631	0.00550059	0.00157242	4.15516e-06	0.0015066	0.107668	0.679146	0.105206	0.689592	0.603038	0.979856	0.786449	RGA3	2.42	2.47	3
EGP06862	coral3	421.214	49.4634	0.389025	0.12333	-0.00905126	-0.139165	-0.081133	-0.225535	0.321297	0.249855	-0.36178	-0.360169	0.131474	0.243644	0.790522	0.562927	0.406322	-0.401072	-0.362656	-0.202576	-0.39109	-0.468257	0.0353577	0.136415	0.649075	0.97346	0.60724	0.76517	0.400986	0.224962	0.35068	0.168539	0.170584	0.627427	0.363175	0.000267246	0.0231888	0.118354	0.12365	0.167435	0.451793	0.134165	0.0673547	0.896568	At5g03795	2.42	2.72	2.67
EGP29971	coral3	1566.51	49.4621	0.495869	0.548914	0.51456	0.303345	-0.000823531	-0.436738	0.0817189	0.405125	-0.650158	-0.51336	0.154623	0.157394	0.809102	0.372255	0.513451	-0.205892	-0.551826	-0.3915	-0.55543	-0.757287	0.0795919	0.0507726	0.0276627	0.0414132	0.253403	0.997585	0.0907574	0.763519	0.119547	0.00639849	0.0419719	0.567473	0.560463	0.000147085	0.155645	0.0419297	0.444264	0.0266827	0.133722	0.0255069	0.000680725	0.769517	At3g47570	1.84	2.03	1.19
EGP16620	coral3	534.246	49.4074	0.257761	-0.273439	-0.156961	-0.336372	-0.455937	-0.42827	0.299716	0.190704	-0.358565	-0.168006	0.554162	0.554002	0.887017	0.881583	0.621555	-0.300548	-0.434833	0.0610881	-0.00972111	-0.188005	-0.0312465	0.335131	0.30549	0.561557	0.202713	0.0759062	0.0979255	0.259409	0.479273	0.172636	0.53397	0.025916	0.0259678	4.6518e-06	6.36696e-06	0.0101612	0.258025	0.0923362	0.822182	0.971497	0.485631	0.908545	ephA	21.86	22.89	26.47
EGP08894	coral3	490.705	49.4014	0.201464	0.180728	0.0453724	-0.345612	0.143338	-0.349607	0.554555	0.563675	-0.139993	0.0877819	0.115804	0.565452	0.766517	0.346331	0.0749267	-0.608044	-0.74386	-0.550752	-0.297284	-0.497601	-0.150571	0.454334	0.502972	0.867486	0.189806	0.596394	0.184395	0.0257887	0.0229666	0.60508	0.746491	0.66932	0.0224456	0.000532988	0.188824	0.782715	0.0124578	0.000954263	0.0270409	0.263484	0.0498446	0.577789	R1B-23	0.93	1.08	1.99
MSTRG.14603	coral3	462.267	49.31	-0.18728	-0.157057	0.291528	-0.153846	-0.137418	-0.203535	0.46932	0.59377	-0.178489	-0.161774	0.697337	0.538584	0.872075	0.526208	0.521504	0.138693	-0.223505	-0.251895	-0.0832842	-0.0423009	0.069888	0.487345	0.561314	0.273281	0.569445	0.611802	0.449609	0.0666515	0.0153073	0.508366	0.549461	0.00267554	0.0313619	1.06493e-05	0.0362766	0.0382896	0.60847	0.405351	0.34663	0.759113	0.87639	0.797033	--	1.93	2.97	1.44
EGP10955	coral3	1640.88	49.2101	0.632468	0.454296	0.261369	0.145993	-0.0577728	-0.456667	0.108969	0.283543	-0.600272	-0.407985	0.0662149	0.189872	0.794801	0.468135	0.487949	-0.429428	-0.617739	-0.319477	-0.554796	-0.779397	0.0575298	0.00856183	0.0771015	0.328169	0.589538	0.8317	0.0753787	0.687891	0.287234	0.0139523	0.116711	0.807509	0.481227	0.000234142	0.0674363	0.0551788	0.0969223	0.0107729	0.22775	0.0257109	0.000371837	0.832398	TTG1	11.95	12.69	14.79
EGP02456	coral3	1227.45	49.1878	0.405359	0.434534	0.465965	0.161245	-0.0359381	-0.517465	0.196952	0.502164	-0.573055	-0.333146	0.275775	0.350962	0.886972	0.429388	0.504812	-0.240327	-0.65454	-0.436696	-0.47759	-0.682634	0.0692549	0.119314	0.0925862	0.06889	0.550784	0.894879	0.0400842	0.464711	0.0474608	0.0203184	0.20735	0.301209	0.182583	4.66423e-06	0.0969569	0.0461167	0.369947	0.00593679	0.0907918	0.0613616	0.00356883	0.798836	OPR3	57.75	52.72	55.79
EGP17314	coral3	581.732	49.0626	0.39696	0.133136	0.43083	0.32796	-0.55097	-0.666912	-0.240963	0.12566	-0.763202	-0.427035	0.629569	0.293223	0.725645	0.679942	0.859018	0.147133	-0.439259	0.11751	-0.0802024	-0.378203	0.0965096	0.12791	0.623042	0.095718	0.214945	0.0269679	0.0047748	0.368645	0.642855	0.000582666	0.0990038	0.00896574	0.270373	0.00146324	0.0037557	2.02787e-05	0.586603	0.0886979	0.664712	0.767794	0.148627	0.722173	ABCB25	14.42	15.22	14.35
EGP10586	coral3	1257.09	48.9613	0.469496	0.434653	0.410779	0.180234	-0.120912	-0.507426	0.0976141	0.351576	-0.677611	-0.509166	0.220577	0.260576	0.854698	0.509515	0.509944	-0.269824	-0.61023	-0.296947	-0.391446	-0.690934	0.0424665	0.0665353	0.0924865	0.113984	0.504161	0.655556	0.0448183	0.719113	0.181767	0.00392383	0.0439693	0.411692	0.329691	2.47495e-05	0.0438003	0.0435932	0.312182	0.012061	0.264052	0.133779	0.00303919	0.87591	QS	13.14	13.52	25.92
EGP19001	coral3	649.662	48.9394	0.37148	0.275197	0.187648	-0.048034	-0.0349779	-0.380596	0.302648	0.376336	-0.445168	-0.3258	0.149825	0.317257	0.843637	0.489293	0.383756	-0.364098	-0.507398	-0.340423	-0.439098	-0.558198	-0.0427944	0.156575	0.302265	0.486475	0.859782	0.897674	0.145865	0.254549	0.150806	0.0840012	0.218161	0.579696	0.231179	4.0104e-05	0.0544123	0.142271	0.165627	0.0448319	0.196986	0.0888281	0.0246313	0.874959	LDHA	0.25	0.2	0.36
EGP04480	coral3	670.084	48.8192	0.35195	0.037406	0.049107	-0.21014	-0.19297	-0.440503	0.366893	0.396029	-0.372704	-0.138518	0.390789	0.52679	0.926987	0.669587	0.521696	-0.405458	-0.611933	-0.252596	-0.270217	-0.459396	0.123296	0.18127	0.890609	0.85668	0.434709	0.473967	0.0876936	0.16216	0.128888	0.155107	0.608927	0.134491	0.0360332	2.44154e-07	0.00454939	0.0382057	0.119215	0.0117588	0.345244	0.311451	0.0734296	0.649166	VIT_05s0020g02800	12.28	12.79	13.9
EGP13995	coral3	659.822	48.7951	0.213814	-0.167358	0.0372175	-0.251301	-0.473844	-0.614058	0.251672	0.299213	-0.457732	-0.120391	0.640088	0.667295	0.93268	0.844415	0.619143	-0.235269	-0.59961	-0.0257769	0.0431395	-0.237253	0.0158973	0.426532	0.535571	0.891157	0.347807	0.063718	0.0113901	0.347071	0.260249	0.0746132	0.656955	0.00756848	0.00474198	1.40454e-07	3.88136e-05	0.0105446	0.380408	0.0140858	0.924507	0.873958	0.376285	0.953403	BGAL17	10.51	11.19	13.85
EGP06110	coral3	499.496	48.7618	-0.17167	-0.268465	0.110911	-0.300274	-0.275833	-0.335151	0.458072	0.466045	-0.20134	-0.089805	0.667057	0.624966	0.875599	0.648174	0.46891	0.0406598	-0.257953	-0.136326	0.0192019	0.0385155	-0.0218622	0.524957	0.314721	0.682596	0.25848	0.301103	0.204459	0.0743709	0.0688355	0.454616	0.740833	0.0047624	0.00963789	8.84367e-06	0.00661676	0.0669222	0.881154	0.334759	0.614662	0.94373	0.887383	0.935948	ABCG11	1.59	1.97	0.88
EGP16351	coral3	744.095	48.702	0.470384	0.0913459	0.0650475	-0.117592	-0.154756	-0.396999	0.296547	0.375756	-0.352859	-0.102748	0.361064	0.440545	0.852674	0.603861	0.583324	-0.426612	-0.632299	-0.266895	-0.369561	-0.549423	0.0555655	0.0659529	0.736532	0.810845	0.66449	0.567134	0.127869	0.264727	0.151488	0.180067	0.704941	0.169446	0.0876597	2.71133e-05	0.0132458	0.0176967	0.0993748	0.00858497	0.317669	0.158895	0.0274893	0.838049	PHT1-4	0.2	0.25	0.85
EGP07861	coral3	441.018	48.6971	-0.245279	-0.0212477	0.11945	0.433054	0.0181727	0.254316	-0.515467	-0.390221	0.200347	0.116615	-0.17997	-0.522392	-0.788266	-0.559566	-0.167207	0.660621	0.671868	0.317707	0.0910502	0.436621	0.198274	0.359861	0.937745	0.659484	0.0938286	0.946742	0.341857	0.0409949	0.135109	0.456892	0.667126	0.504795	0.0379031	0.0002862	0.0242071	0.535945	0.0053404	0.00436392	0.230481	0.737357	0.0908542	0.461658	PGPS2	24.68	25.44	20.47
EGP23380	coral3	321.413	48.393	0.0341206	-0.00255093	-0.418826	-0.0113665	0.388608	0.624159	-0.0881861	-0.399135	0.498001	0.160652	-0.697697	-0.599238	-0.73036	-0.56081	-0.481386	-0.0826762	0.572775	0.10022	-0.203953	0.164242	-0.0365956	0.90017	0.992519	0.106384	0.966675	0.136872	0.00975972	0.74536	0.125644	0.0496319	0.552269	0.00265623	0.0141613	0.00131413	0.0238262	0.0590402	0.760823	0.020394	0.711909	0.448658	0.543303	0.892966	WIP1	8.23	7.21	7.14
EGP14249	coral3	410.251	48.3828	0.182574	0.0707734	-0.0319038	-0.414582	0.00515631	-0.409761	0.524201	0.47877	-0.177399	0.0840429	0.188619	0.627685	0.776638	0.460862	0.0978353	-0.606626	-0.755235	-0.429417	-0.146782	-0.41716	-0.205367	0.498545	0.794512	0.906628	0.110347	0.984879	0.114973	0.0371252	0.0606327	0.511	0.756979	0.484182	0.00923625	0.000402429	0.0723986	0.718501	0.0127207	0.000717748	0.0969324	0.587504	0.107927	0.445451	--	1.39	1.07	2.04
EGP21508	coral3	1171.61	48.3468	0.553771	0.320375	0.125731	-0.0300793	-0.0408458	-0.370539	0.255714	0.316111	-0.483454	-0.350097	0.0942367	0.270582	0.836026	0.52664	0.436761	-0.511997	-0.605074	-0.321579	-0.48421	-0.698822	0.0470477	0.0260431	0.226371	0.642664	0.911948	0.880614	0.157711	0.33912	0.232962	0.0578023	0.183739	0.728483	0.310772	5.4753e-05	0.0360957	0.0907387	0.0426133	0.0130133	0.224533	0.0573552	0.00259649	0.862636	SYP121	6.95	8.06	12.31
EGP26585	coral3	746.25	48.2816	0.312387	0.0599823	0.188231	-0.112802	-0.350126	-0.66748	0.225904	0.375586	-0.532986	-0.156764	0.51518	0.60133	0.950541	0.724936	0.588293	-0.265047	-0.679651	-0.184564	-0.16035	-0.419639	-0.00354372	0.238812	0.825354	0.485098	0.677454	0.1837	0.00472619	0.400195	0.151687	0.033518	0.562053	0.0411271	0.0137411	1.70246e-08	0.00148682	0.0165265	0.321159	0.00377635	0.493795	0.553026	0.105636	0.989608	HSC80	104.56	109.77	138.22
EGP06696	coral3	196.727	48.2673	-0.0321113	-0.162574	-0.171142	-0.462226	0.129018	0.138181	0.665087	0.418228	0.0774071	-0.147683	0.185324	0.351616	0.691142	0.422392	0.141458	-0.371398	-0.172207	-0.289005	-0.18824	-0.138097	-0.0180885	0.906024	0.547461	0.526249	0.0714481	0.633927	0.609808	0.00493368	0.106936	0.775691	0.58519	0.491987	0.181713	0.00302677	0.103131	0.601271	0.156673	0.52364	0.277646	0.485075	0.610028	0.946988	N	1.15	1.03	1.33
EGP18515	coral3	530.241	48.1671	-0.0096879	-0.202496	0.192883	-0.183329	-0.349462	-0.445814	0.331554	0.454592	-0.311818	-0.0804175	0.747511	0.635743	0.895509	0.691687	0.628348	0.0188892	-0.411773	-0.116496	-0.00411534	-0.0990492	0.163378	0.971594	0.451976	0.474168	0.49674	0.18459	0.0834988	0.209663	0.0768847	0.239715	0.767187	0.000872268	0.00812302	2.7555e-06	0.00299444	0.0091403	0.944645	0.113026	0.667448	0.987932	0.715143	0.545453	ELC	4.43	4.5	3.96
EGP16542	coral3	473.713	48.0898	0.206152	-0.245241	-0.116994	-0.334792	-0.246659	-0.191095	0.449875	0.33765	-0.198102	-0.159835	0.525852	0.488896	0.887449	0.753475	0.597422	-0.294827	-0.35397	-0.0915583	-0.15111	-0.221029	0.0373842	0.443675	0.359938	0.666103	0.204975	0.357079	0.478355	0.0803899	0.200895	0.462056	0.554318	0.0364258	0.0546377	4.53414e-06	0.000750806	0.0145343	0.26764	0.178603	0.73594	0.576412	0.410708	0.890672	CYS1	264.18	268.54	249.48
EGP24437	coral3	605.358	48.0746	-0.0193258	-0.116279	0.108514	-0.364492	-0.297523	-0.592446	0.425155	0.47576	-0.338253	-0.0178412	0.571777	0.778462	0.914294	0.68507	0.336684	-0.266503	-0.668753	-0.223096	0.118924	-0.178893	-0.0830694	0.943367	0.668034	0.689134	0.165135	0.263082	0.0155955	0.100661	0.062505	0.20004	0.947712	0.0206646	0.000381984	7.24435e-07	0.00340623	0.202269	0.318406	0.00461869	0.406233	0.6609	0.507389	0.759717	IBR3	2.34	2.38	7.12
EGP03189	coral3	334.552	47.936	-0.109629	-0.052159	0.328665	-0.137084	0.0233406	-0.175143	0.485273	0.70317	-0.063469	0.0413208	0.638076	0.560205	0.761905	0.353873	0.431783	-0.0200087	-0.441867	-0.421952	-0.136775	-0.194214	-0.0727842	0.686089	0.847866	0.213902	0.612677	0.931626	0.516475	0.0567303	0.00237573	0.81536	0.879235	0.00782136	0.0240107	0.000603098	0.178731	0.094905	0.941369	0.086602	0.103529	0.613484	0.471066	0.788795	CYCL1-1	9.01	10.34	9.63
EGP30845	coral3	615.205	47.8851	0.0279942	-0.132937	0.142124	-0.275578	-0.412083	-0.664802	0.312263	0.403945	-0.425539	-0.0585525	0.64232	0.750333	0.918839	0.743925	0.464467	-0.16377	-0.62437	-0.125235	0.117958	-0.159806	-0.0242402	0.918032	0.623566	0.599541	0.30157	0.112728	0.00495886	0.23901	0.120732	0.100321	0.829459	0.00729564	0.000812931	5.00855e-07	0.000952751	0.0699068	0.544478	0.00972771	0.643986	0.663503	0.554393	0.928996	At2g17670	3.82	3.8	4.69
EGP31635	coral3	548.546	47.8619	0.0205499	-0.046236	0.129686	-0.355294	0.0522169	-0.20497	0.637683	0.692638	-0.0735494	0.0304277	0.4985	0.653966	0.888305	0.482328	0.329808	-0.370641	-0.631482	-0.47487	-0.146069	-0.33033	-0.0874983	0.939786	0.864985	0.632155	0.17687	0.847699	0.446351	0.00787161	0.00293871	0.786622	0.910932	0.049368	0.00599565	4.30811e-06	0.0584739	0.212219	0.157587	0.00869755	0.0630665	0.589341	0.211452	0.747285	SSRP1	47.35	47.01	53.18
EGP07281	coral3	679.47	47.8617	0.489299	0.146236	0.16217	0.00899882	-0.249676	-0.520084	0.156724	0.308279	-0.488955	-0.180909	0.381009	0.400336	0.849525	0.619974	0.651196	-0.290824	-0.584085	-0.193828	-0.374843	-0.536308	0.0647801	0.0544086	0.588911	0.54847	0.973614	0.351038	0.0389135	0.562155	0.245376	0.0546044	0.502538	0.145392	0.124405	3.11648e-05	0.0104112	0.00628666	0.274496	0.0175134	0.471965	0.152564	0.0322256	0.811609	V2	6.77	6.48	6.37
EGP09207	coral3	601.35	47.6379	-0.0711564	0.174665	0.492517	-0.0859662	0.00626926	-0.47086	0.457994	0.755868	-0.30262	-0.0498296	0.542834	0.657228	0.906503	0.376418	0.340049	-0.0797652	-0.641919	-0.535256	-0.172779	-0.340722	-0.0518694	0.793423	0.517639	0.0526045	0.751579	0.981616	0.0656421	0.0744264	0.000706158	0.254595	0.854592	0.0297973	0.00566685	1.30406e-06	0.15071	0.19751	0.769028	0.00734409	0.0326304	0.522241	0.196568	0.848702	ZOX1	0.03	0	0.2
EGP05597	coral3	619.304	47.6215	0.166394	-0.0211934	0.14057	-0.215074	-0.121079	-0.362173	0.477245	0.545746	-0.259557	-0.0719768	0.504169	0.573636	0.959947	0.602023	0.532059	-0.240164	-0.506294	-0.338827	-0.301597	-0.341152	0.131366	0.537958	0.937904	0.60358	0.423746	0.655108	0.168044	0.0615763	0.0287598	0.331655	0.79109	0.0464404	0.0201625	3.98812e-09	0.0136041	0.0338857	0.370283	0.045377	0.199229	0.256286	0.195967	0.627711	AP37	7.76	8.49	6.95
EGP13186	coral3	698.764	47.6102	0.214663	-0.0473964	0.0503619	-0.324161	-0.245344	-0.534577	0.420649	0.461577	-0.34408	-0.0326325	0.501055	0.696785	0.94523	0.705854	0.447177	-0.42028	-0.735274	-0.263475	-0.0776019	-0.369619	-0.0724528	0.424655	0.861627	0.853054	0.220622	0.359731	0.032894	0.104712	0.0718988	0.191907	0.904505	0.0480321	0.00270547	3.42782e-08	0.00224723	0.0824457	0.105049	0.00117218	0.324144	0.77514	0.158824	0.789737	BRR2A	15.23	14.35	18.26
EGP16860	coral3	244.392	47.5514	0.0716212	-0.109625	-0.0681059	-0.403563	-0.173376	-0.443056	0.447052	0.380379	-0.190446	0.0715638	0.344076	0.633831	0.771887	0.562552	0.227278	-0.374497	-0.54413	-0.235575	-0.0500277	-0.191815	-0.0975786	0.792101	0.6861	0.802112	0.121117	0.520783	0.0856592	0.0825423	0.146114	0.479879	0.792264	0.191913	0.00837699	0.000459968	0.0233005	0.39726	0.152974	0.0293321	0.379772	0.854019	0.476668	0.719212	N	0.14	0.36	0.68
EGP25859	coral3	985.117	47.5086	0.366894	0.230745	0.311352	0.0170022	-0.0794593	-0.365496	0.311823	0.499943	-0.464356	-0.337536	0.396024	0.390114	0.94717	0.56306	0.594834	-0.271548	-0.576577	-0.355997	-0.40424	-0.587585	0.0648173	0.162158	0.389899	0.240456	0.950168	0.769891	0.163887	0.239707	0.0486099	0.0699821	0.201057	0.128893	0.135225	2.677e-08	0.0231492	0.0150789	0.30898	0.0193875	0.175954	0.120435	0.0166895	0.811503	CXE20	50.09	47.01	43.26
EGP11760	coral3	304.395	47.2636	-0.35466	-0.157623	-0.0305971	-0.55884	0.240727	0.053312	0.80217	0.638528	0.207288	0.0922484	0.245089	0.569826	0.650479	0.245889	-0.126401	-0.299318	-0.294367	-0.48245	-0.0118574	-9.43446e-05	-0.0797391	0.177699	0.559886	0.910438	0.0244315	0.369126	0.844541	0.000185111	0.00776398	0.441111	0.734017	0.360246	0.021202	0.00636379	0.35863	0.640879	0.260074	0.268422	0.058401	0.965237	0.999723	0.769101	--	1.06	1.83	2.52
EGP03071	coral3	759.159	47.2367	0.390812	0.126735	0.254384	0.0142019	-0.279609	-0.549939	0.185821	0.385137	-0.524371	-0.227579	0.497135	0.466523	0.922688	0.659493	0.685969	-0.206236	-0.597189	-0.208961	-0.303941	-0.493716	0.0464046	0.134466	0.639992	0.341725	0.958368	0.294263	0.0273145	0.490804	0.140719	0.0370529	0.396617	0.0500931	0.0685138	3.60192e-07	0.00544724	0.00334773	0.443486	0.0145827	0.437351	0.252425	0.0519434	0.864497	GONST1	0.98	0.68	0.71
EGP11647	coral3	548.982	47.0145	-0.171027	-0.0379593	0.265937	-0.305692	0.136454	-0.233881	0.693306	0.837727	0.0373265	0.221039	0.550645	0.709913	0.858109	0.314767	0.276788	-0.156687	-0.53669	-0.606263	-0.234713	-0.20434	0.0133574	0.526531	0.889	0.319475	0.249565	0.614326	0.383306	0.00290012	5.1143e-05	0.89084	0.410688	0.0270768	0.00206365	2.11581e-05	0.235062	0.299365	0.562248	0.0320791	0.0127888	0.381567	0.447779	0.960842	RBM25	48.06	49.65	45.33
EGP18766	coral3	474.857	47.0021	-0.171974	0.00562072	0.428532	-0.106719	0.057574	-0.144826	0.536252	0.762909	-0.130921	-0.121036	0.642417	0.543148	0.857504	0.371434	0.43318	0.0462293	-0.388251	-0.462735	-0.155606	-0.205181	0.0551739	0.524211	0.983518	0.0976978	0.694042	0.832271	0.592548	0.032247	0.000587218	0.628887	0.655222	0.0072839	0.0296838	2.17615e-05	0.15663	0.0937221	0.865005	0.137264	0.0710959	0.564981	0.445873	0.839177	ROH1	0.47	0.51	0.03
EGP01885	coral3	620.329	46.9392	-0.274912	-0.200797	0.0981972	-0.490776	-0.0576581	-0.307087	0.678279	0.6683	-0.0469926	0.0908467	0.568104	0.790901	0.873393	0.51405	0.176374	-0.214364	-0.520012	-0.388397	0.097565	-0.0396143	-0.116855	0.302787	0.455861	0.717499	0.0535746	0.832029	0.247299	0.00387506	0.00465673	0.862795	0.737925	0.0216851	0.000264163	9.94088e-06	0.0416499	0.513486	0.425314	0.0389452	0.137104	0.719249	0.88419	0.666479	PETs	8.58	8.82	14.35
EGP22580	coral3	481.5	46.7689	0.106653	-0.183928	0.111309	-0.178641	-0.261088	-0.212543	0.372549	0.41618	-0.27952	-0.260206	0.659609	0.474898	0.893587	0.709973	0.668085	-0.0879967	-0.332666	-0.104431	-0.0899864	-0.199993	0.0231075	0.694224	0.495311	0.681514	0.507999	0.328708	0.429352	0.155293	0.108842	0.294423	0.330404	0.00543613	0.0630485	3.11395e-06	0.00206103	0.00467484	0.74589	0.208045	0.700314	0.740327	0.457703	0.932307	TOC34	46.95	45.95	44.54
EGP00818	coral3	527.927	46.7257	0.00521595	-0.365712	-0.0945151	-0.369443	-0.413162	-0.340508	0.396382	0.284477	-0.248639	-0.137503	0.643567	0.589864	0.880922	0.815912	0.566625	-0.100434	-0.265967	0.0339139	0.0506415	0.00894422	0.00608361	0.984704	0.163619	0.72771	0.159039	0.111696	0.196867	0.128517	0.28558	0.353108	0.61158	0.00714654	0.0161694	6.60789e-06	0.000116285	0.0221066	0.711318	0.319418	0.900772	0.852247	0.973774	0.98216	RPP13L4	48.99	48.91	42.15
EGP26064	coral3	229.057	46.6741	-0.040317	-0.30198	-0.235368	-0.492177	-0.297613	-0.27786	0.412171	0.169689	-0.181632	-0.138004	0.339696	0.519129	0.691919	0.678965	0.201861	-0.294081	-0.278267	0.0247555	0.166442	0.0240165	-0.129713	0.882149	0.255652	0.380203	0.0527926	0.262931	0.29742	0.112644	0.529821	0.500802	0.610269	0.198006	0.0393371	0.0029808	0.00382547	0.453426	0.26891	0.296683	0.927491	0.537839	0.92965	0.632085	GSTF8	32.35	32.28	37.15
EGP13125	coral3	1049.63	46.6304	0.407311	0.294481	0.273619	-0.00534894	0.0129265	-0.368396	0.350774	0.515192	-0.408652	-0.243967	0.266118	0.375288	0.911838	0.475391	0.499951	-0.357726	-0.602595	-0.444183	-0.51957	-0.639078	0.0511072	0.117375	0.268229	0.305159	0.984315	0.962104	0.160315	0.182835	0.0411214	0.116056	0.362518	0.319132	0.152039	8.76992e-07	0.0627374	0.0486059	0.173716	0.0134917	0.0847716	0.0391411	0.00769457	0.850902	At5g48380	29.68	30.34	27.77
EGP20086	coral3	520.004	46.5988	-0.306177	-0.0290628	0.399642	-0.212534	-0.0141711	-0.305216	0.549978	0.73623	-0.167774	-0.073112	0.619276	0.663898	0.860713	0.397873	0.275071	0.0448044	-0.429275	-0.435781	0.00134934	-0.0890603	-0.0343812	0.248776	0.914914	0.12512	0.429373	0.958458	0.250339	0.0273013	0.00114606	0.534544	0.787864	0.0105231	0.00503949	1.87207e-05	0.126955	0.302496	0.869132	0.0970548	0.0915483	0.996043	0.742914	0.899411	--	13.99	13.24	14.81
EGP16345	coral3	2073.39	46.5922	0.597601	0.584969	0.402093	0.255793	0.106433	-0.312963	0.126125	0.369347	-0.573842	-0.508081	-0.000817842	0.0731536	0.750597	0.318683	0.437559	-0.37252	-0.560879	-0.430441	-0.640316	-0.845971	0.0579904	0.0144972	0.0173023	0.122607	0.338965	0.694826	0.237902	0.641614	0.159155	0.0201074	0.0444973	0.997602	0.787746	0.000807558	0.228972	0.0900826	0.155327	0.0238052	0.0960506	0.00754032	3.63334e-05	0.831074	MYB15	9.7	7.6	8.74
EGP23874	coral3	629.899	46.5704	-0.185261	-0.110451	0.105783	-0.492484	-0.00202102	-0.371285	0.690498	0.707981	-0.0532872	0.170888	0.499452	0.825169	0.880587	0.471515	0.133308	-0.338817	-0.666282	-0.482991	0.0291809	-0.159755	-0.109582	0.492137	0.68385	0.696606	0.0526225	0.994073	0.15681	0.00306531	0.00214945	0.844613	0.526874	0.0488669	8.31848e-05	6.73286e-06	0.0652166	0.622589	0.199243	0.00482921	0.0580779	0.914569	0.55452	0.686218	LRK10L-2.1	1.6	1.38	4.78
EGP16829	coral3	744.771	46.4277	0.314593	0.0801095	0.28002	0.0179999	-0.402066	-0.628387	0.126701	0.327034	-0.623084	-0.329292	0.567206	0.495473	0.947146	0.748568	0.697567	-0.114144	-0.558613	-0.0999242	-0.159217	-0.403365	0.0282345	0.235336	0.768056	0.293524	0.947247	0.122635	0.00913476	0.64008	0.21632	0.00992392	0.212978	0.0219402	0.050986	2.68525e-08	0.000849658	0.00266317	0.673812	0.0245018	0.712726	0.555872	0.121316	0.917331	KLCR2	8.78	8.74	9.15
EGP31728	coral3	2070.4	46.4088	0.594401	0.617095	0.470612	0.325403	0.0433368	-0.409156	0.039209	0.340407	-0.656131	-0.533366	0.0263348	0.0743475	0.74205	0.325823	0.462588	-0.299321	-0.568236	-0.392923	-0.610133	-0.836256	0.0353888	0.0151716	0.0108789	0.0658036	0.218755	0.873386	0.115563	0.885368	0.197008	0.00577579	0.033368	0.922877	0.784358	0.000997193	0.218127	0.0711975	0.260069	0.0216477	0.13219	0.0120784	5.42525e-05	0.896478	CRK42	6.18	7.12	7.46
EGP02545	coral3	674.209	46.1849	-0.251182	-0.438821	0.0286896	-0.366924	-0.398212	-0.306951	0.431009	0.39102	-0.167226	-0.0771601	0.790293	0.663063	0.835824	0.734566	0.512464	0.103771	-0.198095	0.0124017	0.211922	0.186016	-0.0293253	0.348043	0.0890529	0.916003	0.162121	0.126602	0.247519	0.0955647	0.134241	0.535897	0.776389	0.000269118	0.00511483	5.5196e-05	0.00119181	0.0423929	0.702128	0.462071	0.963642	0.430734	0.490343	0.914148	DCL4	30.24	30.17	27.79
MSTRG.28941	coral3	705.098	46.0081	0.417759	0.33636	0.269049	0.0973745	0.00586123	-0.260632	0.240574	0.355197	-0.470048	-0.458256	0.134998	0.161638	0.812643	0.438409	0.478007	-0.251349	-0.372098	-0.322956	-0.544475	-0.595839	0.112287	0.107371	0.20273	0.313628	0.719777	0.982812	0.329585	0.369442	0.176997	0.0661728	0.0742392	0.618144	0.549799	0.000130322	0.0893883	0.0611034	0.347711	0.155833	0.222442	0.0292091	0.0148655	0.678854	--	0.72	0.32	0
EGP17753	coral3	554.737	45.9971	0.0446381	0.194514	0.0744255	0.553734	0.0303909	0.207676	-0.698129	-0.588101	0.0333777	-0.0485773	-0.462513	-0.722694	-0.881305	-0.587288	-0.216556	0.473627	0.60833	0.366807	-0.022574	0.205246	0.0915577	0.869614	0.470367	0.784137	0.0260552	0.911039	0.440237	0.00263315	0.0165705	0.902334	0.858211	0.071249	0.00156336	6.46733e-06	0.0167582	0.420482	0.063857	0.0124053	0.162265	0.933867	0.445725	0.735942	--	21.96	21.97	17.13
EGP19656	coral3	647.304	45.9908	0.0315531	-0.0390784	-0.28736	0.279276	0.0693439	0.506815	-0.501585	-0.700654	0.238142	-0.0900017	-0.565336	-0.785544	-0.888615	-0.481444	-0.283533	0.29491	0.804423	0.473138	0.00173465	0.324494	0.0589146	0.907651	0.885747	0.280513	0.294862	0.798583	0.0451191	0.0477583	0.00250152	0.374447	0.740284	0.0224794	0.000310538	4.22884e-06	0.0590051	0.287252	0.267499	0.000171952	0.0641699	0.994913	0.22012	0.828419	VHA-c''1	50.97	44.68	36.95
EGP08638	coral3	364.685	45.9512	-0.49656	-0.0655431	0.0190628	-0.012249	0.270608	0.252492	-0.0958015	-0.0425711	0.481614	0.479936	-0.200283	-0.108368	-0.731262	-0.653985	-0.625317	0.229062	0.194578	-0.0393064	0.37384	0.412384	-0.185308	0.0504005	0.809428	0.944137	0.964089	0.310725	0.345449	0.724137	0.875607	0.0589027	0.0599191	0.45704	0.689531	0.00128709	0.00599373	0.00958526	0.393462	0.470218	0.885085	0.153752	0.112439	0.492025	At2g03480	8.06	8.32	8.63
EGP21784	coral3	644.235	45.9169	-0.196415	-0.206593	-0.00432783	-0.570486	-0.0215513	-0.332415	0.730457	0.676181	0.0217957	0.241338	0.504912	0.840811	0.866763	0.499842	0.134971	-0.359814	-0.61539	-0.44439	0.033046	-0.0942756	-0.0834179	0.465954	0.442678	0.987309	0.0210188	0.936857	0.20841	0.0013112	0.00402993	0.936142	0.367876	0.0460667	4.51028e-05	1.3951e-05	0.0486626	0.618215	0.171037	0.0111635	0.084609	0.9033	0.728375	0.758736	RGA3	2.3	2.26	7.25
EGP10327	coral3	378.967	45.8954	-0.200784	0.168364	0.700421	0.163421	-0.150328	-0.532758	0.153655	0.63693	-0.41138	-0.124142	0.692339	0.555595	0.69827	0.294034	0.411445	0.284271	-0.505342	-0.339151	0.0567279	-0.175445	0.0777342	0.455889	0.533087	0.00251342	0.545348	0.578409	0.033608	0.569931	0.00796844	0.113404	0.646905	0.00295616	0.0254542	0.00262567	0.268988	0.113342	0.285944	0.045851	0.198773	0.834704	0.51574	0.774766	HRQ1	5.62	5.74	6.15
EGP31565	coral3	769.342	45.8796	0.353748	0.203118	0.211464	-0.0524174	-0.0964717	-0.358101	0.319268	0.414437	-0.464879	-0.377462	0.300823	0.361735	0.922336	0.588055	0.509072	-0.321612	-0.516178	-0.301193	-0.374595	-0.540746	-0.0289673	0.178896	0.450558	0.431753	0.847121	0.722279	0.173232	0.228071	0.110483	0.0696256	0.149489	0.257568	0.168597	3.71472e-07	0.0165812	0.0440145	0.224482	0.040669	0.256955	0.152857	0.0305584	0.915192	At5g39410	14.18	15.16	15.67
EGP14053	coral3	1116.97	45.7505	0.505042	0.444493	0.266554	0.0704545	-0.0522103	-0.485019	0.143449	0.296256	-0.599548	-0.42252	0.0465833	0.251627	0.777076	0.453857	0.342354	-0.443508	-0.649092	-0.323761	-0.398961	-0.710333	-0.00105059	0.0460012	0.0845287	0.31831	0.79542	0.847718	0.0568791	0.596109	0.265217	0.0140984	0.103016	0.86398	0.347161	0.000397443	0.0774234	0.194294	0.0853025	0.00651504	0.221225	0.125824	0.00204535	0.996919	GLR2.8	0.09	0.1	1.43
EGP26939	coral3	1523.7	45.6242	0.530971	0.503001	0.456461	0.246947	-0.0961487	-0.591748	0.0545461	0.377964	-0.670355	-0.376165	0.195923	0.270726	0.821624	0.431201	0.523256	-0.263132	-0.670279	-0.362396	-0.498811	-0.746626	0.0976379	0.0343209	0.0470324	0.0755272	0.356499	0.723174	0.015749	0.840985	0.148905	0.00448622	0.151006	0.467094	0.310505	9.47818e-05	0.0954008	0.0375302	0.324797	0.00449244	0.167762	0.049204	0.00089159	0.719048	ERF4	25.22	25.18	27.53
EGP04677	coral3	1166.43	45.6133	0.524263	0.340983	0.285119	0.114624	-0.201889	-0.5009	0.0894363	0.266537	-0.673936	-0.509604	0.237196	0.265045	0.864555	0.608355	0.563694	-0.322278	-0.589639	-0.199995	-0.356029	-0.662332	0.0173971	0.037099	0.196203	0.284447	0.672514	0.453362	0.0481122	0.741864	0.318342	0.00420115	0.0437571	0.376404	0.321162	1.55568e-05	0.0124008	0.0229608	0.223469	0.01622	0.4577	0.175913	0.00518154	0.949012	--	5.59	4.44	7.24
EGP22399	coral3	452.794	45.5614	0.359089	0.0439407	0.00966682	-0.169483	-0.334182	-0.511986	0.195322	0.1723	-0.525534	-0.325834	0.299206	0.426037	0.838527	0.728034	0.460186	-0.364	-0.521208	-0.0539263	-0.120953	-0.392288	0.0857164	0.171963	0.871635	0.971656	0.530328	0.205853	0.0426186	0.46849	0.523413	0.0365599	0.21811	0.260261	0.0998811	4.95152e-05	0.00138607	0.0728724	0.165749	0.038419	0.84277	0.655446	0.132872	0.75228	FTSH8	21.53	22.2	23.35
EGP23322	coral3	805.75	45.5418	0.330313	0.299391	0.347615	0.0455172	-0.0576007	-0.413897	0.277918	0.476354	-0.500728	-0.364643	0.30602	0.359195	0.906635	0.503538	0.495156	-0.244651	-0.5482	-0.370643	-0.410746	-0.574047	-0.059278	0.211477	0.259951	0.187081	0.867067	0.832195	0.110996	0.297315	0.0621324	0.0482016	0.164947	0.249031	0.171828	1.29161e-06	0.0467596	0.0511582	0.361132	0.0279069	0.157584	0.114017	0.0200528	0.827376	MIK2	0.04	0.25	0.17
EGP00806	coral3	694.965	45.5313	0.108111	0.167306	0.36193	-0.129712	-0.00862082	-0.509865	0.457169	0.709961	-0.280183	0.0654739	0.487769	0.668222	0.915445	0.419333	0.392785	-0.243146	-0.735336	-0.540882	-0.287293	-0.441558	-0.0129841	0.690233	0.535699	0.16835	0.632087	0.974722	0.0436313	0.0750172	0.00206155	0.29323	0.809626	0.0552826	0.00466335	6.61056e-07	0.105917	0.132337	0.364188	0.00117045	0.0305084	0.28063	0.0868491	0.961935	At2g30780	6.87	6.88	7.08
EGP00314	coral3	805.216	45.1479	-0.234794	-0.267714	0.126892	-0.43642	-0.255999	-0.476334	0.548054	0.603739	-0.162101	0.111339	0.733951	0.863436	0.907435	0.639754	0.339057	-0.123223	-0.572865	-0.259578	0.196512	-0.00211274	-0.0626632	0.381398	0.316128	0.639572	0.0910199	0.338562	0.0621445	0.027957	0.0132693	0.548643	0.681432	0.00120911	1.64281e-05	1.2188e-06	0.00760998	0.198905	0.649363	0.0203695	0.331615	0.465729	0.993804	0.817668	RDR1	5.49	5.28	39.64
EGP30709	coral3	515.082	45.0601	0.176211	-0.289379	-0.0220564	-0.201406	-0.434201	-0.338526	0.280735	0.256214	-0.322013	-0.188722	0.671133	0.486577	0.881888	0.817894	0.75098	-0.0558739	-0.261659	0.0523014	-0.0962505	-0.114386	0.0650339	0.513881	0.276995	0.93538	0.454467	0.0928646	0.199654	0.292241	0.338142	0.223873	0.483937	0.00442305	0.0559703	6.25814e-06	0.000108406	0.000799821	0.837162	0.327614	0.847456	0.722892	0.673158	0.810883	MGST3	59.94	62.34	50.67
EGP10036	coral3	817.943	45.031	0.216234	0.141106	0.323446	-0.0849093	-0.116369	-0.478489	0.379476	0.597248	-0.397157	-0.135983	0.520273	0.585177	0.966947	0.562501	0.534505	-0.241918	-0.677624	-0.401449	-0.268235	-0.477162	0.10919	0.421191	0.602185	0.2217	0.754545	0.667793	0.0608057	0.147153	0.0145703	0.127704	0.61556	0.03883	0.0172532	1.05904e-09	0.0233159	0.0329222	0.36669	0.0039229	0.123264	0.315152	0.0616281	0.687289	gatA	13.04	14.65	14.58
EGP18700	coral3	1163.47	44.9687	0.387648	0.340861	0.262157	-0.067881	0.0393311	-0.37668	0.363254	0.505877	-0.44273	-0.308747	0.1966	0.401764	0.890889	0.473414	0.359735	-0.483262	-0.716941	-0.456907	-0.377624	-0.680995	-0.0158182	0.137929	0.196373	0.32666	0.802753	0.885013	0.150402	0.166684	0.0455842	0.0859166	0.244622	0.465526	0.122942	3.68322e-06	0.0639928	0.171138	0.0579165	0.00177464	0.0752054	0.1493	0.00368172	0.953634	LACS4	62.34	60.39	82.9
EGP01304	coral3	1155.46	44.8967	0.330883	0.384764	0.424118	0.0498525	0.0235868	-0.441726	0.313814	0.575274	-0.490572	-0.304352	0.293422	0.415661	0.911769	0.43376	0.430641	-0.316844	-0.697957	-0.490104	-0.40928	-0.662348	0.0468281	0.210643	0.141138	0.101583	0.854526	0.930906	0.0867149	0.23656	0.019728	0.0536893	0.251751	0.270034	0.10933	8.81636e-07	0.0932338	0.0958798	0.23182	0.00264231	0.0539528	0.115441	0.00518	0.863272	RH17	14.28	15.09	16.17
EGP05248	coral3	781.034	44.7264	0.594051	0.108008	0.119298	0.134721	-0.570532	-0.638174	-0.168598	-0.0509732	-0.789469	-0.521832	0.38707	0.244307	0.778171	0.829539	0.767985	-0.18505	-0.460795	0.190334	-0.145339	-0.472316	0.106579	0.0152468	0.690516	0.659892	0.618872	0.0210061	0.00780896	0.532509	0.851289	0.000275961	0.0381464	0.138568	0.36183	0.000385187	7.05395e-05	0.000512137	0.492637	0.0724449	0.480142	0.591223	0.0646985	0.694427	MMK2	18.37	19.72	20.34
EGP12671	coral3	330.731	44.7016	-0.0985741	0.14415	0.527122	0.103803	0.0746487	-0.157517	0.398729	0.672892	-0.22522	-0.238721	0.512022	0.340542	0.803589	0.277251	0.486015	0.216138	-0.184357	-0.440478	-0.389452	-0.23119	0.120419	0.716457	0.594295	0.0358948	0.70204	0.783503	0.560153	0.126064	0.00428266	0.401663	0.373251	0.0426016	0.19682	0.000176732	0.298523	0.056297	0.421401	0.494288	0.0877138	0.135948	0.38896	0.656878	PUB5	8.14	7.86	1.99
EGP16613	coral3	1372.16	44.6391	0.445427	0.542633	0.47074	0.22002	0.102599	-0.341746	0.184646	0.462265	-0.551355	-0.468874	0.0991614	0.173725	0.790625	0.31475	0.40537	-0.283758	-0.566484	-0.466188	-0.546901	-0.755743	0.189583	0.0837996	0.0298698	0.0657202	0.412902	0.705353	0.195138	0.493599	0.0714213	0.0268394	0.0669462	0.714833	0.519929	0.00026641	0.235089	0.119303	0.286853	0.0221473	0.0687395	0.0283559	0.00070843	0.481908	RSH1	7.75	7.71	7.64
EGP16033	coral3	1670.97	44.5059	0.619285	0.507598	0.371828	0.279106	-0.0115795	-0.354834	0.0615381	0.294383	-0.616686	-0.525144	0.0754013	0.0650371	0.768209	0.40665	0.556138	-0.290378	-0.48633	-0.31921	-0.632863	-0.784607	0.103156	0.0105217	0.0447334	0.156157	0.295169	0.966051	0.177471	0.820892	0.268395	0.0109466	0.0367246	0.78137	0.810874	0.000509025	0.118029	0.0252807	0.275266	0.0561136	0.228161	0.00850789	0.000319297	0.70382	At1g65240	9.7	9.61	7.49
EGP31567	coral3	670.012	44.5007	0.438993	0.18423	-0.100954	-0.259391	0.199425	-0.0357044	0.516574	0.390226	-0.121792	-0.163237	-0.03555	0.244133	0.728593	0.382052	0.236454	-0.657664	-0.481962	-0.435951	-0.542343	-0.602373	-0.0127294	0.0889138	0.49459	0.709884	0.331976	0.459008	0.895559	0.0404883	0.135103	0.653194	0.545807	0.896008	0.362182	0.00136848	0.144201	0.377943	0.00562405	0.0586934	0.091407	0.0299747	0.0135353	0.962681	--	7.65	7.98	8.95
EGP09677	coral3	1741.68	44.3653	0.507935	0.643046	0.532255	0.325382	0.122726	-0.422915	0.0981762	0.441617	-0.581939	-0.408416	0.0268344	0.124592	0.729383	0.222257	0.396752	-0.250486	-0.576227	-0.501897	-0.657828	-0.807065	0.111636	0.0445684	0.00720855	0.0338075	0.218787	0.650693	0.102661	0.717557	0.0868018	0.0180341	0.116288	0.921418	0.645703	0.00134397	0.408048	0.128127	0.349424	0.0194786	0.0475975	0.00560807	0.000157513	0.680625	TS1	7.58	8.53	6.88
EGP26477	coral3	686.029	44.3425	0.0421469	-0.0322139	0.244806	-0.243905	-0.296135	-0.673786	0.345692	0.543001	-0.379961	0.0561127	0.649619	0.807123	0.900683	0.631093	0.415909	-0.230851	-0.800743	-0.282968	0.0960224	-0.273581	-0.0192428	0.876837	0.905725	0.360818	0.362645	0.265422	0.00421278	0.189696	0.0297368	0.146595	0.836474	0.00645721	0.000157209	1.95868e-06	0.00875153	0.109097	0.389675	0.000193872	0.288255	0.723525	0.305228	0.94361	At1g01500	3.53	3.46	7.02
EGP00131	coral3	608.331	44.2795	0.31817	0.246999	0.129496	-0.12921	0.115617	-0.180959	0.449884	0.453806	-0.289854	-0.303998	0.0963494	0.285188	0.829841	0.417889	0.309014	-0.425551	-0.447016	-0.429534	-0.493977	-0.551263	-0.0327141	0.229765	0.356396	0.632659	0.633418	0.669826	0.502417	0.0803831	0.0774611	0.276173	0.252331	0.722618	0.284326	6.97307e-05	0.10725	0.244192	0.10031	0.0825703	0.0968313	0.0518004	0.0268701	0.904267	ABCC3	6.16	5.9	5.58
EGP14137	coral3	233.386	44.1487	0.0302931	-0.0206451	0.225139	-0.103706	-0.20331	-0.478194	0.312708	0.436931	-0.288968	-0.0156555	0.482894	0.518948	0.797164	0.487149	0.463627	0.00948797	-0.34597	-0.24252	-0.240133	-0.160338	-0.0381163	0.911325	0.939507	0.401836	0.702308	0.45012	0.0609879	0.238305	0.0905986	0.277709	0.954111	0.058136	0.0394179	0.000217375	0.0556395	0.0704815	0.97218	0.189317	0.365462	0.370345	0.553056	0.888544	--	4.38	3.74	2.97
MSTRG.6880	coral3	559.57	44.0472	-0.11428	0.131351	0.562808	-0.00303133	-7.68437e-05	-0.370805	0.411636	0.773085	-0.269406	-0.0785569	0.657223	0.605627	0.858306	0.348358	0.439417	0.0553353	-0.563518	-0.4928	-0.132013	-0.293166	0.067844	0.673445	0.627752	0.0232241	0.99111	0.999775	0.157389	0.113158	0.000444851	0.312962	0.77244	0.00566744	0.0129085	2.0965e-05	0.186076	0.0885695	0.838712	0.023013	0.0524479	0.626004	0.270472	0.802859	--	1.25	0.8	1.09
EGP00596	coral3	656.972	43.9246	-0.193777	-0.202228	0.108339	-0.439173	-0.138946	-0.434884	0.614578	0.647317	-0.092511	0.183324	0.618599	0.827389	0.901651	0.548818	0.285537	-0.177231	-0.554241	-0.368797	0.0212079	-0.0595982	-0.0396545	0.472083	0.452588	0.68961	0.0887672	0.607811	0.0922938	0.0113013	0.0067129	0.733285	0.496753	0.0106326	7.65437e-05	1.8337e-06	0.0276954	0.28371	0.511407	0.0258903	0.159825	0.937861	0.826456	0.884073	SD25	0.34	0.16	1.1
EGP01220	coral3	635.299	43.8835	-0.126946	-0.247823	-0.0326325	-0.529521	-0.144986	-0.373531	0.647734	0.57691	-0.0701695	0.150486	0.551625	0.803759	0.900775	0.611094	0.260573	-0.312406	-0.557689	-0.322093	0.0361613	-0.0816103	-0.0367581	0.639428	0.354741	0.904505	0.0349075	0.592135	0.154121	0.00666607	0.0193012	0.796231	0.578007	0.0267493	0.000175745	1.94645e-06	0.0119069	0.329698	0.238783	0.0247905	0.22375	0.89423	0.763825	0.892493	ZIP3	3.23	3.46	6.99
EGP17316	coral3	441.831	43.7946	0.119398	0.0210586	-0.124332	-0.521446	0.233961	-0.0665859	0.722862	0.574802	0.0569547	0.0747379	0.113165	0.541554	0.739808	0.360262	0.0171	-0.69747	-0.639232	-0.531852	-0.217694	-0.412171	-0.211533	0.659623	0.938298	0.646397	0.0383146	0.383139	0.806449	0.00155754	0.0198523	0.834052	0.78325	0.676469	0.0302621	0.00105253	0.170465	0.949882	0.00266842	0.00767532	0.0339682	0.417983	0.112644	0.431599	SCC4	12.67	11.64	15.76
EGP21408	coral3	614.045	43.7557	0.293416	-0.0310869	-0.00235552	-0.305582	-0.25912	-0.551329	0.371931	0.386071	-0.35677	-0.0167315	0.429563	0.648635	0.910151	0.700853	0.450457	-0.451445	-0.70961	-0.228938	-0.137999	-0.393488	0.0222458	0.270043	0.90901	0.993092	0.249743	0.332499	0.026848	0.156033	0.139677	0.174951	0.95096	0.0968063	0.00656561	9.96834e-07	0.00249139	0.0799515	0.0792107	0.00207692	0.393725	0.610284	0.131585	0.934826	SYNC1	33.86	37.8	40.75
EGP19314	coral3	716.56	43.6653	-0.132549	-0.208222	0.111217	-0.409511	-0.235851	-0.479731	0.53745	0.581067	-0.200634	0.0677707	0.664561	0.815118	0.935066	0.651689	0.366271	-0.183238	-0.581516	-0.275655	0.0906936	-0.0883025	-0.0688764	0.624589	0.439009	0.681764	0.115216	0.379196	0.0600439	0.03179	0.018249	0.456235	0.803068	0.00498022	0.000119574	1.09809e-07	0.006234	0.162927	0.496957	0.0181382	0.301429	0.738352	0.745034	0.799915	RGA2	0.85	0.92	3.57
EGP05071	coral3	332.342	43.596	-0.0365739	-0.0177127	0.255333	-0.215499	0.013792	-0.167324	0.496846	0.642658	-0.13999	-0.0906124	0.554032	0.565906	0.791134	0.435152	0.356765	-0.206499	-0.556498	-0.385329	-0.0191557	-0.285185	0.144278	0.893029	0.948088	0.339865	0.422808	0.959569	0.535656	0.0502473	0.00725493	0.60509	0.738579	0.0259581	0.0223139	0.000262289	0.0920707	0.174958	0.442892	0.0251663	0.140506	0.943865	0.284331	0.593963	KU80	9.23	9.78	11.06
EGP09777	coral3	370.212	43.576	0.225378	0.0109788	0.271006	0.000780698	-0.243546	-0.506821	0.190671	0.456562	-0.310843	0.0847425	0.611876	0.541476	0.749045	0.494317	0.631483	-0.0720591	-0.577754	-0.239798	-0.202071	-0.329036	0.0782109	0.401323	0.967811	0.309986	0.997711	0.363373	0.0451164	0.479351	0.0754539	0.241266	0.755014	0.0117688	0.0302907	0.000839607	0.0516146	0.00869743	0.790856	0.0190838	0.371033	0.452946	0.213355	0.773418	NUP35	12.82	11.62	11.26
EGP02243	coral3	498.437	43.519	0.0746467	0.0234269	0.381896	0.00331926	-0.257575	-0.500454	0.261556	0.511038	-0.419912	-0.162973	0.657994	0.549265	0.909845	0.579044	0.638117	0.0647757	-0.445173	-0.233783	-0.174292	-0.256501	0.193625	0.783509	0.931373	0.144378	0.990266	0.335493	0.048344	0.32781	0.0430688	0.105386	0.546464	0.00559182	0.0275432	1.01997e-06	0.0187555	0.00781617	0.811622	0.0839974	0.383511	0.518548	0.337583	0.472437	MTX1	14.87	14.77	13.03
EGP19060	coral3	1122.14	43.4769	0.501333	0.293098	0.372851	0.17292	-0.257058	-0.556831	0.046419	0.339023	-0.653207	-0.380483	0.424082	0.350488	0.861244	0.605107	0.686944	-0.22278	-0.664601	-0.203115	-0.299975	-0.63965	0.125214	0.0478885	0.270588	0.154931	0.521897	0.336497	0.0250606	0.864455	0.198953	0.00607435	0.145994	0.101615	0.183217	1.82538e-05	0.013007	0.00328523	0.406916	0.00497668	0.450564	0.258979	0.00762306	0.644042	--	5.42	4.92	6.8
EGP18774	coral3	658.837	43.3943	0.233075	-0.00408399	0.270943	-0.0383555	-0.379649	-0.618242	0.195651	0.408688	-0.499407	-0.142633	0.657488	0.590199	0.934618	0.70741	0.69989	-0.0804965	-0.577036	-0.148382	-0.140886	-0.33017	0.0651401	0.384996	0.988024	0.310102	0.887848	0.146953	0.0106907	0.467725	0.116021	0.0488906	0.598223	0.0056413	0.016094	1.15089e-07	0.00217533	0.00254079	0.766964	0.0192686	0.583395	0.602759	0.211687	0.81058	TIM21	10.92	11.24	10.49
EGP09515	coral3	1539.72	43.3894	0.611657	0.466634	0.283178	0.169713	0.0142823	-0.354267	0.139763	0.31878	-0.549212	-0.431678	0.0519382	0.136459	0.774797	0.413555	0.484431	-0.398498	-0.555699	-0.354138	-0.603599	-0.780659	0.0984323	0.0118074	0.0684388	0.287883	0.529762	0.958133	0.178214	0.605682	0.228823	0.0275611	0.0949939	0.848504	0.614312	0.000423978	0.111321	0.0572246	0.126305	0.0254208	0.178384	0.0132964	0.000358496	0.716849	ATL70	0.07	0	0
EGP07461	coral3	719.992	43.3189	0.381739	0.219591	0.110514	-0.157701	-0.0475548	-0.450471	0.3704	0.422111	-0.38112	-0.144468	0.18551	0.452861	0.868086	0.513824	0.355565	-0.475477	-0.648015	-0.38638	-0.39984	-0.564261	0.0267019	0.144557	0.413838	0.683679	0.559688	0.861169	0.0799412	0.157878	0.103385	0.145265	0.593474	0.491544	0.0781579	1.30578e-05	0.0417553	0.176517	0.0626828	0.00663452	0.139333	0.124915	0.0227939	0.921805	CYP71AU50	0.08	0.07	0.34
EGP02609	coral3	265.448	43.2603	-0.00852333	-0.0184939	0.433645	0.124269	-0.353852	-0.444347	0.0702543	0.362661	-0.472932	-0.304141	0.696134	0.410528	0.740582	0.552826	0.641037	0.262003	-0.273538	-0.0451671	-7.4899e-05	-0.122757	-0.0834454	0.975008	0.945801	0.0933307	0.646565	0.178758	0.0846427	0.79599	0.167428	0.0643018	0.252097	0.00274105	0.114228	0.00103317	0.0263525	0.00745154	0.326954	0.305307	0.868081	0.99978	0.650609	0.758659	--	4.58	5.87	4.12
EGP04968	coral3	452.993	43.2144	-0.461958	0.0390022	0.0807588	0.179144	0.430719	0.593605	-0.131532	-0.114984	0.493169	0.155174	-0.367779	-0.472212	-0.804771	-0.773014	-0.574667	0.392104	0.580102	-0.012425	0.131925	0.386908	-0.0409988	0.0716339	0.885969	0.766225	0.506784	0.0958129	0.015343	0.627273	0.671537	0.0522441	0.566076	0.161071	0.0647651	0.000169987	0.000445735	0.0198882	0.13307	0.0184893	0.963574	0.626235	0.138748	0.880169	EDD1	10.31	10.65	9.45
EGP31631	coral3	756.332	43.181	0.276795	0.355722	-0.00339485	0.546589	0.225884	0.344809	-0.616471	-0.567486	0.0682786	-0.102295	-0.696617	-0.845331	-0.864849	-0.650497	-0.267313	0.193164	0.518603	0.220647	-0.272789	-0.0567224	0.0509033	0.299353	0.176312	0.990044	0.0284644	0.400238	0.190906	0.0109824	0.0218605	0.801619	0.70619	0.00271461	3.7337e-05	1.53344e-05	0.00636179	0.316882	0.473514	0.0395719	0.411538	0.306687	0.83472	0.851491	UBC2	282.82	285.32	246.13
EGP14952	coral3	593.037	43.0462	0.510189	0.0733357	0.125393	0.0497368	-0.342298	-0.431834	0.0767782	0.193882	-0.536731	-0.341139	0.430775	0.300814	0.820478	0.704222	0.745336	-0.222152	-0.464592	-0.0390354	-0.302717	-0.486791	0.068296	0.0434755	0.787229	0.643567	0.85486	0.194371	0.0948615	0.77747	0.471838	0.0320638	0.195985	0.0957649	0.257583	9.88052e-05	0.00232468	0.0009204	0.408274	0.0698212	0.885872	0.254436	0.0558461	0.801569	--	0.86	0.73	0.18
EGP26685	coral3	558.52	43.0113	0.0245371	-0.141174	0.105542	-0.322713	-0.352426	-0.627695	0.369118	0.441946	-0.349739	0.0306737	0.6142	0.773685	0.900291	0.700574	0.418343	-0.21775	-0.653193	-0.179908	0.089328	-0.169176	0.14175	0.928129	0.602009	0.697268	0.222809	0.18064	0.0092348	0.159434	0.0865393	0.184219	0.910215	0.0113658	0.000437445	2.01121e-06	0.00250559	0.10683	0.417861	0.00607581	0.504944	0.742166	0.531083	0.600512	At3g23970	3.32	3.15	3.99
EGP16048	coral3	340.154	42.815	0.155167	0.00486579	-0.395712	0.0689796	0.316622	0.53134	-0.206047	-0.422083	0.471963	0.28872	-0.615587	-0.568815	-0.782639	-0.558221	-0.374746	-0.104944	0.433599	0.126993	-0.193662	0.090515	0.174093	0.566094	0.985731	0.129222	0.799621	0.232165	0.0341728	0.443912	0.10341	0.0649259	0.278141	0.0111305	0.0214844	0.000338372	0.0246239	0.152678	0.698907	0.0933695	0.639304	0.472352	0.738851	0.519034	PRN2	6.4	6.81	5.7
EGP21626	coral3	303.007	42.727	-0.133495	0.24635	-0.105562	0.0669846	0.472699	0.30124	-0.0747407	-0.178499	0.380309	0.275064	-0.724078	-0.409802	-0.676038	-0.727806	-0.706656	-0.0266753	0.3203	-0.160974	-0.187966	0.104045	-0.149751	0.622096	0.357702	0.697213	0.805311	0.0644517	0.256876	0.783243	0.508341	0.146194	0.302509	0.00151576	0.114932	0.00404067	0.00139327	0.00220993	0.921883	0.226487	0.551461	0.485722	0.701376	0.579885	--	6.63	6.49	6.46
EGP18127	coral3	355.292	42.6672	0.438248	0.09985	0.00521266	-0.077589	-0.215454	-0.346066	0.191756	0.15909	-0.445081	-0.335875	0.195337	0.257805	0.76497	0.613807	0.498051	-0.335275	-0.381347	-0.0950458	-0.330151	-0.445624	0.236579	0.0895196	0.712931	0.984714	0.775176	0.422908	0.189185	0.476806	0.55619	0.084069	0.203423	0.468454	0.335046	0.000555715	0.0114331	0.0496056	0.204282	0.145005	0.726235	0.211715	0.0836464	0.377684	PK1	0.07	0.09	0.12
EGP31201	coral3	557.143	42.6593	0.360215	0.0542724	-0.132398	-0.353757	0.114566	-0.138662	0.567944	0.451667	-0.0675552	0.019576	0.124985	0.420324	0.781625	0.448969	0.282421	-0.630217	-0.555837	-0.430098	-0.449256	-0.505862	-0.0332885	0.170525	0.841773	0.624987	0.178883	0.672669	0.608551	0.0217304	0.0790453	0.803682	0.942635	0.644653	0.105008	0.000348565	0.081076	0.289229	0.00887421	0.0253767	0.0963455	0.0808582	0.0455917	0.902594	NORK	0.19	0.25	0.64
EGP26199	coral3	695.479	42.6043	0.563262	0.0152866	0.091948	0.0800023	-0.548152	-0.600351	-0.0839504	0.0423263	-0.66395	-0.352105	0.498679	0.329109	0.801121	0.822338	0.834824	-0.175437	-0.485242	0.138621	-0.17075	-0.4356	0.121848	0.023089	0.955191	0.734854	0.768358	0.0279234	0.0139365	0.757239	0.876317	0.00503477	0.181064	0.0492736	0.213247	0.000191523	9.23418e-05	5.74304e-05	0.51576	0.056748	0.60866	0.527212	0.0916982	0.653044	LETM1	3.25	2.88	3.08
EGP16311	coral3	1013.17	42.5208	0.252016	0.500908	0.430639	0.0243806	0.282713	-0.293108	0.428756	0.658231	-0.326266	-0.222756	0.0646186	0.334247	0.793452	0.185565	0.176883	-0.378069	-0.642736	-0.67616	-0.537577	-0.683348	-0.0316662	0.34639	0.0481082	0.0958808	0.928586	0.28871	0.27057	0.0975039	0.00556877	0.217465	0.406967	0.812071	0.205759	0.000244194	0.491412	0.512251	0.148783	0.00724559	0.00403147	0.031742	0.00352055	0.907321	NPF5.2	0.31	0.42	3.18
EGP32005	coral3	698.393	42.3408	0.470801	0.0290302	0.0251856	-0.149142	-0.386889	-0.624118	0.157569	0.230041	-0.51708	-0.142455	0.427563	0.532258	0.857841	0.758867	0.59081	-0.423395	-0.71865	-0.0880181	-0.133896	-0.479385	-0.0767507	0.0656804	0.915009	0.926234	0.581445	0.138768	0.00976597	0.560021	0.391388	0.0402584	0.598683	0.0985416	0.0338065	2.14235e-05	0.000653286	0.0159572	0.10223	0.0017096	0.74583	0.621041	0.0602555	0.777548	rpf1	21.49	21.16	26.23
EGP28472	coral3	466.426	42.3249	0.247168	-0.261352	-0.146332	-0.320991	-0.462597	-0.457833	0.275639	0.179781	-0.365785	-0.149179	0.54206	0.552729	0.867198	0.861774	0.603786	-0.279576	-0.426596	0.0631823	-0.00636608	-0.174416	-0.0610127	0.356055	0.328202	0.588664	0.22543	0.0711913	0.0745411	0.301458	0.50525	0.163527	0.58135	0.0300774	0.0263843	1.36516e-05	1.77975e-05	0.0132603	0.294322	0.0993892	0.816181	0.981332	0.518244	0.822398	THO5B	12.28	13.24	13.56
EGP16094	coral3	989.047	42.2363	0.250351	0.422011	0.389109	-0.00610359	0.276682	-0.194006	0.483135	0.674568	-0.28297	-0.258045	0.135161	0.325892	0.841659	0.245458	0.265072	-0.36445	-0.581504	-0.649547	-0.549206	-0.659665	0.0250432	0.349693	0.103475	0.136322	0.982102	0.299558	0.47155	0.0579921	0.00415236	0.288252	0.33458	0.617717	0.218024	4.35519e-05	0.359501	0.32111	0.165187	0.0181411	0.00646517	0.0275632	0.00543083	0.92665	GRP	261.46	264.49	345.64
EGP19668	coral3	616.944	42.236	0.211989	0.297793	0.282956	-0.10747	0.11165	-0.388269	0.455053	0.596438	-0.300548	-0.104105	0.193121	0.464029	0.855069	0.343973	0.262173	-0.351793	-0.610097	-0.551293	-0.448283	-0.532001	0.0679585	0.430585	0.262628	0.288277	0.691988	0.680585	0.137245	0.0765483	0.0147394	0.258025	0.701212	0.473614	0.0702059	2.43364e-05	0.192055	0.326629	0.181479	0.0120848	0.0268599	0.0815985	0.0339086	0.802532	EGC2	9.83	7.79	10.04
EGP12841	coral3	678.693	42.2239	-0.301689	-0.387066	-0.10036	-0.625084	-0.132476	-0.285723	0.712611	0.582371	0.0769999	0.255347	0.591113	0.837118	0.822911	0.564121	0.176903	-0.230343	-0.43825	-0.289878	0.142327	0.104414	-0.0695678	0.256133	0.138573	0.711523	0.00962019	0.624783	0.283383	0.00194852	0.0179284	0.776843	0.339837	0.0158897	5.24127e-05	9.04232e-05	0.0228351	0.512203	0.390749	0.0895183	0.27613	0.599015	0.700363	0.797945	NCL	3.31	3.52	5.89
MSTRG.8028	coral3	415.502	42.1971	0.343568	-0.157076	-0.0929057	-0.170977	-0.331597	-0.256659	0.266604	0.170687	-0.350121	-0.30405	0.429851	0.32373	0.84554	0.768291	0.683614	-0.208351	-0.231332	0.0232852	-0.270751	-0.262973	0.0823332	0.192613	0.561266	0.732186	0.526655	0.209599	0.337275	0.318217	0.527367	0.183707	0.252246	0.0965577	0.221271	3.7007e-05	0.00050789	0.00350265	0.43872	0.38866	0.931787	0.310459	0.3251	0.761789	XA21	1.28	1.37	0.4
EGP24394	coral3	449.176	42.1511	0.219753	0.0471463	0.487731	0.362785	-0.596052	-0.635839	-0.262156	0.117251	-0.72703	-0.435277	0.716311	0.273877	0.676984	0.64316	0.872069	0.381935	-0.25405	0.183662	-0.0130548	-0.187936	0.125526	0.413484	0.862351	0.0553043	0.167273	0.0148206	0.00811043	0.326661	0.66541	0.00141808	0.0919669	0.00179914	0.304684	0.00397009	0.00719489	1.06527e-05	0.144334	0.342381	0.495945	0.961728	0.485794	0.643212	cmss1	11.04	8.38	8.14
EGP26423	coral3	872.761	42.1394	0.408882	0.176528	0.339293	0.112227	-0.272917	-0.492721	0.130169	0.378768	-0.580495	-0.357246	0.517946	0.388479	0.913321	0.651405	0.739005	-0.146181	-0.56297	-0.186148	-0.297341	-0.53298	0.108507	0.11583	0.513112	0.198572	0.679017	0.306451	0.0524914	0.630878	0.147971	0.0183911	0.174335	0.0398669	0.137013	7.81914e-07	0.00626428	0.00107297	0.589052	0.0231757	0.490028	0.263388	0.0335204	0.689152	9DC1	0.13	0.16	0.08
EGP04845	coral3	654.616	42.0714	-0.239718	-0.126668	0.176614	-0.45009	-0.0352832	-0.395522	0.652995	0.734974	-0.0654925	0.186059	0.590559	0.853777	0.869201	0.46548	0.170239	-0.25121	-0.67221	-0.467323	0.0985182	-0.121314	-0.022558	0.371199	0.640169	0.512904	0.0802281	0.896785	0.129423	0.00609639	0.00118047	0.809573	0.49024	0.0160132	2.58027e-05	1.23427e-05	0.0692174	0.528469	0.347987	0.00433669	0.0679771	0.716611	0.654476	0.933913	--	5.95	6.56	8.2
EGP31388	coral3	851.509	42.0502	0.395618	0.515464	0.415216	0.179309	0.0647692	-0.406413	0.160863	0.390109	-0.546653	-0.428614	0.035657	0.179482	0.736759	0.299701	0.316146	-0.272847	-0.52249	-0.419602	-0.508099	-0.672113	0.0370355	0.129322	0.0409962	0.109748	0.506386	0.81164	0.118264	0.55174	0.135231	0.0284424	0.0976271	0.895697	0.505971	0.00113182	0.259435	0.232906	0.306579	0.0378607	0.10567	0.0444883	0.00434441	0.891686	MAP1D	6	5.8	6.38
EGP00357	coral3	701.097	41.8323	-0.153691	-0.196503	0.0584304	-0.507894	-0.177925	-0.499753	0.582876	0.609573	-0.132663	0.192365	0.602921	0.89339	0.871647	0.591615	0.207826	-0.334065	-0.735269	-0.339267	0.191869	-0.113537	-0.0763404	0.569837	0.465751	0.82981	0.0445885	0.509728	0.0487096	0.0178053	0.0121793	0.62429	0.47538	0.013428	3.15291e-06	1.08883e-05	0.0157785	0.4399	0.206022	0.00117231	0.198609	0.476541	0.67546	0.77871	hbdA	10.94	12.33	27.89
EGP05237	coral3	451.332	41.8039	0.0952545	-0.301785	-0.141384	-0.40895	-0.307789	-0.313896	0.457832	0.331039	-0.191012	-0.0617304	0.545235	0.590398	0.87797	0.763098	0.51218	-0.261142	-0.367489	-0.0721869	-0.0539364	-0.106605	-0.0807663	0.725656	0.255975	0.601463	0.115764	0.246165	0.236431	0.0745423	0.210414	0.478549	0.82034	0.0289398	0.0160492	7.77961e-06	0.00058428	0.0425268	0.328604	0.161426	0.790492	0.842741	0.694355	0.766203	TMEM8B	4.86	4.7	5.12
EGP18625	coral3	1349.19	41.7143	0.628959	0.444951	0.196839	0.133845	0.0659174	-0.280915	0.174888	0.285382	-0.466428	-0.381831	-0.0351409	0.0816252	0.728627	0.369784	0.447129	-0.429829	-0.473565	-0.362029	-0.691004	-0.76091	0.00413611	0.00905269	0.0841703	0.464973	0.621175	0.808359	0.291919	0.517095	0.283983	0.0685774	0.144453	0.897199	0.763783	0.00136743	0.158624	0.0824827	0.0965772	0.0638965	0.168225	0.00303499	0.000619177	0.987871	PAP27	17.26	14.69	12.58
EGP20619	coral3	1851.79	41.6884	0.524439	0.595113	0.537235	0.318834	0.0549676	-0.461434	0.0879778	0.452715	-0.608287	-0.401926	0.129348	0.177356	0.777973	0.29859	0.487267	-0.241031	-0.622833	-0.468577	-0.614088	-0.80641	0.0291948	0.037024	0.0150193	0.0318715	0.22874	0.839771	0.0719988	0.745943	0.0782664	0.0124133	0.122778	0.633051	0.511105	0.000387381	0.261291	0.0555713	0.368504	0.00996266	0.0671423	0.0113849	0.000160994	0.914529	--	3.18	2.52	1.99
EGP13722	coral3	1010.13	41.5748	0.451261	0.278837	0.409942	0.199641	-0.226679	-0.479831	0.0735642	0.371291	-0.629763	-0.435877	0.45419	0.310569	0.878604	0.593392	0.719527	-0.143734	-0.568157	-0.210783	-0.339287	-0.605046	0.0507043	0.0793486	0.295653	0.114797	0.458513	0.398536	0.0599829	0.786581	0.156802	0.00893822	0.091469	0.0771791	0.241704	7.51421e-06	0.0153891	0.00167697	0.595371	0.0216701	0.433271	0.198581	0.0130187	0.852065	--	8.51	9.44	9.18
EGP09878	coral3	545.356	41.4789	0.318261	-0.0594963	-0.0639746	-0.3251	-0.256029	-0.450786	0.370334	0.333043	-0.345537	-0.105005	0.402022	0.58278	0.880346	0.727806	0.445649	-0.497552	-0.671292	-0.176044	-0.103074	-0.39828	-0.00071545	0.229624	0.826749	0.813913	0.219209	0.338503	0.0797042	0.157958	0.207499	0.189907	0.698741	0.122679	0.0178287	6.82415e-06	0.00139328	0.083627	0.0498703	0.00441015	0.514285	0.704045	0.126531	0.997902	TFA1	6.34	7.36	8.11
EGP25038	coral3	1829.04	41.4652	0.652268	0.487453	0.306395	0.226157	-0.0322452	-0.340449	0.0629479	0.253954	-0.630135	-0.564152	0.0574767	0.0738046	0.767184	0.456336	0.531348	-0.383021	-0.535982	-0.279585	-0.552752	-0.806423	0.108147	0.00617272	0.0554641	0.248421	0.399653	0.905633	0.196949	0.816852	0.342569	0.00888573	0.0228259	0.832551	0.785898	0.000523433	0.0756169	0.0341696	0.143101	0.0323507	0.294306	0.0263765	0.000160928	0.690136	ASK5	58.75	61.49	63.74
EGP11081	coral3	652.505	41.3646	0.263699	0.0850542	0.205818	-0.137348	-0.115656	-0.444368	0.394254	0.545023	-0.320494	-0.0408016	0.476254	0.572954	0.920134	0.555135	0.526562	-0.30096	-0.653671	-0.376992	-0.303072	-0.459376	0.132248	0.323717	0.754139	0.44443	0.611985	0.669718	0.0846263	0.130768	0.0290147	0.22619	0.880742	0.0621946	0.0203456	4.49101e-07	0.0256015	0.0361283	0.257341	0.0060261	0.150038	0.253851	0.0734441	0.625384	WRKY53	0.06	0.18	0.18
EGP24937	coral3	211.876	41.3094	-0.0848039	0.194147	0.403815	-0.062237	0.0354401	-0.405701	0.380575	0.593045	-0.269667	-0.0824773	0.332376	0.485841	0.734249	0.268719	0.195861	-0.0370304	-0.439914	-0.460127	-0.230266	-0.256824	-0.172225	0.754841	0.47122	0.120863	0.818889	0.896328	0.118972	0.145888	0.0154645	0.312475	0.761383	0.208467	0.0563981	0.0012007	0.314245	0.467238	0.891701	0.0881681	0.0729141	0.390911	0.336952	0.523597	HDA14	2.33	2.09	1.82
MSTRG.25443	coral3	2227.64	41.2388	0.596529	0.644484	0.427974	0.274628	0.163207	-0.324845	0.11917	0.387209	-0.553785	-0.457429	-0.0624569	0.0656209	0.702276	0.236703	0.365636	-0.392315	-0.593679	-0.484249	-0.660748	-0.873113	0.0851084	0.0147205	0.00703857	0.0981832	0.303306	0.545881	0.219593	0.660237	0.138414	0.0260384	0.0748303	0.818258	0.809206	0.00241985	0.377427	0.163712	0.132843	0.0153269	0.057332	0.00532846	1.00878e-05	0.753986	--	1.59	1.29	1.97
EGP22581	coral3	667.032	41.2207	-0.327627	-0.229049	0.155738	-0.460145	-0.0794334	-0.350293	0.659698	0.714049	-0.0167244	0.196381	0.659064	0.842027	0.853324	0.479291	0.216504	-0.122946	-0.533304	-0.402243	0.11846	0.00954095	-0.005308	0.21544	0.39349	0.564648	0.0729017	0.769964	0.183477	0.00542767	0.00188929	0.950981	0.466033	0.00548831	4.28918e-05	2.63344e-05	0.060313	0.420596	0.650103	0.0333924	0.122455	0.66215	0.972025	0.984435	--	2.4	2.07	2.61
EGP22913	coral3	294.049	41.0945	-0.024528	0.0802696	0.519273	0.156447	-0.232983	-0.502663	0.150449	0.508753	-0.412746	-0.139027	0.656259	0.466971	0.773184	0.424442	0.592187	0.269062	-0.332843	-0.23587	-0.180926	-0.178199	0.174298	0.928155	0.767604	0.039273	0.562855	0.385188	0.0472051	0.578099	0.0441697	0.112092	0.607601	0.00576304	0.0682128	0.000443624	0.101294	0.0156523	0.313605	0.207789	0.379157	0.502496	0.509067	0.518532	RZ1B	12.76	15.75	12.44
EGP04199	coral3	409.387	41.0345	0.335216	-0.145511	-0.0919881	-0.211337	-0.315247	-0.338256	0.298551	0.228275	-0.319714	-0.162709	0.437979	0.420938	0.853371	0.741508	0.635793	-0.262678	-0.342779	-0.0458036	-0.259963	-0.281264	0.144971	0.204366	0.59078	0.734742	0.432037	0.23431	0.200036	0.261357	0.395134	0.227385	0.547124	0.089739	0.104449	2.62791e-05	0.00101035	0.00811642	0.325664	0.193704	0.866237	0.330871	0.291293	0.592173	FAHD1	29.44	33.64	29.49
EGP00342	coral3	499.917	40.9489	0.374823	0.0853023	0.416024	0.370993	-0.582329	-0.595636	-0.284003	0.0643489	-0.754889	-0.485606	0.645095	0.21189	0.685652	0.682892	0.9076	0.251211	-0.29283	0.196654	-0.0885728	-0.305876	0.235953	0.152588	0.753442	0.108989	0.157161	0.0179386	0.0149084	0.286419	0.812843	0.000724143	0.0565356	0.00696728	0.430805	0.00336827	0.00355127	1.20418e-06	0.347985	0.271046	0.4654	0.744278	0.249265	0.378984	COX17-1	4.69	6.27	3.34
EGP12736	coral3	560.903	40.8108	0.267733	-0.041575	-0.0734113	-0.370118	-0.0676888	-0.314245	0.53595	0.469768	-0.170761	0.0162256	0.33441	0.5724	0.888094	0.596567	0.383182	-0.511317	-0.605802	-0.347288	-0.289462	-0.40344	-0.0638005	0.316093	0.878497	0.787015	0.158219	0.803301	0.235883	0.0323631	0.0663567	0.527186	0.952442	0.205524	0.0204953	4.3631e-06	0.0147124	0.142919	0.0429361	0.0128755	0.187524	0.276852	0.121241	0.814411	PIX13	6.73	6.79	7.97
EGP08823	coral3	387.562	40.7928	0.246794	0.0133186	-0.127877	-0.379801	0.0474869	-0.210427	0.559897	0.414736	-0.105116	-0.00978445	0.132234	0.448856	0.792879	0.476966	0.23102	-0.533715	-0.470607	-0.376506	-0.384086	-0.384451	-0.0967292	0.356807	0.960955	0.636954	0.146778	0.861365	0.434067	0.0241052	0.110201	0.698436	0.971311	0.62542	0.081162	0.000248568	0.0617495	0.389319	0.0332312	0.0658075	0.150607	0.1419	0.141489	0.721565	R1A-10	1.9	2.19	2.09
EGP15770	coral3	896.462	40.7759	0.302213	0.233239	0.395217	0.0362706	-0.133241	-0.538057	0.27367	0.556245	-0.480323	-0.178975	0.484501	0.515133	0.939628	0.531431	0.583191	-0.199898	-0.680113	-0.390802	-0.344614	-0.544883	0.021558	0.255268	0.384651	0.129746	0.893912	0.622766	0.0315606	0.305065	0.0252466	0.0596837	0.507192	0.0571835	0.0411484	6.67571e-08	0.0341363	0.017729	0.457921	0.0037436	0.134477	0.191173	0.0290642	0.936837	NLE1	19.65	18.37	18.34
EGP24243	coral3	589.269	40.7272	0.135904	0.158463	0.496739	0.121682	-0.0971462	-0.406304	0.283699	0.621168	-0.3743	-0.154623	0.605607	0.45988	0.890736	0.439906	0.658126	0.0697971	-0.455558	-0.385391	-0.375776	-0.386947	0.123468	0.615767	0.55777	0.0503048	0.65349	0.720409	0.118372	0.286958	0.0102219	0.153206	0.567472	0.0129124	0.073088	3.71785e-06	0.0881749	0.00557899	0.797292	0.0761805	0.140436	0.151464	0.138704	0.648706	AVT6C	32.29	33.94	18.9
EGP11044	coral3	685.981	40.6827	0.277106	0.0947488	0.213626	-0.129926	-0.0825379	-0.375467	0.398157	0.552261	-0.312444	-0.0940543	0.472953	0.538475	0.908999	0.548972	0.533342	-0.323086	-0.656406	-0.376744	-0.291689	-0.488843	0.182438	0.298786	0.72706	0.426948	0.63152	0.761212	0.151828	0.126659	0.0265385	0.238723	0.728991	0.0642881	0.031403	1.08639e-06	0.0276429	0.0333774	0.222245	0.0057484	0.150327	0.273004	0.0546678	0.49887	YY1	13.36	12.76	14.12
EGP21061	coral3	709.447	40.5866	0.271105	0.421185	0.356174	0.040115	0.265902	-0.18321	0.42644	0.591576	-0.274157	-0.254144	0.0638515	0.234827	0.777503	0.207843	0.270397	-0.296849	-0.449313	-0.600272	-0.63917	-0.615535	-0.0422459	0.3098	0.104225	0.175725	0.882736	0.319541	0.497025	0.0995256	0.0157869	0.30417	0.342195	0.814265	0.38133	0.000392625	0.439862	0.311117	0.264217	0.0808153	0.0139524	0.00768313	0.0111391	0.87655	SBT1.7	0.7	0.54	0.16
EGP28168	coral3	744.538	40.5733	-0.260702	-0.396824	-0.716385	-0.411656	0.293089	0.703085	0.132802	-0.397053	0.753769	0.395207	-0.53839	-0.344147	-0.751244	-0.432151	-0.647059	-0.164416	0.583213	0.207979	0.179496	0.497639	-0.123697	0.329449	0.128052	0.00179624	0.113139	0.270604	0.00237989	0.623924	0.127813	0.000745202	0.129756	0.0314352	0.191815	0.000794502	0.0945923	0.00674202	0.542869	0.0177236	0.439556	0.505937	0.0498244	0.648094	PHI-1	38.66	36.39	36.17
EGP15361	coral3	771.293	40.5542	-0.337402	-0.279237	0.157936	-0.439483	-0.101566	-0.316975	0.664491	0.722327	0.00337179	0.198939	0.725152	0.831959	0.876757	0.504482	0.299541	-0.0487142	-0.45879	-0.377767	0.0797355	0.048147	-0.00476221	0.201247	0.294932	0.559096	0.0885167	0.708197	0.231616	0.00498648	0.0015762	0.990112	0.460127	0.00147961	6.42593e-05	8.30955e-06	0.0462827	0.259701	0.857816	0.0738593	0.149134	0.769111	0.859456	0.986035	MLO6	31.45	32.52	32.97
EGP16903	coral3	291.812	40.4836	-0.349478	-0.254586	-0.137047	-0.628248	0.135145	-0.00370542	0.764011	0.543048	0.202669	0.134077	0.266945	0.60691	0.628427	0.324184	-0.116939	-0.323396	-0.289513	-0.373964	0.0826736	0.0721092	-0.153266	0.184569	0.341327	0.612772	0.00915478	0.617759	0.989134	0.000570207	0.0297197	0.451582	0.620565	0.317574	0.0126677	0.00912894	0.220587	0.666251	0.221776	0.276763	0.153606	0.76083	0.790714	0.57092	PCMP-H83	0.81	0.91	1.18
EGP09986	coral3	534.348	40.4077	0.134086	-0.0138974	0.0940469	-0.306153	0.0516048	-0.228837	0.597771	0.65038	-0.074204	0.0921598	0.442038	0.605549	0.874695	0.463705	0.386008	-0.384213	-0.607346	-0.479901	-0.292218	-0.382813	0.091985	0.620541	0.95926	0.729011	0.248814	0.849466	0.39394	0.0144619	0.00637445	0.784765	0.734264	0.0864664	0.0129233	9.28031e-06	0.0704282	0.139748	0.141756	0.0125868	0.0599407	0.272096	0.143338	0.734751	VPS26C	4.22	4.86	5.07
EGP24077	coral3	1073.02	40.3818	0.553584	0.260272	0.343319	0.222914	-0.397539	-0.636245	-0.0827156	0.197227	-0.755437	-0.454281	0.435973	0.300545	0.840201	0.688029	0.764565	-0.157673	-0.595848	-0.0553004	-0.267723	-0.597528	0.0246549	0.026104	0.330277	0.192957	0.406627	0.127303	0.00805732	0.760712	0.464076	0.000714025	0.0771123	0.091389	0.258031	4.62481e-05	0.00321682	0.000561793	0.559759	0.0148635	0.838812	0.316113	0.0145122	0.927784	AAMP	11.72	8.54	11.29
EGP29080	coral3	685.434	40.3726	-0.366122	-0.334931	-0.0513782	-0.662813	-0.0570878	-0.272245	0.739983	0.646641	0.102953	0.276739	0.567359	0.887307	0.768081	0.488412	0.0322462	-0.314606	-0.580361	-0.362336	0.281018	0.0694077	-0.0715302	0.163111	0.204776	0.85012	0.00513757	0.833669	0.30769	0.00104814	0.0067895	0.704377	0.299454	0.0218965	4.57252e-06	0.000510802	0.054914	0.905631	0.235315	0.0184246	0.167838	0.291733	0.798401	0.792359	At1g30680	5.77	5.21	9.08
EGP19129	coral3	474.933	40.3489	0.223927	-0.0193512	0.105165	-0.151551	-0.0662617	-0.18295	0.456303	0.48437	-0.215226	-0.172192	0.438505	0.402194	0.898022	0.563061	0.582872	-0.204661	-0.341717	-0.300371	-0.413689	-0.353056	0.0483005	0.404441	0.943293	0.698301	0.575286	0.807375	0.497647	0.0756412	0.0572604	0.423411	0.523677	0.08931	0.122504	2.33979e-06	0.0231488	0.0178064	0.447052	0.195179	0.258319	0.111193	0.179807	0.859012	--	24.41	23.15	15.83
EGP19808	coral3	929.83	40.1928	0.238974	0.448806	0.418247	-0.0119475	0.207221	-0.407075	0.423819	0.670327	-0.333889	-0.11568	0.143422	0.437996	0.82355	0.233258	0.20833	-0.371793	-0.713596	-0.662615	-0.491909	-0.648336	-0.0331426	0.37273	0.0812005	0.106918	0.964973	0.441262	0.117608	0.101851	0.00448855	0.206276	0.669654	0.596179	0.0897256	8.83243e-05	0.384612	0.438766	0.156199	0.0019078	0.0051556	0.0529416	0.00659881	0.903019	RLK5	7.99	6.92	10.56
EGP31707	coral3	552.239	39.9725	-0.146787	-0.0556871	0.173987	-0.403119	-0.0388528	-0.338428	0.605031	0.652951	-0.173804	-0.0465627	0.505224	0.735222	0.88833	0.517658	0.185913	-0.304109	-0.640736	-0.410229	0.0853324	-0.20804	-0.0782969	0.587492	0.837699	0.519291	0.121566	0.886403	0.199792	0.0130216	0.00610098	0.519737	0.864039	0.0459103	0.00117359	4.30181e-06	0.039997	0.490585	0.252149	0.00748847	0.114518	0.753358	0.439419	0.773175	DEGP1	13.78	12.13	25.59
EGP26021	coral3	1876.25	39.825	0.6856	0.505313	0.331252	0.291582	-0.0560821	-0.364167	0.00361334	0.219169	-0.654489	-0.560655	0.0530276	0.0306856	0.743097	0.440292	0.578363	-0.32338	-0.492066	-0.255398	-0.610074	-0.80684	0.114269	0.00337162	0.0458657	0.210104	0.273189	0.836563	0.165541	0.989404	0.414757	0.005942	0.0238733	0.845361	0.91018	0.000972186	0.0878637	0.0189284	0.221799	0.0528546	0.339736	0.0120891	0.000158701	0.673476	ARI2	2.21	2.33	1.61
EGP12872	coral3	641.147	39.6952	-0.3563	-0.481108	-0.0261066	-0.45821	-0.214219	-0.11984	0.60127	0.502373	0.0582337	0.0655972	0.732195	0.657797	0.785994	0.594503	0.399825	0.0825558	-0.115317	-0.118976	0.121594	0.241848	0.014208	0.175561	0.0592075	0.923544	0.074272	0.425636	0.658435	0.013753	0.0473533	0.830375	0.809273	0.00125957	0.00561103	0.000306403	0.0151496	0.124931	0.761162	0.670637	0.66076	0.653724	0.366833	0.95835	At1g53440	80.62	81.19	55
EGP18972	coral3	463.336	39.6122	0.403208	-0.303662	-0.291726	-0.328355	-0.529507	-0.42068	0.18421	0.0159972	-0.372612	-0.15928	0.478245	0.469125	0.781656	0.91106	0.647874	-0.382097	-0.42445	0.191564	0.00906165	-0.213187	0.0334892	0.121476	0.252882	0.272941	0.214361	0.0349132	0.104683	0.494639	0.95311	0.155217	0.555714	0.0609566	0.0667802	0.000348241	9.30645e-07	0.00665036	0.14415	0.101287	0.477254	0.97343	0.427922	0.902009	HOP2	78.92	81.12	100.5
EGP23827	coral3	213.889	39.6022	0.143275	-0.216038	-0.316412	-0.522189	-0.184348	-0.337374	0.474543	0.224013	-0.0854869	0.130659	0.207574	0.561073	0.687297	0.584056	0.17419	-0.493604	-0.43505	-0.140689	-0.0809602	-0.139789	0.0557069	0.596557	0.421621	0.232491	0.0379914	0.494309	0.201287	0.0632734	0.404257	0.752924	0.62958	0.440468	0.0237464	0.00326282	0.0175203	0.518797	0.0520049	0.0921554	0.603269	0.765657	0.605613	0.837642	ENDO2	0.43	0.63	0.88
EGP21321	coral3	480.661	39.5182	-0.109773	0.103043	0.371198	-0.2093	0.160918	-0.242474	0.608388	0.815817	-0.0912478	0.0342891	0.489523	0.634603	0.84785	0.297783	0.252818	-0.194797	-0.608403	-0.607045	-0.191656	-0.324377	-0.057309	0.685698	0.70413	0.156915	0.43659	0.551602	0.365557	0.0123947	0.000116674	0.736806	0.899679	0.0542816	0.00827368	3.35183e-05	0.262644	0.344806	0.469709	0.012392	0.0126425	0.47704	0.220295	0.833033	--	4.11	3.97	4.65
EGP01015	coral3	499.764	39.4946	0.0569526	-0.148532	-0.0366222	-0.456046	-0.0468377	-0.309787	0.629667	0.598583	-0.0359978	0.201267	0.476441	0.725194	0.864679	0.537862	0.31314	-0.426251	-0.638687	-0.405303	-0.133766	-0.257436	0.00182118	0.834058	0.58301	0.892888	0.0758268	0.863244	0.242953	0.00895187	0.0142949	0.894705	0.454785	0.0620774	0.0014782	1.54625e-05	0.031634	0.237623	0.0996923	0.00774392	0.119369	0.621385	0.335763	0.994659	At3g06240	8.09	7.87	9.65
EGP34295	coral3	859.282	39.3828	0.294912	0.437924	0.684953	0.350832	-0.191587	-0.662472	-0.0431159	0.465885	-0.693219	-0.345129	0.47314	0.368236	0.767512	0.393313	0.578358	0.0275803	-0.675497	-0.31284	-0.235059	-0.579858	-0.0129827	0.267494	0.0897845	0.00341389	0.182757	0.477202	0.00516871	0.874026	0.0689435	0.00290512	0.190467	0.0641686	0.160511	0.000518785	0.131772	0.0189296	0.91924	0.00408146	0.238096	0.380845	0.0185504	0.961939	utp17	13.63	13.39	15.39
EGP24272	coral3	543.421	39.3801	-0.369325	-0.143322	0.170489	-0.486589	-0.00258498	-0.324773	0.660494	0.701983	-0.0314614	0.125315	0.532921	0.817193	0.782554	0.40576	0.0229827	-0.216304	-0.595504	-0.436757	0.225184	-0.0253811	-0.14393	0.159182	0.596436	0.527854	0.0559634	0.992419	0.219701	0.00535232	0.00243443	0.907918	0.643774	0.0335437	0.000111141	0.000339212	0.118913	0.932672	0.421037	0.0149364	0.090742	0.40174	0.925663	0.594865	At3g55800	37.17	38	102.08
EGP21787	coral3	1253.16	39.3012	0.460293	0.391779	0.47873	0.21513	-0.171354	-0.590715	0.0601007	0.426778	-0.645764	-0.332924	0.389603	0.369836	0.840779	0.498371	0.604068	-0.214617	-0.732581	-0.317671	-0.332016	-0.683008	0.0402927	0.0727978	0.13342	0.0606578	0.423622	0.525731	0.0159783	0.825014	0.099229	0.00688989	0.207672	0.135782	0.158562	4.51628e-05	0.049436	0.0132058	0.424756	0.00124832	0.230536	0.20899	0.00354342	0.88222	PP2A15	5.85	5.67	7.05
EGP02644	coral3	1204.63	39.2705	0.52901	0.362184	0.427225	0.26577	-0.167642	-0.4381	0.0251004	0.342239	-0.6353	-0.462212	0.362236	0.218516	0.815566	0.522988	0.70276	-0.177006	-0.566741	-0.23213	-0.411828	-0.683415	0.0339135	0.0351161	0.168029	0.0988377	0.31979	0.534869	0.0896401	0.926483	0.194453	0.00818134	0.0714576	0.167964	0.416185	0.000117711	0.0376455	0.00239587	0.511953	0.0220734	0.38698	0.112973	0.00351599	0.900773	--	1.54	1.52	1.59
EGP19128	coral3	420.638	39.2012	0.110933	-0.0423552	0.166498	-0.208125	-0.0771422	-0.32924	0.473337	0.589154	-0.16626	0.0477496	0.537489	0.58598	0.870986	0.508793	0.504472	-0.202582	-0.521573	-0.372494	-0.269604	-0.302386	-0.0475244	0.682536	0.876233	0.537701	0.439229	0.77644	0.213055	0.0640423	0.01633	0.53829	0.860605	0.0317754	0.0170635	1.12662e-05	0.0441502	0.0462877	0.45178	0.0382595	0.155358	0.312593	0.254981	0.861257	UVH1	3.08	2.28	2.57
EGP14837	coral3	270.685	39.1968	0.153352	-0.0147489	0.0664278	-0.198573	-0.286661	-0.328957	0.23393	0.202158	-0.472367	-0.479693	0.354902	0.385204	0.771745	0.690972	0.365375	-0.272121	-0.425056	-0.0145973	0.10095	-0.271645	-0.111184	0.570699	0.956766	0.806901	0.46097	0.281736	0.213472	0.383203	0.452748	0.0646654	0.0600677	0.177382	0.140644	0.000461786	0.00303691	0.164036	0.30792	0.100748	0.95721	0.709895	0.308801	0.681853	ABCI6	32.91	30.78	36.75
EGP26972	coral3	444.072	39.167	0.307194	0.162377	0.0806574	-0.13779	-0.0631067	-0.315125	0.345345	0.327469	-0.377496	-0.312266	0.155617	0.321507	0.821553	0.524234	0.354968	-0.357011	-0.415241	-0.272468	-0.373145	-0.449986	-0.0147942	0.247126	0.547953	0.766511	0.61083	0.816398	0.234501	0.19017	0.215674	0.149449	0.239005	0.564953	0.224643	9.50255e-05	0.0371111	0.177296	0.174639	0.109724	0.30728	0.154581	0.0803065	0.956633	TSB	0	0	0
EGP31708	coral3	214.334	39.1208	-0.197018	-0.247146	-0.171091	-0.554608	-0.112747	-0.186136	0.538323	0.315031	-0.0544617	-0.0668039	0.278497	0.561396	0.637615	0.514971	-0.00807466	-0.334851	-0.331774	-0.139236	0.217977	0.036442	-0.22395	0.464559	0.356099	0.526376	0.0257716	0.677603	0.490057	0.0314603	0.234649	0.841228	0.805827	0.296267	0.0236483	0.00788027	0.0412232	0.976323	0.204891	0.209343	0.607055	0.417365	0.893413	0.404391	BCA1	0.55	0.52	4.25
EGP26819	coral3	975.343	39.0517	0.545933	0.333743	0.230958	0.151613	-0.0232037	-0.199593	0.175695	0.282597	-0.49984	-0.536195	0.134042	0.0701435	0.799174	0.485415	0.589634	-0.282314	-0.347473	-0.253059	-0.593709	-0.6618	0.0895378	0.028694	0.206486	0.389449	0.575127	0.932026	0.458624	0.515132	0.288915	0.0486638	0.0322688	0.620658	0.796305	0.0002039	0.056647	0.0162212	0.289419	0.187273	0.344332	0.0153204	0.00523053	0.74158	PSL4	7.35	6.91	5.92
EGP29979	coral3	626.928	38.8723	0.462523	0.243013	0.0754772	-0.0877376	-0.0541946	-0.394604	0.28949	0.312372	-0.39979	-0.211878	0.0999578	0.317599	0.79862	0.490766	0.388028	-0.448772	-0.535584	-0.316886	-0.477972	-0.577139	0.0723046	0.0712422	0.364457	0.781155	0.746615	0.841997	0.130395	0.276803	0.238836	0.124967	0.430831	0.712633	0.230648	0.000207541	0.0535804	0.137509	0.0812257	0.0325037	0.231754	0.061125	0.0192421	0.790158	--	3.88	2.92	3.14
EGP30635	coral3	520.353	38.8514	-0.0175873	0.207551	0.519803	0.0056533	0.114918	-0.215924	0.458455	0.757104	-0.254094	-0.203734	0.513875	0.476556	0.858444	0.31894	0.409796	-0.0504823	-0.515134	-0.535841	-0.261253	-0.403949	0.141114	0.948455	0.440519	0.0390377	0.983422	0.671716	0.421873	0.0740978	0.000683954	0.342294	0.449157	0.0417315	0.0620055	2.08304e-05	0.228576	0.114939	0.852706	0.0411483	0.0324049	0.328391	0.120727	0.602166	mak16-a	19.39	18.64	17.86
EGP10313	coral3	627.007	38.7995	-0.383398	-0.364459	-0.00660237	-0.561118	-0.132311	-0.278044	0.674322	0.593255	0.0498381	0.195411	0.620316	0.812255	0.794176	0.52138	0.161393	-0.117051	-0.386071	-0.277484	0.197008	0.151603	0.00252852	0.142676	0.165177	0.980639	0.0237327	0.625217	0.297087	0.0041713	0.0154188	0.854567	0.468282	0.0103568	0.000132074	0.000238759	0.0383436	0.550413	0.665951	0.139677	0.298102	0.464582	0.575153	0.992585	PNM1	24.83	25.18	27.25
EGP19478	coral3	1136.4	38.7995	0.464657	0.322475	0.38255	0.130883	-0.205719	-0.613246	0.110732	0.408214	-0.619273	-0.283061	0.390767	0.417479	0.887094	0.56124	0.612242	-0.256773	-0.716212	-0.296754	-0.348098	-0.644849	0.118051	0.0697767	0.22317	0.143636	0.628988	0.444655	0.0115298	0.683085	0.116486	0.0105236	0.28809	0.134515	0.10763	4.63056e-06	0.0236957	0.0117046	0.337052	0.001803	0.264378	0.186427	0.00699583	0.663251	SRRM2	20.32	21.56	22.75
EGP13335	coral3	843.908	38.7604	-0.357288	-0.346177	-0.560788	-0.284966	0.357876	0.782056	0.0984405	-0.336988	0.770027	0.345011	-0.49761	-0.416729	-0.804987	-0.546136	-0.636283	0.0130532	0.686346	0.173263	0.166043	0.535456	-0.0742692	0.174281	0.189034	0.0238329	0.284717	0.173522	0.000344194	0.716826	0.201835	0.000484259	0.190628	0.0498399	0.108329	0.000168779	0.028623	0.00805235	0.961733	0.00332344	0.521057	0.538827	0.0325531	0.78458	--	91.38	94.6	83.86
EGP05015	coral3	681.533	38.745	0.00776853	0.266575	0.537242	-0.0362352	0.0037495	-0.537914	0.382988	0.740513	-0.376343	-0.0694864	0.506285	0.652279	0.87448	0.358306	0.313723	-0.156096	-0.776698	-0.549836	-0.136751	-0.444194	-0.05225	0.977221	0.318271	0.0318689	0.894014	0.989004	0.0316146	0.143139	0.00103489	0.150798	0.798177	0.0453818	0.00617154	9.38657e-06	0.172969	0.236704	0.563742	0.000401746	0.0273494	0.613548	0.0847627	0.847604	MEFG2	36.05	36.93	47.29
EGP26618	coral3	276.795	38.6867	-0.0493658	-0.201017	0.10499	-0.293499	-0.255686	-0.35515	0.355066	0.444769	-0.204163	-0.0119812	0.651256	0.655108	0.733641	0.593527	0.389257	-0.176849	-0.55952	-0.142946	0.213605	-0.117119	-0.108732	0.855932	0.455357	0.69878	0.269903	0.339174	0.177059	0.177168	0.0843128	0.448182	0.964874	0.00628026	0.0058789	0.00121787	0.0153598	0.136161	0.512334	0.0242211	0.597411	0.426996	0.665767	0.688537	RTL2	1.03	1.58	1.93
EGP06548	coral3	599.979	38.6061	-0.299565	-0.201516	0.212621	-0.355973	-0.136376	-0.368706	0.577724	0.655591	-0.110945	0.0755993	0.669507	0.763734	0.87446	0.511849	0.303506	-0.00736191	-0.424607	-0.334939	0.0615774	0.0172669	0.0804548	0.259661	0.454213	0.429178	0.175986	0.614529	0.159936	0.0190916	0.00583	0.682504	0.780809	0.00455601	0.000574436	9.3966e-06	0.0426834	0.253139	0.978413	0.101147	0.204764	0.820779	0.949393	0.767082	--	10.96	11.64	10.93
EGP33624	coral3	752.358	38.5296	0.408424	0.104467	0.24209	0.00806442	-0.367701	-0.600095	0.0957115	0.313728	-0.583476	-0.250711	0.538965	0.496695	0.864807	0.706918	0.668803	-0.254075	-0.704691	-0.116732	-0.107007	-0.498227	0.0935122	0.11628	0.700217	0.366339	0.976353	0.161167	0.0139879	0.724387	0.236696	0.01766	0.348978	0.0312193	0.050328	1.5366e-05	0.0021979	0.00461453	0.342332	0.00230219	0.66681	0.693255	0.0495125	0.730498	NAP1;2	66.31	66.86	77.74
EGP20429	coral3	635.943	38.4914	0.0842249	0.257831	0.602876	0.15833	-0.0419559	-0.362301	0.270454	0.651159	-0.447726	-0.333671	0.570055	0.422321	0.87823	0.406551	0.562696	0.0516696	-0.509587	-0.413168	-0.257112	-0.440613	0.037128	0.756468	0.334995	0.0134368	0.558103	0.877392	0.167881	0.311009	0.00629056	0.0820245	0.20659	0.0211382	0.103195	7.67011e-06	0.118127	0.0232575	0.849279	0.0437655	0.111689	0.336392	0.0876052	0.891417	PNSB3	9.87	8.43	8.89
EGP00338	coral3	607.271	38.4814	-0.258629	-0.240609	0.107309	-0.457372	-0.23559	-0.431573	0.526008	0.550361	-0.178638	0.0269866	0.655699	0.821528	0.841467	0.615968	0.22505	-0.178061	-0.58197	-0.228807	0.309156	-0.00349991	-0.0903164	0.333448	0.369369	0.692426	0.0748714	0.379739	0.0950835	0.0363602	0.0271722	0.508006	0.920974	0.00581916	9.5113e-05	4.38996e-05	0.0110664	0.402027	0.509399	0.0180266	0.394004	0.243964	0.989736	0.739405	At3g15360	51.25	53.98	70.68
EGP32893	coral3	511.798	38.3605	-0.180404	-0.0523589	0.185973	-0.390371	0.0126382	-0.362489	0.642758	0.706297	-0.0918882	0.112536	0.484207	0.750318	0.871609	0.427807	0.1739	-0.233484	-0.582624	-0.489626	-0.0593354	-0.166524	0.0127782	0.503751	0.84729	0.490444	0.134945	0.962949	0.167645	0.00724296	0.00222659	0.735021	0.678178	0.0573567	0.00081324	1.09097e-05	0.0983289	0.519504	0.384137	0.0178667	0.0542233	0.827211	0.537636	0.962539	DLD	9.98	9.46	10
EGP21725	coral3	475.313	38.3379	0.286808	0.185035	0.101984	-0.137396	0.0497193	-0.164289	0.420788	0.394158	-0.31101	-0.367733	0.132171	0.266766	0.822616	0.471373	0.33697	-0.373483	-0.376561	-0.339102	-0.422434	-0.483061	-0.0320465	0.281479	0.492673	0.707044	0.611859	0.854911	0.543185	0.104585	0.13087	0.241	0.161127	0.625588	0.31791	9.14069e-05	0.0653084	0.201861	0.154177	0.150542	0.198842	0.103094	0.0580365	0.906212	NPF5.7	0.83	0.64	0.73
EGP29586	coral3	625.619	38.2114	-0.196294	-0.14611	0.16907	-0.399791	-0.0668456	-0.43068	0.629621	0.716309	-0.0553798	0.255242	0.606413	0.830939	0.884222	0.464305	0.269351	-0.165376	-0.585155	-0.455459	-0.0463436	-0.0973449	0.0650191	0.466234	0.589235	0.531345	0.124966	0.805708	0.0958463	0.00895837	0.00179922	0.838584	0.340042	0.0127606	6.68457e-05	5.47744e-06	0.070017	0.313065	0.540484	0.0172584	0.0762524	0.864674	0.719859	0.810926	PLT6	0	0	0.11
EGP07158	coral3	405.107	38.1737	0.409793	0.108107	-0.103372	-0.262605	0.00763064	-0.292483	0.413249	0.324669	-0.198213	-0.0217906	0.0714919	0.373727	0.733259	0.459315	0.284073	-0.569392	-0.535481	-0.338596	-0.45175	-0.496846	-0.0608942	0.114942	0.690245	0.703225	0.325803	0.977625	0.271641	0.111612	0.219857	0.461799	0.936157	0.792468	0.153887	0.00122877	0.0734873	0.286295	0.0213228	0.0325436	0.199556	0.0789832	0.0502475	0.822738	--	14.33	15.47	15.15
EGP18557	coral3	562.9	38.1582	-0.160155	-0.178211	0.0230341	-0.495365	0.0400943	-0.201721	0.74463	0.682993	0.0349447	0.135543	0.478784	0.71849	0.8863	0.477556	0.21568	-0.294231	-0.473129	-0.456291	-0.118273	-0.121886	-0.0294325	0.553515	0.509037	0.932521	0.0510444	0.882796	0.453746	0.000936483	0.00354445	0.89777	0.616713	0.0606243	0.00171559	4.85291e-06	0.0613828	0.422409	0.268653	0.0641756	0.0756498	0.662653	0.652941	0.913835	IQM3	4.56	4.33	5.38
EGP10606	coral3	485.179	38.042	-0.108472	-0.0889736	0.0898324	-0.435824	-0.101165	-0.370537	0.567399	0.556887	-0.199689	-0.0573711	0.462675	0.721007	0.867709	0.565416	0.176061	-0.34069	-0.620402	-0.332106	0.114419	-0.185576	-0.0471564	0.689249	0.743157	0.740757	0.0915125	0.709302	0.157712	0.0218851	0.0250431	0.458402	0.832854	0.0711375	0.00162307	1.33076e-05	0.0224561	0.514245	0.196613	0.0103431	0.208859	0.673068	0.491388	0.862321	CP31A	51.07	47.62	70.15
EGP04714	coral3	726.746	38.0112	-0.146499	-0.126119	0.200046	-0.389551	-0.160015	-0.498822	0.544009	0.669294	-0.186587	0.125308	0.663573	0.860472	0.900271	0.564235	0.291941	-0.239291	-0.734416	-0.376492	0.13985	-0.163615	-0.0837419	0.588233	0.641632	0.457583	0.135839	0.553866	0.049198	0.029375	0.00457367	0.488986	0.643792	0.00506868	1.89358e-05	2.01399e-06	0.0228015	0.272571	0.372078	0.00119602	0.150623	0.605453	0.544864	0.757826	CCD1	1.33	0.9	6.6
EGP21277	coral3	704.248	37.9849	-0.41777	-0.39404	0.060022	-0.49507	-0.043579	-0.098516	0.730004	0.694088	0.154005	0.192448	0.712193	0.745689	0.801318	0.465675	0.279323	-0.000626264	-0.266473	-0.332744	0.0834815	0.163766	-0.0341266	0.10736	0.130996	0.82524	0.0512047	0.872684	0.716617	0.00132493	0.0028554	0.56904	0.475186	0.00196598	0.000912435	0.000190303	0.069086	0.294777	0.998163	0.318462	0.207932	0.758558	0.544488	0.900153	ILL6	6.9	7.42	4.53
EGP30986	coral3	414.596	37.9181	-0.288115	-0.0258027	0.374331	-0.215454	0.0326552	-0.203519	0.567156	0.727928	-0.131506	-0.113687	0.584542	0.606906	0.827385	0.375553	0.257208	0.00757343	-0.407117	-0.44014	-0.00450066	-0.11336	-0.0816585	0.279194	0.924431	0.153171	0.422908	0.904439	0.449644	0.0219546	0.00138942	0.627342	0.675053	0.017404	0.0126684	7.65547e-05	0.151726	0.336207	0.977793	0.117567	0.0879861	0.986802	0.675941	0.763689	At4g36390	7.61	7.49	7.74
EGP16117	coral3	618.381	37.9049	0.255182	0.320188	0.663346	0.373226	-0.335072	-0.691512	-0.145344	0.372983	-0.71006	-0.329469	0.594472	0.37526	0.711304	0.453689	0.665617	0.150791	-0.607426	-0.159676	-0.096379	-0.457816	0.063825	0.340159	0.226658	0.00508916	0.154484	0.204573	0.00300482	0.591211	0.154774	0.00205725	0.212717	0.0151562	0.152071	0.0020036	0.0775474	0.00488708	0.577226	0.0125719	0.554718	0.722536	0.0745536	0.814341	TIC22L	13.49	12.83	14.94
MSTRG.20360	coral3	598.908	37.8766	-0.163887	-0.0705781	0.255849	-0.319819	-0.0896103	-0.462321	0.563823	0.699822	-0.164885	0.118566	0.605974	0.787523	0.906568	0.484669	0.300033	-0.137653	-0.602905	-0.437708	-0.0337086	-0.15427	-0.0882309	0.544186	0.795068	0.338856	0.227224	0.741377	0.0713821	0.0229228	0.00254432	0.541702	0.661864	0.0128429	0.000292678	1.29791e-06	0.0570845	0.258882	0.611188	0.0134311	0.0899606	0.90137	0.568368	0.745234	--	0.46	0	0.25
EGP00803	coral3	838.224	37.8374	0.40638	0.126772	0.224252	-0.0362261	-0.31441	-0.586771	0.165921	0.352432	-0.564686	-0.252484	0.48986	0.509593	0.907665	0.701845	0.626782	-0.311417	-0.716677	-0.176591	-0.164557	-0.524978	0.0717908	0.118297	0.639892	0.403741	0.894041	0.235622	0.0168783	0.53913	0.180631	0.0226692	0.345466	0.054091	0.0437627	1.19847e-06	0.00244135	0.00936816	0.240353	0.00178487	0.512959	0.542519	0.0367949	0.791618	SD17	1.5	1.41	2.56
EGP11952	coral3	1029.83	37.8017	0.409118	0.334792	0.51081	0.264482	-0.254677	-0.583232	0.0176876	0.385766	-0.699593	-0.443172	0.470327	0.330094	0.877864	0.566534	0.70421	-0.0614534	-0.586127	-0.2233	-0.323042	-0.592965	0.0203445	0.1156	0.204976	0.043178	0.322229	0.34115	0.0177189	0.948162	0.140017	0.00255617	0.0855669	0.0659902	0.211798	7.82504e-06	0.0221329	0.00232526	0.821134	0.017029	0.405793	0.222311	0.015482	0.940387	CG7185	14.91	15.63	15.07
EGP28756	coral3	486.002	37.7382	-0.0351721	-0.410885	-0.155418	-0.483454	-0.311229	-0.320084	0.5137	0.3964	-0.0647656	0.141635	0.650068	0.7126	0.832498	0.714144	0.472136	-0.205599	-0.394662	-0.0910784	0.0587099	0.015402	0.16868	0.897108	0.113882	0.565459	0.0578023	0.240652	0.226818	0.0418132	0.128498	0.811651	0.60081	0.00640831	0.00194897	6.29249e-05	0.00188544	0.0648146	0.444926	0.130334	0.737279	0.829007	0.954853	0.532308	F54F2.7	9.23	7.98	9.12
MSTRG.13338	coral3	280.382	37.688	0.183112	0.106731	0.480926	0.266042	-0.351457	-0.446926	-0.0549376	0.298901	-0.560413	-0.367599	0.635633	0.304369	0.690267	0.520904	0.718077	0.21284	-0.347262	-0.0319903	-0.0672061	-0.288324	0.164717	0.49726	0.694009	0.0593176	0.319275	0.181925	0.0826391	0.839857	0.260771	0.0239471	0.161292	0.00813746	0.251724	0.00307923	0.0385523	0.00173118	0.428691	0.187559	0.906376	0.804679	0.27883	0.542119	--	0.73	0.86	0.48
EGP13387	coral3	291.408	37.4932	0.262098	0.0513415	-0.140902	-0.395976	-0.14402	-0.504051	0.356134	0.243253	-0.29195	-0.00447214	0.0894515	0.540427	0.691386	0.533771	0.0901618	-0.613171	-0.679925	-0.230814	-0.0711388	-0.37046	-0.170851	0.326772	0.850226	0.602716	0.128944	0.59463	0.0464997	0.175776	0.36397	0.272556	0.986885	0.741821	0.0306759	0.00301228	0.0332091	0.739837	0.0115429	0.00375693	0.389753	0.793473	0.157805	0.526965	ALPHA-ADR	18.07	16.67	24.04
EGP28782	coral3	890.009	37.3581	0.435242	0.175589	0.286597	0.0706813	-0.331854	-0.542793	0.0887651	0.299586	-0.649055	-0.428741	0.475238	0.391261	0.903792	0.713757	0.689453	-0.224522	-0.612677	-0.118895	-0.200035	-0.542389	-0.0136413	0.0919959	0.515391	0.281848	0.794775	0.209226	0.0298118	0.74374	0.259627	0.00651921	0.0975163	0.0628334	0.13398	1.5811e-06	0.00190122	0.0031287	0.403161	0.0116287	0.660979	0.457607	0.0299582	0.96001	Prep	0.6	0.46	1
EGP26883	coral3	391.396	37.321	-0.20468	-0.00901513	0.341479	-0.204031	-0.0574131	-0.278139	0.486293	0.630045	-0.244477	-0.205502	0.560581	0.593045	0.842523	0.461272	0.284428	-0.0421863	-0.448053	-0.35021	0.0517637	-0.152928	0.0982926	0.447007	0.973566	0.19551	0.448483	0.832734	0.296914	0.0561351	0.00889843	0.361486	0.445144	0.0238959	0.0154645	4.20164e-05	0.072112	0.285668	0.876723	0.0817747	0.183587	0.849007	0.571777	0.717235	mat1	1.95	1.86	2.74
EGP01063	coral3	978.079	37.2676	0.367238	0.298522	0.448003	0.122193	-0.230724	-0.643787	0.108614	0.450007	-0.625005	-0.272121	0.474381	0.48266	0.880322	0.557265	0.588762	-0.201229	-0.760693	-0.294381	-0.218218	-0.592148	0.0840144	0.161735	0.261405	0.0818129	0.65212	0.389943	0.00712057	0.688859	0.0802905	0.00963205	0.307919	0.0633766	0.0582756	6.83299e-06	0.0249239	0.0164192	0.454871	0.000622718	0.268397	0.416835	0.0156609	0.75706	--	14.36	12.41	15.48
EGP29904	coral3	461.887	37.1489	-0.323143	-0.13409	0.147943	-0.457928	0.0279284	-0.284557	0.682107	0.695322	-0.00441588	0.136929	0.488805	0.758888	0.799655	0.385792	0.0725492	-0.184663	-0.501056	-0.457095	0.0664462	-0.0348906	0.0157476	0.222159	0.620532	0.584522	0.0744731	0.918224	0.28544	0.00360478	0.002786	0.98705	0.613083	0.0546895	0.000652927	0.000200784	0.139988	0.789463	0.49356	0.0480317	0.0750701	0.806848	0.897928	0.953841	At5g14170	17.91	16.96	18.42
EGP29205	coral3	1291.3	37.1127	-0.600826	-0.407735	-0.453683	-0.349342	0.275413	0.611972	0.140223	-0.240396	0.73443	0.401412	-0.348961	-0.22441	-0.737616	-0.512744	-0.708826	0.151525	0.640691	0.159523	0.363207	0.698574	-0.161041	0.0138415	0.116956	0.0775512	0.184752	0.301871	0.0117519	0.604482	0.369807	0.00119562	0.123301	0.185263	0.403402	0.00110907	0.0422608	0.00211159	0.575353	0.00749401	0.555102	0.166742	0.00260957	0.551296	VIII-A	30.49	29.4	29.68
EGP05938	coral3	776.73	37.0446	-0.284376	-0.38484	0.0487822	-0.462233	-0.264611	-0.32171	0.575743	0.555972	-0.0801607	0.0675613	0.76564	0.790573	0.880231	0.662431	0.393621	-0.0403386	-0.383701	-0.175049	0.197414	0.107446	-0.0230578	0.285759	0.141053	0.857619	0.0714433	0.321984	0.224334	0.019605	0.0253337	0.767912	0.803665	0.000545776	0.000266829	6.8679e-06	0.0051724	0.131443	0.882086	0.142333	0.516705	0.463644	0.692054	0.932452	At4g24290	20.84	19.8	21.56
EGP26589	coral3	247.819	37.0097	0.0209146	0.0466536	0.0508727	-0.3764	0.0179985	-0.481049	0.512365	0.5343	-0.100979	0.256656	0.23288	0.673344	0.712459	0.33647	0.0614987	-0.408417	-0.658503	-0.466758	-0.162766	-0.265874	-0.107574	0.938719	0.863776	0.851579	0.150731	0.947251	0.0592432	0.0424394	0.033002	0.709815	0.33728	0.385403	0.00424719	0.00195486	0.202573	0.821004	0.116286	0.00554239	0.0683558	0.546982	0.319593	0.691703	TFB1-1	14.82	13.36	15.29
EGP25697	coral3	769.35	36.6995	0.458456	0.229689	0.372624	0.21437	-0.199405	-0.412919	0.0791649	0.368901	-0.528818	-0.326126	0.462168	0.272714	0.820276	0.536079	0.764903	-0.0931648	-0.486485	-0.213343	-0.427724	-0.564097	0.146943	0.0740967	0.392134	0.155203	0.425302	0.459054	0.111927	0.770722	0.159699	0.0351947	0.217673	0.0714883	0.306825	9.95288e-05	0.0323134	0.000556721	0.731465	0.0560237	0.427576	0.0984012	0.0228421	0.587092	DRG2	3.81	3.46	2.91
EGP12783	coral3	548.469	36.6234	-0.187537	-0.150279	0.128495	-0.423159	-0.0511301	-0.387824	0.640552	0.687442	-0.0488224	0.204453	0.559281	0.791876	0.874032	0.472429	0.241957	-0.197816	-0.551087	-0.438864	-0.0541961	-0.0972903	-0.160904	0.486738	0.578534	0.635313	0.102441	0.850836	0.137735	0.00751105	0.00325367	0.857503	0.447523	0.0242949	0.000256376	9.61187e-06	0.0646252	0.36661	0.462714	0.0269289	0.0890179	0.841993	0.72001	0.551637	RGA1	0.28	0.04	0.29
EGP19919	coral3	798.699	36.476	0.436062	0.240741	0.113652	-0.13063	-0.171743	-0.544542	0.234657	0.297129	-0.534425	-0.285797	0.184493	0.438466	0.842706	0.603449	0.35543	-0.513951	-0.725462	-0.254381	-0.227522	-0.591489	-0.0262333	0.0913158	0.369099	0.675148	0.629657	0.524777	0.0291854	0.381684	0.263745	0.0329534	0.283254	0.493963	0.0893421	4.16971e-05	0.0133253	0.176693	0.0416961	0.00146929	0.34173	0.396737	0.0158063	0.923173	SQD1	12.87	11.77	16.57
EGP30797	coral3	763.02	36.4531	0.377899	0.148396	0.182086	-0.093043	-0.300364	-0.582153	0.18595	0.31421	-0.588341	-0.322969	0.398207	0.499539	0.897556	0.707803	0.507685	-0.376317	-0.716523	-0.168183	-0.101619	-0.518195	-0.0330779	0.14898	0.583358	0.499713	0.731804	0.25833	0.0179816	0.490499	0.235936	0.0165154	0.222422	0.126607	0.0488211	2.41265e-06	0.00215751	0.0446909	0.150828	0.00179087	0.533532	0.708051	0.039755	0.903207	RRP44A	12.1	11.96	15.51
EGP32294	coral3	716.361	36.315	-0.109946	-0.114385	0.202247	-0.35315	-0.209593	-0.608625	0.494741	0.640741	-0.21541	0.207489	0.65718	0.877177	0.900725	0.560893	0.325807	-0.196181	-0.727636	-0.368386	0.0673673	-0.154121	-0.0157811	0.685225	0.67316	0.452545	0.179683	0.435934	0.0123514	0.0513833	0.0074878	0.423005	0.440658	0.00567166	8.1227e-06	1.95314e-06	0.0238008	0.218151	0.466497	0.00139867	0.160327	0.804218	0.568746	0.953743	--	3.22	2.74	8.4
EGP05398	coral3	700.557	36.2537	-0.222427	-0.340491	-0.669623	-0.31307	0.190301	0.602197	-0.0281876	-0.52349	0.605467	0.274747	-0.572082	-0.409602	-0.798458	-0.404643	-0.637745	-0.102006	0.606906	0.321444	0.247296	0.497225	-0.0813281	0.40768	0.196891	0.00454638	0.237734	0.480219	0.0135697	0.917468	0.0374297	0.0129388	0.303088	0.0205816	0.115127	0.00020862	0.12003	0.00786368	0.706984	0.0126684	0.224739	0.355799	0.050045	0.76462	LCBK1	30.21	30.88	31.27
EGP07248	coral3	412.231	36.19	-0.0891562	0.0207455	0.25451	-0.250144	0.20517	-0.09358	0.675063	0.795795	0.0286819	0.0766204	0.460096	0.56606	0.828139	0.290016	0.288334	-0.192071	-0.463688	-0.596484	-0.312461	-0.281209	0.00659396	0.742646	0.939214	0.341476	0.350105	0.445897	0.73031	0.00411442	0.000226964	0.916025	0.777917	0.0729363	0.0222695	7.44021e-05	0.275892	0.278812	0.476069	0.0704395	0.0147298	0.238697	0.291393	0.980664	R1B-16	3.02	3.34	2.63
EGP27841	coral3	792.443	36.1555	0.178614	0.521521	0.493259	0.0704153	0.311555	-0.272575	0.413206	0.672294	-0.313291	-0.232403	0.0577422	0.302338	0.752427	0.117505	0.142742	-0.282469	-0.571851	-0.6883	-0.537135	-0.634558	-0.0218354	0.508065	0.0382821	0.0521948	0.795532	0.240133	0.307081	0.111653	0.00432998	0.237385	0.386407	0.831788	0.255061	0.00077108	0.664725	0.597939	0.289143	0.0206445	0.0031999	0.0319096	0.00827973	0.936026	MAPKKK3	0.12	0.07	0.34
EGP23490	coral3	587.445	36.0714	-0.149767	-0.335542	-0.112514	-0.591447	-0.183275	-0.294941	0.637963	0.513677	-0.0451749	0.0957984	0.578553	0.790038	0.857612	0.664123	0.250336	-0.347123	-0.53618	-0.225164	0.180397	-0.0294631	-0.146185	0.579845	0.203899	0.678238	0.0158155	0.496869	0.267446	0.00783575	0.041824	0.868058	0.724146	0.0188799	0.000271225	2.16527e-05	0.00501932	0.349723	0.187748	0.0322744	0.401783	0.503767	0.913746	0.589043	PGIC	42.93	43.2	51.61
EGP33501	coral3	766.606	36.0699	-0.400221	-0.4042	0.0391499	-0.528475	-0.0922505	-0.195908	0.713054	0.684488	0.132419	0.266389	0.730802	0.821847	0.807443	0.492108	0.267066	-0.0468483	-0.363293	-0.323907	0.143229	0.157534	0.092859	0.124523	0.120475	0.885539	0.0353354	0.734011	0.467129	0.00193009	0.00344451	0.624932	0.318622	0.0013008	9.40151e-05	0.000155533	0.0528313	0.317347	0.863213	0.166634	0.221005	0.596679	0.560109	0.732316	NOC4	11.83	11.26	11.66
EGP05087	coral3	544.815	36.0239	0.260375	-0.0423739	0.0778969	-0.220429	-0.374925	-0.558206	0.2425	0.309562	-0.485586	-0.214825	0.524442	0.601061	0.88774	0.774996	0.515591	-0.343004	-0.678912	-0.087161	0.053811	-0.355804	-0.0998113	0.330078	0.876179	0.774305	0.412013	0.152467	0.0246286	0.365503	0.243313	0.0565471	0.424296	0.0370227	0.0137945	4.45631e-06	0.000421606	0.0409378	0.193393	0.00382929	0.74823	0.843103	0.176206	0.713037	Ankzf1	7.45	7.95	9.98
EGP01244	coral3	397.912	35.9839	0.417807	0.103133	-0.131907	-0.250888	0.102165	-0.031568	0.451821	0.306362	-0.150378	-0.216594	0.0265422	0.224908	0.706483	0.445015	0.296558	-0.577193	-0.400208	-0.307901	-0.448327	-0.517422	0.0637669	0.107326	0.703883	0.626284	0.348626	0.706545	0.907607	0.0789302	0.248474	0.578283	0.420398	0.922271	0.402331	0.00221794	0.0841206	0.264708	0.0192281	0.124537	0.245985	0.0815651	0.0401033	0.814508	RGG2	0.1	0	0.22
EGP10104	coral3	803.685	35.7931	-0.329905	-0.398645	0.0117002	-0.54655	-0.1386	-0.219434	0.693345	0.650306	0.0623975	0.182245	0.737045	0.827621	0.849771	0.579429	0.297658	-0.132502	-0.435703	-0.284542	0.187736	0.0957464	-0.0523128	0.212077	0.126152	0.965697	0.0284782	0.608715	0.41418	0.00289786	0.00638249	0.818429	0.499333	0.00112418	7.58766e-05	3.08301e-05	0.0186582	0.262855	0.624714	0.0916128	0.285465	0.486265	0.72429	0.847423	TPR1	50.86	51.15	66.29
EGP31419	coral3	866.274	35.7092	-0.512341	-0.445339	0.138843	-0.425659	-0.137223	-0.19563	0.628382	0.67722	0.147361	0.291131	0.829379	0.787529	0.729876	0.431141	0.318132	0.182432	-0.231106	-0.268491	0.179851	0.286109	-0.0142571	0.0424507	0.0838679	0.608078	0.100214	0.612313	0.467773	0.00913543	0.00395259	0.586017	0.273966	7.09736e-05	0.000292628	0.00132885	0.0954518	0.229823	0.498885	0.389138	0.314672	0.505082	0.282704	0.958206	DOF3.1	20.23	19	13.59
EGP31339	coral3	498.25	35.6948	-0.151506	-0.280452	0.0402216	-0.399116	-0.257884	-0.504273	0.502423	0.526599	-0.0930565	0.278664	0.646752	0.80141	0.829922	0.570903	0.367903	-0.0896847	-0.467519	-0.247495	0.0045711	0.0241928	0.0703477	0.5754	0.292747	0.882426	0.125664	0.334892	0.046388	0.0473277	0.036113	0.731766	0.295966	0.00677683	0.000189738	6.95128e-05	0.020904	0.160918	0.741169	0.0678464	0.355399	0.986595	0.929135	0.795724	SCE1	38.65	42.39	39.86
EGP04684	coral3	837.327	35.6689	0.226785	0.218285	0.387438	-0.0328974	-0.0718262	-0.466189	0.348956	0.608894	-0.425267	-0.183214	0.482611	0.551439	0.934472	0.508551	0.494574	-0.253831	-0.716868	-0.430378	-0.252086	-0.531627	0.165903	0.398312	0.41669	0.138161	0.903733	0.791518	0.0687384	0.18527	0.0123023	0.100561	0.497014	0.0583044	0.0268115	1.16848e-07	0.0442679	0.0514741	0.34281	0.00177746	0.0961047	0.346251	0.0340577	0.539174	RLF	21.02	23.89	26.11
EGP13299	coral3	143.189	35.6571	-0.263874	-0.226378	-0.102046	-0.425771	0.0448692	0.0113508	0.580786	0.376079	0.0991354	-0.0165648	0.227607	0.392157	0.570491	0.326008	0.0386785	-0.106562	-0.0212267	-0.225097	-0.0768619	0.111856	-0.0550245	0.323384	0.39918	0.706874	0.100115	0.868944	0.966721	0.0183188	0.151108	0.714905	0.951449	0.396557	0.133013	0.0210174	0.217851	0.886909	0.694472	0.937806	0.401926	0.777233	0.680025	0.839607	DIR25	0.64	1.01	0.48
EGP21675	coral3	455.545	35.5508	0.344455	0.246295	0.134478	-0.0751189	0.0663841	-0.258741	0.373288	0.405449	-0.297431	-0.208396	0.0972077	0.280239	0.781328	0.387388	0.345201	-0.354997	-0.417835	-0.396772	-0.5309	-0.521688	0.148457	0.191392	0.357812	0.619512	0.78217	0.807025	0.333233	0.15441	0.119224	0.263236	0.438618	0.720239	0.293131	0.000351595	0.138216	0.190368	0.177258	0.107299	0.128107	0.0343494	0.0382091	0.583201	sbt3	0.4	0.25	0.04
EGP21817	coral3	575.79	35.5451	-0.331675	-0.261768	0.19	-0.388696	-0.000210699	-0.131121	0.666638	0.751443	0.082755	0.156594	0.723305	0.733962	0.798126	0.41893	0.31184	-0.0418895	-0.418794	-0.402062	0.0779758	0.0118299	-0.0453322	0.209486	0.327404	0.480928	0.136775	0.999382	0.628358	0.0047984	0.000790518	0.760601	0.562483	0.00154221	0.00120878	0.000210835	0.106288	0.239681	0.877584	0.106413	0.122638	0.774082	0.965317	0.867603	--	5.91	5.48	5.97
EGP12083	coral3	491.483	35.4951	0.112359	0.133878	0.467945	0.131567	-0.254708	-0.455813	0.163476	0.437142	-0.551196	-0.425183	0.57595	0.385995	0.889507	0.574197	0.645766	0.125335	-0.350906	-0.181029	-0.203938	-0.309452	0.000632457	0.678659	0.621089	0.0675625	0.627181	0.341089	0.0759957	0.54521	0.0904247	0.0268923	0.100636	0.0195508	0.139761	4.00717e-06	0.0200129	0.0068897	0.643721	0.182658	0.502248	0.448692	0.24349	0.998145	RAY1	4.19	3.22	2.81
EGP10236	coral3	615.066	35.4775	0.519979	0.217281	-0.237524	0.445415	-0.087515	0.136125	-0.728054	-0.79768	-0.119013	-0.157466	-0.627007	-0.763125	-0.742975	-0.305415	-0.0722288	0.0188727	0.398445	0.473497	-0.172435	-0.0988299	0.125171	0.0389599	0.41889	0.375725	0.0838087	0.747238	0.615188	0.00138544	0.000213847	0.66066	0.560281	0.00933509	0.000583857	0.000975057	0.250015	0.790373	0.944693	0.12636	0.06394	0.523082	0.715749	0.644158	APRR1	5.35	5.66	4.5
EGP14727	coral3	646.746	35.4099	-0.423389	-0.206056	0.314149	-0.317866	-0.00078009	-0.289923	0.634291	0.813309	0.0704661	0.29383	0.737676	0.795614	0.781523	0.31907	0.270039	0.104019	-0.415022	-0.473622	0.0168073	0.0720914	1.23939e-06	0.102235	0.443892	0.236032	0.230234	0.997712	0.276052	0.00831529	0.000127354	0.795387	0.269336	0.00110747	0.000228255	0.0003496	0.228376	0.311782	0.701448	0.109931	0.0638602	0.950738	0.790764	0.999996	--	28.42	26.44	23.78
EGP14208	coral3	319.454	35.3001	0.252628	0.108112	0.442959	0.274124	-0.409009	-0.580683	-0.0848299	0.2685	-0.589863	-0.260636	0.614972	0.332395	0.728086	0.550359	0.774943	0.221646	-0.340342	-0.0341113	-0.206639	-0.291266	0.320039	0.345181	0.690232	0.0857355	0.304231	0.115706	0.0183444	0.754768	0.314656	0.0161697	0.329577	0.0112343	0.208439	0.00138442	0.0271728	0.000422234	0.409371	0.1971	0.900197	0.442575	0.273732	0.226886	--	2.44	2.71	1.56
EGP09519	coral3	837.306	35.2346	0.347547	0.461405	0.672689	0.403262	-0.24973	-0.717172	-0.130684	0.375181	-0.758535	-0.379048	0.427136	0.315595	0.735169	0.404303	0.595122	0.0598	-0.63252	-0.247102	-0.255858	-0.578326	0.0747841	0.187172	0.0720191	0.00429869	0.121421	0.35093	0.00176572	0.629514	0.152165	0.000658967	0.147647	0.0989156	0.233766	0.00117507	0.120371	0.0150176	0.825877	0.00855467	0.356188	0.338837	0.0189377	0.78312	PEL1	16.96	15.99	17.34
EGP30580	coral3	817.16	35.1543	0.366224	0.393838	0.618704	0.370054	-0.273625	-0.614896	-0.129861	0.339944	-0.741098	-0.448762	0.47643	0.292413	0.723999	0.465389	0.639345	0.0139079	-0.633043	-0.177166	-0.159707	-0.578354	0.111477	0.162985	0.131211	0.0106156	0.158297	0.305148	0.0112472	0.631691	0.197658	0.00102039	0.0812335	0.0620845	0.271761	0.00151845	0.0692791	0.00766108	0.959229	0.00848339	0.511565	0.554641	0.0189305	0.681056	DAG	12.84	13.33	16.42
EGP31876	coral3	590.028	35.1112	-0.164756	-0.35042	-0.137314	-0.61028	-0.0953587	-0.172299	0.720475	0.559602	0.0474223	0.110625	0.551568	0.747433	0.860561	0.618969	0.249053	-0.347144	-0.458767	-0.28104	0.0792194	-0.0252486	-0.138265	0.542022	0.183307	0.612074	0.0120521	0.725366	0.523416	0.0016423	0.0241959	0.861552	0.683375	0.0267684	0.000873967	1.88557e-05	0.0105726	0.352281	0.187719	0.0738758	0.291694	0.770569	0.92605	0.609587	At1g72550	32.57	32.19	37.14
EGP27864	coral3	732.16	34.9675	-0.506369	-0.316033	0.0843605	-0.58831	0.0746259	-0.123704	0.800122	0.780201	0.208033	0.281686	0.620196	0.839133	0.735815	0.349648	0.0256583	-0.150352	-0.459188	-0.461881	0.223659	0.124583	-0.136282	0.0453398	0.233083	0.756087	0.0165226	0.783568	0.648075	0.000197791	0.000363291	0.439434	0.29054	0.0103758	4.83099e-05	0.00115734	0.184341	0.924853	0.578348	0.0735769	0.0716876	0.405018	0.645727	0.614776	Os04g0602400	10.64	10.94	15.35
EGP21311	coral3	402.755	34.9627	0.356705	-0.319242	-0.303853	-0.386758	-0.450818	-0.376548	0.261595	0.0957088	-0.269009	-0.0459603	0.481474	0.51883	0.759307	0.847688	0.587317	-0.427993	-0.474878	0.109486	0.0148441	-0.208477	-0.0600327	0.175036	0.228112	0.252569	0.138914	0.0796802	0.150557	0.327735	0.724395	0.313704	0.865784	0.0589867	0.0394705	0.000645814	3.37534e-05	0.0167515	0.0981669	0.0630615	0.686479	0.956487	0.438437	0.825209	FAX1	27.04	24.88	30.06
EGP29988	coral3	560.835	34.937	-0.16973	0.20648	0.525408	-0.123866	0.206621	-0.29675	0.569221	0.88699	-0.127644	0.0441902	0.495551	0.649577	0.81112	0.197818	0.188645	-0.130863	-0.677118	-0.684714	-0.158951	-0.352655	-0.0362833	0.529719	0.442935	0.0366129	0.647643	0.442616	0.264384	0.0213706	4.65927e-06	0.637572	0.870912	0.0509441	0.00646184	0.000137322	0.462711	0.48412	0.629041	0.00396015	0.0034296	0.556542	0.180337	0.893875	--	20.3	19.88	27.41
EGP06151	coral3	633.501	34.8593	-0.105842	-0.368541	-0.158719	-0.605811	-0.263667	-0.345268	0.592411	0.448916	-0.0893004	0.0904261	0.598016	0.807718	0.858434	0.729716	0.279775	-0.376228	-0.569418	-0.155343	0.237098	-0.0279422	-0.0333879	0.696445	0.160138	0.557123	0.0128738	0.323777	0.190276	0.0156032	0.081117	0.742243	0.739099	0.0144113	0.000154105	2.08405e-05	0.00133372	0.293965	0.150933	0.0213157	0.565648	0.376608	0.918184	0.902304	fbp	5.61	6.61	10.65
EGP00472	coral3	828.587	34.8372	0.525455	0.280363	0.429079	0.327827	-0.379936	-0.680132	-0.141255	0.23269	-0.703807	-0.296571	0.473195	0.293398	0.766307	0.568716	0.801176	-0.0125525	-0.549016	-0.0947957	-0.356178	-0.555803	0.145946	0.0365934	0.292907	0.0972238	0.215142	0.146623	0.00374225	0.601799	0.385804	0.00234468	0.264686	0.0641333	0.270075	0.000536035	0.0215124	0.000191183	0.9632	0.027628	0.72693	0.175719	0.0253874	0.589659	GA2OX1	11.81	12.57	8.45
EGP33831	coral3	515.335	34.8023	0.355735	0.216174	0.270581	0.0988631	-0.170428	-0.357979	0.167053	0.29718	-0.537414	-0.479574	0.296599	0.223587	0.843377	0.56201	0.582855	-0.122918	-0.329136	-0.18211	-0.407558	-0.470585	-0.0431127	0.176295	0.421322	0.310773	0.715657	0.528003	0.173389	0.536326	0.263658	0.0318037	0.0601399	0.264639	0.405175	4.05446e-05	0.0234631	0.0178104	0.650177	0.213208	0.499656	0.117131	0.0658216	0.874036	LIC	10.31	10.11	8.55
EGP21595	coral3	677.425	34.7605	-0.391462	-0.159402	0.297579	-0.371191	-0.0678747	-0.416919	0.600391	0.76503	-0.0506786	0.222568	0.698188	0.864618	0.813643	0.397519	0.184673	-0.0291136	-0.577582	-0.443868	0.170352	0.0126289	-0.0338694	0.133762	0.555406	0.262988	0.156923	0.802771	0.108152	0.0139285	0.000554815	0.852139	0.407374	0.00262999	1.55086e-05	0.000125883	0.127325	0.493536	0.914765	0.019128	0.0850188	0.52819	0.962976	0.900901	CYP76A2	1.29	1.57	3.06
EGP06960	coral3	869.327	34.7341	-0.550382	-0.405768	0.0983833	-0.542907	-0.04666	-0.21608	0.719292	0.739133	0.203821	0.377483	0.737845	0.871515	0.711272	0.375276	0.128222	0.0158321	-0.380747	-0.373672	0.243957	0.246206	-0.16284	0.0271652	0.118906	0.716984	0.0297707	0.863758	0.421529	0.00168569	0.0010697	0.448958	0.149464	0.00110306	1.09626e-05	0.00200498	0.152053	0.636037	0.953594	0.145692	0.153952	0.362539	0.35799	0.546797	NSUN2	19.23	18.79	19.49
EGP02407	coral3	868.097	34.5381	0.226188	0.342531	0.575591	0.170462	-0.164029	-0.613214	0.148765	0.540393	-0.621141	-0.331903	0.491099	0.471236	0.900207	0.486187	0.539822	-0.0680712	-0.674745	-0.362719	-0.233641	-0.536748	0.0125428	0.399587	0.194049	0.0196448	0.52792	0.543832	0.0115354	0.582411	0.0306885	0.0102262	0.209154	0.0533935	0.0653974	2.02273e-06	0.0561967	0.0309	0.802211	0.0041388	0.167356	0.383809	0.0320573	0.963228	NOLC1	23.23	24.4	26.6
EGP29126	coral3	455.55	34.4962	0.00665569	-0.251608	-0.0768391	-0.464455	-0.122582	-0.36418	0.591454	0.559233	0.0184629	0.342836	0.543267	0.758564	0.817493	0.53732	0.359228	-0.319202	-0.558887	-0.340132	-0.128962	-0.131364	-0.00755839	0.980483	0.347198	0.777298	0.069915	0.651077	0.165524	0.0158141	0.0243096	0.945892	0.193626	0.029641	0.000658484	0.000109962	0.0318396	0.171785	0.228172	0.0244168	0.197394	0.634075	0.627718	0.977837	UBA2C	24.27	24.5	25.04
EGP31377	coral3	769.962	34.4392	0.45115	0.181032	0.234907	0.0137872	-0.200975	-0.518943	0.167521	0.392548	-0.461518	-0.121639	0.426511	0.458167	0.816481	0.561063	0.599468	-0.328993	-0.720002	-0.265421	-0.282761	-0.577536	0.111022	0.0794313	0.502243	0.381164	0.959583	0.455452	0.0394203	0.535169	0.132592	0.07194	0.653605	0.0994631	0.0743029	0.000113976	0.0237494	0.0141146	0.213418	0.00165953	0.32045	0.288624	0.01914	0.682295	HSF24	16.74	21.28	24.57
EGP28170	coral3	644.022	34.3832	-0.283248	-0.272786	-0.626251	-0.409836	0.483248	0.780376	0.24594	-0.240207	0.813979	0.406843	-0.611292	-0.340466	-0.727844	-0.554374	-0.748066	-0.242492	0.499779	0.0142283	0.0865317	0.387728	-0.125249	0.287758	0.306693	0.00944642	0.1149	0.0579248	0.000361456	0.358527	0.370194	0.000124423	0.117838	0.0118718	0.196926	0.00139209	0.0258471	0.00086034	0.365519	0.0486956	0.958291	0.749993	0.13784	0.64395	PHI-1	44	40.75	45.28
EGP07140	coral3	540.928	34.3462	0.254599	0.179221	0.0986147	-0.228171	0.104353	-0.286393	0.518089	0.534439	-0.20549	-0.0693665	0.169021	0.453618	0.845448	0.406812	0.269731	-0.460159	-0.564706	-0.491322	-0.445795	-0.498817	-0.00301899	0.341302	0.506598	0.716344	0.395356	0.70053	0.282207	0.0398026	0.0329478	0.445172	0.798518	0.531465	0.0775991	3.71516e-05	0.117869	0.312356	0.0728919	0.022663	0.0532693	0.0835136	0.0492007	0.991147	RCOM_1506700	3.11	3.15	3.29
EGP18345	coral3	624.121	34.3072	0.174678	0.321218	0.599206	0.185881	-0.251025	-0.744927	0.0416976	0.487952	-0.642774	-0.214108	0.531331	0.537867	0.800031	0.451657	0.487084	-0.0151272	-0.743689	-0.301844	-0.0735394	-0.464765	0.176944	0.517608	0.225083	0.0141678	0.490662	0.348354	0.000929692	0.878141	0.0551774	0.00724101	0.425881	0.0341765	0.0316321	0.00019837	0.0790524	0.0556767	0.955658	0.000958262	0.255877	0.786651	0.0697031	0.512104	RH57	3.06	3.19	4.5
EGP05307	coral3	991.492	34.2832	-0.61102	-0.509432	-0.00722199	-0.616144	-0.0299181	-0.0526694	0.766828	0.684643	0.29461	0.329811	0.720226	0.812434	0.661307	0.384994	0.0978737	0.0198983	-0.24549	-0.301834	0.306058	0.340479	-0.081443	0.0119201	0.0438401	0.978823	0.011037	0.912419	0.846394	0.000528525	0.00343426	0.268008	0.212214	0.00165135	0.000131265	0.00527621	0.14088	0.718395	0.941692	0.359436	0.255893	0.248968	0.196908	0.764296	ADNT1	48.77	45.27	51.57
EGP06367	coral3	736.689	34.2205	0.465679	0.0843875	0.121193	-0.0385434	-0.48797	-0.671192	0.00996135	0.126077	-0.697837	-0.382673	0.437421	0.451509	0.845377	0.815402	0.618039	-0.326249	-0.673408	0.0386772	-0.0111883	-0.473879	0.0202344	0.0690827	0.756011	0.654802	0.887302	0.0551673	0.00441828	0.970793	0.641742	0.00264869	0.143496	0.0901962	0.0791631	3.72638e-05	0.000118387	0.0107238	0.217491	0.00424221	0.886913	0.967197	0.0636957	0.940709	PREP1	15.55	16	28.84
EGP29438	coral3	680.579	34.1332	-0.213072	-0.0658352	0.31821	-0.300779	-0.162956	-0.603363	0.484038	0.699923	-0.213746	0.195124	0.673384	0.876811	0.861624	0.474833	0.26261	-0.107514	-0.720906	-0.414971	0.118097	-0.124311	-0.0330763	0.428178	0.808593	0.229703	0.257641	0.546508	0.013342	0.0574569	0.00253906	0.426682	0.46895	0.00424406	8.28541e-06	1.7925e-05	0.0630895	0.325794	0.691868	0.00162671	0.109979	0.663127	0.646452	0.903212	EIF6-2	65.36	67.89	106.95
EGP20391	coral3	708.861	34.1025	-0.43559	-0.250991	0.298692	-0.345356	-0.125395	-0.328948	0.550734	0.724059	-0.0356926	0.161616	0.802987	0.824654	0.768976	0.433122	0.26402	0.0689487	-0.491706	-0.33642	0.276247	0.0923719	-0.0162882	0.0917064	0.348421	0.261121	0.190156	0.643561	0.213486	0.027047	0.00151638	0.895593	0.549856	0.000180247	8.47926e-05	0.000498449	0.0937713	0.323107	0.799709	0.0530546	0.202645	0.300348	0.733673	0.952258	trr	0.86	0.92	1.39
EGP10537	coral3	865.068	34.0944	-0.212489	-0.421984	-0.0150527	-0.488099	-0.357525	-0.453859	0.525596	0.505812	-0.10224	0.189661	0.791545	0.860709	0.877859	0.715283	0.431574	-0.0916667	-0.473083	-0.13333	0.210581	0.101667	0.00449042	0.429472	0.1035	0.955876	0.0550928	0.173975	0.0774218	0.0365338	0.0456168	0.706339	0.481724	0.000259001	1.87244e-05	7.82706e-06	0.00183968	0.0950825	0.735638	0.0642049	0.622532	0.433723	0.707919	0.986832	At2g37230	9.3	9.42	11.3
MSTRG.17647	coral3	505.774	34.0346	-0.29793	-0.00825712	-0.00209235	0.276689	0.135954	0.285542	-0.407858	-0.381137	0.32006	0.244056	-0.354738	-0.477456	-0.862244	-0.657636	-0.415484	0.492333	0.614349	0.232454	0.137028	0.449476	0.206754	0.262398	0.975788	0.993864	0.299545	0.615636	0.283702	0.116836	0.145245	0.226854	0.362338	0.177597	0.061445	1.74008e-05	0.00562683	0.109496	0.0527061	0.0113403	0.386298	0.612824	0.0806919	0.442315	AP17	61.73	57.69	51.49
EGP03175	coral3	861.459	34.031	0.259428	0.257232	0.477217	0.105595	-0.0756242	-0.418485	0.269505	0.592048	-0.464807	-0.270879	0.512347	0.443236	0.915691	0.481115	0.607832	-0.121911	-0.611192	-0.401429	-0.336872	-0.545287	0.148065	0.331903	0.336159	0.0615933	0.697121	0.780738	0.106698	0.312777	0.0156827	0.0696746	0.31022	0.0424478	0.0855163	6.48148e-07	0.0592037	0.0124969	0.652875	0.0118895	0.123284	0.202	0.0289213	0.584208	LRR1	1.33	1.33	0.99
EGP24526	coral3	621.676	33.9861	-0.319276	-0.214897	0.239846	-0.361971	-0.00132496	-0.242166	0.646007	0.790561	0.0654171	0.254054	0.72831	0.789593	0.799585	0.38326	0.298608	-0.0432032	-0.505164	-0.456659	0.042366	-0.0179334	-0.061845	0.228058	0.424138	0.370936	0.168298	0.996114	0.366185	0.00686192	0.000266928	0.809788	0.342372	0.00137735	0.000274919	0.000201235	0.142832	0.261261	0.873773	0.0459402	0.075384	0.876202	0.947442	0.820012	ERF1-3	35.88	36.61	38.02
EGP33466	coral3	800.71	33.9785	-0.502503	-0.0953199	-0.158548	-0.0125228	0.473437	0.665097	0.00445858	-0.160507	0.676557	0.326477	-0.478638	-0.44593	-0.842412	-0.787618	-0.68966	0.293887	0.683758	-0.00978417	0.0776902	0.503926	-0.0671767	0.0472869	0.725474	0.557555	0.963287	0.0639785	0.00493279	0.986925	0.552632	0.00400179	0.21715	0.060714	0.0834087	4.22115e-05	0.000291844	0.00311605	0.269239	0.00349306	0.971312	0.77489	0.0465632	0.804763	Os06g0717800	41.86	43.62	35.45
EGP16100	coral3	803.555	33.8983	-0.610603	-0.412333	0.182833	-0.435556	-0.0596609	-0.0831329	0.642175	0.693597	0.169777	0.190964	0.787946	0.746288	0.654953	0.359487	0.183554	0.169307	-0.231688	-0.28223	0.324308	0.300389	-0.0273369	0.0119943	0.112489	0.497927	0.0917345	0.826276	0.759538	0.0073131	0.0028834	0.529605	0.478662	0.000288974	0.00089907	0.00589464	0.171454	0.496204	0.530761	0.387909	0.289569	0.2204	0.258289	0.919951	Tm-2(2)	17.8	17.67	18.98
EGP18829	coral3	1330.36	33.8959	0.6304	0.348862	0.288981	0.220076	-0.119228	-0.344003	0.057456	0.277704	-0.568481	-0.443218	0.24313	0.13946	0.781657	0.514854	0.68793	-0.287289	-0.514253	-0.225666	-0.526559	-0.723277	0.0680541	0.00884844	0.185397	0.277687	0.412781	0.660081	0.192014	0.832611	0.297702	0.0215786	0.0855312	0.36422	0.606469	0.000348235	0.0412775	0.00322298	0.280637	0.0415555	0.400705	0.0361294	0.00154316	0.802259	GSTT1	20.35	19.62	18.38
EGP27731	coral3	711.208	33.8139	-0.462025	-0.242332	0.192815	-0.494159	0.00512922	-0.284219	0.706563	0.782293	0.0857294	0.271261	0.664055	0.870607	0.77282	0.370329	0.0934926	-0.0972829	-0.537784	-0.459368	0.210757	0.0745817	-0.132757	0.0715876	0.365846	0.474329	0.0517009	0.984959	0.286038	0.00221423	0.000341821	0.752244	0.309511	0.00502535	1.14877e-05	0.000448157	0.157964	0.730553	0.720031	0.0316634	0.07345	0.433331	0.783693	0.624041	nmd3	14.25	13.61	15.74
EGP25945	coral3	584.845	33.7867	-0.024216	-0.147236	0.0201651	-0.444941	-0.0708053	-0.377316	0.638321	0.62221	-0.0709561	0.186766	0.500806	0.756678	0.91167	0.545422	0.308566	-0.329553	-0.58242	-0.411498	-0.146556	-0.19407	-0.0176764	0.929067	0.586337	0.940912	0.0841786	0.794422	0.14966	0.00779025	0.0100591	0.793993	0.488563	0.0481608	0.000691545	8.88338e-07	0.0288736	0.244912	0.212594	0.0179163	0.113291	0.588086	0.4714	0.948194	WAKL20	7.87	8.48	9.39
EGP06363	coral3	537.728	33.7754	-0.307877	-0.373284	-0.0430131	-0.519362	-0.177543	-0.2751	0.628125	0.521094	0.0143653	0.147612	0.599874	0.741652	0.806109	0.564489	0.249267	-0.0847423	-0.296514	-0.217283	0.103756	0.146407	-0.0174114	0.246023	0.154414	0.874325	0.0392334	0.510652	0.302442	0.00917244	0.0384688	0.957889	0.585372	0.0140325	0.00100685	0.000162616	0.0227269	0.351853	0.755014	0.264782	0.418886	0.702169	0.588471	0.94897	CXE13	12.44	11.48	11.68
EGP05437	coral3	727.254	33.7569	-0.277947	-0.339258	0.0911712	-0.438066	-0.362591	-0.487242	0.455939	0.488701	-0.202449	0.0487791	0.765647	0.839677	0.836812	0.686514	0.331763	-0.0675432	-0.518739	-0.115231	0.360528	0.0932147	-0.0682736	0.297263	0.198622	0.73702	0.0896679	0.167517	0.0555859	0.0759045	0.0547489	0.452083	0.857628	0.000545671	4.72516e-05	5.30593e-05	0.00331269	0.209358	0.803717	0.0395113	0.67087	0.170126	0.731326	0.801633	OVA6	22.23	22.55	27.5
EGP26691	coral3	755.56	33.7559	0.510076	0.0673507	0.148523	0.0626251	-0.429302	-0.475807	0.0204914	0.145605	-0.64199	-0.470157	0.478519	0.307747	0.855609	0.795524	0.781185	-0.212263	-0.487135	0.0440144	-0.182495	-0.485546	0.0663451	0.0435298	0.804266	0.583033	0.817777	0.0970316	0.0624754	0.939957	0.590539	0.0073354	0.0661018	0.0607874	0.246233	2.37439e-05	0.000228906	0.000353056	0.429974	0.0556476	0.871421	0.498734	0.0565704	0.807137	UBC26	14.52	15.12	15.8
EGP23467	coral3	866.564	33.6557	0.220632	0.326166	0.517104	0.110041	-0.0399066	-0.441488	0.280952	0.599412	-0.507272	-0.340245	0.435945	0.427376	0.924607	0.452363	0.517687	-0.125211	-0.602933	-0.43635	-0.339641	-0.555019	0.0493904	0.411572	0.217615	0.0402473	0.684966	0.883341	0.0869048	0.291851	0.014126	0.044894	0.197235	0.0914127	0.0987049	3.03652e-07	0.0785272	0.0399838	0.644052	0.0134258	0.0910773	0.198084	0.0256389	0.855861	NDR1	3.95	3.9	4.44
EGP26186	coral3	1555.95	33.6488	0.588935	0.473955	0.458367	0.31672	-0.102607	-0.481812	-0.00208581	0.343582	-0.645874	-0.415603	0.248466	0.185573	0.770931	0.428229	0.63228	-0.220717	-0.614248	-0.304213	-0.504545	-0.762355	0.0501242	0.0163798	0.0636477	0.0741604	0.232012	0.70533	0.0587835	0.993883	0.192594	0.00687719	0.109384	0.353454	0.491393	0.00047232	0.0979612	0.00858754	0.411386	0.0113576	0.251979	0.0462508	0.000595936	0.853741	STH-2	0.63	0.43	0.36
MSTRG.7082	coral3	693.507	33.6402	-0.472125	-0.380781	0.165802	-0.399456	-0.0338523	-0.149908	0.651755	0.739513	0.209673	0.371234	0.784586	0.77212	0.691812	0.335104	0.288342	0.129658	-0.287779	-0.365326	0.10179	0.208355	0.0699837	0.0648214	0.145652	0.539425	0.125312	0.900951	0.579483	0.00622704	0.00106001	0.435755	0.156872	0.000319498	0.000456996	0.00298708	0.204527	0.278798	0.63223	0.279781	0.164097	0.707579	0.438711	0.79676	--	2.77	3.2	2.25
EGP06643	coral3	450.193	33.6174	0.248815	-0.241623	-0.283008	-0.526392	-0.262665	-0.394958	0.46768	0.290593	-0.158104	0.112218	0.387441	0.66474	0.808797	0.731475	0.352942	-0.580796	-0.637486	-0.13428	-0.01564	-0.256221	0.00775051	0.352756	0.367293	0.288185	0.0361995	0.325689	0.13002	0.0677388	0.274893	0.558672	0.679041	0.138158	0.00496433	0.000148607	0.00128076	0.179957	0.0183162	0.00789685	0.620032	0.954156	0.338129	0.977273	IYO	4.01	4.22	5.4
MSTRG.13558	coral3	1150.51	33.6128	-0.378783	-0.416589	-0.516262	-0.18719	0.17607	0.666024	-0.0779232	-0.448011	0.683937	0.348609	-0.371495	-0.422869	-0.865608	-0.494604	-0.51728	0.201189	0.754252	0.339699	0.274551	0.647888	-0.0400239	0.147954	0.10846	0.0406306	0.487557	0.514224	0.00485161	0.774231	0.0818065	0.00348108	0.185737	0.156557	0.102702	1.4773e-05	0.051458	0.0401677	0.454962	0.00073606	0.198001	0.303447	0.00664871	0.883	--	14.09	13.14	10.21
EGP10658	coral3	742.49	33.4941	0.329799	0.322118	0.556063	0.28441	-0.32914	-0.650399	-0.0763582	0.332408	-0.747078	-0.445239	0.508773	0.359395	0.794394	0.552434	0.641885	-0.00074619	-0.620553	-0.147792	-0.123102	-0.523041	0.161152	0.212232	0.223713	0.0253047	0.285699	0.213202	0.00637241	0.778659	0.20842	0.000881688	0.0839456	0.0441596	0.171571	0.000237137	0.0264815	0.00734813	0.997812	0.0103191	0.584909	0.649685	0.0376229	0.551017	At5g14170	14.43	15.5	16.04
EGP01900	coral3	289.894	33.4802	0.419331	-0.203307	-0.397201	-0.419495	-0.349718	-0.362497	0.266867	-0.00361905	-0.266615	-0.0787751	0.186008	0.408013	0.675603	0.750451	0.379951	-0.565401	-0.433243	0.0728074	-0.0959122	-0.265181	-0.165121	0.105919	0.450128	0.127657	0.105768	0.184246	0.167635	0.317721	0.989387	0.318196	0.771823	0.490361	0.116683	0.00407346	0.000810532	0.146606	0.0224603	0.0936686	0.788729	0.723831	0.320904	0.541117	CERBERUS	6.9	5.81	7.4
EGP22230	coral3	894.355	33.4579	0.60392	0.453366	-0.0510058	0.582167	0.00236832	0.091615	-0.751566	-0.724918	-0.282732	-0.36427	-0.720075	-0.835055	-0.651482	-0.340144	-0.0776527	-0.00898243	0.319017	0.351188	-0.309401	-0.296339	0.000515415	0.0132343	0.0777848	0.851195	0.0179782	0.993055	0.735782	0.000788077	0.00148742	0.288676	0.165412	0.00165687	5.69079e-05	0.00625608	0.197377	0.774996	0.973662	0.228457	0.182282	0.243572	0.265077	0.998488	PERK9	23.31	22.47	18.89
EGP28589	coral3	969.701	33.4568	-0.301806	-0.426517	-0.578284	-0.192332	0.110551	0.626673	-0.0976285	-0.521677	0.615473	0.279029	-0.40082	-0.447373	-0.805484	-0.403464	-0.459359	0.176004	0.795507	0.400488	0.217747	0.631218	0.0483348	0.255939	0.0994579	0.0189485	0.475458	0.683578	0.00938416	0.719073	0.0382141	0.0111496	0.295307	0.123908	0.0822953	0.000166026	0.121217	0.0734557	0.514382	0.000229029	0.124248	0.417867	0.00873418	0.858913	LPEAT1	27.42	29.54	23.96
EGP23386	coral3	776.193	33.4565	0.398451	0.187765	0.185291	-0.0894442	-0.22622	-0.548827	0.215801	0.354472	-0.54016	-0.279202	0.352911	0.482765	0.875688	0.645785	0.473731	-0.422426	-0.743789	-0.237483	-0.168182	-0.563329	-0.187593	0.126353	0.486199	0.492065	0.741841	0.39952	0.0276921	0.422143	0.177945	0.0307747	0.294995	0.179999	0.0582127	8.80172e-06	0.00688745	0.0637904	0.103101	0.000955918	0.375809	0.533535	0.023069	0.486604	SUFE1	4.64	4.68	5.53
EGP29529	coral3	457.345	33.4165	0.382797	-0.0176489	-0.284568	-0.470578	-0.109484	-0.329056	0.42655	0.216873	-0.220325	-0.0525844	0.0797327	0.48718	0.718903	0.610019	0.16516	-0.766847	-0.676901	-0.204242	-0.115845	-0.443851	-0.183844	0.143356	0.948275	0.285421	0.0658259	0.686487	0.213325	0.0994295	0.419784	0.412239	0.846639	0.769119	0.0556217	0.00170013	0.012099	0.541021	0.000528244	0.0039762	0.448003	0.669207	0.0850322	0.495511	Syncrip	6.66	6.78	8.72
EGP08815	coral3	507.263	33.3952	0.272429	0.117369	0.00704674	-0.255911	0.118455	-0.117566	0.547451	0.470573	-0.165581	-0.187662	0.136401	0.348599	0.834351	0.447779	0.29997	-0.469659	-0.424898	-0.422176	-0.465263	-0.472793	-0.0164967	0.307351	0.66509	0.979337	0.338733	0.662164	0.66456	0.0281651	0.0658295	0.539974	0.486442	0.614464	0.185751	5.85145e-05	0.0819842	0.258986	0.0664282	0.100889	0.103326	0.0693648	0.0643912	0.951648	R1C-3	9.43	10.48	8.13
EGP12859	coral3	1400.28	33.3806	0.701523	0.371413	0.329768	0.333537	-0.339905	-0.608233	-0.176874	0.108741	-0.767551	-0.457302	0.272892	0.147335	0.743616	0.590499	0.760488	-0.185176	-0.540823	-0.0609534	-0.445565	-0.693993	0.151287	0.00245751	0.156655	0.212278	0.206784	0.197712	0.0124232	0.512273	0.688514	0.000518231	0.0749218	0.306496	0.586082	0.000959959	0.0160267	0.000626092	0.492338	0.03053	0.822568	0.0836924	0.00286082	0.575959	--	3.78	4.26	2.74
EGP02954	coral3	559.913	33.3259	-0.468965	-0.218444	0.194764	-0.440827	0.0976631	-0.0980055	0.74856	0.774384	0.1226	0.127587	0.586391	0.714353	0.774088	0.326441	0.113148	-0.0223625	-0.324538	-0.468355	0.0645906	0.0832469	-0.0552338	0.0668856	0.416341	0.469785	0.0874339	0.718978	0.71803	0.000849825	0.000428932	0.651029	0.637726	0.0169671	0.00187699	0.000432524	0.217203	0.676514	0.934485	0.220054	0.0672896	0.812151	0.759217	0.839004	At1g11330	3.22	3.13	3.46
EGP21223	coral3	735.47	33.3075	0.425409	0.138328	0.315956	0.165304	-0.377872	-0.520501	0.0257928	0.256836	-0.649978	-0.438634	0.523664	0.316713	0.886901	0.708231	0.804894	-0.0503122	-0.437701	-0.0541833	-0.289335	-0.467123	0.0905673	0.100436	0.609423	0.233203	0.540661	0.149011	0.0387295	0.92446	0.336931	0.00641806	0.0892051	0.037355	0.232023	4.68379e-06	0.0021382	0.000169298	0.853198	0.089967	0.84203	0.277072	0.0681113	0.738705	--	10.46	14.23	9.26
EGP10842	coral3	409.093	33.2943	-0.207284	-0.241795	-0.07688	-0.561392	-0.16333	-0.41622	0.580761	0.467284	-0.0743645	0.159102	0.431364	0.777308	0.763736	0.543294	0.0712835	-0.310501	-0.521744	-0.257323	0.169495	0.00987966	-0.122132	0.441121	0.366942	0.777182	0.0236495	0.545573	0.108805	0.0183249	0.0680037	0.78431	0.55616	0.0952618	0.000394817	0.000574407	0.0296314	0.793061	0.241813	0.0381849	0.335982	0.530298	0.971032	0.652282	NOV	0	0	2.4
EGP24940	coral3	467.338	33.276	-0.206975	-0.0328663	0.0937124	-0.513025	0.142598	-0.296346	0.730432	0.733044	0.0311438	0.217074	0.347248	0.774035	0.783926	0.3291	-0.0361606	-0.420371	-0.676316	-0.577131	-0.0100691	-0.193883	-0.221429	0.441817	0.903824	0.729941	0.0421291	0.598313	0.265066	0.00131194	0.00123494	0.908844	0.419345	0.187578	0.000433163	0.000325796	0.21326	0.894232	0.104965	0.00401978	0.0192441	0.970477	0.471835	0.409842	RPK2	14.66	14.97	17.33
EGP31406	coral3	490.685	33.2521	0.365956	0.244653	0.313036	0.177547	-0.169866	-0.346018	0.112965	0.270205	-0.554482	-0.50189	0.281792	0.157564	0.810834	0.525135	0.619265	-0.042408	-0.252783	-0.163951	-0.465918	-0.463643	0.153905	0.163316	0.361128	0.237786	0.510643	0.529386	0.189251	0.677013	0.311474	0.0258123	0.0476014	0.290351	0.560033	0.000138675	0.0367282	0.0105249	0.87608	0.344876	0.544028	0.0689212	0.0704704	0.569294	PER10	2.74	3.09	0.72
EGP10714	coral3	712.302	33.1739	0.427956	0.235352	0.476123	0.320085	-0.412831	-0.676998	-0.127395	0.261526	-0.713865	-0.337148	0.559626	0.331163	0.792007	0.595477	0.811637	0.0699548	-0.521463	-0.070628	-0.264072	-0.484094	0.135386	0.0981988	0.380234	0.0622766	0.226816	0.112012	0.00396904	0.638236	0.327868	0.00189679	0.201607	0.0241886	0.210234	0.00025535	0.014942	0.000134912	0.796843	0.0383073	0.794926	0.323007	0.0574235	0.617127	--	7.33	7.05	5.97
EGP21336	coral3	1248.03	33.1641	0.635665	0.353504	0.384751	0.35125	-0.401589	-0.644338	-0.208512	0.104688	-0.827601	-0.532972	0.343761	0.170305	0.76187	0.632665	0.773041	-0.115693	-0.536806	-0.0134975	-0.338062	-0.646647	0.0729733	0.00813318	0.179217	0.141152	0.182201	0.123121	0.0070556	0.438359	0.69961	7.59347e-05	0.0335234	0.192347	0.528306	0.000603652	0.00853486	0.000445409	0.669619	0.0320352	0.960431	0.200311	0.00678878	0.788258	CBP	39.51	41.28	40.46
EGP28346	coral3	616.043	33.1615	-0.34269	-0.134063	0.218778	-0.4503	0.105606	-0.213334	0.739287	0.832238	0.0697023	0.197253	0.593463	0.807187	0.81531	0.347772	0.115123	-0.203911	-0.596417	-0.550184	0.0776301	-0.0865581	-0.140707	0.193828	0.620601	0.415611	0.0800695	0.697093	0.427596	0.00106576	6.35656e-05	0.797562	0.464016	0.0153739	0.00015687	0.000118771	0.186868	0.671161	0.448754	0.014744	0.0272319	0.77506	0.749919	0.603223	At4g27290	3.91	4.51	7.21
EGP00707	coral3	519.626	33.1546	0.023444	0.130349	0.313322	-0.212057	-0.106907	-0.570144	0.404588	0.597067	-0.364889	-0.0471186	0.460029	0.707419	0.867765	0.486027	0.246816	-0.29484	-0.784551	-0.416187	0.0015232	-0.364731	0.0219068	0.931323	0.6304	0.237335	0.430434	0.693528	0.0211135	0.120085	0.0146081	0.16464	0.862431	0.0729832	0.00217494	1.32699e-05	0.0562898	0.356763	0.267617	0.000319832	0.108836	0.995533	0.164838	0.935817	rib5	2.3	2.8	4.64
EGP31553	coral3	415.57	33.1156	-0.435117	-0.09415	0.249321	0.333111	-0.174058	0.0261374	-0.505917	-0.293496	0.0290856	0.0303723	0.099893	-0.234394	-0.630091	-0.359598	-0.177223	0.680711	0.408977	0.368931	0.53182	0.509016	-0.00132931	0.0920994	0.728725	0.351746	0.207401	0.519118	0.923454	0.0455642	0.269907	0.914847	0.911094	0.712812	0.382234	0.00889192	0.171312	0.511426	0.00370155	0.115737	0.159662	0.0339807	0.0440418	0.996102	MUB2	74.32	72.19	71.34
EGP00073	coral3	673.171	33.0783	0.491335	0.0407179	0.0842219	-0.0253949	-0.56117	-0.74799	-0.0449683	0.0722615	-0.699488	-0.29263	0.46065	0.467161	0.822857	0.832467	0.667034	-0.278334	-0.644002	0.0921621	-0.0346062	-0.427378	0.0309109	0.0532619	0.880985	0.756476	0.925623	0.0237168	0.000861964	0.868657	0.790281	0.00256161	0.271388	0.0725472	0.068086	9.06029e-05	6.30007e-05	0.00476432	0.296562	0.0070951	0.734257	0.898756	0.098703	0.909523	AAP7	12.7	13.47	18.14
MSTRG.9332	coral3	433.477	33.0615	0.326202	0.0353723	0.22561	0.0412149	-0.272722	-0.437581	0.178507	0.355759	-0.418916	-0.178627	0.530531	0.393394	0.849492	0.608883	0.737465	-0.063435	-0.400861	-0.156831	-0.351148	-0.370327	0.0226131	0.217561	0.896526	0.400826	0.879542	0.30681	0.0900652	0.508321	0.176264	0.106301	0.508034	0.034498	0.131685	3.12093e-05	0.0123044	0.00111305	0.815458	0.123866	0.561885	0.182336	0.157966	0.933752	--	4.9	4.68	3.92
EGP04713	coral3	539.94	33.0544	0.400159	-0.00207072	0.192027	0.0520568	-0.392	-0.441077	0.066789	0.247529	-0.513685	-0.295766	0.593672	0.380405	0.813777	0.716063	0.791698	-0.12255	-0.48911	-0.0112778	-0.148727	-0.402844	0.144342	0.124586	0.993927	0.476171	0.848161	0.133182	0.0872332	0.805869	0.355331	0.04182	0.266047	0.0153284	0.146084	0.0001253	0.00180882	0.000257787	0.651163	0.0545161	0.966935	0.58251	0.121844	0.593797	QRT2	0.06	0	0.15
EGP04685	coral3	770.397	33.0524	-0.244878	-0.374092	-0.594024	-0.234107	0.229831	0.657849	-0.0333063	-0.434481	0.710801	0.42076	-0.45098	-0.407361	-0.842452	-0.492608	-0.529078	0.0201547	0.634677	0.270755	0.173217	0.522325	-0.0496833	0.360672	0.153454	0.0152525	0.382834	0.391833	0.00560596	0.902542	0.09263	0.00202517	0.104611	0.079559	0.117325	4.21405e-05	0.052554	0.0350881	0.940942	0.00826385	0.310451	0.52117	0.037932	0.855015	Smt1-1	59.51	60.19	52.38
EGP09814	coral3	479.834	33.0418	-0.152206	-0.0289947	0.232374	-0.325871	-0.0224628	-0.378726	0.589568	0.684563	-0.149895	0.0449612	0.510279	0.717043	0.880085	0.44899	0.231319	-0.191084	-0.570247	-0.45804	-0.0608899	-0.187059	-0.151178	0.573617	0.915112	0.386468	0.218055	0.934192	0.14802	0.0162362	0.00343955	0.579518	0.868677	0.0434324	0.00177071	6.92397e-06	0.0810604	0.388688	0.478382	0.0210852	0.0743934	0.82275	0.487868	0.576239	--	2.39	2.09	2.76
EGP06856	coral3	1244.34	32.9739	0.47836	0.402747	0.463989	0.25052	-0.155418	-0.537467	0.0732885	0.391937	-0.661058	-0.426265	0.329608	0.275927	0.879875	0.509417	0.648825	-0.148939	-0.567544	-0.301007	-0.480868	-0.665807	0.106675	0.0608856	0.121942	0.0702336	0.349356	0.565456	0.0317836	0.787363	0.13325	0.00529941	0.0996797	0.212513	0.300933	7.00504e-06	0.0438478	0.00654454	0.581966	0.0218438	0.257264	0.0593528	0.00487053	0.694163	ALY4	51.32	52.06	39.83
EGP25119	coral3	644.438	32.9605	-0.45496	-0.365174	0.0314563	-0.579165	0.102485	-0.0223576	0.806716	0.774912	0.298256	0.349199	0.641137	0.794014	0.692823	0.325438	0.0968177	-0.154122	-0.414783	-0.454427	0.159471	0.11973	-0.0953951	0.0766158	0.164286	0.907933	0.0187248	0.705666	0.934499	0.000159361	0.000422603	0.26185	0.184943	0.00743922	0.000239964	0.00292798	0.218703	0.721319	0.568742	0.110156	0.0770055	0.555234	0.65873	0.725266	ABCC12	11.77	12.41	14.16
EGP13714	coral3	753.391	32.8836	-0.431083	-0.422647	-0.159485	-0.754546	0.0494865	-0.10546	0.858644	0.680506	0.296555	0.3931	0.526271	0.863851	0.710839	0.411603	-0.0304664	-0.331758	-0.468456	-0.407408	0.21878	0.147338	-0.16108	0.0955012	0.102901	0.555199	0.000730551	0.855583	0.697492	2.06371e-05	0.0037159	0.264713	0.132	0.0362499	1.61e-05	0.0020235	0.11319	0.910819	0.209365	0.067223	0.117279	0.415607	0.586077	0.551196	LHA1	69.54	70.69	99.87
[truncated: 431 more rows]
[truncated: 21 more columns]
