# Supplementary material for: Weighted Gene Co-Expression Analysis Network-Based Analysis on the Candidate Pathways and Hub Genes in Eggplant Bacterial Wilt-Resistance: A Plant Research Study
Source: Int J Mol Sci. 2021 Dec 10;22(24):13279. doi: 10.3390/ijms222413279 (PMC8706084; doi:10.3390/ijms222413279)
Supplement: Supplementary file 1 [file ijms-22-13279-s001.zip › Additonal file S1/Table S7. 14 candidate genes and their annotation in the root and stem.xlsx]

## Sheet: Sheet1
Organisation	Gene ID	symbol	All.kWithin	NR annotation
Root	EGP03060	PR2	60.1291	PREDICTED: glucan endo-1,3-beta-glucosidase A [Solanum tuberosum]
	EGP26220	At2g44050	80.7553	6,7-dimethyl-8-ribityllumazine synthase, chloroplastic-like [Solanum pennellii]
	EGP00707	rib5	78.8827	riboflavin synthase [Solanum lycopersicum]
	EGP06118	RIBA1	87.5103	PREDICTED: bifunctional riboflavin biosynthesis protein RIBA 1, chloroplastic-like [Solanum tuberosum]
	EGP17359	WRKY70	105.917	WRKY transcription factor 6 [Solanum tuberosum]
	EGP00814	RPP13L4	171.911	PREDICTED: disease resistance RPP13-like protein 4 isoform X1 [Capsicum annuum]
	EGP19313	RGA3	165.43	Disease resistance protein RGA2 [Capsicum annuum]
	EGP21333	GNS1	166.454	glucan endo-1,3-beta-glucosidase, acidic-like [Solanum pennellii]
Stem	EGP01040	--	125.937	PREDICTED: glutamic acid-rich protein-like [Nicotiana tomentosiformis]
	EGP33616	MKK2	93.4664	PREDICTED: mitogen-activated protein kinase kinase 2-like [Solanum tuberosum]
	EGP23759	--	124.976	PREDICTED: WAS protein family homolog DDB_G0292878-like isoform X1 [Capsicum annuum]
	EGP28135	MIK2	125.394	PREDICTED: probable LRR receptor-like serine/threonine-protein kinase At4g08850 [Solanum tuberosum]
	EGP10610	SOBIR1	125.436	PREDICTED: leucine-rich repeat receptor-like serine/threonine/tyrosine-protein kinase SOBIR1 [Solanum tuberosum]
	EGP15932	R1C-3	126.165	disease resistance protein [Solanum lycopersicum]
