# Supplementary material for: Weighted Gene Co-Expression Analysis Network-Based Analysis on the Candidate Pathways and Hub Genes in Eggplant Bacterial Wilt-Resistance: A Plant Research Study
Source: Int J Mol Sci. 2021 Dec 10;22(24):13279. doi: 10.3390/ijms222413279 (PMC8706084; doi:10.3390/ijms222413279)
Supplement: Supplementary file 1 [file ijms-22-13279-s001.zip › Additonal file S1/Table S8. Genes set interacting with EGP26220, EGP00707 and EGP06118.xlsx]

## Sheet: Sheet1
fromNode	toNode	weight	direction	fromAltName	toAltName
EGP00707	EGP05264	0.336769	undirected	NA	NA
EGP09643	EGP26220	0.332938	undirected	NA	NA
EGP00707	EGP08840	0.329146	undirected	NA	NA
EGP21056	EGP26220	0.325934	undirected	NA	NA
EGP00707	EGP09643	0.324891	undirected	NA	NA
EGP06056	EGP26220	0.32288	undirected	NA	NA
EGP00707	EGP16566	0.322376	undirected	NA	NA
EGP00707	MSTRG.5698	0.321938	undirected	NA	NA
EGP00707	EGP26085	0.320773	undirected	NA	NA
EGP07061	EGP26220	0.32034	undirected	NA	NA
EGP26220	EGP30197	0.320295	undirected	NA	NA
EGP00707	EGP07064	0.319002	undirected	NA	NA
EGP00707	EGP18561	0.31697	undirected	NA	NA
EGP26220	EGP26462	0.315033	undirected	NA	NA
EGP00707	EGP30197	0.315024	undirected	NA	NA
EGP26220	MSTRG.5698	0.314471	undirected	NA	NA
EGP00707	EGP24585	0.312709	undirected	NA	NA
EGP24510	EGP26220	0.304991	undirected	NA	NA
EGP00707	EGP21275	0.304039	undirected	NA	NA
EGP05264	EGP26220	0.301696	undirected	NA	NA
EGP05814	EGP06118	0.2999	undirected	NA	NA
EGP00015	EGP26220	0.298444	undirected	NA	NA
EGP08840	EGP26220	0.296554	undirected	NA	NA
EGP00562	EGP00707	0.296082	undirected	NA	NA
EGP00707	EGP15969	0.295638	undirected	NA	NA
EGP06056	EGP06118	0.295514	undirected	NA	NA
EGP00707	EGP17093	0.294408	undirected	NA	NA
EGP21275	EGP26220	0.294246	undirected	NA	NA
EGP00707	EGP14901	0.293759	undirected	NA	NA
EGP00707	EGP25823	0.293503	undirected	NA	NA
EGP00707	EGP24231	0.293075	undirected	NA	NA
EGP26220	MSTRG.6444	0.292914	undirected	NA	NA
EGP00707	EGP21056	0.291304	undirected	NA	NA
EGP26220	EGP28796	0.291248	undirected	NA	NA
EGP00707	EGP00915	0.29093	undirected	NA	NA
EGP21673	EGP26220	0.290439	undirected	NA	NA
EGP06118	EGP23370	0.290022	undirected	NA	NA
EGP00707	MSTRG.4636	0.28976	undirected	NA	NA
EGP00707	EGP03604	0.289064	undirected	NA	NA
EGP00707	EGP02205	0.288996	undirected	NA	NA
EGP26220	EGP30020	0.288782	undirected	NA	NA
EGP00015	EGP00707	0.288655	undirected	NA	NA
EGP23370	EGP26220	0.288381	undirected	NA	NA
EGP00707	EGP26557	0.286543	undirected	NA	NA
EGP05817	EGP26220	0.285238	undirected	NA	NA
EGP10822	EGP26220	0.284054	undirected	NA	NA
EGP05337	EGP26220	0.283317	undirected	NA	NA
EGP05817	EGP06118	0.283164	undirected	NA	NA
EGP00707	EGP26220	0.282789	undirected	NA	NA
EGP00707	EGP10884	0.281945	undirected	NA	NA
EGP00707	EGP24490	0.280732	undirected	NA	NA
EGP05814	EGP26220	0.279218	undirected	NA	NA
EGP00707	EGP06056	0.278737	undirected	NA	NA
EGP24585	EGP26220	0.278315	undirected	NA	NA
EGP00707	EGP21673	0.278079	undirected	NA	NA
EGP00707	EGP05814	0.277629	undirected	NA	NA
EGP00707	MSTRG.11484	0.276946	undirected	NA	NA
EGP00707	EGP18910	0.275722	undirected	NA	NA
EGP00707	EGP24061	0.274841	undirected	NA	NA
EGP06118	EGP10223	0.274637	undirected	NA	NA
EGP06118	EGP07061	0.27445	undirected	NA	NA
EGP26220	MSTRG.4636	0.274396	undirected	NA	NA
EGP00707	EGP28029	0.27418	undirected	NA	NA
EGP00707	EGP16489	0.274153	undirected	NA	NA
EGP23701	EGP26220	0.273081	undirected	NA	NA
EGP00707	EGP07061	0.272879	undirected	NA	NA
EGP00707	EGP06847	0.272482	undirected	NA	NA
EGP06118	EGP30197	0.272331	undirected	NA	NA
EGP23567	EGP26220	0.272252	undirected	NA	NA
EGP00707	EGP24640	0.271604	undirected	NA	NA
EGP00707	EGP24093	0.27111	undirected	NA	NA
EGP00707	EGP28796	0.270878	undirected	NA	NA
EGP24640	EGP26220	0.270808	undirected	NA	NA
EGP00707	MSTRG.27493	0.270558	undirected	NA	NA
EGP00707	EGP10822	0.270495	undirected	NA	NA
EGP06118	EGP09643	0.270411	undirected	NA	NA
EGP26220	EGP30900	0.269825	undirected	NA	NA
EGP06118	EGP30020	0.269477	undirected	NA	NA
EGP06118	EGP23567	0.269275	undirected	NA	NA
EGP00707	EGP28792	0.26795	undirected	NA	NA
EGP00707	EGP26462	0.267871	undirected	NA	NA
EGP07279	EGP26220	0.267773	undirected	NA	NA
EGP06118	EGP15969	0.26758	undirected	NA	NA
EGP15969	EGP26220	0.267456	undirected	NA	NA
EGP25823	EGP26220	0.26709	undirected	NA	NA
EGP00707	EGP06118	0.266577	undirected	NA	NA
EGP00707	MSTRG.21276	0.266465	undirected	NA	NA
EGP00707	EGP06047	0.266262	undirected	NA	NA
EGP26019	EGP26220	0.2653	undirected	NA	NA
EGP00707	EGP00926	0.264064	undirected	NA	NA
EGP00707	EGP30841	0.263779	undirected	NA	NA
EGP00707	EGP24510	0.263599	undirected	NA	NA
EGP00707	EGP26019	0.263461	undirected	NA	NA
EGP00707	MSTRG.6387	0.263137	undirected	NA	NA
EGP00707	EGP06649	0.263025	undirected	NA	NA
EGP00707	EGP05813	0.26289	undirected	NA	NA
EGP00707	EGP26219	0.262806	undirected	NA	NA
EGP06118	MSTRG.13062	0.262308	undirected	NA	NA
EGP00707	EGP09119	0.262062	undirected	NA	NA
EGP06118	EGP26462	0.261926	undirected	NA	NA
EGP06118	EGP25823	0.261716	undirected	NA	NA
EGP11487	EGP26220	0.261277	undirected	NA	NA
EGP00707	EGP07032	0.261269	undirected	NA	NA
EGP07064	EGP26220	0.260834	undirected	NA	NA
EGP00562	EGP26220	0.260666	undirected	NA	NA
EGP06118	EGP21056	0.260149	undirected	NA	NA
EGP00707	EGP15665	0.259917	undirected	NA	NA
EGP00707	EGP28837	0.25878	undirected	NA	NA
EGP26220	EGP33048	0.258182	undirected	NA	NA
EGP00915	EGP26220	0.258108	undirected	NA	NA
EGP00707	EGP05817	0.257927	undirected	NA	NA
EGP00707	MSTRG.4115	0.257712	undirected	NA	NA
EGP07032	EGP26220	0.257698	undirected	NA	NA
EGP16214	EGP26220	0.25767	undirected	NA	NA
EGP00707	EGP24506	0.257394	undirected	NA	NA
EGP18561	EGP26220	0.257358	undirected	NA	NA
EGP21241	EGP26220	0.257087	undirected	NA	NA
EGP00707	EGP05486	0.257031	undirected	NA	NA
EGP00707	EGP20922	0.257003	undirected	NA	NA
EGP06118	EGP21673	0.2569	undirected	NA	NA
EGP06118	EGP26220	0.256645	undirected	NA	NA
EGP26220	MSTRG.6387	0.256599	undirected	NA	NA
EGP06118	EGP21241	0.255971	undirected	NA	NA
EGP00707	EGP19822	0.255934	undirected	NA	NA
EGP00707	MSTRG.25266	0.255695	undirected	NA	NA
EGP00707	EGP32962	0.255356	undirected	NA	NA
EGP16489	EGP26220	0.254131	undirected	NA	NA
EGP03604	EGP26220	0.253826	undirected	NA	NA
EGP00707	EGP30020	0.253559	undirected	NA	NA
EGP00707	EGP00814	0.253306	undirected	NA	NA
EGP00707	EGP30900	0.253042	undirected	NA	NA
EGP05813	EGP06118	0.253005	undirected	NA	NA
EGP00707	EGP19681	0.252534	undirected	NA	NA
EGP10884	EGP26220	0.252366	undirected	NA	NA
EGP26085	EGP26220	0.252358	undirected	NA	NA
EGP06118	EGP26453	0.251841	undirected	NA	NA
EGP06118	EGP32962	0.251752	undirected	NA	NA
EGP06047	EGP26220	0.251656	undirected	NA	NA
EGP00707	EGP21300	0.251422	undirected	NA	NA
EGP00707	EGP16821	0.251381	undirected	NA	NA
EGP00707	MSTRG.24302	0.251374	undirected	NA	NA
EGP00707	MSTRG.22587	0.251104	undirected	NA	NA
EGP00707	EGP26177	0.250891	undirected	NA	NA
EGP06118	MSTRG.5698	0.250744	undirected	NA	NA
EGP20980	EGP26220	0.250671	undirected	NA	NA
EGP06118	EGP23225	0.250331	undirected	NA	NA
EGP26220	EGP26557	0.250331	undirected	NA	NA
EGP00707	EGP10141	0.250104	undirected	NA	NA
EGP00707	EGP26178	0.249851	undirected	NA	NA
EGP00707	EGP23370	0.24924	undirected	NA	NA
EGP00707	EGP08888	0.249194	undirected	NA	NA
EGP26220	EGP28469	0.248897	undirected	NA	NA
EGP00707	EGP21241	0.24838	undirected	NA	NA
EGP00707	EGP23701	0.247935	undirected	NA	NA
EGP06118	EGP16489	0.247582	undirected	NA	NA
EGP00707	EGP14258	0.247373	undirected	NA	NA
EGP06118	EGP10884	0.247028	undirected	NA	NA
EGP00707	EGP05337	0.246958	undirected	NA	NA
EGP06349	EGP26220	0.246817	undirected	NA	NA
EGP26220	EGP28792	0.246533	undirected	NA	NA
EGP00707	EGP21333	0.245923	undirected	NA	NA
EGP00707	EGP02234	0.245747	undirected	NA	NA
EGP00707	EGP28469	0.245255	undirected	NA	NA
EGP06118	EGP23701	0.244986	undirected	NA	NA
EGP16566	EGP26220	0.244449	undirected	NA	NA
EGP00707	EGP11487	0.244113	undirected	NA	NA
EGP00707	EGP19073	0.244012	undirected	NA	NA
EGP00707	EGP07279	0.243786	undirected	NA	NA
EGP19822	EGP26220	0.243576	undirected	NA	NA
EGP00707	EGP23616	0.243424	undirected	NA	NA
EGP26220	EGP32019	0.242908	undirected	NA	NA
EGP00707	EGP07060	0.242614	undirected	NA	NA
EGP00707	EGP17094	0.242593	undirected	NA	NA
EGP24061	EGP26220	0.24189	undirected	NA	NA
EGP18910	EGP26220	0.241522	undirected	NA	NA
EGP17093	EGP26220	0.241303	undirected	NA	NA
EGP06118	MSTRG.25266	0.241217	undirected	NA	NA
EGP05538	EGP06118	0.241175	undirected	NA	NA
EGP26220	EGP32962	0.240606	undirected	NA	NA
EGP06649	EGP26220	0.240143	undirected	NA	NA
EGP06118	EGP15665	0.239975	undirected	NA	NA
EGP00707	MSTRG.6444	0.239796	undirected	NA	NA
EGP00707	EGP33048	0.239685	undirected	NA	NA
EGP06118	MSTRG.6444	0.23966	undirected	NA	NA
EGP15932	EGP26220	0.238548	undirected	NA	NA
EGP00707	EGP26720	0.238402	undirected	NA	NA
EGP06118	EGP24510	0.238312	undirected	NA	NA
EGP25999	EGP26220	0.237929	undirected	NA	NA
EGP06118	EGP28796	0.237151	undirected	NA	NA
EGP00707	EGP06150	0.236587	undirected	NA	NA
EGP00707	EGP12757	0.235962	undirected	NA	NA
EGP00707	EGP20980	0.235229	undirected	NA	NA
EGP06118	EGP21542	0.234829	undirected	NA	NA
EGP09143	EGP26220	0.234369	undirected	NA	NA
EGP23616	EGP26220	0.234243	undirected	NA	NA
EGP26220	MSTRG.25266	0.234096	undirected	NA	NA
EGP00707	EGP33474	0.233846	undirected	NA	NA
EGP06047	EGP06118	0.233702	undirected	NA	NA
EGP00707	EGP23567	0.232708	undirected	NA	NA
EGP05289	EGP06118	0.232705	undirected	NA	NA
EGP26220	MSTRG.27493	0.232633	undirected	NA	NA
EGP04760	EGP06118	0.23249	undirected	NA	NA
EGP13913	EGP26220	0.231857	undirected	NA	NA
EGP26177	EGP26220	0.231303	undirected	NA	NA
EGP00707	EGP32737	0.231114	undirected	NA	NA
EGP26219	EGP26220	0.231084	undirected	NA	NA
EGP06118	EGP26019	0.230486	undirected	NA	NA
EGP26220	EGP32060	0.230144	undirected	NA	NA
EGP08888	EGP26220	0.229958	undirected	NA	NA
EGP06118	EGP08840	0.229623	undirected	NA	NA
EGP00707	EGP18109	0.229084	undirected	NA	NA
EGP00707	EGP09878	0.227437	undirected	NA	NA
EGP05813	EGP26220	0.227131	undirected	NA	NA
EGP00707	EGP21994	0.226936	undirected	NA	NA
EGP05264	EGP06118	0.226731	undirected	NA	NA
EGP06118	EGP24585	0.226654	undirected	NA	NA
EGP00915	EGP06118	0.226427	undirected	NA	NA
EGP00707	EGP28343	0.2264	undirected	NA	NA
EGP26220	MSTRG.4115	0.226317	undirected	NA	NA
EGP00707	EGP09143	0.225891	undirected	NA	NA
EGP26220	MSTRG.24302	0.225811	undirected	NA	NA
EGP00707	EGP04940	0.225759	undirected	NA	NA
EGP06118	MSTRG.4115	0.225756	undirected	NA	NA
EGP04760	EGP26220	0.225659	undirected	NA	NA
EGP15665	EGP26220	0.225374	undirected	NA	NA
EGP06118	EGP10822	0.225001	undirected	NA	NA
EGP06118	EGP11387	0.224145	undirected	NA	NA
EGP00707	EGP09899	0.224065	undirected	NA	NA
EGP14901	EGP26220	0.224024	undirected	NA	NA
EGP10223	EGP26220	0.223932	undirected	NA	NA
EGP00707	EGP29670	0.22379	undirected	NA	NA
EGP26220	EGP31309	0.223728	undirected	NA	NA
EGP00707	EGP11271	0.223657	undirected	NA	NA
EGP00707	EGP28134	0.223588	undirected	NA	NA
EGP24506	EGP26220	0.223533	undirected	NA	NA
EGP06118	EGP09143	0.223438	undirected	NA	NA
EGP00707	EGP17278	0.222836	undirected	NA	NA
EGP06118	EGP07064	0.222836	undirected	NA	NA
EGP06118	EGP25999	0.222744	undirected	NA	NA
EGP00707	EGP17359	0.222287	undirected	NA	NA
EGP06118	EGP07279	0.222232	undirected	NA	NA
EGP00707	EGP06790	0.222018	undirected	NA	NA
EGP00707	EGP32060	0.221731	undirected	NA	NA
EGP00707	MSTRG.12774	0.221298	undirected	NA	NA
EGP06118	EGP14901	0.221235	undirected	NA	NA
EGP06118	EGP16566	0.220791	undirected	NA	NA
EGP00707	MSTRG.26440	0.22079	undirected	NA	NA
EGP23225	EGP26220	0.220768	undirected	NA	NA
EGP12956	EGP26220	0.220729	undirected	NA	NA
EGP06118	EGP16214	0.220615	undirected	NA	NA
EGP24490	EGP26220	0.219998	undirected	NA	NA
EGP14125	EGP26220	0.219526	undirected	NA	NA
EGP00707	EGP16731	0.219485	undirected	NA	NA
EGP00707	EGP26179	0.219198	undirected	NA	NA
EGP00707	EGP10915	0.218937	undirected	NA	NA
EGP00707	EGP32019	0.218869	undirected	NA	NA
EGP00707	EGP22166	0.21784	undirected	NA	NA
EGP05538	EGP26220	0.217554	undirected	NA	NA
EGP00707	EGP16214	0.217524	undirected	NA	NA
EGP14258	EGP26220	0.217156	undirected	NA	NA
EGP00707	MSTRG.19285	0.215956	undirected	NA	NA
EGP00707	EGP30248	0.215657	undirected	NA	NA
EGP00707	EGP18044	0.215341	undirected	NA	NA
EGP06118	EGP24231	0.214976	undirected	NA	NA
EGP19461	EGP26220	0.214601	undirected	NA	NA
EGP00596	EGP26220	0.214529	undirected	NA	NA
EGP00707	EGP06349	0.214416	undirected	NA	NA
EGP24231	EGP26220	0.214308	undirected	NA	NA
EGP06118	MSTRG.13783	0.2143	undirected	NA	NA
EGP06118	EGP30248	0.213811	undirected	NA	NA
EGP00707	EGP09323	0.21333	undirected	NA	NA
EGP06118	EGP27687	0.213271	undirected	NA	NA
EGP00707	EGP04760	0.212819	undirected	NA	NA
EGP00707	EGP10223	0.212775	undirected	NA	NA
EGP26220	MSTRG.21276	0.212683	undirected	NA	NA
EGP00707	EGP05538	0.21259	undirected	NA	NA
EGP06118	EGP28837	0.212049	undirected	NA	NA
EGP02205	EGP26220	0.211931	undirected	NA	NA
EGP00707	EGP10159	0.211769	undirected	NA	NA
EGP06118	EGP24640	0.211718	undirected	NA	NA
EGP06118	EGP22612	0.2116	undirected	NA	NA
EGP00707	EGP26685	0.21118	undirected	NA	NA
EGP06118	EGP21276	0.211071	undirected	NA	NA
EGP26220	EGP33547	0.21016	undirected	NA	NA
EGP26220	MSTRG.7417	0.210006	undirected	NA	NA
EGP00015	EGP06118	0.209829	undirected	NA	NA
EGP21542	EGP26220	0.209804	undirected	NA	NA
EGP06118	EGP21275	0.209666	undirected	NA	NA
EGP00707	MSTRG.19283	0.209648	undirected	NA	NA
EGP26220	MSTRG.11484	0.209279	undirected	NA	NA
EGP00707	EGP31309	0.209216	undirected	NA	NA
EGP00707	MSTRG.11483	0.209109	undirected	NA	NA
EGP06118	EGP21024	0.208739	undirected	NA	NA
EGP00707	MSTRG.26745	0.208694	undirected	NA	NA
EGP21783	EGP26220	0.207945	undirected	NA	NA
EGP21994	EGP26220	0.207851	undirected	NA	NA
EGP00707	EGP21276	0.207828	undirected	NA	NA
EGP00707	EGP22211	0.207765	undirected	NA	NA
EGP03604	EGP06118	0.207544	undirected	NA	NA
EGP06118	EGP09960	0.207533	undirected	NA	NA
EGP05337	EGP06118	0.207485	undirected	NA	NA
EGP12757	EGP26220	0.207327	undirected	NA	NA
EGP00707	EGP22105	0.207202	undirected	NA	NA
EGP07137	EGP26220	0.206877	undirected	NA	NA
EGP03423	EGP26220	0.206427	undirected	NA	NA
EGP21024	EGP26220	0.205778	undirected	NA	NA
EGP26220	EGP29670	0.205306	undirected	NA	NA
EGP06118	EGP26219	0.205257	undirected	NA	NA
EGP10208	EGP26220	0.204734	undirected	NA	NA
EGP00707	EGP03062	0.204642	undirected	NA	NA
EGP00707	EGP13913	0.203971	undirected	NA	NA
EGP06118	EGP20980	0.203186	undirected	NA	NA
EGP22211	EGP26220	0.20308	undirected	NA	NA
EGP00707	EGP24070	0.202823	undirected	NA	NA
EGP00707	EGP11387	0.202801	undirected	NA	NA
EGP26220	MSTRG.13062	0.202735	undirected	NA	NA
EGP06118	EGP24668	0.202533	undirected	NA	NA
EGP00707	EGP23225	0.201601	undirected	NA	NA
EGP06118	EGP22211	0.201516	undirected	NA	NA
EGP06847	EGP26220	0.201278	undirected	NA	NA
EGP00707	EGP22571	0.201197	undirected	NA	NA
EGP06118	MSTRG.4636	0.201061	undirected	NA	NA
EGP00707	EGP16205	0.200971	undirected	NA	NA
EGP05890	EGP26220	0.200834	undirected	NA	NA
EGP00707	EGP01053	0.200718	undirected	NA	NA
EGP00707	EGP25999	0.200395	undirected	NA	NA
EGP00926	EGP06118	0.200257	undirected	NA	NA
EGP00707	EGP15932	0.2001	undirected	NA	NA
EGP06118	EGP31309	0.199747	undirected	NA	NA
EGP00707	EGP09276	0.199645	undirected	NA	NA
EGP06118	MSTRG.6387	0.199125	undirected	NA	NA
EGP00707	EGP10042	0.198705	undirected	NA	NA
EGP00707	EGP22612	0.198701	undirected	NA	NA
EGP09323	EGP26220	0.198599	undirected	NA	NA
EGP26220	MSTRG.12774	0.198417	undirected	NA	NA
EGP26220	EGP32737	0.19806	undirected	NA	NA
EGP03061	EGP06118	0.197958	undirected	NA	NA
EGP09878	EGP26220	0.197931	undirected	NA	NA
EGP06118	EGP28432	0.197886	undirected	NA	NA
EGP13085	EGP26220	0.197808	undirected	NA	NA
EGP00926	EGP26220	0.197719	undirected	NA	NA
EGP11387	EGP26220	0.197702	undirected	NA	NA
EGP00707	EGP21048	0.197116	undirected	NA	NA
EGP00707	MSTRG.12764	0.196866	undirected	NA	NA
EGP06118	EGP30900	0.196723	undirected	NA	NA
EGP06118	MSTRG.27493	0.196355	undirected	NA	NA
EGP00707	EGP28523	0.196038	undirected	NA	NA
EGP00707	EGP30821	0.195946	undirected	NA	NA
EGP06118	EGP26557	0.195891	undirected	NA	NA
EGP26220	EGP28837	0.195729	undirected	NA	NA
EGP23787	EGP26220	0.195388	undirected	NA	NA
EGP26193	EGP26220	0.195349	undirected	NA	NA
EGP00707	EGP06126	0.195042	undirected	NA	NA
EGP03423	EGP06118	0.194989	undirected	NA	NA
EGP10159	EGP26220	0.194664	undirected	NA	NA
EGP16711	EGP26220	0.194615	undirected	NA	NA
EGP00707	EGP32177	0.194455	undirected	NA	NA
EGP26220	EGP32516	0.194362	undirected	NA	NA
EGP06118	EGP23699	0.193953	undirected	NA	NA
EGP26220	EGP28029	0.193213	undirected	NA	NA
EGP00707	EGP19461	0.193162	undirected	NA	NA
EGP05289	EGP26220	0.19312	undirected	NA	NA
EGP21276	EGP26220	0.192884	undirected	NA	NA
EGP22105	EGP26220	0.192629	undirected	NA	NA
EGP00707	EGP08885	0.192605	undirected	NA	NA
EGP00707	MSTRG.7417	0.192529	undirected	NA	NA
EGP09276	EGP26220	0.192505	undirected	NA	NA
EGP07060	EGP26220	0.192351	undirected	NA	NA
EGP02234	EGP26220	0.192152	undirected	NA	NA
EGP05486	EGP26220	0.192019	undirected	NA	NA
EGP06118	EGP18561	0.191655	undirected	NA	NA
EGP26220	MSTRG.12764	0.191638	undirected	NA	NA
EGP00707	EGP13085	0.191437	undirected	NA	NA
EGP11164	EGP26220	0.19123	undirected	NA	NA
EGP26220	EGP26453	0.191018	undirected	NA	NA
EGP00707	MSTRG.28076	0.190792	undirected	NA	NA
EGP22612	EGP26220	0.190614	undirected	NA	NA
EGP00707	EGP21024	0.190518	undirected	NA	NA
EGP24093	EGP26220	0.189935	undirected	NA	NA
EGP16821	EGP26220	0.189109	undirected	NA	NA
EGP06118	EGP17873	0.189074	undirected	NA	NA
EGP06118	EGP26085	0.188827	undirected	NA	NA
EGP12841	EGP26220	0.188276	undirected	NA	NA
EGP26220	EGP28134	0.188071	undirected	NA	NA
EGP00707	EGP10221	0.187889	undirected	NA	NA
EGP00707	EGP12956	0.187741	undirected	NA	NA
EGP00707	EGP29413	0.187437	undirected	NA	NA
EGP00707	EGP21783	0.187339	undirected	NA	NA
EGP00707	EGP32516	0.187296	undirected	NA	NA
EGP00707	EGP14125	0.187275	undirected	NA	NA
EGP06118	EGP11487	0.187021	undirected	NA	NA
EGP00707	EGP16711	0.186972	undirected	NA	NA
EGP00707	EGP27733	0.186926	undirected	NA	NA
EGP06118	EGP32019	0.185128	undirected	NA	NA
EGP26220	EGP30248	0.184849	undirected	NA	NA
EGP20922	EGP26220	0.184782	undirected	NA	NA
EGP26220	MSTRG.13783	0.184769	undirected	NA	NA
EGP06118	EGP19681	0.184685	undirected	NA	NA
EGP26220	MSTRG.20035	0.184012	undirected	NA	NA
EGP00707	EGP33824	0.183835	undirected	NA	NA
EGP09119	EGP26220	0.183307	undirected	NA	NA
EGP26220	EGP30841	0.183293	undirected	NA	NA
EGP21048	EGP26220	0.18319	undirected	NA	NA
EGP00707	EGP09960	0.183049	undirected	NA	NA
EGP00814	EGP26220	0.182602	undirected	NA	NA
EGP19073	EGP26220	0.182243	undirected	NA	NA
EGP06118	EGP15930	0.182105	undirected	NA	NA
EGP06118	EGP15932	0.182042	undirected	NA	NA
EGP06150	EGP26220	0.181543	undirected	NA	NA
EGP26220	EGP33474	0.181458	undirected	NA	NA
EGP00707	MSTRG.17246	0.181396	undirected	NA	NA
EGP26220	MSTRG.790	0.181348	undirected	NA	NA
EGP00562	EGP06118	0.181339	undirected	NA	NA
EGP00707	EGP00914	0.181298	undirected	NA	NA
EGP26220	EGP26702	0.180483	undirected	NA	NA
EGP00707	EGP21995	0.180475	undirected	NA	NA
EGP00707	MSTRG.790	0.18014	undirected	NA	NA
EGP06118	EGP19073	0.179974	undirected	NA	NA
EGP19681	EGP26220	0.179972	undirected	NA	NA
EGP05202	EGP26220	0.179866	undirected	NA	NA
EGP06118	EGP28029	0.179865	undirected	NA	NA
EGP06118	EGP32060	0.179809	undirected	NA	NA
EGP00707	EGP23881	0.179648	undirected	NA	NA
EGP00707	EGP16995	0.179394	undirected	NA	NA
EGP00707	EGP10610	0.178871	undirected	NA	NA
EGP00707	EGP03073	0.178665	undirected	NA	NA
EGP00707	EGP31818	0.178312	undirected	NA	NA
EGP00707	EGP09875	0.178148	undirected	NA	NA
EGP00707	EGP14707	0.178068	undirected	NA	NA
EGP10086	EGP26220	0.178041	undirected	NA	NA
EGP00707	EGP10086	0.177846	undirected	NA	NA
EGP06118	EGP10221	0.17778	undirected	NA	NA
EGP06118	MSTRG.24302	0.177607	undirected	NA	NA
EGP05890	EGP06118	0.177346	undirected	NA	NA
EGP02205	EGP06118	0.17705	undirected	NA	NA
EGP06118	EGP30841	0.176983	undirected	NA	NA
EGP00707	MSTRG.29377	0.176648	undirected	NA	NA
EGP00707	EGP12841	0.176592	undirected	NA	NA
EGP00707	EGP26453	0.176195	undirected	NA	NA
EGP00707	EGP29509	0.176051	undirected	NA	NA
EGP00707	MSTRG.13062	0.175309	undirected	NA	NA
EGP12619	EGP26220	0.175297	undirected	NA	NA
EGP26220	EGP32517	0.175162	undirected	NA	NA
EGP11358	EGP26220	0.174414	undirected	NA	NA
EGP07136	EGP26220	0.17418	undirected	NA	NA
EGP00596	EGP00707	0.174121	undirected	NA	NA
EGP06118	EGP07032	0.174052	undirected	NA	NA
EGP06118	EGP09878	0.173821	undirected	NA	NA
EGP26220	MSTRG.22587	0.173645	undirected	NA	NA
EGP00707	MSTRG.25346	0.173502	undirected	NA	NA
EGP00707	EGP26224	0.173379	undirected	NA	NA
EGP00707	MSTRG.25437	0.172588	undirected	NA	NA
EGP00707	EGP32517	0.172494	undirected	NA	NA
EGP14715	EGP26220	0.172301	undirected	NA	NA
EGP00707	EGP10208	0.172205	undirected	NA	NA
EGP06118	EGP10260	0.171923	undirected	NA	NA
EGP00707	EGP12874	0.171868	undirected	NA	NA
EGP24668	EGP26220	0.171758	undirected	NA	NA
EGP00707	MSTRG.1841	0.17171	undirected	NA	NA
EGP06118	EGP14125	0.171565	undirected	NA	NA
EGP06118	EGP06649	0.17156	undirected	NA	NA
EGP00707	EGP05890	0.171363	undirected	NA	NA
EGP00707	EGP03423	0.171078	undirected	NA	NA
EGP19466	EGP26220	0.170831	undirected	NA	NA
EGP26220	MSTRG.29377	0.170819	undirected	NA	NA
EGP06118	EGP20922	0.170409	undirected	NA	NA
EGP06790	EGP26220	0.170373	undirected	NA	NA
EGP05486	EGP06118	0.17025	undirected	NA	NA
EGP06118	EGP18910	0.170178	undirected	NA	NA
EGP05202	EGP06118	0.169763	undirected	NA	NA
EGP26220	EGP26685	0.169639	undirected	NA	NA
EGP00707	EGP27653	0.169627	undirected	NA	NA
EGP00707	EGP23787	0.169626	undirected	NA	NA
EGP19497	EGP26220	0.169517	undirected	NA	NA
EGP00707	EGP29275	0.169501	undirected	NA	NA
EGP26220	MSTRG.26440	0.169356	undirected	NA	NA
EGP00707	EGP05289	0.169321	undirected	NA	NA
EGP26220	MSTRG.6630	0.16919	undirected	NA	NA
EGP00707	MSTRG.8028	0.168928	undirected	NA	NA
EGP06118	EGP11164	0.168925	undirected	NA	NA
EGP09960	EGP26220	0.168906	undirected	NA	NA
EGP00707	EGP20889	0.168845	undirected	NA	NA
EGP02234	EGP06118	0.168746	undirected	NA	NA
EGP00707	EGP21542	0.168734	undirected	NA	NA
EGP00707	EGP15930	0.168596	undirected	NA	NA
EGP00707	EGP20013	0.168028	undirected	NA	NA
EGP00707	EGP28420	0.168009	undirected	NA	NA
EGP00707	EGP07137	0.167895	undirected	NA	NA
EGP09899	EGP26220	0.167474	undirected	NA	NA
EGP26220	MSTRG.8028	0.167317	undirected	NA	NA
EGP26220	MSTRG.19285	0.167213	undirected	NA	NA
EGP00707	EGP32280	0.167119	undirected	NA	NA
EGP06118	EGP23950	0.166944	undirected	NA	NA
EGP21342	EGP26220	0.166944	undirected	NA	NA
EGP00089	EGP00707	0.166932	undirected	NA	NA
EGP26178	EGP26220	0.166927	undirected	NA	NA
EGP00707	EGP19312	0.166844	undirected	NA	NA
EGP00707	EGP21342	0.166714	undirected	NA	NA
EGP21333	EGP26220	0.166411	undirected	NA	NA
EGP00707	EGP19466	0.166178	undirected	NA	NA
EGP06118	EGP20889	0.166069	undirected	NA	NA
EGP06118	EGP33048	0.1658	undirected	NA	NA
EGP26220	EGP27687	0.165432	undirected	NA	NA
EGP00707	MSTRG.254	0.165283	undirected	NA	NA
EGP22035	EGP26220	0.164954	undirected	NA	NA
EGP00707	EGP33547	0.164815	undirected	NA	NA
EGP06118	EGP06349	0.164688	undirected	NA	NA
EGP17094	EGP26220	0.164408	undirected	NA	NA
EGP17873	EGP26220	0.164353	undirected	NA	NA
EGP17162	EGP26220	0.164339	undirected	NA	NA
EGP00707	MSTRG.20048	0.164318	undirected	NA	NA
EGP06118	EGP28792	0.163673	undirected	NA	NA
EGP00707	EGP09657	0.16365	undirected	NA	NA
EGP03061	EGP26220	0.16363	undirected	NA	NA
EGP06118	EGP23616	0.163488	undirected	NA	NA
EGP06118	MSTRG.7417	0.163304	undirected	NA	NA
EGP26220	MSTRG.11483	0.163183	undirected	NA	NA
EGP06118	EGP09875	0.16284	undirected	NA	NA
EGP26220	EGP28343	0.16281	undirected	NA	NA
EGP06118	EGP13913	0.162617	undirected	NA	NA
EGP24235	EGP26220	0.162518	undirected	NA	NA
EGP00707	EGP31162	0.162282	undirected	NA	NA
EGP00707	MSTRG.28174	0.162259	undirected	NA	NA
EGP09875	EGP26220	0.161979	undirected	NA	NA
EGP02814	EGP26220	0.161869	undirected	NA	NA
EGP12874	EGP26220	0.161849	undirected	NA	NA
EGP00309	EGP00707	0.16167	undirected	NA	NA
EGP09331	EGP26220	0.161576	undirected	NA	NA
EGP11271	EGP26220	0.161505	undirected	NA	NA
EGP26220	EGP33824	0.16135	undirected	NA	NA
EGP16731	EGP26220	0.161273	undirected	NA	NA
EGP20889	EGP26220	0.161135	undirected	NA	NA
EGP23699	EGP26220	0.161116	undirected	NA	NA
EGP19314	EGP26220	0.161059	undirected	NA	NA
EGP10141	EGP26220	0.161034	undirected	NA	NA
EGP00707	EGP03061	0.160447	undirected	NA	NA
EGP06118	EGP11358	0.160366	undirected	NA	NA
EGP00707	EGP26193	0.159938	undirected	NA	NA
EGP26220	MSTRG.18891	0.15925	undirected	NA	NA
EGP00707	EGP24668	0.159152	undirected	NA	NA
EGP06118	EGP21783	0.158915	undirected	NA	NA
EGP00707	EGP17162	0.158574	undirected	NA	NA
EGP00707	MSTRG.21114	0.158206	undirected	NA	NA
EGP00707	EGP08322	0.157947	undirected	NA	NA
EGP00707	EGP15982	0.157925	undirected	NA	NA
EGP06118	EGP28469	0.157832	undirected	NA	NA
EGP00707	EGP27687	0.157787	undirected	NA	NA
EGP05262	EGP06118	0.157744	undirected	NA	NA
EGP26220	EGP26224	0.157682	undirected	NA	NA
EGP06118	EGP19466	0.157641	undirected	NA	NA
EGP00707	EGP13840	0.157374	undirected	NA	NA
EGP00707	MSTRG.6630	0.157367	undirected	NA	NA
EGP21784	EGP26220	0.157258	undirected	NA	NA
EGP06118	MSTRG.790	0.157255	undirected	NA	NA
EGP00707	EGP05810	0.157118	undirected	NA	NA
EGP00707	EGP23457	0.157078	undirected	NA	NA
EGP26220	EGP28432	0.156782	undirected	NA	NA
EGP06118	EGP29869	0.156451	undirected	NA	NA
EGP06118	EGP12619	0.15645	undirected	NA	NA
EGP06118	EGP26177	0.156265	undirected	NA	NA
EGP06118	EGP28343	0.156188	undirected	NA	NA
EGP00707	EGP24068	0.156125	undirected	NA	NA
EGP06118	MSTRG.14723	0.155807	undirected	NA	NA
EGP06118	EGP14258	0.155616	undirected	NA	NA
EGP00707	EGP01585	0.155576	undirected	NA	NA
EGP06118	EGP17093	0.155325	undirected	NA	NA
EGP06118	EGP09119	0.155203	undirected	NA	NA
EGP00707	EGP24031	0.154928	undirected	NA	NA
EGP16732	EGP26220	0.154883	undirected	NA	NA
EGP06118	EGP09526	0.154598	undirected	NA	NA
EGP21995	EGP26220	0.154343	undirected	NA	NA
EGP06118	EGP21657	0.154164	undirected	NA	NA
EGP07281	EGP26220	0.154161	undirected	NA	NA
EGP00707	MSTRG.13783	0.154026	undirected	NA	NA
EGP00707	EGP19314	0.153843	undirected	NA	NA
EGP00707	EGP07024	0.153705	undirected	NA	NA
EGP06118	EGP19822	0.153539	undirected	NA	NA
EGP00707	EGP07136	0.153363	undirected	NA	NA
EGP00707	EGP16422	0.15263	undirected	NA	NA
EGP00707	EGP32126	0.152248	undirected	NA	NA
EGP05810	EGP06118	0.1521	undirected	NA	NA
EGP06118	EGP14053	0.151561	undirected	NA	NA
EGP06118	EGP18463	0.1513	undirected	NA	NA
EGP00707	EGP12619	0.150904	undirected	NA	NA
EGP06118	EGP09331	0.150731	undirected	NA	NA
EGP00707	EGP14219	0.149862	undirected	NA	NA
EGP06118	EGP23406	0.14972	undirected	NA	NA
EGP00707	EGP02814	0.149665	undirected	NA	NA
EGP00707	EGP10511	0.149592	undirected	NA	NA
EGP26220	EGP26720	0.149494	undirected	NA	NA
EGP06118	EGP13710	0.14938	undirected	NA	NA
EGP06118	EGP21994	0.149203	undirected	NA	NA
EGP06118	EGP10086	0.149103	undirected	NA	NA
EGP06118	EGP26720	0.148725	undirected	NA	NA
EGP06118	EGP24506	0.148711	undirected	NA	NA
EGP06118	EGP24061	0.148638	undirected	NA	NA
EGP00707	EGP22035	0.148621	undirected	NA	NA
EGP06118	EGP18653	0.148592	undirected	NA	NA
EGP06118	EGP17323	0.148377	undirected	NA	NA
EGP18044	EGP26220	0.148323	undirected	NA	NA
EGP00707	EGP16732	0.148096	undirected	NA	NA
EGP00707	MSTRG.2603	0.147622	undirected	NA	NA
EGP06118	EGP24235	0.147583	undirected	NA	NA
EGP00707	MSTRG.18891	0.147422	undirected	NA	NA
EGP00707	EGP15597	0.147401	undirected	NA	NA
EGP06118	EGP16711	0.147285	undirected	NA	NA
EGP26220	MSTRG.1841	0.147239	undirected	NA	NA
EGP00707	EGP21784	0.146898	undirected	NA	NA
EGP21300	EGP26220	0.146878	undirected	NA	NA
EGP00707	EGP17873	0.14644	undirected	NA	NA
EGP06118	EGP07137	0.146418	undirected	NA	NA
EGP00707	EGP03176	0.146369	undirected	NA	NA
EGP00707	EGP19155	0.146252	undirected	NA	NA
EGP00707	EGP23875	0.146217	undirected	NA	NA
EGP06118	EGP33547	0.146086	undirected	NA	NA
EGP00707	EGP14798	0.146018	undirected	NA	NA
EGP15930	EGP26220	0.146004	undirected	NA	NA
EGP00707	EGP23406	0.145944	undirected	NA	NA
EGP17323	EGP26220	0.145808	undirected	NA	NA
EGP00596	EGP06118	0.145771	undirected	NA	NA
EGP00707	EGP16206	0.145646	undirected	NA	NA
EGP00707	EGP01037	0.14555	undirected	NA	NA
EGP15823	EGP26220	0.145547	undirected	NA	NA
EGP06118	EGP31191	0.145183	undirected	NA	NA
EGP26220	EGP32423	0.145175	undirected	NA	NA
EGP16484	EGP26220	0.145161	undirected	NA	NA
EGP00707	EGP28432	0.145072	undirected	NA	NA
EGP19312	EGP26220	0.145053	undirected	NA	NA
EGP00707	EGP19828	0.144945	undirected	NA	NA
EGP00707	EGP16907	0.144673	undirected	NA	NA
EGP26220	MSTRG.254	0.1444	undirected	NA	NA
EGP15595	EGP26220	0.144399	undirected	NA	NA
EGP10042	EGP26220	0.144333	undirected	NA	NA
EGP18109	EGP26220	0.144097	undirected	NA	NA
EGP00707	EGP29469	0.143801	undirected	NA	NA
EGP26220	MSTRG.28076	0.143791	undirected	NA	NA
EGP00707	EGP19497	0.143551	undirected	NA	NA
EGP00707	EGP11358	0.143323	undirected	NA	NA
EGP18632	EGP26220	0.143288	undirected	NA	NA
EGP00707	EGP07281	0.14327	undirected	NA	NA
EGP26220	EGP30854	0.143024	undirected	NA	NA
EGP21657	EGP26220	0.143012	undirected	NA	NA
EGP14707	EGP26220	0.142968	undirected	NA	NA
EGP00707	EGP07285	0.142674	undirected	NA	NA
EGP06118	EGP19461	0.142449	undirected	NA	NA
EGP00707	MSTRG.6186	0.141973	undirected	NA	NA
EGP06118	EGP30433	0.141764	undirected	NA	NA
EGP06118	EGP31452	0.141672	undirected	NA	NA
EGP26220	EGP31452	0.141548	undirected	NA	NA
EGP00707	EGP05202	0.141042	undirected	NA	NA
EGP00707	EGP31452	0.141003	undirected	NA	NA
EGP00707	MSTRG.7593	0.14078	undirected	NA	NA
EGP00707	EGP28125	0.140682	undirected	NA	NA
EGP00707	EGP19544	0.140671	undirected	NA	NA
EGP00707	EGP30713	0.14032	undirected	NA	NA
EGP06118	EGP10208	0.140297	undirected	NA	NA
EGP06118	MSTRG.21276	0.140177	undirected	NA	NA
EGP00707	MSTRG.19286	0.139687	undirected	NA	NA
EGP06118	EGP24490	0.139338	undirected	NA	NA
EGP06118	EGP21784	0.139266	undirected	NA	NA
EGP06118	EGP08888	0.139134	undirected	NA	NA
EGP05821	EGP26220	0.138968	undirected	NA	NA
EGP00707	MSTRG.20035	0.138875	undirected	NA	NA
EGP06118	EGP07136	0.138867	undirected	NA	NA
EGP06118	EGP12956	0.138786	undirected	NA	NA
EGP26220	EGP30433	0.138736	undirected	NA	NA
EGP00707	EGP08728	0.138735	undirected	NA	NA
EGP00707	EGP18859	0.138464	undirected	NA	NA
EGP03073	EGP26220	0.138424	undirected	NA	NA
EGP00707	EGP28000	0.138414	undirected	NA	NA
EGP06118	EGP14715	0.138396	undirected	NA	NA
EGP00707	EGP15595	0.138379	undirected	NA	NA
EGP06118	EGP06462	0.138332	undirected	NA	NA
EGP06118	EGP11271	0.138282	undirected	NA	NA
EGP00707	EGP14715	0.13823	undirected	NA	NA
EGP26220	EGP31521	0.13795	undirected	NA	NA
EGP00707	EGP23404	0.137934	undirected	NA	NA
EGP26220	EGP26530	0.137892	undirected	NA	NA
EGP26220	EGP32280	0.137892	undirected	NA	NA
EGP00707	EGP23494	0.137744	undirected	NA	NA
EGP06118	EGP29670	0.137732	undirected	NA	NA
EGP06118	EGP14707	0.137715	undirected	NA	NA
EGP06118	EGP11061	0.137583	undirected	NA	NA
EGP10915	EGP26220	0.137578	undirected	NA	NA
EGP00707	EGP29971	0.137455	undirected	NA	NA
EGP00707	MSTRG.5258	0.137196	undirected	NA	NA
EGP00707	EGP21070	0.13705	undirected	NA	NA
EGP06094	EGP26220	0.13702	undirected	NA	NA
EGP14544	EGP26220	0.137014	undirected	NA	NA
EGP00707	EGP10379	0.13686	undirected	NA	NA
EGP06118	EGP06847	0.136721	undirected	NA	NA
EGP10260	EGP26220	0.136668	undirected	NA	NA
EGP06118	EGP13362	0.136605	undirected	NA	NA
EGP00707	EGP14617	0.136476	undirected	NA	NA
EGP06118	EGP32737	0.136273	undirected	NA	NA
EGP15866	EGP26220	0.13602	undirected	NA	NA
EGP06118	EGP24093	0.135931	undirected	NA	NA
EGP26220	EGP30821	0.135903	undirected	NA	NA
EGP00707	EGP14053	0.135673	undirected	NA	NA
EGP00707	EGP05469	0.135433	undirected	NA	NA
EGP00707	EGP11869	0.135401	undirected	NA	NA
EGP00707	EGP19545	0.135344	undirected	NA	NA
EGP06118	EGP21070	0.134861	undirected	NA	NA
EGP04940	EGP26220	0.134655	undirected	NA	NA
EGP26220	MSTRG.25367	0.134261	undirected	NA	NA
EGP00707	EGP04939	0.134176	undirected	NA	NA
EGP00707	EGP09331	0.13414	undirected	NA	NA
EGP00707	EGP30996	0.134104	undirected	NA	NA
EGP10221	EGP26220	0.13405	undirected	NA	NA
EGP02512	EGP06118	0.133963	undirected	NA	NA
EGP00707	EGP15866	0.133875	undirected	NA	NA
EGP26220	EGP31162	0.13371	undirected	NA	NA
EGP00707	EGP26728	0.133514	undirected	NA	NA
EGP00707	EGP14537	0.133379	undirected	NA	NA
EGP26220	MSTRG.26745	0.133103	undirected	NA	NA
EGP00297	EGP26220	0.132784	undirected	NA	NA
EGP00707	EGP26702	0.132635	undirected	NA	NA
EGP00707	EGP05821	0.132575	undirected	NA	NA
EGP06118	MSTRG.11484	0.132486	undirected	NA	NA
EGP16205	EGP26220	0.13243	undirected	NA	NA
EGP00707	EGP11164	0.132209	undirected	NA	NA
EGP06118	EGP19497	0.132183	undirected	NA	NA
EGP26220	EGP29413	0.132081	undirected	NA	NA
EGP26220	MSTRG.25437	0.131981	undirected	NA	NA
EGP00707	EGP27746	0.131953	undirected	NA	NA
EGP08728	EGP26220	0.13173	undirected	NA	NA
EGP23950	EGP26220	0.131624	undirected	NA	NA
EGP00707	EGP12868	0.131566	undirected	NA	NA
EGP06118	EGP21067	0.131455	undirected	NA	NA
EGP19544	EGP26220	0.131377	undirected	NA	NA
EGP26220	MSTRG.21114	0.131363	undirected	NA	NA
EGP26220	MSTRG.20048	0.131275	undirected	NA	NA
EGP05810	EGP26220	0.131209	undirected	NA	NA
EGP00707	EGP05262	0.131072	undirected	NA	NA
EGP06118	EGP30218	0.130367	undirected	NA	NA
EGP06118	EGP19545	0.130225	undirected	NA	NA
EGP26220	EGP27746	0.129811	undirected	NA	NA
EGP00707	EGP02996	0.12957	undirected	NA	NA
EGP00707	EGP30959	0.129423	undirected	NA	NA
EGP00707	EGP26530	0.12927	undirected	NA	NA
EGP00707	EGP19377	0.129244	undirected	NA	NA
EGP06118	EGP31003	0.128882	undirected	NA	NA
EGP00707	EGP24239	0.128849	undirected	NA	NA
EGP26220	EGP28420	0.128828	undirected	NA	NA
EGP00707	EGP13414	0.128821	undirected	NA	NA
EGP06118	EGP22960	0.128684	undirected	NA	NA
EGP16422	EGP26220	0.128551	undirected	NA	NA
EGP00707	EGP29260	0.128479	undirected	NA	NA
EGP26220	EGP31818	0.128314	undirected	NA	NA
EGP00707	EGP15823	0.128012	undirected	NA	NA
EGP26179	EGP26220	0.127943	undirected	NA	NA
EGP00707	MSTRG.20421	0.127899	undirected	NA	NA
EGP24031	EGP26220	0.12783	undirected	NA	NA
EGP26220	MSTRG.9977	0.127778	undirected	NA	NA
EGP06462	EGP26220	0.127658	undirected	NA	NA
EGP23406	EGP26220	0.127654	undirected	NA	NA
EGP00707	EGP32423	0.127614	undirected	NA	NA
EGP15982	EGP26220	0.127583	undirected	NA	NA
EGP06118	EGP29413	0.12749	undirected	NA	NA
EGP06118	EGP12757	0.127175	undirected	NA	NA
EGP06118	EGP10454	0.127135	undirected	NA	NA
EGP06126	EGP26220	0.127101	undirected	NA	NA
EGP20953	EGP26220	0.126895	undirected	NA	NA
EGP00707	EGP31860	0.126864	undirected	NA	NA
EGP00707	EGP24235	0.126806	undirected	NA	NA
EGP00707	EGP24318	0.126676	undirected	NA	NA
EGP26220	MSTRG.14723	0.126514	undirected	NA	NA
EGP26220	MSTRG.17246	0.126446	undirected	NA	NA
EGP22571	EGP26220	0.126205	undirected	NA	NA
EGP06118	EGP09276	0.126131	undirected	NA	NA
EGP00707	EGP16213	0.125937	undirected	NA	NA
EGP26220	EGP29469	0.125929	undirected	NA	NA
EGP00707	EGP25737	0.125867	undirected	NA	NA
EGP06118	EGP26193	0.125497	undirected	NA	NA
EGP06118	EGP22571	0.125167	undirected	NA	NA
EGP00707	EGP21199	0.125134	undirected	NA	NA
EGP06118	EGP06150	0.125039	undirected	NA	NA
EGP00707	EGP10427	0.124995	undirected	NA	NA
EGP00707	EGP30854	0.124971	undirected	NA	NA
EGP00707	EGP23879	0.124884	undirected	NA	NA
EGP00707	EGP21782	0.124734	undirected	NA	NA
EGP00707	EGP21586	0.124531	undirected	NA	NA
EGP26220	EGP32177	0.124394	undirected	NA	NA
EGP00707	EGP04884	0.124348	undirected	NA	NA
EGP06118	EGP16732	0.124069	undirected	NA	NA
EGP19357	EGP26220	0.123791	undirected	NA	NA
EGP06789	EGP26220	0.123747	undirected	NA	NA
EGP00707	EGP25660	0.123585	undirected	NA	NA
EGP00707	EGP32136	0.123453	undirected	NA	NA
EGP00707	EGP31673	0.123413	undirected	NA	NA
EGP00707	EGP09131	0.123247	undirected	NA	NA
EGP00707	EGP07248	0.123228	undirected	NA	NA
EGP00817	EGP26220	0.123138	undirected	NA	NA
EGP00707	EGP21657	0.123006	undirected	NA	NA
EGP05262	EGP26220	0.123	undirected	NA	NA
EGP06118	EGP26702	0.122875	undirected	NA	NA
EGP00707	EGP18632	0.122809	undirected	NA	NA
EGP15597	EGP26220	0.122767	undirected	NA	NA
EGP00707	EGP10967	0.122632	undirected	NA	NA
EGP18734	EGP26220	0.122545	undirected	NA	NA
EGP26220	EGP31860	0.122498	undirected	NA	NA
EGP16907	EGP26220	0.12238	undirected	NA	NA
EGP00707	EGP10672	0.12227	undirected	NA	NA
EGP00707	EGP10017	0.122157	undirected	NA	NA
EGP22166	EGP26220	0.122114	undirected	NA	NA
EGP00707	EGP26186	0.122105	undirected	NA	NA
EGP00707	MSTRG.19732	0.121932	undirected	NA	NA
EGP26220	MSTRG.25346	0.121717	undirected	NA	NA
EGP00707	EGP10260	0.121668	undirected	NA	NA
EGP06118	EGP31530	0.121323	undirected	NA	NA
EGP26220	EGP27733	0.121012	undirected	NA	NA
EGP00707	EGP04615	0.120987	undirected	NA	NA
EGP00707	EGP31521	0.120759	undirected	NA	NA
EGP13840	EGP26220	0.120746	undirected	NA	NA
EGP06118	MSTRG.20035	0.12066	undirected	NA	NA
EGP00707	MSTRG.28890	0.12027	undirected	NA	NA
EGP06118	EGP21300	0.120207	undirected	NA	NA
EGP11869	EGP26220	0.1202	undirected	NA	NA
EGP03060	EGP06118	0.119994	undirected	NA	NA
EGP00707	EGP15056	0.119925	undirected	NA	NA
EGP06118	EGP15866	0.119907	undirected	NA	NA
EGP00314	EGP26220	0.119894	undirected	NA	NA
EGP06118	EGP17094	0.119758	undirected	NA	NA
EGP06118	EGP18109	0.11944	undirected	NA	NA
EGP01053	EGP26220	0.119437	undirected	NA	NA
EGP00707	EGP12736	0.11921	undirected	NA	NA
EGP00707	EGP20135	0.119142	undirected	NA	NA
EGP21782	EGP26220	0.118947	undirected	NA	NA
EGP00707	EGP33339	0.118835	undirected	NA	NA
EGP06118	EGP16821	0.118786	undirected	NA	NA
EGP06118	EGP26178	0.118625	undirected	NA	NA
EGP00707	MSTRG.19731	0.118449	undirected	NA	NA
EGP08196	EGP26220	0.118378	undirected	NA	NA
EGP00309	EGP26220	0.118376	undirected	NA	NA
EGP00707	MSTRG.5807	0.118221	undirected	NA	NA
EGP00089	EGP26220	0.118185	undirected	NA	NA
EGP26220	MSTRG.19283	0.11803	undirected	NA	NA
EGP00914	EGP26220	0.117996	undirected	NA	NA
EGP14053	EGP26220	0.117953	undirected	NA	NA
EGP06118	EGP14544	0.117871	undirected	NA	NA
EGP00707	EGP19292	0.117659	undirected	NA	NA
EGP00707	EGP21091	0.117656	undirected	NA	NA
EGP06118	MSTRG.19360	0.117653	undirected	NA	NA
EGP06118	EGP06877	0.117551	undirected	NA	NA
EGP00707	EGP18128	0.11743	undirected	NA	NA
EGP00707	EGP23810	0.117404	undirected	NA	NA
EGP00707	EGP26597	0.117346	undirected	NA	NA
EGP00707	EGP05280	0.117302	undirected	NA	NA
EGP06118	MSTRG.22587	0.117293	undirected	NA	NA
EGP06118	EGP26224	0.117254	undirected	NA	NA
EGP00707	EGP30960	0.117242	undirected	NA	NA
EGP07181	EGP26220	0.117074	undirected	NA	NA
EGP17359	EGP26220	0.117048	undirected	NA	NA
EGP06118	EGP10141	0.117033	undirected	NA	NA
EGP00721	EGP06118	0.116961	undirected	NA	NA
EGP00707	EGP28137	0.116703	undirected	NA	NA
EGP00707	EGP19357	0.116557	undirected	NA	NA
EGP14219	EGP26220	0.116367	undirected	NA	NA
EGP24070	EGP26220	0.116018	undirected	NA	NA
EGP15056	EGP26220	0.116001	undirected	NA	NA
EGP00707	EGP29394	0.11596	undirected	NA	NA
EGP00707	EGP02516	0.11595	undirected	NA	NA
EGP23594	EGP26220	0.115913	undirected	NA	NA
EGP06118	MSTRG.2603	0.115882	undirected	NA	NA
EGP00707	EGP30433	0.11582	undirected	NA	NA
EGP06118	EGP26530	0.115157	undirected	NA	NA
EGP06118	EGP13085	0.115138	undirected	NA	NA
EGP16213	EGP26220	0.115132	undirected	NA	NA
EGP06118	EGP15056	0.115104	undirected	NA	NA
EGP00707	EGP21036	0.114997	undirected	NA	NA
EGP02996	EGP26220	0.114651	undirected	NA	NA
EGP05892	EGP06118	0.114593	undirected	NA	NA
EGP00707	EGP21996	0.114412	undirected	NA	NA
EGP00707	EGP28471	0.114408	undirected	NA	NA
EGP22185	EGP26220	0.11425	undirected	NA	NA
EGP11061	EGP26220	0.114226	undirected	NA	NA
EGP26220	EGP31673	0.114222	undirected	NA	NA
EGP26220	EGP26728	0.114169	undirected	NA	NA
EGP26220	EGP29509	0.114129	undirected	NA	NA
EGP00707	MSTRG.8262	0.114095	undirected	NA	NA
EGP00707	EGP13080	0.113972	undirected	NA	NA
EGP05950	EGP06118	0.113883	undirected	NA	NA
EGP00707	EGP21195	0.113838	undirected	NA	NA
EGP06118	EGP31818	0.113837	undirected	NA	NA
EGP06118	EGP10159	0.113811	undirected	NA	NA
EGP05248	EGP26220	0.113785	undirected	NA	NA
EGP00707	EGP22185	0.113587	undirected	NA	NA
EGP00707	EGP07181	0.113561	undirected	NA	NA
EGP26220	EGP27653	0.113538	undirected	NA	NA
EGP00707	EGP10955	0.113497	undirected	NA	NA
EGP00707	EGP11520	0.113318	undirected	NA	NA
EGP00674	EGP26220	0.113304	undirected	NA	NA
EGP26220	MSTRG.7212	0.113285	undirected	NA	NA
EGP00707	EGP00817	0.113175	undirected	NA	NA
EGP00707	EGP26363	0.112932	undirected	NA	NA
EGP00707	MSTRG.7212	0.112896	undirected	NA	NA
EGP26220	MSTRG.28174	0.112831	undirected	NA	NA
EGP00707	EGP31246	0.112786	undirected	NA	NA
EGP26220	MSTRG.19846	0.112675	undirected	NA	NA
EGP03176	EGP06118	0.112649	undirected	NA	NA
EGP00707	EGP17323	0.112649	undirected	NA	NA
EGP00707	EGP05580	0.112576	undirected	NA	NA
EGP06118	EGP09323	0.112533	undirected	NA	NA
EGP16602	EGP26220	0.112505	undirected	NA	NA
EGP21036	EGP26220	0.112363	undirected	NA	NA
EGP12758	EGP26220	0.112354	undirected	NA	NA
EGP00707	EGP20884	0.112347	undirected	NA	NA
EGP00707	EGP23273	0.112309	undirected	NA	NA
EGP02814	EGP06118	0.112253	undirected	NA	NA
EGP18128	EGP26220	0.112186	undirected	NA	NA
EGP06118	EGP16484	0.112111	undirected	NA	NA
EGP12872	EGP26220	0.112011	undirected	NA	NA
EGP06118	MSTRG.9977	0.111993	undirected	NA	NA
EGP17278	EGP26220	0.11198	undirected	NA	NA
EGP06118	EGP20895	0.111927	undirected	NA	NA
EGP06118	EGP26685	0.111911	undirected	NA	NA
EGP21070	EGP26220	0.111791	undirected	NA	NA
EGP06118	EGP21782	0.11167	undirected	NA	NA
EGP06118	EGP22035	0.11165	undirected	NA	NA
EGP00707	EGP17939	0.111463	undirected	NA	NA
EGP26220	EGP33812	0.111411	undirected	NA	NA
EGP00707	MSTRG.23941	0.111325	undirected	NA	NA
EGP00707	EGP28135	0.111297	undirected	NA	NA
EGP00509	EGP00707	0.111288	undirected	NA	NA
EGP06118	EGP21342	0.111265	undirected	NA	NA
EGP10610	EGP26220	0.111166	undirected	NA	NA
EGP26220	MSTRG.20421	0.111165	undirected	NA	NA
EGP00814	EGP06118	0.111156	undirected	NA	NA
EGP00707	EGP25447	0.111134	undirected	NA	NA
EGP06118	MSTRG.12774	0.111019	undirected	NA	NA
EGP06118	EGP24307	0.110818	undirected	NA	NA
EGP06118	EGP19223	0.110751	undirected	NA	NA
EGP26220	EGP31530	0.110643	undirected	NA	NA
EGP04940	EGP06118	0.110543	undirected	NA	NA
EGP06118	EGP16731	0.11042	undirected	NA	NA
EGP06118	EGP24031	0.110393	undirected	NA	NA
EGP06118	EGP07060	0.110092	undirected	NA	NA
EGP00707	EGP28615	0.110013	undirected	NA	NA
EGP00707	EGP24420	0.110005	undirected	NA	NA
EGP00707	EGP08807	0.109985	undirected	NA	NA
EGP00707	EGP26423	0.109932	undirected	NA	NA
EGP00707	EGP11061	0.109812	undirected	NA	NA
EGP26220	EGP29869	0.109615	undirected	NA	NA
EGP23881	EGP26220	0.109593	undirected	NA	NA
EGP20895	EGP26220	0.109527	undirected	NA	NA
EGP06118	EGP22105	0.109263	undirected	NA	NA
EGP00707	EGP05681	0.109163	undirected	NA	NA
EGP06118	EGP12841	0.109052	undirected	NA	NA
EGP00707	EGP23950	0.109052	undirected	NA	NA
EGP16572	EGP26220	0.108949	undirected	NA	NA
EGP23875	EGP26220	0.108878	undirected	NA	NA
EGP00707	EGP08726	0.108794	undirected	NA	NA
EGP26220	EGP28125	0.108775	undirected	NA	NA
EGP05469	EGP26220	0.108768	undirected	NA	NA
EGP00707	EGP16278	0.108737	undirected	NA	NA
EGP00707	EGP29559	0.108616	undirected	NA	NA
EGP07024	EGP26220	0.108616	undirected	NA	NA
EGP06118	EGP28125	0.108571	undirected	NA	NA
EGP26220	MSTRG.5258	0.108539	undirected	NA	NA
EGP06118	EGP07181	0.108408	undirected	NA	NA
EGP13362	EGP26220	0.108352	undirected	NA	NA
EGP00707	EGP19026	0.108333	undirected	NA	NA
EGP06118	EGP33474	0.108312	undirected	NA	NA
EGP00707	EGP31191	0.108259	undirected	NA	NA
EGP00707	EGP09639	0.108233	undirected	NA	NA
EGP00707	EGP12845	0.108087	undirected	NA	NA
EGP00707	EGP16420	0.108029	undirected	NA	NA
EGP26220	MSTRG.609	0.107906	undirected	NA	NA
EGP09526	EGP26220	0.107769	undirected	NA	NA
EGP00707	EGP06789	0.107745	undirected	NA	NA
EGP04064	EGP26220	0.107714	undirected	NA	NA
EGP06118	EGP23787	0.107654	undirected	NA	NA
EGP26220	MSTRG.28890	0.107597	undirected	NA	NA
EGP00707	EGP06651	0.107583	undirected	NA	NA
EGP21343	EGP26220	0.107528	undirected	NA	NA
EGP19883	EGP26220	0.107521	undirected	NA	NA
EGP06118	EGP28615	0.107416	undirected	NA	NA
EGP21195	EGP26220	0.10741	undirected	NA	NA
EGP06118	EGP15982	0.107331	undirected	NA	NA
EGP06118	EGP31673	0.107227	undirected	NA	NA
EGP00707	MSTRG.9966	0.106997	undirected	NA	NA
EGP00297	EGP00707	0.106923	undirected	NA	NA
EGP06118	EGP19544	0.106894	undirected	NA	NA
EGP00707	EGP11124	0.106708	undirected	NA	NA
EGP00707	EGP10632	0.10649	undirected	NA	NA
EGP06118	MSTRG.12764	0.1064	undirected	NA	NA
EGP06118	EGP21048	0.106142	undirected	NA	NA
EGP26220	MSTRG.18732	0.106132	undirected	NA	NA
EGP00707	EGP33312	0.106104	undirected	NA	NA
EGP00707	EGP12340	0.106019	undirected	NA	NA
EGP00509	EGP26220	0.105912	undirected	NA	NA
EGP26220	EGP31191	0.105751	undirected	NA	NA
EGP00707	EGP23699	0.105699	undirected	NA	NA
EGP00707	EGP29869	0.105653	undirected	NA	NA
EGP11520	EGP26220	0.105626	undirected	NA	NA
EGP00707	EGP24708	0.105624	undirected	NA	NA
EGP06118	EGP28134	0.10559	undirected	NA	NA
EGP26220	EGP30218	0.105468	undirected	NA	NA
EGP06118	EGP16572	0.105207	undirected	NA	NA
EGP06118	EGP32516	0.105143	undirected	NA	NA
EGP14617	EGP26220	0.105121	undirected	NA	NA
EGP00707	EGP16572	0.105097	undirected	NA	NA
EGP26220	EGP28523	0.104989	undirected	NA	NA
EGP00707	EGP16015	0.104955	undirected	NA	NA
EGP20816	EGP26220	0.104889	undirected	NA	NA
EGP06118	EGP30684	0.104761	undirected	NA	NA
EGP20135	EGP26220	0.104667	undirected	NA	NA
EGP00707	MSTRG.11022	0.104618	undirected	NA	NA
EGP05821	EGP06118	0.104606	undirected	NA	NA
EGP00707	EGP25145	0.104411	undirected	NA	NA
EGP00313	EGP00707	0.104296	undirected	NA	NA
EGP06118	EGP10612	0.104288	undirected	NA	NA
EGP05892	EGP26220	0.104135	undirected	NA	NA
EGP06118	EGP22185	0.104091	undirected	NA	NA
EGP03176	EGP26220	0.103964	undirected	NA	NA
EGP17939	EGP26220	0.103732	undirected	NA	NA
EGP00707	EGP26355	0.103715	undirected	NA	NA
EGP00707	EGP02512	0.103687	undirected	NA	NA
EGP00707	MSTRG.22680	0.103616	undirected	NA	NA
EGP06118	EGP07024	0.103371	undirected	NA	NA
EGP00707	EGP20816	0.103323	undirected	NA	NA
EGP26220	EGP28137	0.103126	undirected	NA	NA
EGP03062	EGP06118	0.1031	undirected	NA	NA
EGP06118	EGP06790	0.103061	undirected	NA	NA
EGP12985	EGP26220	0.103023	undirected	NA	NA
EGP26220	EGP30996	0.103002	undirected	NA	NA
EGP10511	EGP26220	0.102999	undirected	NA	NA
EGP26220	EGP32136	0.102953	undirected	NA	NA
EGP06118	EGP09639	0.102915	undirected	NA	NA
EGP00707	EGP28313	0.102833	undirected	NA	NA
EGP06118	EGP20953	0.102822	undirected	NA	NA
EGP01037	EGP26220	0.102681	undirected	NA	NA
EGP00707	EGP14624	0.102655	undirected	NA	NA
EGP00707	EGP19313	0.102642	undirected	NA	NA
EGP18012	EGP26220	0.102601	undirected	NA	NA
EGP16280	EGP26220	0.102481	undirected	NA	NA
EGP26220	EGP32294	0.102466	undirected	NA	NA
EGP06118	MSTRG.23889	0.102373	undirected	NA	NA
EGP00674	EGP06118	0.102108	undirected	NA	NA
EGP00313	EGP26220	0.102101	undirected	NA	NA
EGP00707	EGP05248	0.101971	undirected	NA	NA
EGP06118	EGP07281	0.101959	undirected	NA	NA
EGP00707	EGP20953	0.101843	undirected	NA	NA
EGP06118	EGP21333	0.101776	undirected	NA	NA
EGP00707	EGP02995	0.101704	undirected	NA	NA
EGP00707	EGP18197	0.101517	undirected	NA	NA
EGP00707	EGP13362	0.101506	undirected	NA	NA
EGP00707	EGP30371	0.101499	undirected	NA	NA
EGP18653	EGP26220	0.101489	undirected	NA	NA
EGP00707	EGP16602	0.101398	undirected	NA	NA
EGP06118	EGP27746	0.101343	undirected	NA	NA
EGP10259	EGP26220	0.101121	undirected	NA	NA
EGP13710	EGP26220	0.100967	undirected	NA	NA
EGP00707	EGP03060	0.100946	undirected	NA	NA
EGP00707	EGP10999	0.100908	undirected	NA	NA
EGP06118	EGP22407	0.100863	undirected	NA	NA
EGP00707	EGP02213	0.100643	undirected	NA	NA
EGP00707	EGP08883	0.100455	undirected	NA	NA
EGP19545	EGP26220	0.100451	undirected	NA	NA
EGP00707	EGP19060	0.100425	undirected	NA	NA
EGP00707	EGP12872	0.10029	undirected	NA	NA
EGP00707	EGP06587	0.100162	undirected	NA	NA
EGP03062	EGP26220	0.0998672	undirected	NA	NA
EGP06118	MSTRG.23941	0.0997654	undirected	NA	NA
EGP00707	EGP29819	0.0995214	undirected	NA	NA
EGP00707	EGP15730	0.099466	undirected	NA	NA
EGP00707	EGP05897	0.0993823	undirected	NA	NA
EGP26220	MSTRG.7131	0.0993406	undirected	NA	NA
EGP00707	EGP10977	0.0993175	undirected	NA	NA
EGP06118	EGP16907	0.0993098	undirected	NA	NA
EGP06314	EGP26220	0.0992511	undirected	NA	NA
EGP00707	MSTRG.24898	0.0990866	undirected	NA	NA
EGP26220	EGP27742	0.0990666	undirected	NA	NA
EGP06118	MSTRG.13693	0.0989764	undirected	NA	NA
EGP00082	EGP26220	0.0989594	undirected	NA	NA
EGP26220	EGP32126	0.0989436	undirected	NA	NA
EGP04615	EGP06118	0.0989323	undirected	NA	NA
EGP02459	EGP06118	0.0988454	undirected	NA	NA
EGP07902	EGP26220	0.0987927	undirected	NA	NA
EGP26220	MSTRG.8264	0.0987179	undirected	NA	NA
EGP06118	EGP19330	0.0986796	undirected	NA	NA
EGP06118	EGP13840	0.0984207	undirected	NA	NA
EGP10612	EGP26220	0.0984034	undirected	NA	NA
EGP06118	EGP32423	0.0983568	undirected	NA	NA
EGP06118	MSTRG.25367	0.0982205	undirected	NA	NA
EGP08322	EGP26220	0.0982091	undirected	NA	NA
EGP00707	EGP14544	0.0981881	undirected	NA	NA
EGP10955	EGP26220	0.0980895	undirected	NA	NA
EGP03073	EGP06118	0.0980299	undirected	NA	NA
EGP00707	EGP10586	0.0980276	undirected	NA	NA
EGP06118	EGP26597	0.0979263	undirected	NA	NA
EGP00707	EGP13603	0.0978619	undirected	NA	NA
EGP00674	EGP00707	0.097762	undirected	NA	NA
EGP00707	EGP27608	0.0977422	undirected	NA	NA
EGP06118	EGP21995	0.0976762	undirected	NA	NA
EGP00707	MSTRG.861	0.0976659	undirected	NA	NA
EGP00707	EGP16484	0.0975952	undirected	NA	NA
EGP06118	EGP17278	0.0975854	undirected	NA	NA
EGP00707	MSTRG.23597	0.0973904	undirected	NA	NA
EGP12845	EGP26220	0.0972733	undirected	NA	NA
EGP06118	EGP16580	0.0972476	undirected	NA	NA
EGP00707	EGP16280	0.0972217	undirected	NA	NA
EGP06118	MSTRG.28076	0.0971535	undirected	NA	NA
EGP16278	EGP26220	0.0969684	undirected	NA	NA
EGP02196	EGP26220	0.0969211	undirected	NA	NA
EGP06690	EGP26220	0.096733	undirected	NA	NA
EGP18463	EGP26220	0.0966825	undirected	NA	NA
EGP00707	EGP21403	0.096611	undirected	NA	NA
EGP06094	EGP06118	0.0965324	undirected	NA	NA
EGP00707	EGP20992	0.0964291	undirected	NA	NA
EGP26220	EGP26597	0.096254	undirected	NA	NA
EGP08726	EGP26220	0.0962478	undirected	NA	NA
EGP00707	EGP31530	0.0961996	undirected	NA	NA
EGP26220	MSTRG.7348	0.0960621	undirected	NA	NA
EGP06118	EGP17162	0.0959336	undirected	NA	NA
EGP06118	MSTRG.5807	0.0957405	undirected	NA	NA
EGP00707	EGP06462	0.0956547	undirected	NA	NA
EGP06118	EGP10017	0.0955827	undirected	NA	NA
EGP26220	MSTRG.23597	0.0954745	undirected	NA	NA
EGP00707	EGP21067	0.095457	undirected	NA	NA
EGP11232	EGP26220	0.0954259	undirected	NA	NA
EGP00707	EGP08884	0.0954223	undirected	NA	NA
EGP00707	EGP30729	0.0954175	undirected	NA	NA
EGP06118	EGP32517	0.0953688	undirected	NA	NA
EGP24068	EGP26220	0.0953062	undirected	NA	NA
EGP06118	EGP09899	0.0951898	undirected	NA	NA
EGP26220	EGP30959	0.0951631	undirected	NA	NA
EGP00314	EGP00707	0.0951201	undirected	NA	NA
EGP07285	EGP26220	0.0950326	undirected	NA	NA
EGP26220	MSTRG.2603	0.0949534	undirected	NA	NA
EGP13094	EGP26220	0.0949206	undirected	NA	NA
EGP14537	EGP26220	0.094911	undirected	NA	NA
EGP00707	EGP25657	0.094894	undirected	NA	NA
EGP00707	EGP14235	0.0948607	undirected	NA	NA
EGP00707	EGP18463	0.0943439	undirected	NA	NA
EGP00707	EGP08196	0.0943022	undirected	NA	NA
EGP06118	EGP19314	0.0938682	undirected	NA	NA
EGP06118	EGP24070	0.0937925	undirected	NA	NA
EGP19377	EGP26220	0.093734	undirected	NA	NA
EGP26220	EGP33312	0.0937293	undirected	NA	NA
EGP00707	EGP09005	0.0937228	undirected	NA	NA
EGP26220	EGP31003	0.0936521	undirected	NA	NA
EGP21922	EGP26220	0.0934992	undirected	NA	NA
EGP06118	EGP14219	0.0934098	undirected	NA	NA
EGP00707	MSTRG.14723	0.0933351	undirected	NA	NA
EGP09639	EGP26220	0.0932348	undirected	NA	NA
EGP00707	EGP15829	0.0931592	undirected	NA	NA
EGP00707	EGP33475	0.0930701	undirected	NA	NA
EGP00707	EGP21343	0.093029	undirected	NA	NA
EGP06118	EGP19828	0.0929581	undirected	NA	NA
EGP06118	EGP15595	0.0928302	undirected	NA	NA
EGP00707	MSTRG.14653	0.0927889	undirected	NA	NA
EGP18557	EGP26220	0.092784	undirected	NA	NA
EGP06118	MSTRG.29377	0.0927619	undirected	NA	NA
EGP00707	EGP06094	0.0927059	undirected	NA	NA
EGP06118	MSTRG.26440	0.0926871	undirected	NA	NA
EGP06118	EGP30959	0.0926611	undirected	NA	NA
EGP06118	EGP17359	0.0926084	undirected	NA	NA
EGP10672	EGP26220	0.0925331	undirected	NA	NA
EGP06118	EGP14798	0.0924629	undirected	NA	NA
EGP00707	EGP15734	0.0920105	undirected	NA	NA
EGP19828	EGP26220	0.0918853	undirected	NA	NA
EGP20013	EGP26220	0.091876	undirected	NA	NA
EGP10632	EGP26220	0.0918304	undirected	NA	NA
EGP00707	EGP20771	0.0917735	undirected	NA	NA
EGP06118	EGP23948	0.0917006	undirected	NA	NA
EGP00707	EGP18653	0.0916207	undirected	NA	NA
EGP23457	EGP26220	0.0915466	undirected	NA	NA
EGP06118	MSTRG.8028	0.0914814	undirected	NA	NA
EGP06118	EGP10915	0.0914666	undirected	NA	NA
EGP00707	MSTRG.9977	0.0914295	undirected	NA	NA
EGP06118	MSTRG.6630	0.0913304	undirected	NA	NA
EGP00182	EGP00707	0.0912704	undirected	NA	NA
EGP06118	MSTRG.25437	0.091257	undirected	NA	NA
EGP06118	EGP18734	0.0912557	undirected	NA	NA
EGP26220	EGP26355	0.0912541	undirected	NA	NA
EGP23273	EGP26220	0.0912176	undirected	NA	NA
EGP06118	EGP30854	0.0911696	undirected	NA	NA
EGP06118	EGP31521	0.0911644	undirected	NA	NA
EGP06118	MSTRG.18891	0.0911637	undirected	NA	NA
EGP26220	EGP30713	0.0911041	undirected	NA	NA
EGP26220	MSTRG.23889	0.0910239	undirected	NA	NA
EGP06118	MSTRG.24386	0.0910139	undirected	NA	NA
EGP08885	EGP26220	0.0908888	undirected	NA	NA
EGP00707	EGP09526	0.0907488	undirected	NA	NA
EGP00707	EGP27742	0.0907481	undirected	NA	NA
EGP06118	EGP26076	0.0907317	undirected	NA	NA
EGP26220	MSTRG.19731	0.0906513	undirected	NA	NA
EGP00707	EGP05892	0.0906132	undirected	NA	NA
EGP06118	MSTRG.19285	0.0905676	undirected	NA	NA
EGP00707	MSTRG.5664	0.0904349	undirected	NA	NA
EGP00707	EGP01629	0.0904055	undirected	NA	NA
EGP10379	EGP26220	0.090314	undirected	NA	NA
EGP00707	EGP14568	0.0903067	undirected	NA	NA
EGP00707	EGP07180	0.0901825	undirected	NA	NA
EGP10017	EGP26220	0.0901607	undirected	NA	NA
EGP06118	EGP28420	0.0901302	undirected	NA	NA
EGP00707	EGP06314	0.0900391	undirected	NA	NA
EGP00707	EGP12758	0.090026	undirected	NA	NA
EGP00707	EGP19478	0.0900189	undirected	NA	NA
EGP06118	EGP32177	0.0899524	undirected	NA	NA
EGP00192	EGP00707	0.089948	undirected	NA	NA
EGP06118	EGP09440	0.0899289	undirected	NA	NA
EGP07298	EGP26220	0.089785	undirected	NA	NA
EGP06118	EGP06126	0.0896305	undirected	NA	NA
EGP00707	EGP20895	0.0895138	undirected	NA	NA
EGP06118	MSTRG.11483	0.0895133	undirected	NA	NA
EGP06118	EGP17939	0.0894681	undirected	NA	NA
EGP00707	EGP19663	0.0894456	undirected	NA	NA
EGP06118	EGP32280	0.089443	undirected	NA	NA
EGP00707	EGP16734	0.0894159	undirected	NA	NA
EGP01037	EGP06118	0.089408	undirected	NA	NA
EGP00707	EGP23140	0.0892789	undirected	NA	NA
EGP00707	MSTRG.19846	0.0891941	undirected	NA	NA
EGP14798	EGP26220	0.089151	undirected	NA	NA
EGP00707	EGP12985	0.0890051	undirected	NA	NA
EGP00707	EGP30372	0.0890004	undirected	NA	NA
EGP06118	EGP28471	0.0889967	undirected	NA	NA
EGP26220	EGP27743	0.0888411	undirected	NA	NA
EGP00707	EGP06358	0.0887948	undirected	NA	NA
EGP00707	EGP18734	0.0885917	undirected	NA	NA
EGP06118	EGP26179	0.0884965	undirected	NA	NA
EGP26220	EGP28000	0.0883666	undirected	NA	NA
EGP00707	MSTRG.596	0.0882535	undirected	NA	NA
EGP06118	MSTRG.19283	0.0878457	undirected	NA	NA
EGP00707	EGP05895	0.0876406	undirected	NA	NA
EGP05897	EGP26220	0.0875978	undirected	NA	NA
EGP05681	EGP26220	0.0875117	undirected	NA	NA
EGP00707	EGP24193	0.0875107	undirected	NA	NA
EGP06118	EGP18012	0.0874768	undirected	NA	NA
EGP26220	MSTRG.19360	0.0873887	undirected	NA	NA
EGP00707	EGP32303	0.0873144	undirected	NA	NA
EGP10454	EGP26220	0.0872929	undirected	NA	NA
EGP00707	MSTRG.9176	0.0872647	undirected	NA	NA
EGP06118	EGP31860	0.0871778	undirected	NA	NA
EGP06118	MSTRG.10566	0.0871016	undirected	NA	NA
EGP00707	EGP04064	0.0869112	undirected	NA	NA
EGP06118	EGP31162	0.0868207	undirected	NA	NA
EGP00707	EGP32221	0.0866815	undirected	NA	NA
EGP14624	EGP26220	0.0866176	undirected	NA	NA
EGP10763	EGP26220	0.0865857	undirected	NA	NA
EGP06118	EGP28170	0.0864429	undirected	NA	NA
EGP26220	EGP32221	0.0863875	undirected	NA	NA
EGP00707	EGP31669	0.0863396	undirected	NA	NA
EGP00707	EGP01101	0.0863328	undirected	NA	NA
EGP15730	EGP26220	0.0863259	undirected	NA	NA
EGP00707	EGP13079	0.0861713	undirected	NA	NA
EGP05059	EGP26220	0.0861379	undirected	NA	NA
EGP00707	EGP10336	0.0861198	undirected	NA	NA
EGP06118	EGP10955	0.08611	undirected	NA	NA
EGP06118	MSTRG.23597	0.086001	undirected	NA	NA
EGP00707	EGP30200	0.0859495	undirected	NA	NA
EGP00707	EGP23874	0.0859359	undirected	NA	NA
EGP00707	EGP22392	0.0857373	undirected	NA	NA
EGP06118	MSTRG.22680	0.0856967	undirected	NA	NA
EGP00707	EGP20635	0.0856294	undirected	NA	NA
EGP00707	EGP14076	0.0856151	undirected	NA	NA
EGP26220	EGP26477	0.085599	undirected	NA	NA
EGP14076	EGP26220	0.0855646	undirected	NA	NA
EGP26220	EGP29275	0.0855235	undirected	NA	NA
EGP00707	EGP28709	0.0854909	undirected	NA	NA
EGP09131	EGP26220	0.0854795	undirected	NA	NA
EGP06118	EGP15823	0.0854228	undirected	NA	NA
EGP00082	EGP00707	0.0853671	undirected	NA	NA
EGP12868	EGP26220	0.0853479	undirected	NA	NA
EGP26220	MSTRG.2875	0.0852122	undirected	NA	NA
EGP00297	EGP06118	0.0851206	undirected	NA	NA
EGP06118	EGP16380	0.0849766	undirected	NA	NA
EGP00082	EGP06118	0.0848879	undirected	NA	NA
EGP06118	EGP33824	0.0848873	undirected	NA	NA
EGP03060	EGP26220	0.0848746	undirected	NA	NA
EGP05280	EGP26220	0.0848229	undirected	NA	NA
EGP06118	EGP18044	0.0847811	undirected	NA	NA
EGP26220	MSTRG.22680	0.084772	undirected	NA	NA
EGP16995	EGP26220	0.0847313	undirected	NA	NA
EGP00707	EGP17084	0.0846964	undirected	NA	NA
EGP00707	EGP22231	0.0846894	undirected	NA	NA
EGP21996	EGP26220	0.0846618	undirected	NA	NA
EGP20884	EGP26220	0.0845113	undirected	NA	NA
EGP00707	EGP05950	0.0844682	undirected	NA	NA
EGP06118	EGP14617	0.0844405	undirected	NA	NA
EGP06118	EGP29469	0.0844335	undirected	NA	NA
EGP00707	EGP09320	0.084341	undirected	NA	NA
EGP07180	EGP26220	0.0842687	undirected	NA	NA
EGP00707	EGP14462	0.0842585	undirected	NA	NA
EGP00707	MSTRG.25367	0.0842255	undirected	NA	NA
EGP20992	EGP26220	0.0841771	undirected	NA	NA
EGP06118	EGP18632	0.0841614	undirected	NA	NA
EGP00707	EGP28061	0.0841058	undirected	NA	NA
EGP00707	EGP18443	0.0840916	undirected	NA	NA
EGP00707	EGP00818	0.0839857	undirected	NA	NA
EGP06118	MSTRG.7212	0.0839805	undirected	NA	NA
EGP00707	EGP02459	0.0839176	undirected	NA	NA
EGP09657	EGP26220	0.0839098	undirected	NA	NA
EGP00707	EGP30218	0.0837098	undirected	NA	NA
EGP06118	EGP11232	0.0836024	undirected	NA	NA
EGP19244	EGP26220	0.0835766	undirected	NA	NA
EGP00707	EGP26004	0.0834529	undirected	NA	NA
EGP26220	MSTRG.19732	0.0834354	undirected	NA	NA
EGP00707	EGP25224	0.0834316	undirected	NA	NA
EGP00707	EGP13710	0.0834014	undirected	NA	NA
EGP00707	EGP21277	0.0833848	undirected	NA	NA
EGP00707	MSTRG.24386	0.0832301	undirected	NA	NA
EGP06118	EGP10042	0.0832076	undirected	NA	NA
EGP06118	EGP26004	0.0831998	undirected	NA	NA
EGP06118	EGP11869	0.0831495	undirected	NA	NA
EGP00707	EGP10837	0.0831167	undirected	NA	NA
EGP25224	EGP26220	0.0831055	undirected	NA	NA
EGP06118	EGP17239	0.0830668	undirected	NA	NA
EGP26220	EGP33339	0.0829315	undirected	NA	NA
EGP26220	MSTRG.11022	0.0828883	undirected	NA	NA
EGP06118	EGP08196	0.0826784	undirected	NA	NA
EGP06118	EGP12874	0.0826221	undirected	NA	NA
EGP00707	EGP23399	0.0826139	undirected	NA	NA
EGP00914	EGP06118	0.0825799	undirected	NA	NA
EGP00707	EGP02997	0.0825513	undirected	NA	NA
EGP00707	EGP02019	0.0825343	undirected	NA	NA
EGP23459	EGP26220	0.0825196	undirected	NA	NA
EGP12736	EGP26220	0.0824787	undirected	NA	NA
EGP19155	EGP26220	0.0824307	undirected	NA	NA
EGP00707	EGP13280	0.0824282	undirected	NA	NA
EGP06118	EGP16278	0.0824248	undirected	NA	NA
EGP19197	EGP26220	0.0823899	undirected	NA	NA
EGP00707	EGP03467	0.0823728	undirected	NA	NA
EGP06118	EGP09235	0.0819948	undirected	NA	NA
EGP22231	EGP26220	0.0818008	undirected	NA	NA
EGP06118	EGP21036	0.0817462	undirected	NA	NA
EGP06118	EGP26051	0.0816776	undirected	NA	NA
EGP00707	EGP13443	0.081618	undirected	NA	NA
EGP06118	EGP32221	0.0815067	undirected	NA	NA
EGP06118	EGP27733	0.0814895	undirected	NA	NA
EGP06118	EGP32303	0.0814772	undirected	NA	NA
EGP00707	EGP16382	0.0814543	undirected	NA	NA
EGP00707	EGP19001	0.0814097	undirected	NA	NA
EGP00707	EGP02196	0.0813586	undirected	NA	NA
EGP00707	EGP15886	0.0812836	undirected	NA	NA
EGP25447	EGP26220	0.0812825	undirected	NA	NA
EGP19330	EGP26220	0.0812547	undirected	NA	NA
EGP26220	MSTRG.7593	0.0811902	undirected	NA	NA
EGP00047	EGP06118	0.0810732	undirected	NA	NA
EGP04939	EGP26220	0.0810456	undirected	NA	NA
EGP26220	MSTRG.861	0.0809385	undirected	NA	NA
EGP01101	EGP06118	0.0809203	undirected	NA	NA
EGP00707	EGP05059	0.0808139	undirected	NA	NA
EGP05681	EGP06118	0.080784	undirected	NA	NA
EGP00707	EGP31003	0.0807814	undirected	NA	NA
EGP26220	MSTRG.6186	0.0807747	undirected	NA	NA
EGP00707	EGP14149	0.0807227	undirected	NA	NA
EGP06118	EGP23404	0.08055	undirected	NA	NA
EGP26220	MSTRG.9966	0.080549	undirected	NA	NA
EGP06118	EGP29763	0.0805404	undirected	NA	NA
EGP06877	EGP26220	0.0805224	undirected	NA	NA
EGP00707	EGP11232	0.0804562	undirected	NA	NA
EGP00707	MSTRG.25359	0.0804407	undirected	NA	NA
EGP19758	EGP26220	0.0803585	undirected	NA	NA
EGP08883	EGP26220	0.0803319	undirected	NA	NA
EGP18197	EGP26220	0.080212	undirected	NA	NA
EGP00707	MSTRG.13068	0.0801961	undirected	NA	NA
EGP00707	EGP33812	0.0801352	undirected	NA	NA
EGP02995	EGP26220	0.080085	undirected	NA	NA
EGP06118	EGP19312	0.0799999	undirected	NA	NA
EGP06118	EGP16205	0.0799512	undirected	NA	NA
EGP09005	EGP26220	0.0798793	undirected	NA	NA
EGP00707	EGP09935	0.0798309	undirected	NA	NA
EGP06118	EGP07276	0.0798002	undirected	NA	NA
EGP06118	EGP27742	0.0797476	undirected	NA	NA
EGP04615	EGP26220	0.0796879	undirected	NA	NA
EGP00707	EGP19244	0.0795769	undirected	NA	NA
EGP26220	MSTRG.9953	0.0795385	undirected	NA	NA
EGP01585	EGP26220	0.0794264	undirected	NA	NA
EGP00707	EGP26892	0.079413	undirected	NA	NA
EGP00707	EGP23820	0.0793134	undirected	NA	NA
EGP26220	MSTRG.13729	0.0793124	undirected	NA	NA
EGP10999	EGP26220	0.0792968	undirected	NA	NA
EGP26220	EGP29819	0.0792117	undirected	NA	NA
EGP23404	EGP26220	0.0792072	undirected	NA	NA
EGP00707	EGP24240	0.0791925	undirected	NA	NA
EGP16206	EGP26220	0.0791634	undirected	NA	NA
EGP00721	EGP26220	0.0791007	undirected	NA	NA
EGP02512	EGP26220	0.0790914	undirected	NA	NA
EGP24239	EGP26220	0.0789586	undirected	NA	NA
EGP21067	EGP26220	0.078913	undirected	NA	NA
EGP06118	EGP23594	0.0788837	undirected	NA	NA
EGP06118	EGP06651	0.0788756	undirected	NA	NA
EGP00707	EGP27841	0.0786359	undirected	NA	NA
EGP00707	EGP10299	0.0785146	undirected	NA	NA
EGP00707	MSTRG.19360	0.0784752	undirected	NA	NA
EGP00707	EGP23894	0.0784251	undirected	NA	NA
EGP22407	EGP26220	0.0781205	undirected	NA	NA
EGP26220	MSTRG.5807	0.078038	undirected	NA	NA
EGP26220	MSTRG.14653	0.0780167	undirected	NA	NA
EGP00707	EGP01062	0.0779913	undirected	NA	NA
EGP06118	EGP28117	0.0779252	undirected	NA	NA
EGP10011	EGP26220	0.0779091	undirected	NA	NA
EGP06118	EGP23875	0.077883	undirected	NA	NA
EGP16382	EGP26220	0.0778572	undirected	NA	NA
EGP16380	EGP26220	0.0778487	undirected	NA	NA
EGP00707	EGP06877	0.0778472	undirected	NA	NA
EGP13414	EGP26220	0.0777999	undirected	NA	NA
EGP21091	EGP26220	0.0776774	undirected	NA	NA
EGP06118	MSTRG.5258	0.077671	undirected	NA	NA
EGP00707	EGP28509	0.077668	undirected	NA	NA
EGP06587	EGP26220	0.0776467	undirected	NA	NA
EGP26220	MSTRG.25359	0.077496	undirected	NA	NA
EGP26220	MSTRG.10566	0.0773827	undirected	NA	NA
EGP19223	EGP26220	0.0773396	undirected	NA	NA
EGP00707	MSTRG.13693	0.077339	undirected	NA	NA
EGP22324	EGP26220	0.0773256	undirected	NA	NA
EGP19663	EGP26220	0.0771784	undirected	NA	NA
EGP06118	MSTRG.1841	0.0770275	undirected	NA	NA
EGP26220	MSTRG.596	0.0768728	undirected	NA	NA
EGP00707	EGP12908	0.076792	undirected	NA	NA
EGP26220	MSTRG.16239	0.0767427	undirected	NA	NA
EGP06093	EGP26220	0.0766092	undirected	NA	NA
EGP06118	MSTRG.861	0.0764612	undirected	NA	NA
EGP00707	EGP07406	0.0763925	undirected	NA	NA
EGP26220	EGP29971	0.0763847	undirected	NA	NA
EGP00707	EGP23822	0.0763745	undirected	NA	NA
EGP06118	EGP32455	0.0763403	undirected	NA	NA
EGP00707	MSTRG.22750	0.0762639	undirected	NA	NA
EGP00509	EGP06118	0.0762559	undirected	NA	NA
EGP06118	EGP23881	0.0762486	undirected	NA	NA
EGP26220	EGP30371	0.0762042	undirected	NA	NA
EGP00707	EGP19183	0.0758823	undirected	NA	NA
EGP04770	EGP26220	0.0758634	undirected	NA	NA
EGP00707	EGP23948	0.0758537	undirected	NA	NA
EGP16353	EGP26220	0.075837	undirected	NA	NA
EGP06118	MSTRG.26745	0.07579	undirected	NA	NA
EGP00707	MSTRG.5518	0.0756944	undirected	NA	NA
EGP06118	EGP22166	0.075639	undirected	NA	NA
EGP26220	EGP29763	0.0754253	undirected	NA	NA
EGP06118	EGP28523	0.0754079	undirected	NA	NA
EGP22960	EGP26220	0.0754032	undirected	NA	NA
EGP23810	EGP26220	0.0753974	undirected	NA	NA
EGP00707	EGP10536	0.0753861	undirected	NA	NA
EGP13443	EGP26220	0.0753318	undirected	NA	NA
EGP00707	MSTRG.10566	0.0753098	undirected	NA	NA
EGP21277	EGP26220	0.075306	undirected	NA	NA
EGP25660	EGP26220	0.0752954	undirected	NA	NA
EGP00313	EGP06118	0.075239	undirected	NA	NA
EGP00047	EGP00707	0.0752385	undirected	NA	NA
EGP20086	EGP26220	0.0752196	undirected	NA	NA
EGP06651	EGP26220	0.0751795	undirected	NA	NA
EGP05888	EGP26220	0.0751283	undirected	NA	NA
EGP00707	EGP26590	0.0750163	undirected	NA	NA
EGP23874	EGP26220	0.0749982	undirected	NA	NA
EGP00707	EGP19197	0.0748012	undirected	NA	NA
EGP26220	EGP28135	0.0747535	undirected	NA	NA
EGP06118	EGP27332	0.0747126	undirected	NA	NA
EGP06118	MSTRG.254	0.0746964	undirected	NA	NA
EGP19313	EGP26220	0.0746194	undirected	NA	NA
EGP09004	EGP26220	0.0745508	undirected	NA	NA
EGP26220	EGP28471	0.0743469	undirected	NA	NA
EGP00707	EGP19710	0.0741784	undirected	NA	NA
EGP04064	EGP06118	0.074075	undirected	NA	NA
EGP00707	EGP10763	0.0740484	undirected	NA	NA
EGP17239	EGP26220	0.0740392	undirected	NA	NA
EGP05950	EGP26220	0.0740293	undirected	NA	NA
EGP26220	EGP28615	0.0740264	undirected	NA	NA
EGP00707	EGP07902	0.0740175	undirected	NA	NA
EGP00707	MSTRG.23889	0.073973	undirected	NA	NA
EGP00707	EGP20086	0.0739538	undirected	NA	NA
EGP06118	EGP16213	0.0739247	undirected	NA	NA
EGP02459	EGP26220	0.0738476	undirected	NA	NA
EGP06118	EGP19883	0.0737089	undirected	NA	NA
EGP26220	EGP27744	0.0736964	undirected	NA	NA
EGP19026	EGP26220	0.0736576	undirected	NA	NA
EGP00707	EGP23825	0.0736143	undirected	NA	NA
EGP13079	EGP26220	0.0734057	undirected	NA	NA
EGP06118	EGP06789	0.0734057	undirected	NA	NA
EGP06118	EGP33716	0.0733297	undirected	NA	NA
EGP05237	EGP26220	0.0733132	undirected	NA	NA
EGP00707	EGP30586	0.0732241	undirected	NA	NA
EGP26220	EGP29394	0.073189	undirected	NA	NA
EGP02996	EGP06118	0.0731289	undirected	NA	NA
EGP00707	EGP13094	0.0730606	undirected	NA	NA
EGP15886	EGP26220	0.0730174	undirected	NA	NA
EGP23494	EGP26220	0.0730049	undirected	NA	NA
EGP26220	MSTRG.13693	0.0730037	undirected	NA	NA
EGP00707	EGP17239	0.0729354	undirected	NA	NA
EGP05996	EGP06118	0.0729004	undirected	NA	NA
EGP00707	EGP27743	0.0727867	undirected	NA	NA
EGP19060	EGP26220	0.072743	undirected	NA	NA
EGP06118	EGP30821	0.0726838	undirected	NA	NA
EGP02213	EGP26220	0.0726819	undirected	NA	NA
EGP00707	EGP18557	0.0726797	undirected	NA	NA
EGP00707	EGP18012	0.0726252	undirected	NA	NA
EGP06118	EGP16602	0.0725862	undirected	NA	NA
EGP00309	EGP06118	0.0725713	undirected	NA	NA
EGP06118	MSTRG.25346	0.0725388	undirected	NA	NA
EGP13603	EGP26220	0.0725218	undirected	NA	NA
EGP06118	EGP20992	0.0724805	undirected	NA	NA
EGP00707	MSTRG.2875	0.072469	undirected	NA	NA
EGP26051	EGP26220	0.0723891	undirected	NA	NA
EGP12908	EGP26220	0.0723688	undirected	NA	NA
EGP00792	EGP26220	0.0721717	undirected	NA	NA
EGP00707	EGP28550	0.0720984	undirected	NA	NA
EGP00707	EGP29743	0.0720362	undirected	NA	NA
EGP06118	EGP28550	0.0719942	undirected	NA	NA
EGP00582	EGP06118	0.0719619	undirected	NA	NA
EGP26220	MSTRG.23941	0.0719186	undirected	NA	NA
EGP00707	EGP16157	0.071829	undirected	NA	NA
EGP18859	EGP26220	0.0715881	undirected	NA	NA
EGP26220	EGP26423	0.0715636	undirected	NA	NA
EGP00707	MSTRG.13729	0.0715221	undirected	NA	NA
EGP00707	EGP23459	0.0714842	undirected	NA	NA
EGP00707	MSTRG.20957	0.0713697	undirected	NA	NA
EGP00707	EGP32455	0.071365	undirected	NA	NA
EGP00062	EGP00707	0.07136	undirected	NA	NA
EGP06118	MSTRG.609	0.0713282	undirected	NA	NA
EGP26220	EGP28649	0.0713115	undirected	NA	NA
EGP01053	EGP06118	0.0712468	undirected	NA	NA
EGP00707	EGP24940	0.0712426	undirected	NA	NA
EGP00707	EGP19290	0.0710277	undirected	NA	NA
EGP00707	EGP06690	0.0710274	undirected	NA	NA
EGP06118	EGP16379	0.0709835	undirected	NA	NA
EGP00707	EGP09208	0.0708816	undirected	NA	NA
EGP26220	MSTRG.5518	0.0708553	undirected	NA	NA
EGP26220	MSTRG.4781	0.0707701	undirected	NA	NA
EGP06118	EGP18128	0.0706847	undirected	NA	NA
EGP26220	EGP30960	0.0706309	undirected	NA	NA
EGP00707	MSTRG.609	0.0706234	undirected	NA	NA
EGP26220	MSTRG.8262	0.0705527	undirected	NA	NA
EGP06118	EGP29394	0.0705454	undirected	NA	NA
EGP06118	EGP10610	0.0705119	undirected	NA	NA
EGP23825	EGP26220	0.0705015	undirected	NA	NA
EGP06118	EGP12908	0.0704397	undirected	NA	NA
EGP06118	MSTRG.18732	0.0703928	undirected	NA	NA
EGP06118	EGP21922	0.0703048	undirected	NA	NA
EGP00707	EGP02387	0.0702719	undirected	NA	NA
EGP00707	EGP24307	0.0702603	undirected	NA	NA
EGP06118	EGP16667	0.0702081	undirected	NA	NA
EGP00707	EGP28593	0.0702008	undirected	NA	NA
EGP06118	EGP21343	0.0701567	undirected	NA	NA
EGP00792	EGP06118	0.0701331	undirected	NA	NA
EGP00707	EGP28820	0.0701174	undirected	NA	NA
EGP00707	EGP19883	0.0700656	undirected	NA	NA
EGP00707	EGP27744	0.070036	undirected	NA	NA
EGP00707	MSTRG.14603	0.0699943	undirected	NA	NA
EGP00707	EGP09149	0.0699942	undirected	NA	NA
EGP10586	EGP26220	0.069963	undirected	NA	NA
EGP00192	EGP26220	0.0697744	undirected	NA	NA
EGP09242	EGP26220	0.0697514	undirected	NA	NA
EGP26220	EGP28550	0.0695891	undirected	NA	NA
EGP00707	EGP26287	0.0695731	undirected	NA	NA
EGP00707	EGP23759	0.0695545	undirected	NA	NA
EGP06118	EGP29509	0.0695432	undirected	NA	NA
EGP06118	EGP33812	0.0694696	undirected	NA	NA
EGP00707	EGP23594	0.0693871	undirected	NA	NA
EGP02995	EGP06118	0.0693282	undirected	NA	NA
EGP00707	EGP10259	0.0693252	undirected	NA	NA
EGP00707	MSTRG.18732	0.0691411	undirected	NA	NA
EGP00707	MSTRG.17838	0.0691117	undirected	NA	NA
EGP00707	EGP05888	0.0690127	undirected	NA	NA
EGP06118	EGP27653	0.0689269	undirected	NA	NA
EGP00707	EGP30743	0.0688912	undirected	NA	NA
EGP26220	EGP30729	0.0688706	undirected	NA	NA
EGP00707	EGP23824	0.0688642	undirected	NA	NA
EGP06118	EGP16353	0.068854	undirected	NA	NA
EGP00817	EGP06118	0.0688473	undirected	NA	NA
EGP00707	EGP10935	0.0688218	undirected	NA	NA
EGP26220	MSTRG.9176	0.068768	undirected	NA	NA
EGP26220	MSTRG.24386	0.0687578	undirected	NA	NA
EGP06118	EGP14548	0.0687093	undirected	NA	NA
EGP00707	MSTRG.17129	0.068698	undirected	NA	NA
EGP26220	EGP28117	0.0685927	undirected	NA	NA
EGP26220	EGP30479	0.0684743	undirected	NA	NA
EGP00707	EGP26477	0.0684308	undirected	NA	NA
EGP00707	EGP33746	0.0684051	undirected	NA	NA
EGP06118	EGP32136	0.0683556	undirected	NA	NA
EGP00707	EGP13995	0.0681729	undirected	NA	NA
EGP13080	EGP26220	0.06811	undirected	NA	NA
EGP06118	EGP16734	0.0680026	undirected	NA	NA
EGP21586	EGP26220	0.0679455	undirected	NA	NA
EGP00818	EGP26220	0.0679396	undirected	NA	NA
EGP06118	EGP15597	0.0679195	undirected	NA	NA
EGP00707	EGP10294	0.0678499	undirected	NA	NA
EGP00707	EGP05237	0.067829	undirected	NA	NA
EGP06118	EGP08883	0.0677541	undirected	NA	NA
EGP21154	EGP26220	0.0677537	undirected	NA	NA
EGP00707	EGP22719	0.0677061	undirected	NA	NA
EGP00182	EGP26220	0.0677015	undirected	NA	NA
EGP00707	EGP22349	0.06767	undirected	NA	NA
EGP06118	EGP19710	0.0675731	undirected	NA	NA
EGP00707	EGP21200	0.0675647	undirected	NA	NA
EGP00707	EGP19537	0.0675469	undirected	NA	NA
EGP00707	EGP22178	0.0675282	undirected	NA	NA
EGP00707	EGP17136	0.0675237	undirected	NA	NA
EGP06118	EGP24068	0.0674912	undirected	NA	NA
EGP00707	EGP16218	0.0674649	undirected	NA	NA
EGP00707	MSTRG.8264	0.0674433	undirected	NA	NA
EGP02821	EGP26220	0.0674381	undirected	NA	NA
EGP26220	EGP28313	0.0672934	undirected	NA	NA
EGP00089	EGP06118	0.0672922	undirected	NA	NA
EGP00707	EGP32294	0.0672218	undirected	NA	NA
EGP16379	EGP26220	0.0669275	undirected	NA	NA
EGP26220	MSTRG.19286	0.0669132	undirected	NA	NA
EGP00707	EGP04770	0.0668428	undirected	NA	NA
EGP06118	EGP06690	0.0668245	undirected	NA	NA
EGP14235	EGP26220	0.0667721	undirected	NA	NA
EGP06118	MSTRG.28174	0.0667513	undirected	NA	NA
EGP06118	EGP14624	0.0665603	undirected	NA	NA
EGP00707	EGP18367	0.0665495	undirected	NA	NA
EGP26186	EGP26220	0.0665164	undirected	NA	NA
EGP26220	MSTRG.1099	0.0665068	undirected	NA	NA
EGP24318	EGP26220	0.0664454	undirected	NA	NA
EGP02516	EGP26220	0.066334	undirected	NA	NA
EGP06118	MSTRG.7131	0.0663025	undirected	NA	NA
EGP18486	EGP26220	0.0662945	undirected	NA	NA
EGP06118	EGP25224	0.0662573	undirected	NA	NA
EGP00707	EGP30243	0.0662129	undirected	NA	NA
EGP00707	EGP20954	0.0661157	undirected	NA	NA
EGP06118	EGP07902	0.0660972	undirected	NA	NA
EGP26220	MSTRG.22750	0.0660785	undirected	NA	NA
EGP00707	EGP32437	0.0660279	undirected	NA	NA
EGP06118	EGP19758	0.0660111	undirected	NA	NA
EGP23894	EGP26220	0.0659964	undirected	NA	NA
EGP26220	EGP30372	0.0659188	undirected	NA	NA
EGP06118	MSTRG.17246	0.0659175	undirected	NA	NA
EGP26220	EGP31707	0.0659087	undirected	NA	NA
EGP00707	EGP10454	0.0658693	undirected	NA	NA
EGP19001	EGP26220	0.0658528	undirected	NA	NA
EGP25145	EGP26220	0.0658408	undirected	NA	NA
EGP06118	EGP26728	0.065809	undirected	NA	NA
EGP00707	EGP18413	0.0657175	undirected	NA	NA
EGP26220	EGP27332	0.0656695	undirected	NA	NA
EGP06118	EGP14748	0.0656223	undirected	NA	NA
EGP00707	EGP19848	0.065608	undirected	NA	NA
EGP00707	EGP27929	0.0654897	undirected	NA	NA
EGP26220	MSTRG.24898	0.0654098	undirected	NA	NA
EGP00707	EGP19482	0.0653836	undirected	NA	NA
EGP24708	EGP26220	0.0653696	undirected	NA	NA
EGP06118	EGP12035	0.0652795	undirected	NA	NA
EGP24228	EGP26220	0.0652616	undirected	NA	NA
EGP09320	EGP26220	0.0651053	undirected	NA	NA
EGP00707	EGP30479	0.0650551	undirected	NA	NA
EGP06118	EGP24420	0.0650402	undirected	NA	NA
EGP06118	EGP21195	0.0649548	undirected	NA	NA
EGP00707	EGP04708	0.0648969	undirected	NA	NA
EGP06118	EGP32437	0.0648198	undirected	NA	NA
EGP14542	EGP26220	0.064749	undirected	NA	NA
EGP00707	EGP14748	0.0647224	undirected	NA	NA
EGP06118	EGP18486	0.0646775	undirected	NA	NA
EGP23879	EGP26220	0.0646757	undirected	NA	NA
EGP00707	EGP26587	0.064621	undirected	NA	NA
EGP00707	EGP27334	0.0646143	undirected	NA	NA
EGP10427	EGP26220	0.0645171	undirected	NA	NA
EGP06118	EGP30243	0.0645003	undirected	NA	NA
EGP16580	EGP26220	0.0644778	undirected	NA	NA
EGP06118	EGP31669	0.0644504	undirected	NA	NA
EGP00707	EGP26206	0.0643996	undirected	NA	NA
EGP00314	EGP06118	0.0642929	undirected	NA	NA
EGP00707	EGP02821	0.0642668	undirected	NA	NA
EGP24534	EGP26220	0.0642375	undirected	NA	NA
EGP00707	EGP07276	0.0642327	undirected	NA	NA
EGP06118	EGP08728	0.064223	undirected	NA	NA
EGP00707	EGP22407	0.0642019	undirected	NA	NA
EGP06118	MSTRG.20048	0.0641333	undirected	NA	NA
EGP00707	EGP12035	0.064111	undirected	NA	NA
EGP06118	EGP10672	0.0640823	undirected	NA	NA
EGP00707	EGP26501	0.0640477	undirected	NA	NA
EGP12340	EGP26220	0.0638296	undirected	NA	NA
EGP10336	EGP26220	0.0637668	undirected	NA	NA
EGP00707	EGP00793	0.0637175	undirected	NA	NA
EGP22392	EGP26220	0.0636388	undirected	NA	NA
EGP14748	EGP26220	0.0636324	undirected	NA	NA
EGP19131	EGP26220	0.0635532	undirected	NA	NA
EGP00707	MSTRG.20474	0.0635028	undirected	NA	NA
EGP06118	EGP23140	0.0635018	undirected	NA	NA
EGP06118	EGP10967	0.0634907	undirected	NA	NA
EGP26220	MSTRG.16679	0.063426	undirected	NA	NA
EGP00707	EGP28170	0.0634051	undirected	NA	NA
EGP26220	EGP26363	0.0633982	undirected	NA	NA
EGP15734	EGP26220	0.0633364	undirected	NA	NA
EGP06118	EGP10336	0.0632997	undirected	NA	NA
EGP06118	MSTRG.21114	0.0632935	undirected	NA	NA
EGP06118	EGP08664	0.063236	undirected	NA	NA
EGP00707	MSTRG.23021	0.0632304	undirected	NA	NA
EGP06118	EGP32294	0.0631394	undirected	NA	NA
EGP00707	EGP19548	0.0630755	undirected	NA	NA
EGP06118	EGP28137	0.0630246	undirected	NA	NA
EGP00707	EGP16644	0.0629582	undirected	NA	NA
EGP00707	EGP30946	0.0629333	undirected	NA	NA
EGP26220	EGP30684	0.0628485	undirected	NA	NA
EGP00707	EGP18486	0.0628428	undirected	NA	NA
EGP01101	EGP26220	0.0627273	undirected	NA	NA
EGP11124	EGP26220	0.0626642	undirected	NA	NA
EGP19710	EGP26220	0.0626408	undirected	NA	NA
EGP06118	EGP12758	0.0626176	undirected	NA	NA
EGP00707	EGP33735	0.0624866	undirected	NA	NA
EGP00707	EGP28117	0.0624832	undirected	NA	NA
EGP26220	EGP32455	0.0623836	undirected	NA	NA
EGP06118	EGP24318	0.0622992	undirected	NA	NA
EGP06118	EGP21996	0.062256	undirected	NA	NA
EGP14462	EGP26220	0.0622558	undirected	NA	NA
EGP00127	EGP00707	0.0622089	undirected	NA	NA
EGP15770	EGP26220	0.062138	undirected	NA	NA
EGP26220	EGP29260	0.0620498	undirected	NA	NA
EGP00707	EGP01040	0.0620301	undirected	NA	NA
EGP06118	EGP08322	0.0620218	undirected	NA	NA
EGP00707	EGP11780	0.0619882	undirected	NA	NA
EGP06118	EGP16422	0.061865	undirected	NA	NA
EGP24167	EGP26220	0.0618258	undirected	NA	NA
EGP06118	MSTRG.22750	0.0618209	undirected	NA	NA
EGP25737	EGP26220	0.0617716	undirected	NA	NA
EGP00707	EGP19330	0.0617153	undirected	NA	NA
EGP19132	EGP26220	0.0615977	undirected	NA	NA
EGP00707	EGP32989	0.0615625	undirected	NA	NA
EGP00793	EGP26220	0.0615607	undirected	NA	NA
EGP26220	EGP27608	0.0614798	undirected	NA	NA
EGP00707	EGP28278	0.061436	undirected	NA	NA
EGP26220	EGP34252	0.0614327	undirected	NA	NA
EGP00707	EGP19299	0.0613932	undirected	NA	NA
EGP06118	EGP19357	0.0613819	undirected	NA	NA
EGP00707	EGP24483	0.061326	undirected	NA	NA
EGP06118	EGP29924	0.0612889	undirected	NA	NA
EGP06118	EGP23894	0.0612475	undirected	NA	NA
EGP06118	EGP10259	0.0611851	undirected	NA	NA
EGP00127	EGP26220	0.0611444	undirected	NA	NA
EGP00707	EGP09242	0.0610748	undirected	NA	NA
EGP24307	EGP26220	0.0608894	undirected	NA	NA
EGP04770	EGP06118	0.0608891	undirected	NA	NA
EGP09185	EGP26220	0.0608835	undirected	NA	NA
EGP06118	EGP22392	0.0607915	undirected	NA	NA
EGP00707	EGP09004	0.0607653	undirected	NA	NA
EGP00707	EGP16380	0.0607418	undirected	NA	NA
EGP00707	EGP15361	0.0607302	undirected	NA	NA
EGP06118	MSTRG.9176	0.0607139	undirected	NA	NA
EGP06118	EGP20013	0.0607077	undirected	NA	NA
EGP06118	EGP23879	0.0606923	undirected	NA	NA
EGP20780	EGP26220	0.06068	undirected	NA	NA
EGP00707	EGP02209	0.0604873	undirected	NA	NA
EGP06118	EGP09935	0.0604021	undirected	NA	NA
EGP00707	EGP25755	0.0603643	undirected	NA	NA
EGP06118	EGP30479	0.0603474	undirected	NA	NA
EGP05432	EGP26220	0.0603157	undirected	NA	NA
EGP00047	EGP26220	0.0603113	undirected	NA	NA
EGP00707	EGP19223	0.0602919	undirected	NA	NA
EGP00707	EGP15464	0.0601345	undirected	NA	NA
EGP06118	EGP20135	0.0601165	undirected	NA	NA
EGP01095	EGP06118	0.0600942	undirected	NA	NA
EGP00707	MSTRG.7348	0.0600879	undirected	NA	NA
EGP00707	EGP24493	0.0600708	undirected	NA	NA
EGP07406	EGP26220	0.060067	undirected	NA	NA
EGP06118	EGP20086	0.0599897	undirected	NA	NA
EGP06118	MSTRG.5518	0.0599746	undirected	NA	NA
EGP22178	EGP26220	0.059907	undirected	NA	NA
EGP06118	EGP20816	0.0597858	undirected	NA	NA
EGP20971	EGP26220	0.0596939	undirected	NA	NA
EGP04884	EGP26220	0.0596626	undirected	NA	NA
EGP00707	EGP00721	0.0596305	undirected	NA	NA
EGP02213	EGP06118	0.0595005	undirected	NA	NA
EGP00707	EGP26051	0.0594559	undirected	NA	NA
EGP06118	EGP12340	0.0594418	undirected	NA	NA
EGP06118	EGP23859	0.0594339	undirected	NA	NA
EGP21867	EGP26220	0.0594085	undirected	NA	NA
EGP26220	EGP27040	0.0592246	undirected	NA	NA
EGP00707	EGP11570	0.0592231	undirected	NA	NA
EGP26220	EGP32215	0.0592018	undirected	NA	NA
EGP06118	EGP11520	0.0591787	undirected	NA	NA
EGP06118	EGP25145	0.0591483	undirected	NA	NA
EGP00707	EGP18119	0.0591036	undirected	NA	NA
EGP16015	EGP26220	0.0589684	undirected	NA	NA
EGP08884	EGP26220	0.0589675	undirected	NA	NA
EGP24420	EGP26220	0.0589206	undirected	NA	NA
EGP00707	EGP28649	0.0588936	undirected	NA	NA
EGP06118	EGP10935	0.0587909	undirected	NA	NA
EGP05895	EGP26220	0.0587194	undirected	NA	NA
EGP00707	EGP15770	0.0587131	undirected	NA	NA
EGP09149	EGP26220	0.0587105	undirected	NA	NA
EGP00707	EGP14402	0.058608	undirected	NA	NA
EGP26220	MSTRG.23021	0.0585195	undirected	NA	NA
EGP00707	EGP02792	0.0584934	undirected	NA	NA
EGP00707	EGP11791	0.0584176	undirected	NA	NA
EGP00707	EGP21665	0.0582528	undirected	NA	NA
EGP00707	EGP26899	0.0582232	undirected	NA	NA
EGP23948	EGP26220	0.0581348	undirected	NA	NA
EGP06118	EGP24167	0.0581253	undirected	NA	NA
EGP00707	EGP22165	0.0580948	undirected	NA	NA
EGP00707	MSTRG.17581	0.0580522	undirected	NA	NA
EGP06093	EGP06118	0.058013	undirected	NA	NA
EGP00707	EGP14779	0.0579634	undirected	NA	NA
EGP26220	EGP26590	0.0579335	undirected	NA	NA
EGP26220	EGP33475	0.0578231	undirected	NA	NA
EGP00707	EGP16095	0.0578152	undirected	NA	NA
EGP06118	EGP07298	0.0577402	undirected	NA	NA
EGP26220	MSTRG.7214	0.0576684	undirected	NA	NA
EGP05248	EGP06118	0.057631	undirected	NA	NA
EGP14548	EGP26220	0.0576244	undirected	NA	NA
EGP06118	EGP12732	0.0574674	undirected	NA	NA
EGP02827	EGP26220	0.0573575	undirected	NA	NA
EGP21403	EGP26220	0.0573424	undirected	NA	NA
EGP06118	EGP31707	0.0573025	undirected	NA	NA
EGP26220	MSTRG.13068	0.0571386	undirected	NA	NA
EGP00707	EGP21922	0.0569571	undirected	NA	NA
EGP26220	EGP29924	0.0569445	undirected	NA	NA
EGP06118	MSTRG.19846	0.0569411	undirected	NA	NA
EGP00707	EGP10994	0.0569402	undirected	NA	NA
EGP14568	EGP26220	0.0569257	undirected	NA	NA
EGP26220	EGP28170	0.0569012	undirected	NA	NA
EGP00707	EGP26076	0.0568911	undirected	NA	NA
EGP02554	EGP26220	0.0568247	undirected	NA	NA
EGP02556	EGP26220	0.0568247	undirected	NA	NA
EGP00085	EGP26220	0.0566029	undirected	NA	NA
EGP02898	EGP26220	0.0565634	undirected	NA	NA
EGP19290	EGP26220	0.0565269	undirected	NA	NA
EGP00707	EGP27332	0.0565103	undirected	NA	NA
EGP00707	MSTRG.20087	0.0564148	undirected	NA	NA
EGP10967	EGP26220	0.0563639	undirected	NA	NA
EGP22165	EGP26220	0.0563324	undirected	NA	NA
EGP00997	EGP26220	0.0562261	undirected	NA	NA
EGP06118	EGP09657	0.056211	undirected	NA	NA
EGP00707	EGP31707	0.0560575	undirected	NA	NA
EGP06118	EGP20780	0.0560413	undirected	NA	NA
EGP26220	MSTRG.7129	0.056003	undirected	NA	NA
EGP00707	EGP16108	0.0559808	undirected	NA	NA
EGP06118	EGP14076	0.0559774	undirected	NA	NA
EGP05308	EGP26220	0.0559733	undirected	NA	NA
EGP19183	EGP26220	0.0559595	undirected	NA	NA
EGP00707	EGP33716	0.0558799	undirected	NA	NA
EGP26220	MSTRG.13014	0.0558666	undirected	NA	NA
EGP26073	EGP26220	0.0558128	undirected	NA	NA
EGP18367	EGP26220	0.0558102	undirected	NA	NA
EGP00707	MSTRG.10390	0.0557472	undirected	NA	NA
EGP26220	MSTRG.20087	0.0557113	undirected	NA	NA
EGP06118	EGP25447	0.055638	undirected	NA	NA
EGP23859	EGP26220	0.0555612	undirected	NA	NA
EGP26220	MSTRG.23741	0.0555504	undirected	NA	NA
EGP06118	EGP08885	0.0555492	undirected	NA	NA
EGP12732	EGP26220	0.0555127	undirected	NA	NA
EGP09231	EGP26220	0.0554581	undirected	NA	NA
EGP00707	EGP02797	0.0554375	undirected	NA	NA
EGP05786	EGP26220	0.0553067	undirected	NA	NA
EGP00707	EGP12462	0.0552984	undirected	NA	NA
EGP00707	EGP13490	0.0552543	undirected	NA	NA
EGP00707	EGP29908	0.0552432	undirected	NA	NA
EGP06118	EGP24239	0.0551979	undirected	NA	NA
EGP05996	EGP26220	0.0551227	undirected	NA	NA
EGP21199	EGP26220	0.0551185	undirected	NA	NA
EGP02997	EGP06118	0.0551124	undirected	NA	NA
EGP09440	EGP26220	0.0550743	undirected	NA	NA
EGP16734	EGP26220	0.055067	undirected	NA	NA
EGP26220	MSTRG.235	0.0549828	undirected	NA	NA
EGP00707	EGP05369	0.054831	undirected	NA	NA
EGP07276	EGP26220	0.0548204	undirected	NA	NA
EGP16218	EGP26220	0.0547576	undirected	NA	NA
EGP06118	EGP09231	0.0547485	undirected	NA	NA
EGP21204	EGP26220	0.0547405	undirected	NA	NA
EGP10837	EGP26220	0.0547284	undirected	NA	NA
EGP00707	EGP24228	0.0547109	undirected	NA	NA
EGP06118	EGP24735	0.0546517	undirected	NA	NA
EGP19537	EGP26220	0.0546152	undirected	NA	NA
EGP00707	EGP16353	0.0546036	undirected	NA	NA
EGP00707	EGP10958	0.0545362	undirected	NA	NA
EGP05580	EGP26220	0.0545073	undirected	NA	NA
EGP06118	EGP19244	0.0545069	undirected	NA	NA
EGP23399	EGP26220	0.0545037	undirected	NA	NA
EGP00707	MSTRG.7131	0.0544995	undirected	NA	NA
EGP06118	EGP07180	0.0544712	undirected	NA	NA
EGP02196	EGP06118	0.0544532	undirected	NA	NA
EGP06118	EGP16280	0.0544226	undirected	NA	NA
EGP00707	EGP21714	0.0544112	undirected	NA	NA
EGP12035	EGP26220	0.0544091	undirected	NA	NA
EGP07248	EGP26220	0.0544021	undirected	NA	NA
EGP10977	EGP26220	0.0542339	undirected	NA	NA
EGP16420	EGP26220	0.0542315	undirected	NA	NA
EGP06118	EGP12985	0.0542146	undirected	NA	NA
EGP26076	EGP26220	0.0542089	undirected	NA	NA
EGP06118	EGP32126	0.0542031	undirected	NA	NA
EGP16756	EGP26220	0.054198	undirected	NA	NA
EGP26220	EGP33669	0.0540109	undirected	NA	NA
EGP00707	EGP22651	0.0539219	undirected	NA	NA
EGP05237	EGP06118	0.0538906	undirected	NA	NA
EGP21919	EGP26220	0.0538486	undirected	NA	NA
EGP26220	EGP32303	0.0538108	undirected	NA	NA
EGP26220	MSTRG.14603	0.0537854	undirected	NA	NA
EGP06118	EGP22165	0.0537217	undirected	NA	NA
EGP18413	EGP26220	0.0536795	undirected	NA	NA
EGP00707	EGP19132	0.0536318	undirected	NA	NA
EGP26220	EGP30486	0.0536286	undirected	NA	NA
EGP00707	EGP05996	0.0536197	undirected	NA	NA
EGP06118	EGP23551	0.053553	undirected	NA	NA
EGP06118	MSTRG.28890	0.0534803	undirected	NA	NA
EGP00707	EGP29924	0.0534526	undirected	NA	NA
EGP06118	EGP06314	0.0534282	undirected	NA	NA
EGP06118	EGP22052	0.0533612	undirected	NA	NA
EGP00707	EGP01441	0.0533463	undirected	NA	NA
EGP06118	EGP28709	0.0533351	undirected	NA	NA
EGP00707	EGP32215	0.0533186	undirected	NA	NA
EGP06118	EGP30996	0.0533062	undirected	NA	NA
EGP00707	EGP10219	0.0532782	undirected	NA	NA
EGP26220	EGP28061	0.0532464	undirected	NA	NA
EGP26004	EGP26220	0.0532248	undirected	NA	NA
EGP00707	EGP00949	0.0531832	undirected	NA	NA
EGP00707	EGP05308	0.0531704	undirected	NA	NA
EGP13280	EGP26220	0.0531187	undirected	NA	NA
EGP06118	EGP12872	0.0530973	undirected	NA	NA
EGP00707	MSTRG.9953	0.0530607	undirected	NA	NA
EGP26220	MSTRG.17129	0.0530145	undirected	NA	NA
EGP06118	EGP19131	0.0530037	undirected	NA	NA
EGP02019	EGP26220	0.0529604	undirected	NA	NA
EGP06118	EGP27743	0.0529483	undirected	NA	NA
EGP07912	EGP26220	0.0528704	undirected	NA	NA
EGP06118	EGP09004	0.0528616	undirected	NA	NA
EGP04939	EGP06118	0.0528499	undirected	NA	NA
EGP06118	EGP15886	0.0527728	undirected	NA	NA
EGP00707	EGP29763	0.0526678	undirected	NA	NA
EGP16667	EGP26220	0.0526643	undirected	NA	NA
EGP00707	EGP10612	0.0526555	undirected	NA	NA
EGP00707	EGP24534	0.052611	undirected	NA	NA
EGP05786	EGP06118	0.0525445	undirected	NA	NA
EGP18996	EGP26220	0.0525222	undirected	NA	NA
EGP08664	EGP26220	0.0524159	undirected	NA	NA
EGP03467	EGP26220	0.0523692	undirected	NA	NA
EGP00707	EGP07298	0.052361	undirected	NA	NA
EGP06118	EGP10299	0.0523151	undirected	NA	NA
EGP06118	EGP28313	0.0522919	undirected	NA	NA
EGP06118	MSTRG.20421	0.0521993	undirected	NA	NA
EGP00707	MSTRG.7214	0.0521021	undirected	NA	NA
EGP00707	EGP20057	0.0519873	undirected	NA	NA
EGP06118	MSTRG.7348	0.0518146	undirected	NA	NA
EGP20057	EGP26220	0.0517424	undirected	NA	NA
EGP09235	EGP26220	0.0517022	undirected	NA	NA
EGP00707	EGP04545	0.051687	undirected	NA	NA
EGP26220	EGP26899	0.0516718	undirected	NA	NA
EGP07629	EGP26220	0.0516564	undirected	NA	NA
EGP06118	EGP25580	0.051645	undirected	NA	NA
EGP09913	EGP26220	0.0516408	undirected	NA	NA
EGP26220	EGP28709	0.0516336	undirected	NA	NA
EGP00707	EGP22324	0.0516158	undirected	NA	NA
EGP14648	EGP26220	0.0516146	undirected	NA	NA
EGP01585	EGP06118	0.0516122	undirected	NA	NA
EGP05469	EGP06118	0.051574	undirected	NA	NA
EGP26220	MSTRG.5664	0.0515278	undirected	NA	NA
EGP19548	EGP26220	0.0514996	undirected	NA	NA
EGP09414	EGP26220	0.051489	undirected	NA	NA
EGP06118	EGP09005	0.0514815	undirected	NA	NA
EGP06118	EGP10294	0.0514563	undirected	NA	NA
EGP23140	EGP26220	0.0513732	undirected	NA	NA
EGP06118	EGP28235	0.0513651	undirected	NA	NA
EGP00707	EGP16830	0.051114	undirected	NA	NA
EGP06118	EGP29275	0.0511032	undirected	NA	NA
EGP26220	EGP28173	0.051074	undirected	NA	NA
EGP00707	EGP33594	0.0510476	undirected	NA	NA
EGP06118	EGP19132	0.0510264	undirected	NA	NA
EGP06118	EGP19377	0.0509532	undirected	NA	NA
EGP00707	EGP04187	0.0509094	undirected	NA	NA
EGP15896	EGP26220	0.0509022	undirected	NA	NA
EGP00707	EGP24167	0.0508943	undirected	NA	NA
EGP06118	EGP22769	0.0508792	undirected	NA	NA
EGP06118	EGP28590	0.050854	undirected	NA	NA
EGP00707	EGP21595	0.0508152	undirected	NA	NA
EGP06118	EGP16206	0.0507591	undirected	NA	NA
EGP21651	EGP26220	0.0506561	undirected	NA	NA
EGP00707	EGP10011	0.0505249	undirected	NA	NA
EGP06118	EGP18557	0.0505121	undirected	NA	NA
EGP06118	EGP23459	0.0504491	undirected	NA	NA
EGP00997	EGP06118	0.0503641	undirected	NA	NA
EGP02997	EGP26220	0.0503492	undirected	NA	NA
EGP00707	EGP19808	0.0503209	undirected	NA	NA
EGP00707	EGP26884	0.0502951	undirected	NA	NA
EGP00707	EGP24939	0.0502447	undirected	NA	NA
EGP06118	EGP33669	0.0502282	undirected	NA	NA
EGP00707	EGP34459	0.0501882	undirected	NA	NA
EGP06118	MSTRG.20054	0.0501458	undirected	NA	NA
EGP06118	EGP13079	0.0500669	undirected	NA	NA
EGP00707	EGP06093	0.0500201	undirected	NA	NA
EGP26220	MSTRG.20196	0.0500174	undirected	NA	NA
EGP00707	EGP16393	0.0499999	undirected	NA	NA
EGP06118	EGP30713	0.0498934	undirected	NA	NA
EGP02516	EGP06118	0.0498606	undirected	NA	NA
EGP06118	EGP26962	0.0498306	undirected	NA	NA
EGP23822	EGP26220	0.0498055	undirected	NA	NA
EGP06118	MSTRG.8264	0.0497903	undirected	NA	NA
EGP00707	EGP30684	0.0497729	undirected	NA	NA
EGP00707	EGP22960	0.0497193	undirected	NA	NA
EGP22154	EGP26220	0.0497044	undirected	NA	NA
EGP05369	EGP06118	0.0496894	undirected	NA	NA
EGP00187	EGP00707	0.0496411	undirected	NA	NA
EGP06118	EGP24193	0.0496397	undirected	NA	NA
EGP00707	EGP00764	0.0496258	undirected	NA	NA
EGP26220	EGP31669	0.0495939	undirected	NA	NA
EGP00707	EGP16363	0.0495818	undirected	NA	NA
EGP06740	EGP26220	0.0495798	undirected	NA	NA
EGP06118	EGP10511	0.0495595	undirected	NA	NA
EGP01040	EGP26220	0.0495569	undirected	NA	NA
EGP06118	EGP27744	0.0494733	undirected	NA	NA
EGP26220	MSTRG.16238	0.049291	undirected	NA	NA
EGP06118	MSTRG.23021	0.0492498	undirected	NA	NA
EGP06118	EGP10536	0.0491264	undirected	NA	NA
EGP06118	EGP16218	0.0491135	undirected	NA	NA
EGP00707	EGP09622	0.0490313	undirected	NA	NA
EGP06118	EGP24708	0.0489566	undirected	NA	NA
EGP26220	MSTRG.17581	0.0488672	undirected	NA	NA
EGP00707	EGP23551	0.0488624	undirected	NA	NA
EGP06118	EGP12741	0.0488537	undirected	NA	NA
EGP01629	EGP26220	0.0487918	undirected	NA	NA
EGP00707	EGP23859	0.0486925	undirected	NA	NA
EGP05580	EGP06118	0.0486789	undirected	NA	NA
[truncated: 2,903 more rows]
