# Supplementary material for: Weighted Gene Co-Expression Analysis Network-Based Analysis on the Candidate Pathways and Hub Genes in Eggplant Bacterial Wilt-Resistance: A Plant Research Study
Source: Int J Mol Sci. 2021 Dec 10;22(24):13279. doi: 10.3390/ijms222413279 (PMC8706084; doi:10.3390/ijms222413279)
Supplement: Supplementary file 1 [file ijms-22-13279-s001.zip › Additonal file S1/Table S9. Genes set interacting with EGP00814,EGP23159, EGP28135, and EGP10610.xlsx]

## Sheet: Sheet1
fromNode	toNode	weight	direction	fromAltName	toAltName
EGP00814	EGP06790	0.407306	undirected	NA	NA
EGP00814	EGP09899	0.405012	undirected	NA	NA
EGP00814	EGP33474	0.402944	undirected	NA	NA
EGP28135	EGP34301	0.401201	undirected	NA	NA
EGP28135	EGP34306	0.401201	undirected	NA	NA
EGP10610	EGP34301	0.399551	undirected	NA	NA
EGP10610	EGP34306	0.399551	undirected	NA	NA
EGP13526	EGP28135	0.39701	undirected	NA	NA
EGP00814	EGP30821	0.397008	undirected	NA	NA
EGP00814	EGP10379	0.396766	undirected	NA	NA
EGP00814	EGP07060	0.395481	undirected	NA	NA
EGP23609	EGP28135	0.395109	undirected	NA	NA
EGP00814	EGP18044	0.395108	undirected	NA	NA
EGP00814	MSTRG.19286	0.394787	undirected	NA	NA
EGP24487	EGP28135	0.394664	undirected	NA	NA
EGP00814	MSTRG.19285	0.394449	undirected	NA	NA
EGP00814	MSTRG.17246	0.393831	undirected	NA	NA
EGP07061	EGP10610	0.393824	undirected	NA	NA
EGP00814	MSTRG.26440	0.393673	undirected	NA	NA
EGP00814	EGP24490	0.393319	undirected	NA	NA
EGP10610	EGP23609	0.393209	undirected	NA	NA
EGP07061	EGP28135	0.392624	undirected	NA	NA
EGP07061	EGP23759	0.391018	undirected	NA	NA
EGP00814	EGP28134	0.390993	undirected	NA	NA
EGP10610	MSTRG.6444	0.390765	undirected	NA	NA
EGP00814	MSTRG.11483	0.390762	undirected	NA	NA
EGP28135	MSTRG.6444	0.390567	undirected	NA	NA
EGP10610	EGP24487	0.390464	undirected	NA	NA
EGP05341	EGP23759	0.390017	undirected	NA	NA
EGP10610	EGP13526	0.389901	undirected	NA	NA
EGP05341	EGP28135	0.389734	undirected	NA	NA
EGP00814	EGP10511	0.389389	undirected	NA	NA
EGP23759	EGP27930	0.389319	undirected	NA	NA
EGP10610	EGP19544	0.388864	undirected	NA	NA
EGP23759	MSTRG.14653	0.388704	undirected	NA	NA
EGP05341	EGP10610	0.388638	undirected	NA	NA
EGP23759	MSTRG.21114	0.388227	undirected	NA	NA
EGP23759	EGP34301	0.387786	undirected	NA	NA
EGP23759	EGP34306	0.387786	undirected	NA	NA
EGP00814	EGP10159	0.387376	undirected	NA	NA
EGP10610	MSTRG.14653	0.386605	undirected	NA	NA
EGP00814	EGP17093	0.386403	undirected	NA	NA
EGP10610	MSTRG.21114	0.386234	undirected	NA	NA
EGP10610	MSTRG.342	0.386229	undirected	NA	NA
EGP19544	EGP28135	0.384829	undirected	NA	NA
EGP00814	EGP14537	0.384358	undirected	NA	NA
EGP28135	MSTRG.21114	0.384327	undirected	NA	NA
EGP10610	EGP27930	0.384149	undirected	NA	NA
EGP09219	EGP10610	0.384139	undirected	NA	NA
EGP00814	MSTRG.19732	0.38403	undirected	NA	NA
EGP00814	MSTRG.1841	0.383828	undirected	NA	NA
EGP28135	MSTRG.14653	0.383551	undirected	NA	NA
EGP23759	EGP24487	0.383481	undirected	NA	NA
EGP00814	EGP07285	0.382625	undirected	NA	NA
EGP00814	MSTRG.20048	0.382576	undirected	NA	NA
EGP00814	EGP08888	0.382262	undirected	NA	NA
EGP28135	MSTRG.342	0.382175	undirected	NA	NA
EGP02645	EGP23759	0.382014	undirected	NA	NA
EGP00814	MSTRG.26745	0.381807	undirected	NA	NA
EGP00814	EGP21048	0.381785	undirected	NA	NA
EGP27930	EGP28135	0.381775	undirected	NA	NA
EGP00814	MSTRG.7593	0.381601	undirected	NA	NA
EGP00814	EGP28792	0.380911	undirected	NA	NA
EGP28135	EGP28137	0.38082	undirected	NA	NA
EGP00814	EGP16821	0.380459	undirected	NA	NA
EGP00814	EGP18910	0.380364	undirected	NA	NA
EGP00814	EGP24061	0.380171	undirected	NA	NA
EGP23759	MSTRG.6444	0.38	undirected	NA	NA
EGP02803	EGP28135	0.379263	undirected	NA	NA
EGP00814	MSTRG.12774	0.378702	undirected	NA	NA
EGP00814	MSTRG.11484	0.378503	undirected	NA	NA
EGP00089	EGP00814	0.377513	undirected	NA	NA
EGP02645	EGP28135	0.377419	undirected	NA	NA
EGP00814	EGP10610	0.37741	undirected	NA	NA
EGP00814	MSTRG.24898	0.377393	undirected	NA	NA
EGP00814	EGP10042	0.377317	undirected	NA	NA
EGP10610	EGP28135	0.377164	undirected	NA	NA
EGP10610	EGP28135	0.377164	undirected	NA	NA
EGP10610	EGP28135	0.377164	undirected	NA	NA
EGP00814	EGP29670	0.377094	undirected	NA	NA
EGP00814	EGP29509	0.377045	undirected	NA	NA
EGP03061	EGP23759	0.376945	undirected	NA	NA
EGP17136	EGP23759	0.376845	undirected	NA	NA
EGP02803	EGP23759	0.376778	undirected	NA	NA
EGP10610	EGP28137	0.376389	undirected	NA	NA
EGP02803	EGP10610	0.376146	undirected	NA	NA
EGP00814	EGP16422	0.376107	undirected	NA	NA
EGP00814	MSTRG.21114	0.376082	undirected	NA	NA
EGP02645	EGP10610	0.376074	undirected	NA	NA
EGP00814	EGP21333	0.375891	undirected	NA	NA
EGP01040	EGP10610	0.375756	undirected	NA	NA
EGP00814	EGP05469	0.375644	undirected	NA	NA
EGP00814	EGP33824	0.375431	undirected	NA	NA
EGP00814	EGP14258	0.375382	undirected	NA	NA
EGP09219	EGP28135	0.375123	undirected	NA	NA
EGP00814	MSTRG.28174	0.374937	undirected	NA	NA
EGP23561	EGP28135	0.374616	undirected	NA	NA
EGP00814	EGP21091	0.37441	undirected	NA	NA
EGP00814	MSTRG.19731	0.373885	undirected	NA	NA
EGP03157	EGP28135	0.373793	undirected	NA	NA
EGP03157	EGP10610	0.37361	undirected	NA	NA
EGP00814	EGP33339	0.373346	undirected	NA	NA
EGP26728	EGP28135	0.372892	undirected	NA	NA
EGP00814	MSTRG.21276	0.372826	undirected	NA	NA
EGP10610	EGP17136	0.372808	undirected	NA	NA
EGP00814	EGP22105	0.372761	undirected	NA	NA
EGP00814	EGP20771	0.372609	undirected	NA	NA
EGP00814	MSTRG.22587	0.371843	undirected	NA	NA
EGP00814	EGP01053	0.37151	undirected	NA	NA
EGP00814	EGP09323	0.371364	undirected	NA	NA
EGP18128	EGP28135	0.371233	undirected	NA	NA
EGP10511	EGP10610	0.370621	undirected	NA	NA
EGP00814	MSTRG.6186	0.370115	undirected	NA	NA
EGP19544	EGP23759	0.370029	undirected	NA	NA
EGP23759	EGP25367	0.369869	undirected	NA	NA
EGP10610	EGP18128	0.369749	undirected	NA	NA
EGP10610	EGP26728	0.369309	undirected	NA	NA
EGP23759	EGP26728	0.369262	undirected	NA	NA
EGP10610	EGP23561	0.368755	undirected	NA	NA
EGP01040	EGP28135	0.368752	undirected	NA	NA
EGP00814	EGP19313	0.36826	undirected	NA	NA
EGP00814	EGP07032	0.367952	undirected	NA	NA
EGP00814	EGP09131	0.367088	undirected	NA	NA
EGP17136	EGP28135	0.366527	undirected	NA	NA
EGP06111	EGP28135	0.366481	undirected	NA	NA
EGP16091	EGP28135	0.365053	undirected	NA	NA
EGP10610	EGP23759	0.364581	undirected	NA	NA
EGP10610	EGP23759	0.364581	undirected	NA	NA
EGP10610	EGP23759	0.364581	undirected	NA	NA
EGP10610	EGP23759	0.364581	undirected	NA	NA
EGP00562	EGP00814	0.364278	undirected	NA	NA
EGP10610	MSTRG.348	0.364276	undirected	NA	NA
EGP23759	MSTRG.348	0.36396	undirected	NA	NA
EGP10610	EGP23810	0.363755	undirected	NA	NA
EGP00814	EGP25660	0.363685	undirected	NA	NA
EGP07307	EGP10610	0.363621	undirected	NA	NA
EGP23609	EGP23759	0.36339	undirected	NA	NA
EGP10610	EGP16400	0.363185	undirected	NA	NA
EGP06111	EGP10610	0.363061	undirected	NA	NA
EGP00814	EGP19822	0.363011	undirected	NA	NA
EGP23759	MSTRG.342	0.36265	undirected	NA	NA
EGP00814	EGP28000	0.362303	undirected	NA	NA
EGP03061	EGP10610	0.362251	undirected	NA	NA
EGP15932	EGP23759	0.361831	undirected	NA	NA
EGP23759	EGP28137	0.361358	undirected	NA	NA
EGP00814	EGP26177	0.361258	undirected	NA	NA
EGP10511	EGP28135	0.361172	undirected	NA	NA
EGP10610	EGP25367	0.361003	undirected	NA	NA
EGP00814	EGP16205	0.360645	undirected	NA	NA
EGP00787	EGP10610	0.360523	undirected	NA	NA
EGP00787	EGP28135	0.360459	undirected	NA	NA
EGP16422	EGP23759	0.360309	undirected	NA	NA
EGP16400	EGP23759	0.360132	undirected	NA	NA
EGP06111	EGP23759	0.360032	undirected	NA	NA
EGP00814	EGP11124	0.359674	undirected	NA	NA
EGP10492	EGP10610	0.359599	undirected	NA	NA
EGP00814	EGP21275	0.359569	undirected	NA	NA
EGP28135	MSTRG.11484	0.359501	undirected	NA	NA
EGP25367	EGP28135	0.359341	undirected	NA	NA
EGP23759	EGP25780	0.359233	undirected	NA	NA
EGP03061	EGP28135	0.358591	undirected	NA	NA
EGP00814	EGP12736	0.358073	undirected	NA	NA
EGP21090	EGP23759	0.357951	undirected	NA	NA
EGP10492	EGP28135	0.357653	undirected	NA	NA
EGP10610	MSTRG.11484	0.357296	undirected	NA	NA
EGP00814	MSTRG.254	0.357244	undirected	NA	NA
EGP00814	EGP06847	0.357078	undirected	NA	NA
EGP00814	EGP16995	0.356992	undirected	NA	NA
EGP00814	EGP28509	0.356899	undirected	NA	NA
EGP23759	MSTRG.14163	0.356678	undirected	NA	NA
EGP00814	EGP14462	0.35652	undirected	NA	NA
EGP13526	EGP23759	0.355897	undirected	NA	NA
EGP16400	EGP28135	0.355745	undirected	NA	NA
EGP09219	EGP23759	0.355551	undirected	NA	NA
EGP00814	EGP13603	0.355493	undirected	NA	NA
EGP00814	EGP26363	0.355446	undirected	NA	NA
EGP23759	EGP33824	0.355271	undirected	NA	NA
EGP00814	EGP21995	0.35478	undirected	NA	NA
EGP00814	EGP30713	0.354555	undirected	NA	NA
EGP08883	EGP10610	0.354462	undirected	NA	NA
EGP00814	MSTRG.29377	0.354111	undirected	NA	NA
EGP23759	EGP33547	0.353968	undirected	NA	NA
EGP00814	EGP23822	0.353809	undirected	NA	NA
EGP10610	MSTRG.14163	0.353669	undirected	NA	NA
EGP03157	EGP23759	0.353255	undirected	NA	NA
EGP10610	EGP15487	0.352312	undirected	NA	NA
EGP00814	EGP23616	0.352148	undirected	NA	NA
EGP15487	EGP28135	0.351857	undirected	NA	NA
EGP28135	MSTRG.348	0.351828	undirected	NA	NA
EGP00814	EGP30586	0.351514	undirected	NA	NA
EGP08883	EGP23759	0.351486	undirected	NA	NA
EGP10610	MSTRG.20035	0.351403	undirected	NA	NA
EGP10610	EGP16091	0.351115	undirected	NA	NA
EGP00814	EGP27653	0.351097	undirected	NA	NA
EGP14407	EGP23759	0.350877	undirected	NA	NA
EGP00814	EGP22166	0.35084	undirected	NA	NA
EGP00814	EGP26423	0.350794	undirected	NA	NA
EGP10610	EGP21559	0.350779	undirected	NA	NA
EGP00814	EGP17094	0.350491	undirected	NA	NA
EGP07307	EGP28135	0.350235	undirected	NA	NA
EGP23759	EGP28135	0.350158	undirected	NA	NA
EGP23759	EGP28135	0.350158	undirected	NA	NA
EGP23759	EGP28135	0.350158	undirected	NA	NA
EGP10610	EGP30371	0.350154	undirected	NA	NA
EGP00814	MSTRG.20957	0.350107	undirected	NA	NA
EGP10610	EGP33824	0.35003	undirected	NA	NA
EGP10610	MSTRG.6630	0.349954	undirected	NA	NA
EGP23685	EGP23759	0.349929	undirected	NA	NA
EGP10610	EGP19537	0.349645	undirected	NA	NA
EGP23759	EGP23810	0.349627	undirected	NA	NA
EGP00814	EGP08885	0.349559	undirected	NA	NA
EGP10610	EGP14407	0.349339	undirected	NA	NA
EGP00814	EGP24506	0.349302	undirected	NA	NA
EGP09276	EGP23759	0.349207	undirected	NA	NA
EGP23810	EGP28135	0.348863	undirected	NA	NA
EGP00814	EGP30996	0.348174	undirected	NA	NA
EGP00814	EGP10632	0.347877	undirected	NA	NA
EGP19537	EGP28135	0.347812	undirected	NA	NA
EGP19537	EGP23759	0.34758	undirected	NA	NA
EGP18128	EGP23759	0.347552	undirected	NA	NA
EGP00814	EGP30371	0.347515	undirected	NA	NA
EGP00814	EGP14568	0.347464	undirected	NA	NA
EGP10610	EGP25780	0.34744	undirected	NA	NA
EGP28135	MSTRG.6387	0.347146	undirected	NA	NA
EGP23759	MSTRG.6630	0.346698	undirected	NA	NA
EGP00814	EGP05280	0.346681	undirected	NA	NA
EGP09276	EGP10610	0.3464	undirected	NA	NA
EGP00814	EGP12757	0.346372	undirected	NA	NA
EGP00814	MSTRG.12764	0.346301	undirected	NA	NA
EGP00814	EGP09208	0.346198	undirected	NA	NA
EGP00814	EGP26892	0.345558	undirected	NA	NA
EGP00814	EGP26178	0.3453	undirected	NA	NA
EGP11114	EGP23759	0.34498	undirected	NA	NA
EGP10610	EGP28139	0.344916	undirected	NA	NA
EGP10492	EGP23759	0.344913	undirected	NA	NA
EGP08883	EGP28135	0.344494	undirected	NA	NA
EGP10610	EGP21090	0.344459	undirected	NA	NA
EGP00814	EGP05897	0.344412	undirected	NA	NA
EGP00814	EGP23273	0.344256	undirected	NA	NA
EGP15932	EGP28135	0.344142	undirected	NA	NA
EGP06485	EGP10610	0.344114	undirected	NA	NA
EGP00814	EGP12874	0.343622	undirected	NA	NA
EGP28135	MSTRG.20035	0.343339	undirected	NA	NA
EGP00814	EGP19312	0.343289	undirected	NA	NA
EGP01040	EGP23759	0.34284	undirected	NA	NA
EGP10511	EGP23759	0.342724	undirected	NA	NA
EGP23759	MSTRG.17246	0.342686	undirected	NA	NA
EGP00814	EGP09276	0.342552	undirected	NA	NA
EGP28135	EGP28139	0.342484	undirected	NA	NA
EGP10610	EGP18717	0.342321	undirected	NA	NA
EGP00814	EGP30372	0.34222	undirected	NA	NA
EGP10610	EGP23822	0.342038	undirected	NA	NA
EGP23759	MSTRG.29377	0.342034	undirected	NA	NA
EGP28135	EGP30371	0.341975	undirected	NA	NA
EGP00814	EGP26206	0.341745	undirected	NA	NA
EGP00814	EGP18561	0.341676	undirected	NA	NA
EGP28135	MSTRG.6630	0.341639	undirected	NA	NA
EGP25780	EGP28135	0.341426	undirected	NA	NA
EGP00015	EGP00814	0.341406	undirected	NA	NA
EGP10610	EGP28494	0.341173	undirected	NA	NA
EGP10610	EGP15932	0.340773	undirected	NA	NA
EGP00814	MSTRG.4636	0.34062	undirected	NA	NA
EGP28135	EGP28494	0.340171	undirected	NA	NA
EGP21090	EGP28135	0.33991	undirected	NA	NA
EGP00814	EGP33746	0.339813	undirected	NA	NA
EGP28135	MSTRG.14163	0.339372	undirected	NA	NA
EGP00814	EGP09320	0.339329	undirected	NA	NA
EGP00814	EGP20635	0.338915	undirected	NA	NA
EGP10610	EGP16422	0.33885	undirected	NA	NA
EGP21559	EGP28135	0.338568	undirected	NA	NA
EGP10610	EGP24640	0.338499	undirected	NA	NA
EGP10610	MSTRG.17246	0.338043	undirected	NA	NA
EGP00814	EGP17136	0.337927	undirected	NA	NA
EGP28135	EGP33824	0.337724	undirected	NA	NA
EGP00814	EGP23820	0.337251	undirected	NA	NA
EGP00814	EGP07248	0.337228	undirected	NA	NA
EGP00814	EGP26085	0.337102	undirected	NA	NA
EGP00814	EGP11487	0.337078	undirected	NA	NA
EGP00814	EGP08728	0.33676	undirected	NA	NA
EGP00182	EGP00814	0.336459	undirected	NA	NA
EGP23822	EGP28135	0.336444	undirected	NA	NA
EGP10610	MSTRG.29377	0.336283	undirected	NA	NA
EGP00207	EGP23759	0.336241	undirected	NA	NA
EGP06485	EGP28135	0.336171	undirected	NA	NA
EGP23759	EGP33048	0.335976	undirected	NA	NA
EGP14407	EGP28135	0.33592	undirected	NA	NA
EGP10610	MSTRG.6387	0.335754	undirected	NA	NA
EGP00814	MSTRG.14653	0.33535	undirected	NA	NA
EGP00814	EGP05264	0.334639	undirected	NA	NA
EGP09276	EGP28135	0.334236	undirected	NA	NA
EGP00814	MSTRG.20421	0.333901	undirected	NA	NA
EGP23759	EGP28494	0.333753	undirected	NA	NA
EGP28134	EGP28135	0.333742	undirected	NA	NA
EGP00814	EGP23881	0.333334	undirected	NA	NA
EGP00814	EGP28061	0.333208	undirected	NA	NA
EGP23759	MSTRG.20035	0.333202	undirected	NA	NA
EGP23759	EGP33427	0.333025	undirected	NA	NA
EGP15817	EGP23759	0.332878	undirected	NA	NA
EGP00814	EGP06150	0.332454	undirected	NA	NA
EGP10610	EGP23685	0.332289	undirected	NA	NA
EGP28135	MSTRG.23889	0.332091	undirected	NA	NA
EGP00814	EGP08726	0.331817	undirected	NA	NA
EGP28135	EGP30909	0.331701	undirected	NA	NA
EGP00814	EGP31246	0.33166	undirected	NA	NA
EGP10610	EGP22400	0.331634	undirected	NA	NA
EGP18717	EGP28135	0.331178	undirected	NA	NA
EGP10610	MSTRG.23889	0.331161	undirected	NA	NA
EGP00814	EGP33312	0.331016	undirected	NA	NA
EGP16422	EGP28135	0.330694	undirected	NA	NA
EGP10610	EGP16421	0.330615	undirected	NA	NA
EGP00787	EGP23759	0.330462	undirected	NA	NA
EGP10610	EGP11114	0.330278	undirected	NA	NA
EGP10610	EGP30909	0.330252	undirected	NA	NA
EGP10610	EGP28134	0.330222	undirected	NA	NA
EGP00814	EGP20013	0.330197	undirected	NA	NA
EGP08984	EGP10610	0.329925	undirected	NA	NA
EGP00814	EGP19155	0.329881	undirected	NA	NA
EGP18044	EGP28135	0.329587	undirected	NA	NA
EGP10610	EGP28803	0.329409	undirected	NA	NA
EGP00814	EGP28469	0.329401	undirected	NA	NA
EGP10610	EGP13728	0.329397	undirected	NA	NA
EGP24640	EGP28135	0.329088	undirected	NA	NA
EGP00814	MSTRG.28076	0.328966	undirected	NA	NA
EGP16421	EGP28135	0.328915	undirected	NA	NA
EGP23685	EGP28135	0.328842	undirected	NA	NA
EGP00814	EGP32516	0.328462	undirected	NA	NA
EGP28135	MSTRG.24235	0.328433	undirected	NA	NA
EGP00814	EGP24093	0.328299	undirected	NA	NA
EGP00814	EGP08322	0.328014	undirected	NA	NA
EGP10610	MSTRG.20421	0.327953	undirected	NA	NA
EGP00814	EGP26179	0.32767	undirected	NA	NA
EGP00814	MSTRG.14603	0.327149	undirected	NA	NA
EGP28135	MSTRG.17246	0.327117	undirected	NA	NA
EGP10610	MSTRG.24235	0.327093	undirected	NA	NA
EGP10610	EGP33427	0.327049	undirected	NA	NA
EGP00814	EGP13085	0.327039	undirected	NA	NA
EGP11114	EGP28135	0.326968	undirected	NA	NA
EGP07307	EGP23759	0.326853	undirected	NA	NA
EGP00814	EGP33735	0.326755	undirected	NA	NA
EGP00814	EGP08840	0.326595	undirected	NA	NA
EGP00814	EGP00914	0.326497	undirected	NA	NA
EGP00814	EGP19001	0.325667	undirected	NA	NA
EGP23759	EGP30386	0.325314	undirected	NA	NA
EGP28135	EGP28803	0.325177	undirected	NA	NA
EGP08984	EGP28135	0.324627	undirected	NA	NA
EGP10610	EGP11065	0.323905	undirected	NA	NA
EGP18717	EGP23759	0.323903	undirected	NA	NA
EGP22400	EGP23759	0.323754	undirected	NA	NA
EGP10610	EGP33547	0.323551	undirected	NA	NA
EGP10610	EGP18044	0.32348	undirected	NA	NA
EGP23759	EGP33483	0.323355	undirected	NA	NA
EGP11065	EGP28135	0.323331	undirected	NA	NA
EGP23759	MSTRG.20421	0.322462	undirected	NA	NA
EGP23759	EGP24640	0.322394	undirected	NA	NA
EGP00814	EGP32517	0.322389	undirected	NA	NA
EGP19312	EGP23759	0.322313	undirected	NA	NA
EGP28135	MSTRG.29377	0.322262	undirected	NA	NA
EGP28135	EGP33547	0.322115	undirected	NA	NA
EGP10610	EGP27653	0.321888	undirected	NA	NA
EGP00814	EGP15730	0.321332	undirected	NA	NA
EGP28135	MSTRG.20421	0.321267	undirected	NA	NA
EGP00814	EGP19377	0.321262	undirected	NA	NA
EGP23759	MSTRG.11484	0.320813	undirected	NA	NA
EGP23759	MSTRG.20760	0.320662	undirected	NA	NA
EGP00814	MSTRG.8028	0.32063	undirected	NA	NA
EGP15487	EGP23759	0.320357	undirected	NA	NA
EGP13728	EGP28135	0.320174	undirected	NA	NA
EGP09157	EGP23759	0.320116	undirected	NA	NA
EGP04808	EGP10610	0.319814	undirected	NA	NA
EGP00814	EGP23759	0.319752	undirected	NA	NA
EGP00814	EGP01629	0.319689	undirected	NA	NA
EGP28135	EGP33427	0.319385	undirected	NA	NA
EGP00814	EGP00818	0.318858	undirected	NA	NA
EGP00814	EGP06126	0.317937	undirected	NA	NA
EGP00814	EGP02205	0.317724	undirected	NA	NA
EGP10298	EGP28135	0.317631	undirected	NA	NA
EGP00814	EGP28420	0.317627	undirected	NA	NA
EGP10610	EGP21041	0.317556	undirected	NA	NA
EGP00814	EGP29971	0.317539	undirected	NA	NA
EGP00814	EGP14402	0.317238	undirected	NA	NA
EGP00814	EGP21300	0.317146	undirected	NA	NA
EGP23561	EGP23759	0.316891	undirected	NA	NA
EGP27653	EGP28135	0.316708	undirected	NA	NA
EGP00814	EGP03073	0.316609	undirected	NA	NA
EGP04808	EGP28135	0.316496	undirected	NA	NA
EGP22400	EGP28135	0.316066	undirected	NA	NA
EGP10610	EGP26084	0.316007	undirected	NA	NA
EGP21105	EGP23759	0.315957	undirected	NA	NA
EGP00814	EGP01585	0.315792	undirected	NA	NA
EGP00207	EGP10610	0.315727	undirected	NA	NA
EGP00814	EGP12841	0.31549	undirected	NA	NA
EGP00814	EGP16095	0.315292	undirected	NA	NA
EGP00814	EGP23457	0.315125	undirected	NA	NA
EGP10610	EGP26587	0.314203	undirected	NA	NA
EGP00814	EGP15597	0.313963	undirected	NA	NA
EGP08325	EGP10610	0.313705	undirected	NA	NA
EGP00814	EGP30200	0.313518	undirected	NA	NA
EGP00207	EGP28135	0.313019	undirected	NA	NA
EGP00800	EGP23759	0.312487	undirected	NA	NA
EGP00814	EGP13414	0.31237	undirected	NA	NA
EGP02930	EGP23759	0.31236	undirected	NA	NA
EGP23759	EGP26587	0.311589	undirected	NA	NA
EGP23759	EGP28612	0.311501	undirected	NA	NA
EGP00814	EGP26355	0.311487	undirected	NA	NA
EGP00814	MSTRG.24302	0.311089	undirected	NA	NA
EGP10298	EGP10610	0.310931	undirected	NA	NA
EGP10610	EGP30386	0.310853	undirected	NA	NA
EGP04808	EGP23759	0.310709	undirected	NA	NA
EGP23759	MSTRG.17022	0.310582	undirected	NA	NA
EGP26972	EGP28135	0.310462	undirected	NA	NA
EGP00814	EGP19292	0.310459	undirected	NA	NA
EGP00814	EGP23494	0.310416	undirected	NA	NA
EGP26084	EGP28135	0.310309	undirected	NA	NA
EGP00814	EGP10586	0.309962	undirected	NA	NA
EGP00814	EGP29260	0.309791	undirected	NA	NA
EGP00814	EGP10958	0.309539	undirected	NA	NA
EGP06835	EGP10610	0.309508	undirected	NA	NA
EGP05597	EGP10610	0.309265	undirected	NA	NA
EGP00814	MSTRG.10390	0.309259	undirected	NA	NA
EGP28135	EGP31673	0.30917	undirected	NA	NA
EGP28135	EGP30386	0.309087	undirected	NA	NA
EGP08325	EGP23759	0.308945	undirected	NA	NA
EGP23759	EGP31521	0.308743	undirected	NA	NA
EGP10610	MSTRG.20760	0.308286	undirected	NA	NA
EGP00814	EGP12845	0.308156	undirected	NA	NA
EGP10610	EGP15817	0.308151	undirected	NA	NA
EGP10610	EGP14137	0.307957	undirected	NA	NA
EGP00814	EGP00949	0.30793	undirected	NA	NA
EGP03283	EGP23759	0.307882	undirected	NA	NA
EGP00814	EGP19060	0.307786	undirected	NA	NA
EGP00814	EGP16206	0.307688	undirected	NA	NA
EGP26587	EGP28135	0.307315	undirected	NA	NA
EGP10610	EGP33048	0.307232	undirected	NA	NA
EGP00814	EGP04939	0.307125	undirected	NA	NA
EGP00814	EGP32177	0.307052	undirected	NA	NA
EGP00814	EGP31612	0.306935	undirected	NA	NA
EGP00814	EGP18443	0.306757	undirected	NA	NA
EGP23665	EGP28135	0.306711	undirected	NA	NA
EGP21559	EGP23759	0.306345	undirected	NA	NA
EGP00814	EGP19461	0.306282	undirected	NA	NA
EGP08325	EGP28135	0.306171	undirected	NA	NA
EGP10610	EGP31673	0.306032	undirected	NA	NA
EGP00814	EGP16015	0.305935	undirected	NA	NA
EGP00814	EGP11570	0.305629	undirected	NA	NA
EGP00814	EGP21200	0.30535	undirected	NA	NA
EGP00814	EGP26685	0.305228	undirected	NA	NA
EGP00814	EGP17162	0.304959	undirected	NA	NA
EGP10610	EGP26340	0.304894	undirected	NA	NA
EGP00814	EGP21199	0.304841	undirected	NA	NA
EGP00814	EGP32989	0.304811	undirected	NA	NA
EGP28135	EGP30019	0.304722	undirected	NA	NA
EGP10610	EGP23665	0.304424	undirected	NA	NA
EGP00814	EGP16108	0.304364	undirected	NA	NA
EGP09157	EGP10610	0.304326	undirected	NA	NA
EGP21041	EGP28135	0.304278	undirected	NA	NA
EGP10610	EGP30019	0.304132	undirected	NA	NA
EGP00814	EGP28820	0.30358	undirected	NA	NA
EGP02814	EGP28135	0.30343	undirected	NA	NA
EGP15730	EGP23759	0.303268	undirected	NA	NA
EGP10610	MSTRG.17022	0.303246	undirected	NA	NA
EGP00814	EGP33048	0.303209	undirected	NA	NA
EGP03283	EGP10610	0.303046	undirected	NA	NA
EGP10610	EGP33616	0.302995	undirected	NA	NA
EGP00814	EGP25737	0.302716	undirected	NA	NA
EGP06835	EGP28135	0.302464	undirected	NA	NA
EGP00814	EGP29908	0.302451	undirected	NA	NA
EGP00814	EGP02209	0.302196	undirected	NA	NA
EGP00491	EGP10610	0.301984	undirected	NA	NA
EGP00814	EGP24068	0.301805	undirected	NA	NA
EGP00814	EGP21994	0.30139	undirected	NA	NA
EGP10610	EGP12845	0.301063	undirected	NA	NA
EGP00814	EGP12868	0.30106	undirected	NA	NA
EGP10610	EGP28266	0.301027	undirected	NA	NA
EGP13603	EGP23759	0.300984	undirected	NA	NA
EGP00814	EGP24640	0.300721	undirected	NA	NA
EGP23759	EGP26340	0.300447	undirected	NA	NA
EGP00814	EGP24510	0.300341	undirected	NA	NA
EGP00814	EGP05337	0.300277	undirected	NA	NA
EGP02814	EGP10610	0.300222	undirected	NA	NA
EGP23759	EGP30371	0.30001	undirected	NA	NA
EGP10610	EGP26972	0.299747	undirected	NA	NA
EGP23759	EGP28803	0.299642	undirected	NA	NA
EGP10610	EGP23881	0.299248	undirected	NA	NA
EGP23759	EGP27608	0.299235	undirected	NA	NA
EGP00814	EGP10837	0.299197	undirected	NA	NA
EGP00814	EGP10822	0.299197	undirected	NA	NA
EGP28135	EGP28266	0.299162	undirected	NA	NA
EGP14137	EGP28135	0.29908	undirected	NA	NA
EGP06485	EGP23759	0.298987	undirected	NA	NA
EGP15817	EGP28135	0.298529	undirected	NA	NA
EGP10610	EGP14374	0.298304	undirected	NA	NA
EGP21041	EGP23759	0.298143	undirected	NA	NA
EGP00814	EGP30900	0.298098	undirected	NA	NA
EGP23881	EGP28135	0.29801	undirected	NA	NA
EGP02930	EGP10610	0.297968	undirected	NA	NA
EGP10610	EGP19312	0.297883	undirected	NA	NA
EGP00814	EGP10999	0.297757	undirected	NA	NA
EGP00814	EGP19183	0.29754	undirected	NA	NA
EGP23759	EGP33616	0.297524	undirected	NA	NA
EGP10610	EGP33483	0.297477	undirected	NA	NA
EGP02359	EGP23759	0.297427	undirected	NA	NA
EGP10610	EGP13603	0.297253	undirected	NA	NA
EGP00814	EGP23810	0.29705	undirected	NA	NA
EGP00814	EGP11780	0.297004	undirected	NA	NA
EGP02359	EGP10610	0.296753	undirected	NA	NA
EGP28135	EGP33048	0.296696	undirected	NA	NA
EGP16039	EGP28135	0.296349	undirected	NA	NA
EGP03283	EGP28135	0.296321	undirected	NA	NA
EGP10610	EGP31522	0.296222	undirected	NA	NA
EGP05597	EGP28135	0.29599	undirected	NA	NA
EGP00814	EGP30960	0.295881	undirected	NA	NA
EGP23759	EGP28139	0.295867	undirected	NA	NA
EGP09157	EGP28135	0.295646	undirected	NA	NA
EGP00814	MSTRG.6387	0.295516	undirected	NA	NA
EGP25999	EGP28135	0.295305	undirected	NA	NA
EGP14137	EGP23759	0.294976	undirected	NA	NA
EGP00814	EGP10141	0.294946	undirected	NA	NA
EGP21725	EGP28135	0.29477	undirected	NA	NA
EGP00814	EGP06358	0.294575	undirected	NA	NA
EGP26340	EGP28135	0.294456	undirected	NA	NA
EGP00814	MSTRG.25346	0.294152	undirected	NA	NA
EGP10610	EGP14707	0.294004	undirected	NA	NA
EGP00814	EGP21277	0.293955	undirected	NA	NA
EGP14710	EGP28135	0.293401	undirected	NA	NA
EGP00814	EGP23787	0.293241	undirected	NA	NA
EGP28135	MSTRG.20760	0.292965	undirected	NA	NA
EGP10610	EGP19129	0.292578	undirected	NA	NA
EGP16421	EGP23759	0.292536	undirected	NA	NA
EGP00814	EGP26224	0.292363	undirected	NA	NA
EGP10610	EGP14710	0.292348	undirected	NA	NA
EGP23759	EGP28134	0.292316	undirected	NA	NA
EGP00814	MSTRG.5698	0.291957	undirected	NA	NA
EGP05254	EGP23759	0.291944	undirected	NA	NA
EGP28135	MSTRG.17022	0.2917	undirected	NA	NA
EGP23759	MSTRG.23889	0.291528	undirected	NA	NA
EGP14710	EGP23759	0.29119	undirected	NA	NA
EGP19312	EGP28135	0.291169	undirected	NA	NA
EGP10610	EGP25999	0.291036	undirected	NA	NA
EGP10610	EGP30821	0.290998	undirected	NA	NA
EGP09119	EGP28135	0.290958	undirected	NA	NA
EGP00814	MSTRG.11022	0.290292	undirected	NA	NA
EGP00814	EGP30729	0.289882	undirected	NA	NA
EGP23759	EGP26084	0.289876	undirected	NA	NA
EGP00814	EGP26728	0.289681	undirected	NA	NA
EGP00814	EGP09643	0.289204	undirected	NA	NA
EGP02359	EGP28135	0.289183	undirected	NA	NA
EGP12549	EGP28135	0.289091	undirected	NA	NA
EGP09119	EGP10610	0.289075	undirected	NA	NA
EGP28135	EGP28792	0.28906	undirected	NA	NA
EGP10610	EGP27608	0.289008	undirected	NA	NA
EGP00814	MSTRG.5664	0.288903	undirected	NA	NA
EGP10316	EGP10610	0.288722	undirected	NA	NA
EGP23759	EGP30019	0.288683	undirected	NA	NA
EGP00814	EGP27841	0.288538	undirected	NA	NA
EGP00814	EGP21403	0.288221	undirected	NA	NA
EGP00814	EGP21342	0.28816	undirected	NA	NA
EGP00491	EGP28135	0.288042	undirected	NA	NA
EGP14374	EGP28135	0.287962	undirected	NA	NA
EGP10610	EGP27620	0.287809	undirected	NA	NA
EGP14707	EGP28135	0.287695	undirected	NA	NA
EGP21096	EGP23759	0.287634	undirected	NA	NA
EGP00814	EGP30197	0.287596	undirected	NA	NA
EGP10610	EGP21725	0.287437	undirected	NA	NA
EGP10610	EGP12549	0.287421	undirected	NA	NA
EGP13603	EGP28135	0.287251	undirected	NA	NA
EGP00814	EGP10977	0.287115	undirected	NA	NA
EGP00814	EGP15464	0.28701	undirected	NA	NA
EGP23759	MSTRG.20048	0.286995	undirected	NA	NA
EGP00814	EGP11520	0.286971	undirected	NA	NA
EGP00814	MSTRG.6630	0.286955	undirected	NA	NA
EGP05254	EGP10610	0.286705	undirected	NA	NA
EGP10610	EGP26462	0.286681	undirected	NA	NA
EGP21091	EGP23759	0.286602	undirected	NA	NA
EGP00814	EGP26204	0.286237	undirected	NA	NA
EGP02930	EGP28135	0.286115	undirected	NA	NA
EGP06110	EGP23759	0.285921	undirected	NA	NA
EGP00814	EGP13443	0.285915	undirected	NA	NA
EGP16091	EGP23759	0.285834	undirected	NA	NA
EGP00814	EGP02792	0.285798	undirected	NA	NA
EGP00491	EGP23759	0.285618	undirected	NA	NA
EGP00800	EGP10610	0.285564	undirected	NA	NA
EGP10610	EGP28612	0.285551	undirected	NA	NA
EGP10610	EGP21105	0.28541	undirected	NA	NA
EGP10610	EGP16039	0.285375	undirected	NA	NA
EGP05237	EGP10610	0.284972	undirected	NA	NA
EGP00814	EGP05486	0.284882	undirected	NA	NA
EGP06660	EGP28135	0.284607	undirected	NA	NA
EGP27620	EGP28135	0.284505	undirected	NA	NA
EGP00814	MSTRG.596	0.284397	undirected	NA	NA
EGP10610	EGP31521	0.28427	undirected	NA	NA
EGP06127	EGP10610	0.28426	undirected	NA	NA
EGP28135	EGP33483	0.284082	undirected	NA	NA
EGP28135	EGP31522	0.283921	undirected	NA	NA
EGP08984	EGP23759	0.283749	undirected	NA	NA
EGP10610	EGP28792	0.28347	undirected	NA	NA
EGP28135	EGP31755	0.283342	undirected	NA	NA
EGP06127	EGP23759	0.28333	undirected	NA	NA
EGP10316	EGP23759	0.28255	undirected	NA	NA
EGP10610	EGP31755	0.282459	undirected	NA	NA
EGP28135	EGP30821	0.282393	undirected	NA	NA
EGP00814	EGP33475	0.282073	undirected	NA	NA
EGP06110	EGP10610	0.281958	undirected	NA	NA
EGP23759	MSTRG.6387	0.281801	undirected	NA	NA
EGP00814	EGP09657	0.281775	undirected	NA	NA
EGP10610	EGP33475	0.281712	undirected	NA	NA
EGP00309	EGP00814	0.281665	undirected	NA	NA
EGP26462	EGP28135	0.281637	undirected	NA	NA
EGP12845	EGP28135	0.281445	undirected	NA	NA
EGP10610	EGP24626	0.281346	undirected	NA	NA
EGP00814	MSTRG.18891	0.281328	undirected	NA	NA
EGP10610	MSTRG.6186	0.281168	undirected	NA	NA
EGP28135	EGP31521	0.281086	undirected	NA	NA
EGP28135	EGP33616	0.280617	undirected	NA	NA
EGP10610	EGP14451	0.280411	undirected	NA	NA
EGP10999	EGP23759	0.280353	undirected	NA	NA
EGP10610	EGP25490	0.280319	undirected	NA	NA
EGP19129	EGP28135	0.280174	undirected	NA	NA
EGP11065	EGP23759	0.279608	undirected	NA	NA
EGP25490	EGP28135	0.279555	undirected	NA	NA
EGP00814	EGP14779	0.279353	undirected	NA	NA
EGP28135	EGP28612	0.279349	undirected	NA	NA
EGP00814	MSTRG.18049	0.279282	undirected	NA	NA
EGP08823	EGP28135	0.279224	undirected	NA	NA
EGP00814	EGP16711	0.27914	undirected	NA	NA
EGP06835	EGP23759	0.278761	undirected	NA	NA
EGP00814	EGP00915	0.278744	undirected	NA	NA
EGP00814	EGP28135	0.278737	undirected	NA	NA
EGP23759	MSTRG.6186	0.278657	undirected	NA	NA
EGP10610	EGP31278	0.278656	undirected	NA	NA
EGP00814	EGP19314	0.278529	undirected	NA	NA
EGP00062	EGP00814	0.27837	undirected	NA	NA
EGP23759	EGP23822	0.278128	undirected	NA	NA
EGP21996	EGP23759	0.278109	undirected	NA	NA
EGP00814	EGP32126	0.277927	undirected	NA	NA
EGP04672	EGP23759	0.27784	undirected	NA	NA
EGP00814	EGP21056	0.277816	undirected	NA	NA
EGP08815	EGP28135	0.277792	undirected	NA	NA
EGP18044	EGP23759	0.27772	undirected	NA	NA
EGP05237	EGP28135	0.277649	undirected	NA	NA
EGP10316	EGP28135	0.277235	undirected	NA	NA
EGP10610	EGP10999	0.276693	undirected	NA	NA
EGP14451	EGP23759	0.276448	undirected	NA	NA
EGP18557	EGP23759	0.276417	undirected	NA	NA
EGP10610	EGP15730	0.276061	undirected	NA	NA
EGP10610	EGP13777	0.276012	undirected	NA	NA
EGP23759	EGP23875	0.275982	undirected	NA	NA
EGP00814	EGP23875	0.275875	undirected	NA	NA
EGP00814	EGP18859	0.2756	undirected	NA	NA
EGP23759	MSTRG.24235	0.2756	undirected	NA	NA
EGP13728	EGP23759	0.275383	undirected	NA	NA
EGP00800	EGP28135	0.275338	undirected	NA	NA
EGP09814	EGP23759	0.275287	undirected	NA	NA
EGP28135	EGP31278	0.275218	undirected	NA	NA
EGP23759	EGP31755	0.275212	undirected	NA	NA
EGP00817	EGP10610	0.275118	undirected	NA	NA
EGP10610	EGP25660	0.274939	undirected	NA	NA
EGP00814	EGP19357	0.274702	undirected	NA	NA
EGP12549	EGP23759	0.274425	undirected	NA	NA
EGP00814	MSTRG.19283	0.274277	undirected	NA	NA
EGP25660	EGP28135	0.273801	undirected	NA	NA
EGP27608	EGP28135	0.273599	undirected	NA	NA
EGP00814	EGP08884	0.273398	undirected	NA	NA
EGP21105	EGP28135	0.273284	undirected	NA	NA
EGP09323	EGP10610	0.273233	undirected	NA	NA
EGP10610	EGP11181	0.273209	undirected	NA	NA
EGP00814	EGP18109	0.273077	undirected	NA	NA
EGP00814	EGP24239	0.272967	undirected	NA	NA
EGP13777	EGP23759	0.272928	undirected	NA	NA
EGP00814	EGP02387	0.272774	undirected	NA	NA
EGP10610	MSTRG.20048	0.272547	undirected	NA	NA
EGP10610	EGP12084	0.272204	undirected	NA	NA
EGP00273	EGP10610	0.272158	undirected	NA	NA
EGP12845	EGP23759	0.272024	undirected	NA	NA
EGP10298	EGP23759	0.271905	undirected	NA	NA
EGP10610	EGP21091	0.271895	undirected	NA	NA
EGP00814	EGP01062	0.271822	undirected	NA	NA
EGP10999	EGP28135	0.271787	undirected	NA	NA
EGP24626	EGP28135	0.271572	undirected	NA	NA
EGP10610	EGP23217	0.271488	undirected	NA	NA
EGP10610	EGP26917	0.270901	undirected	NA	NA
EGP08815	EGP10610	0.270833	undirected	NA	NA
EGP03196	EGP10610	0.270751	undirected	NA	NA
EGP06660	EGP10610	0.270729	undirected	NA	NA
EGP00814	EGP13913	0.270721	undirected	NA	NA
EGP23759	EGP31673	0.270413	undirected	NA	NA
EGP10610	EGP14139	0.270365	undirected	NA	NA
EGP05254	EGP28135	0.270349	undirected	NA	NA
EGP01977	EGP10610	0.270258	undirected	NA	NA
EGP06127	EGP28135	0.270116	undirected	NA	NA
EGP23759	EGP29725	0.270115	undirected	NA	NA
EGP23759	EGP27653	0.270037	undirected	NA	NA
EGP00814	EGP21714	0.269917	undirected	NA	NA
EGP00814	EGP15734	0.269791	undirected	NA	NA
EGP10610	EGP21996	0.269735	undirected	NA	NA
EGP23759	EGP30909	0.269725	undirected	NA	NA
EGP16860	EGP28135	0.269531	undirected	NA	NA
EGP00562	EGP28135	0.269441	undirected	NA	NA
EGP00814	MSTRG.8262	0.269253	undirected	NA	NA
EGP10610	EGP23875	0.26879	undirected	NA	NA
EGP03196	EGP28135	0.268595	undirected	NA	NA
EGP23759	EGP25490	0.268449	undirected	NA	NA
EGP15730	EGP28135	0.267689	undirected	NA	NA
EGP28135	MSTRG.6186	0.26744	undirected	NA	NA
EGP00814	EGP07064	0.267439	undirected	NA	NA
EGP06805	EGP23759	0.267312	undirected	NA	NA
EGP06110	EGP28135	0.267017	undirected	NA	NA
EGP08823	EGP10610	0.266782	undirected	NA	NA
EGP01977	EGP28135	0.266328	undirected	NA	NA
EGP02483	EGP10610	0.265873	undirected	NA	NA
EGP06714	EGP23759	0.265637	undirected	NA	NA
EGP00814	EGP29275	0.265626	undirected	NA	NA
EGP00818	EGP10610	0.265567	undirected	NA	NA
EGP00814	EGP05248	0.265552	undirected	NA	NA
EGP23759	EGP31573	0.265259	undirected	NA	NA
EGP10610	EGP18557	0.265187	undirected	NA	NA
EGP11181	EGP23759	0.26509	undirected	NA	NA
EGP28135	EGP33475	0.264952	undirected	NA	NA
EGP13777	EGP28135	0.264892	undirected	NA	NA
EGP00814	EGP26287	0.264819	undirected	NA	NA
EGP10610	EGP18045	0.264754	undirected	NA	NA
EGP14451	EGP28135	0.264474	undirected	NA	NA
EGP00814	MSTRG.27493	0.263971	undirected	NA	NA
EGP04545	EGP23759	0.263954	undirected	NA	NA
EGP10610	EGP14138	0.263727	undirected	NA	NA
EGP02213	EGP10610	0.263699	undirected	NA	NA
EGP05597	EGP23759	0.263549	undirected	NA	NA
EGP10610	EGP16860	0.262963	undirected	NA	NA
EGP23759	MSTRG.23200	0.262959	undirected	NA	NA
EGP02213	EGP28135	0.262921	undirected	NA	NA
EGP00814	EGP16382	0.262789	undirected	NA	NA
EGP23875	EGP28135	0.262698	undirected	NA	NA
EGP00814	EGP16566	0.262677	undirected	NA	NA
EGP10610	EGP31573	0.261968	undirected	NA	NA
EGP10610	EGP29469	0.261924	undirected	NA	NA
EGP06696	EGP28135	0.261802	undirected	NA	NA
EGP00814	EGP04940	0.261678	undirected	NA	NA
EGP06805	EGP10610	0.261525	undirected	NA	NA
EGP00814	EGP02814	0.26145	undirected	NA	NA
EGP00814	EGP06349	0.261369	undirected	NA	NA
EGP14707	EGP23759	0.261236	undirected	NA	NA
EGP00817	EGP28135	0.261192	undirected	NA	NA
EGP10610	EGP20016	0.260997	undirected	NA	NA
EGP23217	EGP28135	0.260864	undirected	NA	NA
EGP23759	EGP32893	0.260665	undirected	NA	NA
EGP00814	EGP26193	0.260612	undirected	NA	NA
EGP14138	EGP28135	0.260466	undirected	NA	NA
EGP00273	EGP28135	0.260318	undirected	NA	NA
EGP23759	EGP26917	0.25992	undirected	NA	NA
EGP10610	EGP23882	0.259885	undirected	NA	NA
EGP04891	EGP10610	0.259623	undirected	NA	NA
EGP03073	EGP10610	0.259565	undirected	NA	NA
EGP28135	EGP32714	0.259553	undirected	NA	NA
EGP04545	EGP10610	0.259369	undirected	NA	NA
EGP14139	EGP28135	0.259252	undirected	NA	NA
EGP10610	EGP24061	0.259247	undirected	NA	NA
EGP00562	EGP10610	0.259179	undirected	NA	NA
EGP00814	EGP28796	0.259085	undirected	NA	NA
EGP00814	EGP24240	0.259005	undirected	NA	NA
EGP23759	EGP31510	0.258802	undirected	NA	NA
EGP00814	EGP16477	0.258664	undirected	NA	NA
EGP26917	EGP28135	0.258651	undirected	NA	NA
EGP23759	EGP23881	0.258613	undirected	NA	NA
EGP10749	EGP23759	0.25842	undirected	NA	NA
EGP27652	EGP28135	0.25825	undirected	NA	NA
EGP19314	EGP23759	0.258235	undirected	NA	NA
EGP00814	EGP28523	0.25797	undirected	NA	NA
EGP00814	EGP16157	0.257724	undirected	NA	NA
EGP00814	EGP28593	0.257612	undirected	NA	NA
EGP00814	EGP16830	0.257595	undirected	NA	NA
EGP23759	EGP30821	0.257521	undirected	NA	NA
EGP00814	EGP25659	0.257475	undirected	NA	NA
EGP21996	EGP28135	0.25741	undirected	NA	NA
EGP18045	EGP23759	0.257346	undirected	NA	NA
EGP14374	EGP23759	0.257259	undirected	NA	NA
EGP28135	MSTRG.20048	0.257089	undirected	NA	NA
EGP10610	EGP21096	0.257034	undirected	NA	NA
EGP21091	EGP28135	0.256867	undirected	NA	NA
EGP23759	EGP29469	0.256867	undirected	NA	NA
EGP10610	EGP32714	0.256766	undirected	NA	NA
EGP18557	EGP28135	0.256697	undirected	NA	NA
EGP00814	EGP29559	0.25656	undirected	NA	NA
EGP10610	EGP15734	0.256513	undirected	NA	NA
EGP06862	EGP28135	0.256401	undirected	NA	NA
EGP00814	EGP10208	0.256248	undirected	NA	NA
EGP28135	EGP31573	0.256214	undirected	NA	NA
EGP06696	EGP10610	0.256024	undirected	NA	NA
EGP04891	EGP28135	0.255762	undirected	NA	NA
EGP23759	EGP31522	0.255655	undirected	NA	NA
EGP14140	EGP28135	0.255476	undirected	NA	NA
EGP23759	EGP24626	0.255392	undirected	NA	NA
EGP00814	EGP22178	0.255366	undirected	NA	NA
EGP23759	MSTRG.12771	0.255161	undirected	NA	NA
EGP10610	EGP25945	0.255056	undirected	NA	NA
EGP21542	EGP28135	0.254975	undirected	NA	NA
EGP04672	EGP10610	0.254964	undirected	NA	NA
EGP10610	EGP21394	0.254721	undirected	NA	NA
EGP26461	EGP28135	0.254696	undirected	NA	NA
EGP00814	EGP26462	0.254683	undirected	NA	NA
EGP23665	EGP23759	0.25463	undirected	NA	NA
EGP00814	EGP12872	0.254616	undirected	NA	NA
EGP11181	EGP28135	0.254294	undirected	NA	NA
EGP00818	EGP28135	0.2542	undirected	NA	NA
EGP02794	EGP28135	0.254127	undirected	NA	NA
EGP00814	EGP10672	0.253924	undirected	NA	NA
EGP00814	EGP14149	0.253874	undirected	NA	NA
EGP00814	EGP32737	0.253756	undirected	NA	NA
EGP23882	EGP28135	0.253754	undirected	NA	NA
EGP10610	MSTRG.8028	0.25349	undirected	NA	NA
EGP23759	EGP31278	0.253411	undirected	NA	NA
EGP00707	EGP00814	0.253306	undirected	NA	NA
EGP00814	EGP16731	0.253278	undirected	NA	NA
EGP00814	EGP08935	0.253046	undirected	NA	NA
EGP24061	EGP28135	0.252846	undirected	NA	NA
EGP09814	EGP10610	0.252591	undirected	NA	NA
EGP00814	EGP10915	0.252534	undirected	NA	NA
EGP23759	EGP26462	0.252528	undirected	NA	NA
EGP00814	EGP18632	0.252517	undirected	NA	NA
EGP23759	EGP28266	0.252505	undirected	NA	NA
EGP00814	EGP23874	0.252135	undirected	NA	NA
EGP21349	EGP23759	0.251998	undirected	NA	NA
EGP10610	EGP31889	0.251839	undirected	NA	NA
EGP10610	MSTRG.19731	0.251671	undirected	NA	NA
EGP02814	EGP23759	0.2516	undirected	NA	NA
EGP10610	EGP21542	0.251449	undirected	NA	NA
EGP09323	EGP23759	0.251415	undirected	NA	NA
EGP00814	EGP10427	0.251342	undirected	NA	NA
EGP04199	EGP10610	0.251031	undirected	NA	NA
EGP00814	EGP03604	0.250932	undirected	NA	NA
EGP28135	MSTRG.8028	0.250834	undirected	NA	NA
EGP12084	EGP28135	0.250789	undirected	NA	NA
EGP16039	EGP23759	0.250775	undirected	NA	NA
EGP02794	EGP10610	0.25055	undirected	NA	NA
EGP18045	EGP28135	0.250495	undirected	NA	NA
EGP10610	EGP26981	0.2504	undirected	NA	NA
EGP00814	EGP22035	0.250244	undirected	NA	NA
EGP06940	EGP23759	0.250232	undirected	NA	NA
EGP10610	EGP26461	0.250208	undirected	NA	NA
EGP21096	EGP28135	0.250196	undirected	NA	NA
EGP06805	EGP28135	0.24996	undirected	NA	NA
EGP07140	EGP28135	0.249898	undirected	NA	NA
EGP02483	EGP28135	0.249798	undirected	NA	NA
EGP00814	EGP25657	0.249706	undirected	NA	NA
EGP18281	EGP23759	0.249507	undirected	NA	NA
EGP23759	EGP33166	0.249435	undirected	NA	NA
EGP00814	EGP20884	0.249352	undirected	NA	NA
EGP00814	EGP09938	0.249346	undirected	NA	NA
EGP04545	EGP28135	0.249246	undirected	NA	NA
EGP00814	EGP25755	0.249221	undirected	NA	NA
EGP00814	EGP06587	0.249216	undirected	NA	NA
EGP10606	EGP23759	0.249157	undirected	NA	NA
EGP09323	EGP28135	0.249116	undirected	NA	NA
EGP08884	EGP28135	0.249079	undirected	NA	NA
EGP23759	EGP25945	0.248933	undirected	NA	NA
EGP10610	EGP27652	0.248839	undirected	NA	NA
EGP00814	EGP02234	0.248831	undirected	NA	NA
EGP05658	EGP10610	0.2488	undirected	NA	NA
EGP02363	EGP10610	0.248772	undirected	NA	NA
EGP05677	EGP23759	0.248393	undirected	NA	NA
EGP20016	EGP23759	0.248375	undirected	NA	NA
EGP23759	EGP25887	0.248267	undirected	NA	NA
EGP28135	EGP29469	0.248192	undirected	NA	NA
EGP00814	EGP17359	0.248184	undirected	NA	NA
EGP12084	EGP23759	0.248001	undirected	NA	NA
EGP10610	EGP30729	0.247825	undirected	NA	NA
EGP10610	EGP32517	0.24778	undirected	NA	NA
EGP04788	EGP10610	0.247699	undirected	NA	NA
EGP06862	EGP10610	0.247627	undirected	NA	NA
EGP23759	EGP26972	0.247596	undirected	NA	NA
EGP04199	EGP28135	0.247591	undirected	NA	NA
EGP00814	EGP21783	0.247517	undirected	NA	NA
EGP10610	MSTRG.23200	0.247343	undirected	NA	NA
EGP25945	EGP28135	0.247285	undirected	NA	NA
EGP00814	EGP21586	0.247285	undirected	NA	NA
EGP26085	EGP28135	0.247226	undirected	NA	NA
EGP10610	EGP16542	0.24709	undirected	NA	NA
EGP00814	EGP29819	0.24701	undirected	NA	NA
EGP03073	EGP28135	0.24701	undirected	NA	NA
EGP16214	EGP23759	0.246992	undirected	NA	NA
EGP10610	EGP33666	0.246906	undirected	NA	NA
EGP28135	EGP33666	0.246906	undirected	NA	NA
EGP23759	EGP29366	0.246494	undirected	NA	NA
EGP09044	EGP10610	0.246101	undirected	NA	NA
EGP21805	EGP23759	0.246057	undirected	NA	NA
EGP00814	EGP03467	0.246056	undirected	NA	NA
EGP15734	EGP23759	0.246037	undirected	NA	NA
EGP00814	EGP28278	0.245915	undirected	NA	NA
EGP22399	EGP28135	0.245465	undirected	NA	NA
EGP00814	EGP12956	0.245457	undirected	NA	NA
EGP13299	EGP23759	0.245395	undirected	NA	NA
EGP04672	EGP28135	0.245328	undirected	NA	NA
EGP10610	EGP29725	0.245243	undirected	NA	NA
EGP06696	EGP23759	0.245213	undirected	NA	NA
EGP10610	EGP22698	0.245097	undirected	NA	NA
EGP00814	EGP32060	0.245088	undirected	NA	NA
EGP09119	EGP23759	0.244964	undirected	NA	NA
EGP00814	EGP23399	0.244836	undirected	NA	NA
EGP10610	EGP11084	0.244782	undirected	NA	NA
EGP02483	EGP23759	0.244767	undirected	NA	NA
EGP22698	EGP28135	0.244541	undirected	NA	NA
EGP28135	MSTRG.19731	0.244505	undirected	NA	NA
EGP00814	EGP00817	0.244502	undirected	NA	NA
EGP07140	EGP10610	0.24431	undirected	NA	NA
EGP00814	EGP21673	0.244254	undirected	NA	NA
EGP21995	EGP23759	0.244048	undirected	NA	NA
EGP00814	EGP15367	0.244022	undirected	NA	NA
EGP14139	EGP23759	0.243962	undirected	NA	NA
EGP28135	EGP31565	0.243939	undirected	NA	NA
EGP00814	EGP25447	0.243929	undirected	NA	NA
EGP16860	EGP23759	0.243887	undirected	NA	NA
EGP01069	EGP23759	0.243884	undirected	NA	NA
EGP10610	EGP14140	0.243652	undirected	NA	NA
EGP00814	EGP31860	0.243609	undirected	NA	NA
EGP04788	EGP28135	0.243445	undirected	NA	NA
EGP10610	EGP21349	0.243427	undirected	NA	NA
EGP10610	EGP26085	0.243394	undirected	NA	NA
EGP23759	MSTRG.23578	0.24329	undirected	NA	NA
EGP21394	EGP28135	0.243216	undirected	NA	NA
EGP10610	EGP30844	0.242994	undirected	NA	NA
EGP06714	EGP10610	0.242776	undirected	NA	NA
EGP00814	EGP31416	0.242589	undirected	NA	NA
EGP08884	EGP10610	0.242587	undirected	NA	NA
EGP00313	EGP23759	0.242563	undirected	NA	NA
EGP20016	EGP28135	0.242332	undirected	NA	NA
EGP23759	EGP29950	0.242257	undirected	NA	NA
EGP23759	EGP25999	0.242243	undirected	NA	NA
EGP15734	EGP28135	0.242243	undirected	NA	NA
EGP02363	EGP28135	0.241997	undirected	NA	NA
EGP01220	EGP23759	0.241988	undirected	NA	NA
EGP10610	EGP33986	0.241793	undirected	NA	NA
EGP10610	MSTRG.346	0.241783	undirected	NA	NA
EGP10610	MSTRG.12771	0.24177	undirected	NA	NA
EGP10610	EGP21805	0.241745	undirected	NA	NA
EGP00814	EGP29469	0.241623	undirected	NA	NA
EGP10610	EGP22399	0.241578	undirected	NA	NA
EGP00814	EGP06649	0.241555	undirected	NA	NA
EGP28135	MSTRG.346	0.241493	undirected	NA	NA
EGP05658	EGP28135	0.241312	undirected	NA	NA
EGP10610	EGP29366	0.241272	undirected	NA	NA
EGP00814	EGP14235	0.241137	undirected	NA	NA
EGP00814	EGP26219	0.24109	undirected	NA	NA
EGP00814	MSTRG.20474	0.240953	undirected	NA	NA
EGP00814	EGP09119	0.240911	undirected	NA	NA
EGP11084	EGP23759	0.240861	undirected	NA	NA
EGP00131	EGP28135	0.240614	undirected	NA	NA
EGP00814	EGP26587	0.240366	undirected	NA	NA
EGP22698	EGP23759	0.240082	undirected	NA	NA
EGP10610	EGP31565	0.239992	undirected	NA	NA
EGP21200	EGP28135	0.239895	undirected	NA	NA
EGP10403	EGP10610	0.239767	undirected	NA	NA
EGP23759	EGP24937	0.239641	undirected	NA	NA
EGP00814	EGP26590	0.239636	undirected	NA	NA
EGP23759	EGP27620	0.239552	undirected	NA	NA
EGP05237	EGP23759	0.239509	undirected	NA	NA
EGP00192	EGP00814	0.239422	undirected	NA	NA
EGP06714	EGP28135	0.23894	undirected	NA	NA
EGP03176	EGP10610	0.238891	undirected	NA	NA
EGP09814	EGP28135	0.238884	undirected	NA	NA
EGP00273	EGP23759	0.238657	undirected	NA	NA
EGP23759	EGP23950	0.238483	undirected	NA	NA
EGP03176	EGP28135	0.238334	undirected	NA	NA
EGP28135	EGP30844	0.238147	undirected	NA	NA
EGP00814	EGP12985	0.238089	undirected	NA	NA
EGP00818	EGP23759	0.238075	undirected	NA	NA
EGP21725	EGP23759	0.237987	undirected	NA	NA
EGP26064	EGP28135	0.237928	undirected	NA	NA
EGP10749	EGP28135	0.237457	undirected	NA	NA
EGP00814	EGP07279	0.237411	undirected	NA	NA
EGP23759	EGP26883	0.237256	undirected	NA	NA
EGP10644	EGP23759	0.237253	undirected	NA	NA
EGP26981	EGP28135	0.236722	undirected	NA	NA
EGP05531	EGP10610	0.236404	undirected	NA	NA
EGP23759	EGP33475	0.236096	undirected	NA	NA
EGP28135	EGP30729	0.236011	undirected	NA	NA
EGP28135	EGP31889	0.235995	undirected	NA	NA
EGP00814	EGP34397	0.235871	undirected	NA	NA
EGP09044	EGP28135	0.235854	undirected	NA	NA
EGP28135	EGP33986	0.23553	undirected	NA	NA
EGP10610	EGP32893	0.235527	undirected	NA	NA
EGP10610	EGP33831	0.235146	undirected	NA	NA
EGP10610	EGP31510	0.235137	undirected	NA	NA
EGP00814	MSTRG.28890	0.235087	undirected	NA	NA
EGP03073	EGP23759	0.235012	undirected	NA	NA
EGP23759	EGP25660	0.23486	undirected	NA	NA
EGP00814	EGP07061	0.234779	undirected	NA	NA
EGP16542	EGP28135	0.234695	undirected	NA	NA
EGP06548	EGP23759	0.234633	undirected	NA	NA
EGP28135	EGP33831	0.234626	undirected	NA	NA
EGP00814	EGP07328	0.234538	undirected	NA	NA
EGP00814	EGP15595	0.234372	undirected	NA	NA
EGP23759	EGP28792	0.234344	undirected	NA	NA
EGP00131	EGP10610	0.23427	undirected	NA	NA
EGP20355	EGP23759	0.234234	undirected	NA	NA
EGP05531	EGP28135	0.234043	undirected	NA	NA
EGP28135	MSTRG.23200	0.233983	undirected	NA	NA
EGP28135	EGP32517	0.233912	undirected	NA	NA
EGP10610	EGP21748	0.233694	undirected	NA	NA
EGP28135	EGP29725	0.233666	undirected	NA	NA
EGP24229	EGP28135	0.233436	undirected	NA	NA
EGP04480	EGP10610	0.233181	undirected	NA	NA
EGP00814	EGP19168	0.233143	undirected	NA	NA
EGP00814	EGP14125	0.233116	undirected	NA	NA
EGP10610	EGP10749	0.232998	undirected	NA	NA
EGP00814	EGP19478	0.232841	undirected	NA	NA
EGP23759	MSTRG.14603	0.232827	undirected	NA	NA
EGP23759	EGP32517	0.232657	undirected	NA	NA
EGP23759	EGP24046	0.232525	undirected	NA	NA
EGP01220	EGP10610	0.232473	undirected	NA	NA
EGP23759	EGP32040	0.23245	undirected	NA	NA
EGP09231	EGP10610	0.232294	undirected	NA	NA
EGP10610	EGP12736	0.232097	undirected	NA	NA
EGP01977	EGP23759	0.23185	undirected	NA	NA
EGP21394	EGP23759	0.231796	undirected	NA	NA
EGP00298	EGP00814	0.231762	undirected	NA	NA
EGP23759	EGP33986	0.231431	undirected	NA	NA
EGP27977	EGP28135	0.231199	undirected	NA	NA
EGP00814	EGP30587	0.231115	undirected	NA	NA
EGP00814	EGP20135	0.231053	undirected	NA	NA
EGP12736	EGP28135	0.231047	undirected	NA	NA
EGP10610	EGP26064	0.231012	undirected	NA	NA
EGP10610	EGP21200	0.230911	undirected	NA	NA
EGP10606	EGP10610	0.230498	undirected	NA	NA
EGP21349	EGP28135	0.230444	undirected	NA	NA
EGP10610	EGP23950	0.230344	undirected	NA	NA
EGP01885	EGP23759	0.230331	undirected	NA	NA
EGP19129	EGP23759	0.230239	undirected	NA	NA
EGP23759	EGP26064	0.230058	undirected	NA	NA
EGP00814	EGP10610	0.230058	undirected	NA	NA
EGP02213	EGP23759	0.229956	undirected	NA	NA
EGP10610	EGP16214	0.229899	undirected	NA	NA
EGP00814	EGP20980	0.229665	undirected	NA	NA
EGP17141	EGP23759	0.22961	undirected	NA	NA
EGP11084	EGP28135	0.229581	undirected	NA	NA
EGP00814	EGP02996	0.22945	undirected	NA	NA
EGP10610	MSTRG.14603	0.229274	undirected	NA	NA
EGP10610	EGP19314	0.229188	undirected	NA	NA
EGP00187	EGP00814	0.22917	undirected	NA	NA
EGP02141	EGP28135	0.229102	undirected	NA	NA
EGP23827	EGP28135	0.229083	undirected	NA	NA
EGP04480	EGP28135	0.228761	undirected	NA	NA
EGP21805	EGP28135	0.228663	undirected	NA	NA
EGP00814	EGP17084	0.228617	undirected	NA	NA
EGP00814	EGP06056	0.228572	undirected	NA	NA
EGP10075	EGP10610	0.228486	undirected	NA	NA
EGP06860	EGP10610	0.22839	undirected	NA	NA
EGP28135	EGP28972	0.228376	undirected	NA	NA
EGP28135	EGP29366	0.22835	undirected	NA	NA
EGP00814	EGP32280	0.228289	undirected	NA	NA
EGP02141	EGP10610	0.227981	undirected	NA	NA
EGP23759	EGP28601	0.227919	undirected	NA	NA
EGP10610	MSTRG.23578	0.227802	undirected	NA	NA
EGP04891	EGP23759	0.227763	undirected	NA	NA
EGP06940	EGP10610	0.227693	undirected	NA	NA
EGP21674	EGP28135	0.227601	undirected	NA	NA
EGP10610	EGP30724	0.227542	undirected	NA	NA
EGP28135	MSTRG.23578	0.227541	undirected	NA	NA
EGP05677	EGP10610	0.22751	undirected	NA	NA
EGP00814	EGP24070	0.227365	undirected	NA	NA
EGP11076	EGP23759	0.22736	undirected	NA	NA
EGP00814	MSTRG.6444	0.227351	undirected	NA	NA
EGP14138	EGP23759	0.227228	undirected	NA	NA
EGP23759	EGP30729	0.227154	undirected	NA	NA
EGP28135	MSTRG.12771	0.227128	undirected	NA	NA
EGP23759	EGP31707	0.226766	undirected	NA	NA
EGP23759	EGP31889	0.226681	undirected	NA	NA
EGP00814	EGP24665	0.226611	undirected	NA	NA
EGP10610	EGP21995	0.226334	undirected	NA	NA
EGP13299	EGP28135	0.226318	undirected	NA	NA
EGP23759	EGP27756	0.226302	undirected	NA	NA
EGP21675	EGP28135	0.226234	undirected	NA	NA
EGP16210	EGP23759	0.226228	undirected	NA	NA
EGP28135	EGP32893	0.226142	undirected	NA	NA
EGP23759	EGP23882	0.226047	undirected	NA	NA
EGP10610	EGP24740	0.225857	undirected	NA	NA
EGP00814	EGP26557	0.225848	undirected	NA	NA
EGP06225	EGP10610	0.22581	undirected	NA	NA
EGP20086	EGP23759	0.225679	undirected	NA	NA
EGP10403	EGP23759	0.225164	undirected	NA	NA
EGP06459	EGP10610	0.224978	undirected	NA	NA
EGP10610	EGP25887	0.224939	undirected	NA	NA
EGP19314	EGP28135	0.224905	undirected	NA	NA
EGP28135	EGP30724	0.224695	undirected	NA	NA
EGP19170	EGP28135	0.224651	undirected	NA	NA
EGP10610	EGP24229	0.22459	undirected	NA	NA
EGP14140	EGP23759	0.224583	undirected	NA	NA
EGP00814	MSTRG.23578	0.224561	undirected	NA	NA
EGP06363	EGP23759	0.224559	undirected	NA	NA
EGP09231	EGP28135	0.22445	undirected	NA	NA
EGP00596	EGP23759	0.224122	undirected	NA	NA
EGP01220	EGP28135	0.224099	undirected	NA	NA
EGP23759	MSTRG.20360	0.224073	undirected	NA	NA
EGP00814	EGP10884	0.224014	undirected	NA	NA
EGP00814	EGP24493	0.224013	undirected	NA	NA
EGP28135	EGP31510	0.223919	undirected	NA	NA
EGP28135	EGP33457	0.223858	undirected	NA	NA
EGP01069	EGP10610	0.223796	undirected	NA	NA
EGP00814	EGP30679	0.223696	undirected	NA	NA
EGP12783	EGP23759	0.22353	undirected	NA	NA
EGP10610	EGP33166	0.223468	undirected	NA	NA
EGP00814	EGP09622	0.223444	undirected	NA	NA
EGP00814	EGP06047	0.223433	undirected	NA	NA
EGP10610	EGP24937	0.223144	undirected	NA	NA
EGP06225	EGP28135	0.223022	undirected	NA	NA
EGP19001	EGP28135	0.222776	undirected	NA	NA
EGP28135	MSTRG.14618	0.222443	undirected	NA	NA
EGP06940	EGP28135	0.222426	undirected	NA	NA
EGP23759	EGP24437	0.222379	undirected	NA	NA
EGP03749	EGP28135	0.222154	undirected	NA	NA
EGP00313	EGP10610	0.22205	undirected	NA	NA
EGP23759	EGP27792	0.221682	undirected	NA	NA
EGP10610	EGP16210	0.221662	undirected	NA	NA
EGP06660	EGP23759	0.221562	undirected	NA	NA
EGP10610	EGP33457	0.221503	undirected	NA	NA
EGP10606	EGP28135	0.221498	undirected	NA	NA
EGP09231	EGP23759	0.221423	undirected	NA	NA
EGP10610	EGP12757	0.22106	undirected	NA	NA
EGP10610	EGP28472	0.220665	undirected	NA	NA
EGP04788	EGP23759	0.220641	undirected	NA	NA
EGP00814	EGP05895	0.220592	undirected	NA	NA
EGP10610	EGP27977	0.2205	undirected	NA	NA
EGP00814	EGP19848	0.220491	undirected	NA	NA
EGP00814	EGP16214	0.220325	undirected	NA	NA
EGP10610	EGP24046	0.220276	undirected	NA	NA
EGP10610	EGP29950	0.220228	undirected	NA	NA
EGP10075	EGP28135	0.220138	undirected	NA	NA
EGP23759	EGP26981	0.220003	undirected	NA	NA
EGP23759	MSTRG.5192	0.21993	undirected	NA	NA
EGP14543	EGP23759	0.219897	undirected	NA	NA
EGP08815	EGP23759	0.21985	undirected	NA	NA
EGP10610	MSTRG.18659	0.219725	undirected	NA	NA
EGP14162	EGP23759	0.219497	undirected	NA	NA
EGP00814	EGP19482	0.219345	undirected	NA	NA
EGP10610	EGP21675	0.219292	undirected	NA	NA
EGP24937	EGP28135	0.21921	undirected	NA	NA
EGP00817	EGP23759	0.219205	undirected	NA	NA
EGP07002	EGP23759	0.219182	undirected	NA	NA
EGP10610	EGP24437	0.218956	undirected	NA	NA
EGP10610	EGP13299	0.218922	undirected	NA	NA
EGP00814	EGP03189	0.218918	undirected	NA	NA
EGP00814	EGP32423	0.218873	undirected	NA	NA
EGP00814	EGP12856	0.218681	undirected	NA	NA
EGP21542	EGP23759	0.218607	undirected	NA	NA
EGP10610	EGP12083	0.218398	undirected	NA	NA
EGP23759	EGP29904	0.218307	undirected	NA	NA
EGP10610	EGP28601	0.218152	undirected	NA	NA
EGP23759	EGP24061	0.218019	undirected	NA	NA
EGP00814	EGP16070	0.218007	undirected	NA	NA
EGP19668	EGP28135	0.21797	undirected	NA	NA
EGP23950	EGP28135	0.217721	undirected	NA	NA
EGP10610	EGP23827	0.217631	undirected	NA	NA
EGP08823	EGP23759	0.217627	undirected	NA	NA
EGP23759	EGP30687	0.217615	undirected	NA	NA
EGP10610	MSTRG.14618	0.217561	undirected	NA	NA
EGP06825	EGP10610	0.217005	undirected	NA	NA
EGP10610	EGP19170	0.216955	undirected	NA	NA
EGP10610	EGP21674	0.21694	undirected	NA	NA
EGP03749	EGP10610	0.216916	undirected	NA	NA
EGP10610	EGP19668	0.216911	undirected	NA	NA
EGP23759	MSTRG.19731	0.216726	undirected	NA	NA
EGP10610	EGP18281	0.216713	undirected	NA	NA
EGP10403	EGP28135	0.216679	undirected	NA	NA
EGP10610	EGP19001	0.216524	undirected	NA	NA
EGP24740	EGP28135	0.216415	undirected	NA	NA
EGP00814	EGP31521	0.216326	undirected	NA	NA
EGP03060	EGP28135	0.216221	undirected	NA	NA
EGP21748	EGP28135	0.216161	undirected	NA	NA
EGP00313	EGP28135	0.216074	undirected	NA	NA
EGP10610	EGP16580	0.216002	undirected	NA	NA
EGP06860	EGP28135	0.215977	undirected	NA	NA
EGP05807	EGP10610	0.215972	undirected	NA	NA
EGP01069	EGP28135	0.215955	undirected	NA	NA
EGP10610	EGP16620	0.215867	undirected	NA	NA
EGP11963	EGP23759	0.215834	undirected	NA	NA
EGP10610	EGP10644	0.215601	undirected	NA	NA
EGP28135	EGP28472	0.215428	undirected	NA	NA
EGP23759	EGP30724	0.215276	undirected	NA	NA
EGP00814	EGP25823	0.215018	undirected	NA	NA
EGP10610	EGP27792	0.214942	undirected	NA	NA
EGP00814	EGP18128	0.214794	undirected	NA	NA
EGP05807	EGP28135	0.21467	undirected	NA	NA
EGP00814	EGP21665	0.214663	undirected	NA	NA
EGP10610	EGP28972	0.214624	undirected	NA	NA
EGP00814	EGP24585	0.21461	undirected	NA	NA
EGP10610	EGP27756	0.214549	undirected	NA	NA
EGP00814	EGP27608	0.214389	undirected	NA	NA
EGP05677	EGP28135	0.214319	undirected	NA	NA
EGP00814	EGP28135	0.214163	undirected	NA	NA
EGP02331	EGP10610	0.214151	undirected	NA	NA
EGP00814	EGP26884	0.214151	undirected	NA	NA
EGP00814	EGP04974	0.214082	undirected	NA	NA
EGP10610	EGP32516	0.214044	undirected	NA	NA
EGP21995	EGP28135	0.21402	undirected	NA	NA
EGP10610	EGP32011	0.213984	undirected	NA	NA
EGP16580	EGP28135	0.213887	undirected	NA	NA
EGP01375	EGP28135	0.213862	undirected	NA	NA
EGP16214	EGP28135	0.213514	undirected	NA	NA
EGP06825	EGP23759	0.213397	undirected	NA	NA
EGP13642	EGP28135	0.213224	undirected	NA	NA
EGP10610	EGP25222	0.212919	undirected	NA	NA
EGP06459	EGP28135	0.212896	undirected	NA	NA
EGP00814	EGP26186	0.212756	undirected	NA	NA
EGP10610	EGP32040	0.212687	undirected	NA	NA
EGP10610	EGP15217	0.212592	undirected	NA	NA
EGP13322	EGP23759	0.21246	undirected	NA	NA
EGP23759	EGP32714	0.212352	undirected	NA	NA
EGP09468	EGP10610	0.212288	undirected	NA	NA
EGP10610	EGP20355	0.212229	undirected	NA	NA
EGP10610	EGP12786	0.212046	undirected	NA	NA
EGP16580	EGP23759	0.211967	undirected	NA	NA
EGP00238	EGP23759	0.211875	undirected	NA	NA
EGP10610	EGP26883	0.211573	undirected	NA	NA
EGP03196	EGP23759	0.211566	undirected	NA	NA
EGP06152	EGP10610	0.211564	undirected	NA	NA
EGP09797	EGP28135	0.211527	undirected	NA	NA
EGP23759	EGP31150	0.211488	undirected	NA	NA
EGP00596	EGP00814	0.211408	undirected	NA	NA
EGP14162	EGP28135	0.21119	undirected	NA	NA
EGP10610	EGP13186	0.211081	undirected	NA	NA
EGP07002	EGP10610	0.211047	undirected	NA	NA
EGP25887	EGP28135	0.211034	undirected	NA	NA
EGP02331	EGP23759	0.210713	undirected	NA	NA
EGP00814	EGP16420	0.210542	undirected	NA	NA
EGP00814	EGP02821	0.210487	undirected	NA	NA
EGP00314	EGP23759	0.21045	undirected	NA	NA
EGP23494	EGP28135	0.210402	undirected	NA	NA
EGP10610	EGP13322	0.210149	undirected	NA	NA
EGP03060	EGP10610	0.210044	undirected	NA	NA
EGP28135	MSTRG.18659	0.209802	undirected	NA	NA
EGP20355	EGP28135	0.209739	undirected	NA	NA
EGP22202	EGP28135	0.209496	undirected	NA	NA
EGP16620	EGP28135	0.209489	undirected	NA	NA
EGP21483	EGP23759	0.209477	undirected	NA	NA
EGP16210	EGP28135	0.209156	undirected	NA	NA
EGP10610	EGP22514	0.209113	undirected	NA	NA
EGP23759	EGP34474	0.209105	undirected	NA	NA
EGP24437	EGP28135	0.209034	undirected	NA	NA
EGP09666	EGP23759	0.209012	undirected	NA	NA
EGP28135	EGP29950	0.208777	undirected	NA	NA
EGP12786	EGP28135	0.20862	undirected	NA	NA
EGP00814	EGP04545	0.208589	undirected	NA	NA
EGP00814	EGP15932	0.208587	undirected	NA	NA
EGP00313	EGP00814	0.208488	undirected	NA	NA
EGP00814	EGP17278	0.208433	undirected	NA	NA
EGP00814	EGP13280	0.20839	undirected	NA	NA
EGP09044	EGP23759	0.208278	undirected	NA	NA
EGP10610	EGP14837	0.208274	undirected	NA	NA
EGP00814	EGP13080	0.208205	undirected	NA	NA
EGP00814	EGP20922	0.208174	undirected	NA	NA
EGP10610	EGP12783	0.207713	undirected	NA	NA
EGP10610	EGP25859	0.20771	undirected	NA	NA
EGP00814	EGP21595	0.207698	undirected	NA	NA
EGP00814	EGP19026	0.207431	undirected	NA	NA
EGP25222	EGP28135	0.207325	undirected	NA	NA
EGP10610	EGP31707	0.207267	undirected	NA	NA
EGP00814	EGP06452	0.207209	undirected	NA	NA
EGP00814	EGP05679	0.207123	undirected	NA	NA
EGP06548	EGP10610	0.2071	undirected	NA	NA
EGP00814	EGP24708	0.206991	undirected	NA	NA
EGP28135	EGP33166	0.206969	undirected	NA	NA
EGP23759	EGP30986	0.206818	undirected	NA	NA
EGP23759	MSTRG.14618	0.206717	undirected	NA	NA
EGP00562	EGP23759	0.206632	undirected	NA	NA
EGP02243	EGP10610	0.206611	undirected	NA	NA
EGP10610	EGP21408	0.206436	undirected	NA	NA
EGP10610	MSTRG.20344	0.206413	undirected	NA	NA
EGP28135	EGP28601	0.206393	undirected	NA	NA
EGP05658	EGP23759	0.206391	undirected	NA	NA
EGP10610	EGP23494	0.206251	undirected	NA	NA
EGP12555	EGP28135	0.206247	undirected	NA	NA
EGP00814	EGP04988	0.206199	undirected	NA	NA
EGP10610	MSTRG.20360	0.206102	undirected	NA	NA
EGP18281	EGP28135	0.206098	undirected	NA	NA
EGP10610	EGP24167	0.206021	undirected	NA	NA
EGP28135	MSTRG.14603	0.205898	undirected	NA	NA
EGP10610	EGP26585	0.205832	undirected	NA	NA
EGP10610	EGP17141	0.205533	undirected	NA	NA
EGP25859	EGP28135	0.205495	undirected	NA	NA
EGP00596	EGP10610	0.205445	undirected	NA	NA
EGP02331	EGP28135	0.205346	undirected	NA	NA
EGP10610	EGP26626	0.205233	undirected	NA	NA
EGP12757	EGP28135	0.205144	undirected	NA	NA
EGP10610	EGP27999	0.20477	undirected	NA	NA
EGP01375	EGP10610	0.204599	undirected	NA	NA
EGP07140	EGP23759	0.204592	undirected	NA	NA
EGP21748	EGP23759	0.204265	undirected	NA	NA
EGP10610	EGP21489	0.204197	undirected	NA	NA
EGP06825	EGP28135	0.204097	undirected	NA	NA
EGP07002	EGP28135	0.203943	undirected	NA	NA
EGP10610	EGP13642	0.203802	undirected	NA	NA
EGP10610	EGP14162	0.203759	undirected	NA	NA
EGP23759	MSTRG.20344	0.203715	undirected	NA	NA
EGP01885	EGP10610	0.203657	undirected	NA	NA
EGP00814	EGP14617	0.203623	undirected	NA	NA
EGP28135	EGP30496	0.203579	undirected	NA	NA
EGP00814	EGP28029	0.203562	undirected	NA	NA
EGP00814	EGP29413	0.203534	undirected	NA	NA
EGP00814	EGP18367	0.203517	undirected	NA	NA
EGP10644	EGP28135	0.203402	undirected	NA	NA
EGP00814	EGP16602	0.203338	undirected	NA	NA
EGP23217	EGP23759	0.203127	undirected	NA	NA
EGP10610	EGP31406	0.203125	undirected	NA	NA
EGP14837	EGP28135	0.203087	undirected	NA	NA
EGP22180	EGP23759	0.20305	undirected	NA	NA
EGP10610	EGP14543	0.203017	undirected	NA	NA
EGP09468	EGP28135	0.202954	undirected	NA	NA
EGP00814	EGP09940	0.202893	undirected	NA	NA
EGP13322	EGP28135	0.202892	undirected	NA	NA
EGP23759	EGP23874	0.202876	undirected	NA	NA
EGP21408	EGP28135	0.202819	undirected	NA	NA
EGP00814	EGP24461	0.202659	undirected	NA	NA
EGP04668	EGP10610	0.202639	undirected	NA	NA
EGP18127	EGP28135	0.202596	undirected	NA	NA
EGP28135	EGP31406	0.20226	undirected	NA	NA
EGP00814	EGP22571	0.202249	undirected	NA	NA
EGP28135	EGP32040	0.202152	undirected	NA	NA
EGP13186	EGP28135	0.202088	undirected	NA	NA
EGP23759	EGP30686	0.202048	undirected	NA	NA
EGP04668	EGP28135	0.202048	undirected	NA	NA
EGP10610	EGP11076	0.202031	undirected	NA	NA
EGP10610	EGP30372	0.202011	undirected	NA	NA
EGP10610	EGP21665	0.201998	undirected	NA	NA
EGP27756	EGP28135	0.201963	undirected	NA	NA
EGP24046	EGP28135	0.201853	undirected	NA	NA
EGP10610	EGP27711	0.201763	undirected	NA	NA
EGP10610	EGP30845	0.201538	undirected	NA	NA
EGP00814	EGP29943	0.201509	undirected	NA	NA
EGP00814	EGP27733	0.201423	undirected	NA	NA
EGP06459	EGP23759	0.201414	undirected	NA	NA
EGP07461	EGP28135	0.201338	undirected	NA	NA
EGP10610	EGP23594	0.201324	undirected	NA	NA
EGP10610	EGP29290	0.201227	undirected	NA	NA
EGP00814	EGP11869	0.201126	undirected	NA	NA
EGP12083	EGP28135	0.201065	undirected	NA	NA
EGP10610	MSTRG.19732	0.20105	undirected	NA	NA
EGP10610	EGP11963	0.200972	undirected	NA	NA
EGP06363	EGP10610	0.200965	undirected	NA	NA
EGP10610	EGP17753	0.200946	undirected	NA	NA
EGP10610	EGP30709	0.200847	undirected	NA	NA
EGP12757	EGP23759	0.20058	undirected	NA	NA
EGP10610	EGP22180	0.200532	undirected	NA	NA
EGP28135	EGP32516	0.20041	undirected	NA	NA
EGP00814	EGP04884	0.2004	undirected	NA	NA
EGP10610	EGP13311	0.200361	undirected	NA	NA
EGP15217	EGP28135	0.200258	undirected	NA	NA
EGP10610	EGP23953	0.200227	undirected	NA	NA
EGP00814	EGP09005	0.200068	undirected	NA	NA
EGP06709	EGP23759	0.199903	undirected	NA	NA
EGP00814	EGP15361	0.199849	undirected	NA	NA
EGP00814	EGP30020	0.199808	undirected	NA	NA
EGP00814	MSTRG.2875	0.199768	undirected	NA	NA
EGP10842	EGP23759	0.199523	undirected	NA	NA
EGP06152	EGP23759	0.19952	undirected	NA	NA
EGP10036	EGP10610	0.199516	undirected	NA	NA
EGP12671	EGP23759	0.199376	undirected	NA	NA
EGP23953	EGP28135	0.199362	undirected	NA	NA
EGP23759	EGP31565	0.199313	undirected	NA	NA
EGP22514	EGP28135	0.199179	undirected	NA	NA
EGP28135	EGP32011	0.199076	undirected	NA	NA
EGP12783	EGP28135	0.198999	undirected	NA	NA
EGP10610	MSTRG.13192	0.198802	undirected	NA	NA
EGP10610	EGP25580	0.198485	undirected	NA	NA
EGP00814	EGP15823	0.198278	undirected	NA	NA
EGP21359	EGP23759	0.198219	undirected	NA	NA
EGP23759	EGP30844	0.198217	undirected	NA	NA
EGP10610	EGP18127	0.198127	undirected	NA	NA
EGP23759	EGP32288	0.198125	undirected	NA	NA
EGP00814	EGP07406	0.197956	undirected	NA	NA
EGP10159	EGP28135	0.197913	undirected	NA	NA
EGP10610	EGP22580	0.197847	undirected	NA	NA
EGP23759	EGP32011	0.197774	undirected	NA	NA
EGP08435	EGP28135	0.197652	undirected	NA	NA
EGP21665	EGP28135	0.197477	undirected	NA	NA
EGP10610	EGP12555	0.197406	undirected	NA	NA
EGP26585	EGP28135	0.197359	undirected	NA	NA
EGP00814	EGP19197	0.197275	undirected	NA	NA
EGP10610	EGP30496	0.197216	undirected	NA	NA
EGP02891	EGP23759	0.197193	undirected	NA	NA
EGP17753	EGP23759	0.19714	undirected	NA	NA
EGP00814	MSTRG.7417	0.197129	undirected	NA	NA
EGP07461	EGP10610	0.197109	undirected	NA	NA
EGP18446	EGP28135	0.196965	undirected	NA	NA
EGP00814	EGP20816	0.196922	undirected	NA	NA
EGP23759	EGP30845	0.196834	undirected	NA	NA
EGP06860	EGP23759	0.19667	undirected	NA	NA
EGP18188	EGP23759	0.19665	undirected	NA	NA
EGP10610	EGP19128	0.196359	undirected	NA	NA
EGP21200	EGP23759	0.196223	undirected	NA	NA
EGP12083	EGP23759	0.196181	undirected	NA	NA
EGP23759	EGP27652	0.196085	undirected	NA	NA
EGP00814	EGP02196	0.196033	undirected	NA	NA
EGP02891	EGP10610	0.195728	undirected	NA	NA
EGP22202	EGP23759	0.195668	undirected	NA	NA
EGP23759	EGP34104	0.195624	undirected	NA	NA
EGP10610	EGP20086	0.195609	undirected	NA	NA
EGP10610	EGP12671	0.195418	undirected	NA	NA
EGP10610	EGP34474	0.195291	undirected	NA	NA
EGP19668	EGP23759	0.195254	undirected	NA	NA
EGP23759	MSTRG.13192	0.195012	undirected	NA	NA
EGP00814	EGP10086	0.194929	undirected	NA	NA
EGP28135	EGP31707	0.194904	undirected	NA	NA
EGP10159	EGP10610	0.194748	undirected	NA	NA
EGP00814	EGP16213	0.194603	undirected	NA	NA
EGP00596	EGP28135	0.194572	undirected	NA	NA
EGP12786	EGP23759	0.194552	undirected	NA	NA
EGP11963	EGP28135	0.19452	undirected	NA	NA
EGP00297	EGP00814	0.194439	undirected	NA	NA
EGP17141	EGP28135	0.194329	undirected	NA	NA
EGP00814	EGP00819	0.194267	undirected	NA	NA
EGP23759	EGP23827	0.194239	undirected	NA	NA
EGP00238	EGP10610	0.194172	undirected	NA	NA
EGP10610	EGP21359	0.194154	undirected	NA	NA
EGP06363	EGP28135	0.194093	undirected	NA	NA
EGP09797	EGP10610	0.193981	undirected	NA	NA
EGP00814	MSTRG.13729	0.193952	undirected	NA	NA
EGP13311	EGP28135	0.193946	undirected	NA	NA
EGP10610	EGP26566	0.193936	undirected	NA	NA
EGP10632	EGP28135	0.193926	undirected	NA	NA
EGP00814	EGP31162	0.193897	undirected	NA	NA
EGP10610	EGP25365	0.193868	undirected	NA	NA
EGP14543	EGP28135	0.193824	undirected	NA	NA
EGP10610	EGP16829	0.1938	undirected	NA	NA
EGP25580	EGP28135	0.193769	undirected	NA	NA
EGP23759	EGP31876	0.193746	undirected	NA	NA
EGP23759	EGP32516	0.193639	undirected	NA	NA
EGP01885	EGP28135	0.19354	undirected	NA	NA
EGP23759	EGP24740	0.193484	undirected	NA	NA
EGP10610	EGP22202	0.193276	undirected	NA	NA
EGP05807	EGP23759	0.193235	undirected	NA	NA
EGP26883	EGP28135	0.193213	undirected	NA	NA
EGP00814	EGP18197	0.193044	undirected	NA	NA
EGP06548	EGP28135	0.192948	undirected	NA	NA
EGP27792	EGP28135	0.192698	undirected	NA	NA
EGP10610	EGP18446	0.192571	undirected	NA	NA
EGP10036	EGP28135	0.192519	undirected	NA	NA
EGP25365	EGP28135	0.192496	undirected	NA	NA
EGP00814	MSTRG.9351	0.192445	undirected	NA	NA
EGP21489	EGP28135	0.192339	undirected	NA	NA
EGP23759	EGP30372	0.192323	undirected	NA	NA
EGP00814	EGP33547	0.192304	undirected	NA	NA
EGP06152	EGP28135	0.192283	undirected	NA	NA
EGP28135	MSTRG.20360	0.192278	undirected	NA	NA
EGP23759	EGP27711	0.192274	undirected	NA	NA
EGP11076	EGP28135	0.192169	undirected	NA	NA
EGP23759	EGP24167	0.192066	undirected	NA	NA
EGP23759	EGP26626	0.191997	undirected	NA	NA
EGP00814	EGP13094	0.191945	undirected	NA	NA
EGP10610	EGP20059	0.191939	undirected	NA	NA
EGP17753	EGP28135	0.191758	undirected	NA	NA
EGP00238	EGP28135	0.191665	undirected	NA	NA
EGP00814	EGP23825	0.191371	undirected	NA	NA
EGP00814	EGP09143	0.191344	undirected	NA	NA
EGP00814	EGP04946	0.191127	undirected	NA	NA
EGP24167	EGP28135	0.191085	undirected	NA	NA
EGP00814	EGP15956	0.190921	undirected	NA	NA
EGP26626	EGP28135	0.190657	undirected	NA	NA
EGP26566	EGP28135	0.190564	undirected	NA	NA
EGP27999	EGP28135	0.190383	undirected	NA	NA
EGP10610	EGP31876	0.190353	undirected	NA	NA
EGP10610	EGP18188	0.190315	undirected	NA	NA
EGP10610	EGP23322	0.190251	undirected	NA	NA
EGP00131	EGP23759	0.189956	undirected	NA	NA
EGP00814	EGP24231	0.189927	undirected	NA	NA
EGP22180	EGP28135	0.189838	undirected	NA	NA
EGP06496	EGP10610	0.189548	undirected	NA	NA
EGP23759	EGP27999	0.189529	undirected	NA	NA
EGP02363	EGP23759	0.189523	undirected	NA	NA
EGP02599	EGP10610	0.189488	undirected	NA	NA
EGP05938	EGP23759	0.189459	undirected	NA	NA
EGP28135	EGP30845	0.189444	undirected	NA	NA
EGP09666	EGP10610	0.189401	undirected	NA	NA
EGP13269	EGP28135	0.189383	undirected	NA	NA
EGP00814	EGP20954	0.189367	undirected	NA	NA
EGP21784	EGP23759	0.189285	undirected	NA	NA
EGP22399	EGP23759	0.188953	undirected	NA	NA
EGP00814	EGP26501	0.188946	undirected	NA	NA
EGP00814	EGP16393	0.188918	undirected	NA	NA
EGP16542	EGP23759	0.188874	undirected	NA	NA
EGP09468	EGP23759	0.188734	undirected	NA	NA
EGP10610	EGP31600	0.188607	undirected	NA	NA
EGP27983	EGP28135	0.188578	undirected	NA	NA
EGP10610	EGP18223	0.188505	undirected	NA	NA
EGP00814	EGP14636	0.188445	undirected	NA	NA
EGP00814	MSTRG.7325	0.188363	undirected	NA	NA
EGP22514	EGP23759	0.188315	undirected	NA	NA
EGP28135	MSTRG.20344	0.188275	undirected	NA	NA
EGP02243	EGP23759	0.188263	undirected	NA	NA
EGP10610	EGP26685	0.188192	undirected	NA	NA
EGP23759	EGP28972	0.188176	undirected	NA	NA
EGP14837	EGP23759	0.188003	undirected	NA	NA
EGP08435	EGP10610	0.187968	undirected	NA	NA
EGP00814	EGP16732	0.187838	undirected	NA	NA
EGP13125	EGP28135	0.18771	undirected	NA	NA
EGP10610	EGP13995	0.187504	undirected	NA	NA
EGP00764	EGP00814	0.187301	undirected	NA	NA
EGP00305	EGP10610	0.187172	undirected	NA	NA
EGP09878	EGP10610	0.187113	undirected	NA	NA
EGP28135	EGP30372	0.187076	undirected	NA	NA
EGP00814	EGP07180	0.187074	undirected	NA	NA
EGP10610	EGP25447	0.186933	undirected	NA	NA
EGP10610	EGP13269	0.18689	undirected	NA	NA
EGP28135	MSTRG.19732	0.186823	undirected	NA	NA
EGP09207	EGP23759	0.186781	undirected	NA	NA
EGP10610	EGP27983	0.186645	undirected	NA	NA
EGP00814	EGP15969	0.186508	undirected	NA	NA
EGP03357	EGP23759	0.186478	undirected	NA	NA
EGP02243	EGP28135	0.186445	undirected	NA	NA
EGP23322	EGP28135	0.186408	undirected	NA	NA
EGP23759	EGP23899	0.186365	undirected	NA	NA
EGP10610	EGP16701	0.186363	undirected	NA	NA
EGP10610	MSTRG.7390	0.186223	undirected	NA	NA
EGP28135	EGP30709	0.186073	undirected	NA	NA
EGP23594	EGP28135	0.186057	undirected	NA	NA
EGP00814	MSTRG.19846	0.186018	undirected	NA	NA
EGP20059	EGP23759	0.185974	undirected	NA	NA
EGP28135	EGP28748	0.185952	undirected	NA	NA
EGP23759	EGP33666	0.18593	undirected	NA	NA
EGP10610	EGP30686	0.185826	undirected	NA	NA
EGP10610	MSTRG.5192	0.185821	undirected	NA	NA
EGP25447	EGP28135	0.185742	undirected	NA	NA
EGP23759	EGP26685	0.185401	undirected	NA	NA
EGP19538	EGP23759	0.185393	undirected	NA	NA
EGP00814	MSTRG.13068	0.185279	undirected	NA	NA
EGP08884	EGP23759	0.185263	undirected	NA	NA
EGP10610	EGP18834	0.18513	undirected	NA	NA
EGP06862	EGP23759	0.185102	undirected	NA	NA
EGP09325	EGP23759	0.184978	undirected	NA	NA
EGP09325	EGP10610	0.184915	undirected	NA	NA
EGP27711	EGP28135	0.184915	undirected	NA	NA
EGP15361	EGP23759	0.184805	undirected	NA	NA
EGP02599	EGP28135	0.184775	undirected	NA	NA
EGP10610	EGP10632	0.184749	undirected	NA	NA
EGP10610	EGP30687	0.184582	undirected	NA	NA
EGP20059	EGP28135	0.184542	undirected	NA	NA
EGP28135	EGP29290	0.184498	undirected	NA	NA
EGP28135	MSTRG.13192	0.184434	undirected	NA	NA
EGP02891	EGP28135	0.184414	undirected	NA	NA
EGP23759	EGP29586	0.184353	undirected	NA	NA
EGP10610	EGP28748	0.184345	undirected	NA	NA
EGP23759	MSTRG.346	0.1843	undirected	NA	NA
EGP10610	EGP21022	0.184258	undirected	NA	NA
EGP00814	EGP30841	0.184162	undirected	NA	NA
EGP02599	EGP23759	0.184116	undirected	NA	NA
EGP23759	MSTRG.7390	0.184014	undirected	NA	NA
EGP00814	EGP08807	0.183478	undirected	NA	NA
EGP10610	EGP31150	0.183393	undirected	NA	NA
EGP10036	EGP23759	0.183273	undirected	NA	NA
EGP09878	EGP28135	0.183211	undirected	NA	NA
EGP04895	EGP23759	0.183068	undirected	NA	NA
EGP00368	EGP10610	0.183043	undirected	NA	NA
EGP23759	MSTRG.18659	0.183029	undirected	NA	NA
EGP23759	MSTRG.27726	0.182889	undirected	NA	NA
EGP10610	MSTRG.17647	0.182868	undirected	NA	NA
EGP03176	EGP23759	0.182804	undirected	NA	NA
EGP00314	EGP00814	0.182785	undirected	NA	NA
EGP23759	EGP29290	0.182613	undirected	NA	NA
EGP00814	EGP26220	0.182602	undirected	NA	NA
EGP10610	EGP13125	0.182584	undirected	NA	NA
EGP00814	EGP04237	0.182549	undirected	NA	NA
EGP09666	EGP28135	0.182353	undirected	NA	NA
EGP16829	EGP28135	0.182284	undirected	NA	NA
EGP10610	EGP11081	0.182251	undirected	NA	NA
EGP21359	EGP28135	0.181955	undirected	NA	NA
EGP00814	EGP23759	0.181913	undirected	NA	NA
EGP23759	EGP28471	0.181863	undirected	NA	NA
EGP00814	EGP06848	0.181753	undirected	NA	NA
EGP02794	EGP23759	0.181696	undirected	NA	NA
EGP19128	EGP28135	0.181668	undirected	NA	NA
EGP28135	EGP31876	0.181662	undirected	NA	NA
EGP10610	EGP22603	0.181572	undirected	NA	NA
EGP03357	EGP10610	0.181552	undirected	NA	NA
EGP00582	EGP10610	0.181541	undirected	NA	NA
EGP10251	EGP10610	0.181438	undirected	NA	NA
EGP28135	MSTRG.5192	0.181435	undirected	NA	NA
EGP10610	EGP23874	0.181366	undirected	NA	NA
EGP10610	EGP21483	0.181327	undirected	NA	NA
EGP00814	EGP23573	0.181325	undirected	NA	NA
EGP12736	EGP23759	0.181245	undirected	NA	NA
EGP00814	EGP18788	0.18094	undirected	NA	NA
EGP27549	EGP28135	0.180818	undirected	NA	NA
EGP00814	EGP11054	0.180778	undirected	NA	NA
EGP00814	EGP03422	0.180666	undirected	NA	NA
EGP00368	EGP23759	0.180592	undirected	NA	NA
EGP23759	EGP26461	0.180276	undirected	NA	NA
EGP23759	EGP33831	0.180254	undirected	NA	NA
EGP23759	EGP25222	0.18021	undirected	NA	NA
EGP28135	EGP34474	0.180147	undirected	NA	NA
EGP00814	EGP28313	0.179795	undirected	NA	NA
EGP10610	EGP29904	0.17977	undirected	NA	NA
EGP10610	EGP28471	0.179744	undirected	NA	NA
EGP02656	EGP23759	0.179516	undirected	NA	NA
EGP16184	EGP28135	0.179512	undirected	NA	NA
EGP23759	EGP26085	0.17932	undirected	NA	NA
EGP04199	EGP23759	0.179169	undirected	NA	NA
EGP19387	EGP23759	0.179156	undirected	NA	NA
EGP20086	EGP28135	0.179087	undirected	NA	NA
EGP10610	EGP30986	0.179014	undirected	NA	NA
EGP21022	EGP23759	0.178936	undirected	NA	NA
EGP06697	EGP10610	0.178857	undirected	NA	NA
EGP23759	EGP31600	0.178698	undirected	NA	NA
EGP04895	EGP10610	0.178442	undirected	NA	NA
EGP28135	EGP34104	0.178426	undirected	NA	NA
EGP11570	EGP28135	0.178271	undirected	NA	NA
EGP23759	EGP31708	0.178043	undirected	NA	NA
EGP05995	EGP23759	0.177896	undirected	NA	NA
EGP23759	EGP31604	0.177745	undirected	NA	NA
EGP12671	EGP28135	0.177618	undirected	NA	NA
EGP06496	EGP23759	0.177595	undirected	NA	NA
EGP00305	EGP28135	0.177499	undirected	NA	NA
EGP09207	EGP10610	0.177475	undirected	NA	NA
EGP23759	MSTRG.8028	0.177437	undirected	NA	NA
EGP13186	EGP23759	0.177354	undirected	NA	NA
EGP26685	EGP28135	0.177351	undirected	NA	NA
EGP00814	MSTRG.25437	0.177222	undirected	NA	NA
EGP18223	EGP28135	0.176785	undirected	NA	NA
EGP06709	EGP10610	0.176706	undirected	NA	NA
EGP10610	EGP29488	0.176598	undirected	NA	NA
EGP22580	EGP28135	0.176541	undirected	NA	NA
EGP00582	EGP28135	0.176539	undirected	NA	NA
EGP04480	EGP23759	0.176534	undirected	NA	NA
EGP00509	EGP00814	0.176391	undirected	NA	NA
EGP23759	EGP26966	0.176387	undirected	NA	NA
EGP23759	EGP29488	0.17632	undirected	NA	NA
EGP23759	EGP24229	0.176278	undirected	NA	NA
EGP00814	MSTRG.9966	0.176226	undirected	NA	NA
EGP00814	EGP18630	0.176121	undirected	NA	NA
EGP13995	EGP28135	0.176026	undirected	NA	NA
EGP00314	EGP10610	0.176018	undirected	NA	NA
EGP12856	EGP23759	0.175992	undirected	NA	NA
EGP10610	EGP32288	0.175984	undirected	NA	NA
EGP28135	MSTRG.17647	0.175873	undirected	NA	NA
EGP10610	EGP16184	0.175868	undirected	NA	NA
EGP00814	EGP21784	0.175558	undirected	NA	NA
EGP10610	EGP14995	0.175466	undirected	NA	NA
EGP10610	EGP11570	0.175434	undirected	NA	NA
EGP00814	EGP00926	0.175424	undirected	NA	NA
EGP21675	EGP23759	0.175402	undirected	NA	NA
EGP04668	EGP23759	0.175175	undirected	NA	NA
EGP24217	EGP28135	0.175067	undirected	NA	NA
EGP10610	EGP10842	0.174911	undirected	NA	NA
EGP27984	EGP28135	0.174879	undirected	NA	NA
EGP02141	EGP23759	0.174812	undirected	NA	NA
EGP10610	EGP34104	0.174811	undirected	NA	NA
EGP10842	EGP28135	0.174785	undirected	NA	NA
EGP02656	EGP10610	0.174645	undirected	NA	NA
EGP21489	EGP23759	0.174602	undirected	NA	NA
EGP10610	EGP27549	0.174575	undirected	NA	NA
EGP18012	EGP28135	0.174559	undirected	NA	NA
EGP10610	EGP21008	0.174412	undirected	NA	NA
EGP28135	EGP30687	0.174345	undirected	NA	NA
EGP00305	EGP23759	0.174213	undirected	NA	NA
EGP09325	EGP28135	0.174205	undirected	NA	NA
EGP07196	EGP23759	0.174161	undirected	NA	NA
EGP00814	EGP29743	0.174125	undirected	NA	NA
EGP00814	EGP26720	0.174019	undirected	NA	NA
EGP00814	EGP19073	0.173981	undirected	NA	NA
EGP10610	EGP26859	0.173737	undirected	NA	NA
EGP10075	EGP23759	0.17369	undirected	NA	NA
EGP00814	EGP05503	0.173515	undirected	NA	NA
EGP26859	EGP28135	0.173432	undirected	NA	NA
EGP00814	EGP28454	0.173317	undirected	NA	NA
EGP14995	EGP28135	0.173197	undirected	NA	NA
EGP00814	EGP09012	0.17317	undirected	NA	NA
EGP23874	EGP28135	0.173147	undirected	NA	NA
EGP21008	EGP28135	0.172985	undirected	NA	NA
EGP00814	EGP27743	0.172979	undirected	NA	NA
EGP00814	EGP28343	0.172831	undirected	NA	NA
EGP00814	MSTRG.25266	0.17269	undirected	NA	NA
EGP28135	EGP30686	0.172622	undirected	NA	NA
EGP23490	EGP23759	0.172593	undirected	NA	NA
EGP04771	EGP23759	0.171966	undirected	NA	NA
EGP18188	EGP28135	0.171953	undirected	NA	NA
EGP16701	EGP28135	0.17188	undirected	NA	NA
EGP10610	EGP24217	0.171831	undirected	NA	NA
EGP00814	EGP04677	0.171794	undirected	NA	NA
EGP28135	EGP29904	0.171736	undirected	NA	NA
EGP00814	EGP20751	0.171699	undirected	NA	NA
EGP28135	EGP31150	0.171517	undirected	NA	NA
EGP10610	EGP21784	0.17145	undirected	NA	NA
EGP10610	EGP12082	0.171304	undirected	NA	NA
EGP00814	EGP01037	0.171176	undirected	NA	NA
EGP12555	EGP23759	0.171154	undirected	NA	NA
EGP18302	EGP28135	0.17115	undirected	NA	NA
EGP00814	EGP02516	0.171079	undirected	NA	NA
EGP28135	EGP31600	0.171062	undirected	NA	NA
EGP10610	EGP19387	0.171016	undirected	NA	NA
EGP09797	EGP23759	0.17081	undirected	NA	NA
EGP01015	EGP10610	0.170749	undirected	NA	NA
EGP19001	EGP23759	0.170638	undirected	NA	NA
EGP00814	EGP28137	0.170599	undirected	NA	NA
EGP00214	EGP10610	0.170568	undirected	NA	NA
EGP10610	EGP18515	0.170542	undirected	NA	NA
EGP23594	EGP23759	0.1705	undirected	NA	NA
EGP23759	EGP25859	0.170305	undirected	NA	NA
EGP10610	EGP27984	0.170286	undirected	NA	NA
EGP00814	EGP19663	0.170077	undirected	NA	NA
EGP00814	EGP09120	0.169924	undirected	NA	NA
EGP11081	EGP28135	0.169913	undirected	NA	NA
EGP18223	EGP23759	0.169743	undirected	NA	NA
EGP18834	EGP28135	0.169709	undirected	NA	NA
EGP10610	EGP18012	0.169648	undirected	NA	NA
EGP00814	MSTRG.20035	0.169554	undirected	NA	NA
EGP17289	EGP28135	0.169541	undirected	NA	NA
EGP00814	EGP12758	0.169397	undirected	NA	NA
EGP06697	EGP28135	0.169337	undirected	NA	NA
EGP10610	MSTRG.23270	0.169264	undirected	NA	NA
EGP06496	EGP28135	0.169211	undirected	NA	NA
EGP10610	EGP28469	0.169158	undirected	NA	NA
EGP23759	EGP32446	0.169138	undirected	NA	NA
EGP00814	EGP32962	0.169	undirected	NA	NA
EGP10610	EGP26518	0.168957	undirected	NA	NA
EGP00314	EGP28135	0.168915	undirected	NA	NA
EGP00814	MSTRG.17581	0.168913	undirected	NA	NA
EGP21483	EGP28135	0.168756	undirected	NA	NA
EGP04895	EGP28135	0.168743	undirected	NA	NA
EGP18446	EGP23759	0.168735	undirected	NA	NA
EGP21864	EGP23759	0.168725	undirected	NA	NA
EGP00814	EGP22719	0.168574	undirected	NA	NA
EGP00814	EGP18273	0.168554	undirected	NA	NA
EGP10610	EGP32945	0.168431	undirected	NA	NA
EGP00814	EGP21996	0.168136	undirected	NA	NA
EGP22603	EGP28135	0.168058	undirected	NA	NA
EGP28135	MSTRG.7390	0.167994	undirected	NA	NA
EGP19387	EGP28135	0.167989	undirected	NA	NA
EGP10610	EGP31635	0.16791	undirected	NA	NA
EGP28135	EGP28471	0.167843	undirected	NA	NA
EGP23531	EGP23759	0.167817	undirected	NA	NA
EGP10610	EGP23490	0.167483	undirected	NA	NA
EGP23759	EGP26585	0.167458	undirected	NA	NA
EGP23759	EGP30867	0.167452	undirected	NA	NA
EGP00814	EGP12065	0.167382	undirected	NA	NA
EGP05531	EGP23759	0.167266	undirected	NA	NA
EGP28135	EGP29979	0.167192	undirected	NA	NA
EGP00814	EGP02019	0.167183	undirected	NA	NA
EGP16701	EGP23759	0.167177	undirected	NA	NA
EGP28135	EGP32288	0.167144	undirected	NA	NA
EGP23759	EGP28472	0.167126	undirected	NA	NA
EGP00814	MSTRG.25359	0.166893	undirected	NA	NA
EGP00297	EGP10610	0.166876	undirected	NA	NA
EGP06697	EGP23759	0.166771	undirected	NA	NA
EGP00814	EGP10955	0.166619	undirected	NA	NA
EGP10610	EGP18774	0.166576	undirected	NA	NA
EGP19128	EGP23759	0.166347	undirected	NA	NA
EGP21022	EGP28135	0.166296	undirected	NA	NA
EGP14011	EGP23759	0.166086	undirected	NA	NA
EGP10610	MSTRG.27726	0.166077	undirected	NA	NA
EGP06709	EGP28135	0.166056	undirected	NA	NA
EGP26792	EGP28135	0.166034	undirected	NA	NA
EGP10610	EGP29586	0.16603	undirected	NA	NA
EGP00814	EGP29831	0.165991	undirected	NA	NA
EGP00814	EGP01040	0.165892	undirected	NA	NA
EGP00814	EGP07024	0.165763	undirected	NA	NA
EGP19170	EGP23759	0.165699	undirected	NA	NA
EGP23759	EGP26566	0.165639	undirected	NA	NA
EGP00814	EGP09878	0.165543	undirected	NA	NA
EGP21784	EGP28135	0.16546	undirected	NA	NA
EGP10610	EGP28615	0.1654	undirected	NA	NA
EGP10610	EGP28420	0.1654	undirected	NA	NA
EGP10251	EGP28135	0.165356	undirected	NA	NA
EGP00619	EGP10610	0.16517	undirected	NA	NA
EGP00297	EGP23759	0.165066	undirected	NA	NA
EGP22154	EGP23759	0.16504	undirected	NA	NA
EGP06225	EGP23759	0.164943	undirected	NA	NA
EGP00814	EGP20889	0.164435	undirected	NA	NA
EGP00814	EGP25999	0.16438	undirected	NA	NA
EGP10610	EGP18302	0.164288	undirected	NA	NA
EGP02530	EGP23759	0.164218	undirected	NA	NA
EGP00368	EGP28135	0.164152	undirected	NA	NA
EGP15930	EGP28135	0.164044	undirected	NA	NA
EGP03357	EGP28135	0.16403	undirected	NA	NA
EGP10610	EGP12856	0.163966	undirected	NA	NA
EGP04771	EGP10610	0.163836	undirected	NA	NA
EGP10610	EGP17162	0.16381	undirected	NA	NA
EGP12841	EGP23759	0.163787	undirected	NA	NA
EGP13599	EGP23759	0.163629	undirected	NA	NA
EGP09669	EGP10610	0.163541	undirected	NA	NA
EGP21408	EGP23759	0.163513	undirected	NA	NA
EGP15217	EGP23759	0.163508	undirected	NA	NA
EGP10610	EGP14011	0.163506	undirected	NA	NA
EGP28135	EGP31708	0.16348	undirected	NA	NA
EGP09669	EGP28135	0.16337	undirected	NA	NA
EGP00814	EGP30743	0.163253	undirected	NA	NA
EGP10610	EGP26792	0.16325	undirected	NA	NA
EGP00814	MSTRG.790	0.163214	undirected	NA	NA
EGP00814	EGP28837	0.163212	undirected	NA	NA
EGP28135	EGP28469	0.163206	undirected	NA	NA
EGP10610	EGP31604	0.163177	undirected	NA	NA
EGP09986	EGP10610	0.162975	undirected	NA	NA
EGP10610	EGP30479	0.162782	undirected	NA	NA
EGP10610	MSTRG.16520	0.162745	undirected	NA	NA
EGP02530	EGP28135	0.162499	undirected	NA	NA
EGP10610	MSTRG.9332	0.162386	undirected	NA	NA
EGP08638	EGP28135	0.162359	undirected	NA	NA
EGP10111	EGP10610	0.162083	undirected	NA	NA
EGP09207	EGP28135	0.162083	undirected	NA	NA
EGP16620	EGP23759	0.162072	undirected	NA	NA
EGP01015	EGP28135	0.162054	undirected	NA	NA
EGP22580	EGP23759	0.162038	undirected	NA	NA
EGP28135	MSTRG.28941	0.161957	undirected	NA	NA
EGP05938	EGP10610	0.161895	undirected	NA	NA
EGP00814	EGP13840	0.161828	undirected	NA	NA
EGP03749	EGP23759	0.161743	undirected	NA	NA
EGP28135	EGP29488	0.161703	undirected	NA	NA
EGP10610	EGP19538	0.161514	undirected	NA	NA
EGP10610	EGP26087	0.161386	undirected	NA	NA
EGP22603	EGP23759	0.161303	undirected	NA	NA
EGP28135	MSTRG.5303	0.161123	undirected	NA	NA
EGP05087	EGP10610	0.161094	undirected	NA	NA
EGP10610	EGP23528	0.161085	undirected	NA	NA
EGP28135	EGP30986	0.16101	undirected	NA	NA
EGP00814	EGP19681	0.160901	undirected	NA	NA
EGP00707	EGP23759	0.160855	undirected	NA	NA
EGP23759	EGP33263	0.160766	undirected	NA	NA
EGP26087	EGP28135	0.16074	undirected	NA	NA
EGP10610	EGP12895	0.160666	undirected	NA	NA
EGP10610	EGP28756	0.160646	undirected	NA	NA
EGP10610	EGP26966	0.160626	undirected	NA	NA
EGP23759	EGP26518	0.160609	undirected	NA	NA
EGP28135	EGP32945	0.160562	undirected	NA	NA
EGP10610	EGP29979	0.160552	undirected	NA	NA
EGP10313	EGP23759	0.160455	undirected	NA	NA
EGP23759	EGP28748	0.160436	undirected	NA	NA
EGP00814	EGP25446	0.160389	undirected	NA	NA
EGP05402	EGP10610	0.160353	undirected	NA	NA
EGP23759	EGP25447	0.160287	undirected	NA	NA
EGP12508	EGP23759	0.160157	undirected	NA	NA
EGP21665	EGP23759	0.160138	undirected	NA	NA
EGP10610	MSTRG.5303	0.160071	undirected	NA	NA
EGP04940	EGP28135	0.159974	undirected	NA	NA
EGP10575	EGP10610	0.159876	undirected	NA	NA
EGP10610	EGP21092	0.159875	undirected	NA	NA
EGP23759	MSTRG.16520	0.159871	undirected	NA	NA
EGP10610	MSTRG.28941	0.159789	undirected	NA	NA
EGP00814	EGP26868	0.159675	undirected	NA	NA
EGP00214	EGP23759	0.159663	undirected	NA	NA
EGP23333	EGP23759	0.159657	undirected	NA	NA
EGP23490	EGP28135	0.159649	undirected	NA	NA
EGP11760	EGP23759	0.159576	undirected	NA	NA
EGP07248	EGP10610	0.159571	undirected	NA	NA
EGP05995	EGP10610	0.159525	undirected	NA	NA
EGP28135	EGP31604	0.15928	undirected	NA	NA
EGP02530	EGP10610	0.159125	undirected	NA	NA
EGP10610	EGP30067	0.159096	undirected	NA	NA
EGP04854	EGP10610	0.159042	undirected	NA	NA
EGP10610	EGP20322	0.158913	undirected	NA	NA
EGP02656	EGP28135	0.158913	undirected	NA	NA
EGP10610	EGP17289	0.158888	undirected	NA	NA
EGP00814	EGP24046	0.158826	undirected	NA	NA
EGP00814	EGP15665	0.158792	undirected	NA	NA
EGP23759	EGP31339	0.158685	undirected	NA	NA
EGP10610	EGP31708	0.158456	undirected	NA	NA
EGP23759	EGP31631	0.158309	undirected	NA	NA
EGP13682	EGP23759	0.158247	undirected	NA	NA
EGP00814	EGP27929	0.158025	undirected	NA	NA
EGP07152	EGP23759	0.158022	undirected	NA	NA
EGP10610	EGP15930	0.158004	undirected	NA	NA
EGP06595	EGP10610	0.157856	undirected	NA	NA
EGP16829	EGP23759	0.157846	undirected	NA	NA
EGP00814	EGP24353	0.157811	undirected	NA	NA
EGP00814	EGP19290	0.157735	undirected	NA	NA
EGP00814	EGP13410	0.15773	undirected	NA	NA
EGP23759	EGP28469	0.157626	undirected	NA	NA
EGP10610	EGP17253	0.157533	undirected	NA	NA
EGP00214	EGP28135	0.157529	undirected	NA	NA
EGP00814	EGP12752	0.157513	undirected	NA	NA
EGP10610	EGP21288	0.157476	undirected	NA	NA
EGP07248	EGP23759	0.157411	undirected	NA	NA
EGP00814	EGP14707	0.157141	undirected	NA	NA
EGP18515	EGP23759	0.156938	undirected	NA	NA
EGP28135	EGP28420	0.156891	undirected	NA	NA
EGP08638	EGP10610	0.156844	undirected	NA	NA
EGP00814	EGP11271	0.15659	undirected	NA	NA
EGP23494	EGP23759	0.156583	undirected	NA	NA
EGP10251	EGP23759	0.156425	undirected	NA	NA
EGP21674	EGP23759	0.156398	undirected	NA	NA
EGP00814	EGP28071	0.15632	undirected	NA	NA
EGP17162	EGP23759	0.15627	undirected	NA	NA
EGP00814	EGP02485	0.156166	undirected	NA	NA
EGP00814	EGP32019	0.156155	undirected	NA	NA
EGP23759	EGP31406	0.15589	undirected	NA	NA
EGP12082	EGP28135	0.155823	undirected	NA	NA
EGP18012	EGP23759	0.155683	undirected	NA	NA
EGP00814	EGP05890	0.155668	undirected	NA	NA
EGP00619	EGP28135	0.155657	undirected	NA	NA
EGP28135	EGP29586	0.155651	undirected	NA	NA
EGP10610	EGP25980	0.155552	undirected	NA	NA
EGP23759	EGP30709	0.155465	undirected	NA	NA
EGP07223	EGP10610	0.155342	undirected	NA	NA
EGP04771	EGP28135	0.155269	undirected	NA	NA
EGP05538	EGP28135	0.155248	undirected	NA	NA
EGP10610	EGP21864	0.155215	undirected	NA	NA
EGP22581	EGP23759	0.15521	undirected	NA	NA
EGP10610	EGP23899	0.1551	undirected	NA	NA
EGP00814	EGP06923	0.155049	undirected	NA	NA
EGP06595	EGP23759	0.155047	undirected	NA	NA
EGP10610	EGP30706	0.155022	undirected	NA	NA
EGP01015	EGP23759	0.154922	undirected	NA	NA
EGP23759	EGP31635	0.154858	undirected	NA	NA
EGP05938	EGP28135	0.154817	undirected	NA	NA
EGP04940	EGP10610	0.154598	undirected	NA	NA
EGP14011	EGP28135	0.154579	undirected	NA	NA
EGP00814	EGP24031	0.154468	undirected	NA	NA
EGP03071	EGP10610	0.154461	undirected	NA	NA
EGP00814	EGP05813	0.15442	undirected	NA	NA
EGP00814	EGP14798	0.154364	undirected	NA	NA
EGP00814	EGP07281	0.154313	undirected	NA	NA
EGP00814	EGP31965	0.154278	undirected	NA	NA
EGP17253	EGP23759	0.154249	undirected	NA	NA
EGP00814	EGP05919	0.154145	undirected	NA	NA
EGP00707	EGP10610	0.153666	undirected	NA	NA
EGP00814	EGP05925	0.153657	undirected	NA	NA
EGP22719	EGP28135	0.153638	undirected	NA	NA
EGP10610	EGP23333	0.153619	undirected	NA	NA
EGP00806	EGP10610	0.153595	undirected	NA	NA
EGP07461	EGP23759	0.153582	undirected	NA	NA
EGP28135	MSTRG.23270	0.153568	undirected	NA	NA
EGP10610	EGP15894	0.153565	undirected	NA	NA
EGP00814	EGP15982	0.153532	undirected	NA	NA
EGP23333	EGP28135	0.153448	undirected	NA	NA
EGP13995	EGP23759	0.153432	undirected	NA	NA
EGP10537	EGP23759	0.153376	undirected	NA	NA
EGP06027	EGP10610	0.153307	undirected	NA	NA
EGP28135	EGP31635	0.153268	undirected	NA	NA
EGP10610	EGP15545	0.153171	undirected	NA	NA
EGP20322	EGP28135	0.15308	undirected	NA	NA
EGP23759	EGP25883	0.153005	undirected	NA	NA
EGP10610	EGP30867	0.153	undirected	NA	NA
EGP10792	EGP28135	0.15288	undirected	NA	NA
EGP05995	EGP28135	0.152821	undirected	NA	NA
EGP15894	EGP28135	0.152748	undirected	NA	NA
EGP00814	EGP16278	0.152745	undirected	NA	NA
EGP10610	EGP23531	0.152734	undirected	NA	NA
EGP23759	EGP33457	0.152726	undirected	NA	NA
EGP13311	EGP23759	0.152701	undirected	NA	NA
EGP10610	EGP21540	0.152675	undirected	NA	NA
EGP28135	EGP33448	0.15266	undirected	NA	NA
EGP07158	EGP28135	0.152644	undirected	NA	NA
EGP26589	EGP28135	0.152634	undirected	NA	NA
EGP23759	EGP24940	0.152472	undirected	NA	NA
EGP12372	EGP23759	0.152332	undirected	NA	NA
EGP00814	EGP08847	0.152324	undirected	NA	NA
EGP12856	EGP28135	0.152324	undirected	NA	NA
EGP18515	EGP28135	0.152205	undirected	NA	NA
EGP00814	EGP26019	0.152144	undirected	NA	NA
EGP13642	EGP23759	0.152106	undirected	NA	NA
EGP10575	EGP28135	0.152016	undirected	NA	NA
EGP04854	EGP28135	0.151937	undirected	NA	NA
EGP23759	EGP30067	0.151872	undirected	NA	NA
EGP10610	EGP21333	0.151786	undirected	NA	NA
EGP21008	EGP23759	0.151743	undirected	NA	NA
EGP23322	EGP23759	0.151712	undirected	NA	NA
EGP23531	EGP28135	0.1517	undirected	NA	NA
EGP00814	EGP07253	0.151621	undirected	NA	NA
EGP23759	EGP26589	0.15151	undirected	NA	NA
EGP09986	EGP28135	0.151451	undirected	NA	NA
EGP23759	EGP27977	0.15145	undirected	NA	NA
EGP00297	EGP28135	0.151447	undirected	NA	NA
EGP00814	EGP25490	0.151403	undirected	NA	NA
EGP23759	EGP30496	0.151324	undirected	NA	NA
EGP28135	MSTRG.16520	0.15126	undirected	NA	NA
EGP01337	EGP23759	0.151157	undirected	NA	NA
EGP18774	EGP28135	0.151076	undirected	NA	NA
EGP28135	EGP30706	0.151065	undirected	NA	NA
EGP05087	EGP28135	0.151056	undirected	NA	NA
EGP02954	EGP23759	0.151017	undirected	NA	NA
EGP10610	EGP13682	0.151016	undirected	NA	NA
EGP28135	EGP28756	0.15091	undirected	NA	NA
EGP23759	EGP26087	0.150865	undirected	NA	NA
EGP23759	MSTRG.23270	0.150834	undirected	NA	NA
EGP10111	EGP28135	0.150687	undirected	NA	NA
EGP26966	EGP28135	0.150677	undirected	NA	NA
EGP00814	EGP16280	0.150625	undirected	NA	NA
EGP00814	EGP31673	0.150611	undirected	NA	NA
EGP17162	EGP28135	0.150449	undirected	NA	NA
EGP00814	EGP02714	0.150434	undirected	NA	NA
EGP05538	EGP10610	0.150423	undirected	NA	NA
EGP06027	EGP23759	0.1504	undirected	NA	NA
EGP28135	MSTRG.9332	0.150388	undirected	NA	NA
EGP28135	MSTRG.27726	0.15025	undirected	NA	NA
EGP18834	EGP23759	0.150196	undirected	NA	NA
EGP10347	EGP10610	0.149978	undirected	NA	NA
EGP23759	MSTRG.26745	0.149963	undirected	NA	NA
EGP19538	EGP28135	0.149908	undirected	NA	NA
EGP23528	EGP28135	0.149823	undirected	NA	NA
EGP28135	EGP30479	0.149644	undirected	NA	NA
EGP10610	EGP15361	0.149581	undirected	NA	NA
EGP10610	EGP33448	0.149536	undirected	NA	NA
EGP00814	EGP25224	0.1494	undirected	NA	NA
EGP10610	MSTRG.26745	0.149342	undirected	NA	NA
EGP28135	EGP29509	0.149268	undirected	NA	NA
EGP10610	EGP19738	0.149219	undirected	NA	NA
EGP00814	EGP30946	0.149186	undirected	NA	NA
EGP05402	EGP28135	0.149104	undirected	NA	NA
EGP14249	EGP28135	0.149103	undirected	NA	NA
EGP26518	EGP28135	0.148946	undirected	NA	NA
EGP04845	EGP23759	0.148842	undirected	NA	NA
EGP00814	EGP12832	0.148652	undirected	NA	NA
EGP00814	EGP21024	0.148612	undirected	NA	NA
EGP10610	EGP10792	0.148514	undirected	NA	NA
EGP10610	EGP31339	0.148469	undirected	NA	NA
EGP00814	EGP31519	0.148292	undirected	NA	NA
[truncated: 2,592 more rows]
