# Supplementary material for: Weighted Gene Co-Expression Analysis Network-Based Analysis on the Candidate Pathways and Hub Genes in Eggplant Bacterial Wilt-Resistance: A Plant Research Study
Source: Int J Mol Sci. 2021 Dec 10;22(24):13279. doi: 10.3390/ijms222413279 (PMC8706084; doi:10.3390/ijms222413279)
Supplement: Supplementary file 1 [file ijms-22-13279-s001.zip › Additonal file S1/Tabls S10. Primers for identification of R. solanacearum specificity and phylotype.xlsx]

## Sheet: Sheet1
Primer name	Sequence (5'to3 ')	Classification of PCR products	Products size
759F	GTCGCCGTCAACTCACTTTCC	Specific	280bp
760R	GTCGCCGTCAGCAATGCGGAATCG
Nmult21:1F	CGTTGATGAGGCGCGCAATTT	Phylotype I	144bp
Nmult21:2F	AAGTTATGGACGGTGGAAGTC	Phylotype II	372bp
Nmult23:AF	ATTACSAGAGCAATCGAAAGATT	Phylotype III	91bp
Nmult22:InF	ATTGCCAAGACGAGAGAAGTA	Phylotype IV	213bp
Nmult22:RR	TCGCTTGACCCTATAACGAGTA	All Phylotype	-
