# Supplementary material for: Weighted Gene Co-Expression Analysis Network-Based Analysis on the Candidate Pathways and Hub Genes in Eggplant Bacterial Wilt-Resistance: A Plant Research Study
Source: Int J Mol Sci. 2021 Dec 10;22(24):13279. doi: 10.3390/ijms222413279 (PMC8706084; doi:10.3390/ijms222413279)
Supplement: Supplementary file 1 [file ijms-22-13279-s001.zip › Additonal file S1/Tabls S11. The EGP00814 genes primer.xlsx]

## Sheet: Sheet1
Gene ID	Primer name	Sequence (5'to3 ')
OE-EGP00814	Forward	CCAAATCGACTCTAGTCTAGAATGATTGAAGGAGCGCTAGTTGAT
OE-EGP00814	Reverse	GCCCTTGCTCACCATGGTACCAATTCCTATATTCTTAACAGCACAATCG
VIGS-EGP00814	Forward	CGGAATTCGGCTCTTGAATGTTTGTCAGAACTG
VIGS-EGP00814	Reverse	CGGGATCCACGTGCCTAGTGAAGCCAATAGACT
