# Supplementary material for: Weighted Gene Co-Expression Analysis Network-Based Analysis on the Candidate Pathways and Hub Genes in Eggplant Bacterial Wilt-Resistance: A Plant Research Study
Source: Int J Mol Sci. 2021 Dec 10;22(24):13279. doi: 10.3390/ijms222413279 (PMC8706084; doi:10.3390/ijms222413279)
Supplement: Supplementary file 1 [file ijms-22-13279-s001.zip › Additonal file S1/Tabls S12. QPCR Primers.xlsx]

## Sheet: Sheet1
Gene ID	Primer name	Sequence (5'to3 ')
EGP03060	Forward	GCCAATAATTTACCATCAGATC
EGP03060	Reverse	CAATGTTACTTCCTTTGAGAGC
EGP26220	Forward	CTGTTCGTCAGTTACACGGTTC
EGP26220	Reverse	TGACTCTTGAAAGTCTCCAAAGC
EGP00707	Forward	CCCTACCATCTTCAATCTACTACCC
EGP00707	Reverse	GCCTGTTGATAAATGGATGAGAAA
EGP06118	Forward	TCATAATGGGGTCTCTTCAGGG
EGP06118	Reverse	CCAAAGGTTACAGCATCAGGTT
EGP17359	Forward	CGAAACTCTCTCCGTCATAAAC
EGP17359	Reverse	CCTTCTCTTGTAGCATCCTCTT
EGP00814	Forward	GTTGGTTGCCTGCTATTTCTCT
EGP00814	Reverse	CGTTCGACGCATACTCACTATGT
EGP19313	Forward	GATTGGTGAAAAAGGAAGGAGA
EGP19313	Reverse	TTGACAGAAGAAAGGGTAGGAA
EGP21333	Forward	CTGTTTTTCTGTTGTTGTTTCCATC
EGP21333	Reverse	ACTTCAAGAACACCCCTGCCTC
EGP01040	Forward	ATTGGTGTTTCCTGCTCTTGTC
EGP01040	Reverse	ACTTGAACTCCTTGAGGCTTTC
EGP33616	Forward	TCTTTTGGTGAATAGGGATGGA
EGP33616	Reverse	AACCTTGAGAGCGAAAAATTGC
EGP23759	Forward	ACATCCACCTCCTGCTGTTCCA
EGP23759	Reverse	GCGATTTACTTGACGACGTATACAATTT
EGP28135	Forward	TCAGGCAGAATCCCATCACAAA
EGP28135	Reverse	CCCAATGAAACAGGAATAGAACCAT
EGP10610	Forward	AGAGTCACGAGGGTTGTCTTCA
EGP10610	Reverse	CGATTTGAGTTGGTATTCTGTCA
EGP15932	Forward	AACAATAGCAACACTGCCCAAC
EGP15932	Reverse	AAAGATTCCTCTCCAACCTCCC
